# Supplementary material for: Phytochromes transmit photoperiod information via the evening complex in Brachypodium
Source: Genome Biol. 2023 Nov 7;24:256. doi: 10.1186/s13059-023-03082-w (PMC10631206; doi:10.1186/s13059-023-03082-w)
Supplement: Supplementary file 1 — Additional file 1: Supplementary Dataset S1. Proteins Co-Purified by BdELF3-GFP-FLAG AP-MS. [file 13059_2023_3082_MOESM1_ESM.xlsx]

## Sheet: curated list
Table 1. Proteins Co-Purified by BdELF3-GFP-FLAG AP-MS
Gene ID	Protein/Homolog Protein	Molecualr Weight		Exclusive Unique Peptide Count/Percent Coveragea
				Old			Young
				rep1	rep2		rep1
Bradi1g64360	phyB	129kD		32/39%	24/30%
Bradi1g08400	phyC	126kD		2/2.8%	2/2.9%
Bradi2g00992	BED ZINC FINGER AND HAT DIMERIZATION DOMAIN-CONTAINING PROTEIN	82kD		13/26%	11/25%
Bradi2g09080	TOPLESS	125kD		18/22%	7/6.6%
Bradi3g16250	TOPLESS	125kD		18/20%	10/11%		2/1.8%
Bradi3g57667	SPA1	77kD		13/27%	8/18%
Bradi2g46850	PCH1b	83kD		10/22%	5/14%
Bradi4g07110	MYB transcription factor	110kD		15/25%	4/5%
Bradi3g03317	splicing factor	136kD		16/17%	3/3.5%
Bradi1g24100	TIME FOR COFFEE	171kD		8/10%	9/9.3%
Bradi2g62067	LUX	27kD		3/31%	2/20%
Bradi2g48657	SPA3	87kD		12/22%	7/14%
Bradi4g13227	ELF4	13kD		3/33%	4/34%		2/23%
Bradi1g05950	MLK1/3/4 or PPK2/3/1	79kD		10/23%	4/9.6%		3/7.1%
Bradi1g05950	FVE	50kD		9/41%	4/16%		2/9.2%
Bradi3g19927	KNOX domain containing protein	33kD		4/11%	4/11%
A curated list of proteins co-purified with BdELF3-GFP-FLAG which were specifically identified from affinity purification coupled with mass spectrometry (AP-MS) analyses using 45-day-old plants (old, 2 reps) or 21-day-old plants (young, 1 rep) harvested at ZT0 in dark (14hr light at 24C : 10hr dark at 18C). negative control YFP-HFC does not detect any peptides of those proteins.
a All listed proteins match 99% protein threshold, minimum number peptides of 2, peptide threshold as 95%, and not detected in the YFP-HFC control.
b Brachy PCH1 may has F-box domain as peptide deteced in the C-terminus.

## Sheet: exclusive unique peptide counts
Peptide Thresholds: 95.0% minimum
Protein Thresholds: 99.0% minimum and 2 peptides minimum
			Exclusive Unique Peptide Count
Accession Number	Protein/Homolog Protein Name	Molecular Weight	Rep1	Rep2	YFP	Young
Bradi1g64360.1.p	phyB pacid=32795041 transcript=Bradi1g64360.1 locus=Bradi1g64360 ID=Bradi1g64360.1.v3.1 annot-version=v3.1	129 kDa	31	24
Bradi3g44580.1.p (+1)	LWD1 WD repeat-containing protein 68 pacid=32818178 transcript=Bradi3g44580.1 locus=Bradi3g44580 ID=Bradi3g44580.1.v3.1 annot-version=v3.1	44 kDa	8	4
Bradi2g09080.1	TOPLESS-RELATED PROTEIN 2 Bradi2g09080.1.p pacid=32781292 transcript=Bradi2g09080.1 locus=Bradi2g09080 ID=Bradi2g09080.1.v3.1 annot-version=v3.1	125 kDa	13	4
Bradi3g16250.1.p	TOPLESS TPL WSIP1 WD40 REPEAT PROTEIN pacid=32816527 transcript=Bradi3g16250.1 locus=Bradi3g16250 ID=Bradi3g16250.1.v3.1 annot-version=v3.1	125 kDa	12	7		1
Bradi3g57667.1.p (+1)	COP1 pacid=32821679 transcript=Bradi3g57667.1 locus=Bradi3g57667 ID=Bradi3g57667.1.v3.1 annot-version=v3.1	78 kDa	13	8
Bradi3g01960.1.p	Zinc Knuckle Protein Related to AtCSDP1 zinc ion binding pacid=32818867 transcript=Bradi3g01960.1 locus=Bradi3g01960 ID=Bradi3g01960.1.v3.1 annot-version=v3.1	24 kDa	5	3		4
Bradi1g42820.1.p	TRIGGER FACTOR-LIKE PROTEIN TIG ??Chaperon?? pacid=32798415 transcript=Bradi1g42820.1 locus=Bradi1g42820 ID=Bradi1g42820.1.v3.1 annot-version=v3.1	59 kDa	9	5		8
Bradi2g46850.3.p	PCH1 pacid=32773915 transcript=Bradi2g46850.3 locus=Bradi2g46850 ID=Bradi2g46850.3.v3.1 annot-version=v3.1	83 kDa	10	5
Bradi4g07110.1	Related to AtCDC5, MYB transcrition factor Bradi4g07110.1.p pacid=32791278 transcript=Bradi4g07110.1 locus=Bradi4g07110 ID=Bradi4g07110.1.v3.1 annot-version=v3.1	110 kDa	15	3
Bradi3g03317.1.p	Related to AT3G55200 SPLICING FACTOR 3B SUBUNIT 3 pacid=32813950 transcript=Bradi3g03317.1 locus=Bradi3g03317 ID=Bradi3g03317.1.v3.1 annot-version=v3.1	136 kDa	16	3
Bradi1g04300.1.p	Related to AtCHLD pacid=32803323 transcript=Bradi1g04300.1 locus=Bradi1g04300 ID=Bradi1g04300.1.v3.1 annot-version=v3.1	82 kDa	2	7		10
Bradi1g24100.1.p	Related to TIME FOR COFFEE pacid=32800462 transcript=Bradi1g24100.1 locus=Bradi1g24100 ID=Bradi1g24100.1.v3.1 annot-version=v3.1	171 kDa	8	9
Bradi1g05980.2.p (+7)	Histone h4 pacid=32800443 transcript=Bradi1g05980.2 locus=Bradi1g05980 ID=Bradi1g05980.2.v3.1 annot-version=v3.1	15 kDa	5	5		4
Bradi2g48657.2.p	SPA1/SPAs pacid=32782371 transcript=Bradi2g48657.2 locus=Bradi2g48657 ID=Bradi2g48657.2.v3.1 annot-version=v3.1	87 kDa	11	7
Bradi4g13227.2.p	ELF4 pacid=32789931 transcript=Bradi4g13227.2 locus=Bradi4g13227 ID=Bradi4g13227.2.v3.1 annot-version=v3.1	14 kDa	3	4		2
Bradi1g05950.2.p (+1)	MLK2/PPK3 pacid=32792375 transcript=Bradi1g05950.2 locus=Bradi1g05950 ID=Bradi1g05950.2.v3.1 annot-version=v3.1	79 kDa	8	3		2
Bradi2g47940.1.p	FVE pacid=32780433 transcript=Bradi2g47940.1 locus=Bradi2g47940 ID=Bradi2g47940.1.v3.1 annot-version=v3.1	50 kDa	9	4		2
Bradi2g62067.1.p	LUX pacid=32780770 transcript=Bradi2g62067.1 locus=Bradi2g62067 ID=Bradi2g62067.1.v3.1 annot-version=v3.1	27 kDa	3	2
Bradi5g24690.1.p	AHA10 homolog, Similar to AtAHA1 Plasma membrane H+ transporter pacid=32810103 transcript=Bradi5g24690.1 locus=Bradi5g24690 ID=Bradi5g24690.1.v3.1 annot-version=v3.1	105 kDa	3	7
Bradi4g19510.1.p	Related to SKP1, subfamily Skp1 family, putative, similar to ASK2 pacid=32787823 transcript=Bradi4g19510.1 locus=Bradi4g19510 ID=Bradi4g19510.1.v3.1 annot-version=v3.1	20 kDa	3
Bradi3g53047.1.p	Related to AT1G67230 Little Nuclei 1 pacid=32823774 transcript=Bradi3g53047.1 locus=Bradi3g53047 ID=Bradi3g53047.1.v3.1 annot-version=v3.1	132 kDa	6	2
Bradi1g11290.2.p (+1)	14-3-3 protein pacid=32805100 transcript=Bradi1g11290.2 locus=Bradi1g11290 ID=Bradi1g11290.2.v3.1 annot-version=v3.1	29 kDa	3	3		4
Bradi3g36480.1.p (+1)	pacid=32813821 transcript=Bradi3g36480.1 locus=Bradi3g36480 ID=Bradi3g36480.1.v3.1 annot-version=v3.1	29 kDa	1	2		2
Bradi1g02640.1.p	Zinc knucle protein Related to AT4G36020pacid=32802870 transcript=Bradi1g02640.1 locus=Bradi1g02640 ID=Bradi1g02640.1.v3.1 annot-version=v3.1	19 kDa	2	2		2
Bradi1g60090.1.p (+1)	ELF4 like pacid=32792490 transcript=Bradi1g60090.1 locus=Bradi1g60090 ID=Bradi1g60090.1.v3.1 annot-version=v3.1	12 kDa	2	3
Bradi1g22840.1.p	Frigida-like protein pacid=32798750 transcript=Bradi1g22840.1 locus=Bradi1g22840 ID=Bradi1g22840.1.v3.1 annot-version=v3.1	67 kDa	5	2
Bradi2g33037.2.p	MLKs/PPKs pacid=32778116 transcript=Bradi2g33037.2 locus=Bradi2g33037 ID=Bradi2g33037.2.v3.1 annot-version=v3.1	68 kDa	4
Bradi4g16640.1.p	14-3-3 protein, related to Arabidopsis General Regulator 7, pacid=32791219 transcript=Bradi4g16640.1 locus=Bradi4g16640 ID=Bradi4g16640.1.v3.1 annot-version=v3.1	29 kDa	1	2		3
Bradi3g38640.1.p	pacid=32817932 transcript=Bradi3g38640.1 locus=Bradi3g38640 ID=Bradi3g38640.1.v3.1 annot-version=v3.1	29 kDa				3
Bradi2g51370.1.p	MLKs/PPKs pacid=32780737 transcript=Bradi2g51370.1 locus=Bradi2g51370 ID=Bradi2g51370.1.v3.1 annot-version=v3.1	77 kDa	3	1
Bradi3g06170.1.p (+2)	Related to KNOTTED1-like homeobox gene 3 Homeobox transcription factors, subfamily Class II KNOX pacid=32821361 transcript=Bradi3g06170.1 locus=Bradi3g06170 ID=Bradi3g06170.1.v3.1 annot-version=v3.1	38 kDa	2
Bradi3g19927.1.p (+2)	HOMEOBOX PROTEIN KNOTTED-1-LIKE 3-RELATED pacid=32819275 transcript=Bradi3g19927.1 locus=Bradi3g19927 ID=Bradi3g19927.1.v3.1 annot-version=v3.1	39 kDa	2	2
Bradi1g67160.1.p	Related to AT2G39940, coronatine-insensitive protein 1 (COI-1), RNI-like superfamily protein pacid=32806713 transcript=Bradi1g67160.1 locus=Bradi1g67160 ID=Bradi1g67160.1.v3.1 annot-version=v3.1	66 kDa	2	2
Bradi1g08400.1.p (+1)	phyC pacid=32797358 transcript=Bradi1g08400.1 locus=Bradi1g08400 ID=Bradi1g08400.1.v3.1 annot-version=v3.1	126 kDa	2	2
Bradi4g08727.1.p (+2)	FCA homolog, FLOWERING TIME CONTROL PROTEIN FCA-RELATED pacid=32789352 transcript=Bradi4g08727.1 locus=Bradi4g08727 ID=Bradi4g08727.1.v3.1 annot-version=v3.1	80 kDa	2	2
Bradi1g56100.2.p (+1)	MLKs/PPKs pacid=32802839 transcript=Bradi1g56100.2 locus=Bradi1g56100 ID=Bradi1g56100.2.v3.1 annot-version=v3.1	78 kDa	2	1
Bradi5g12510.1.p (+1)	14-3-3 protein pacid=32808488 transcript=Bradi5g12510.1 locus=Bradi5g12510 ID=Bradi5g12510.1.v3.1 annot-version=v3.1	30 kDa				2
Bradi4g29580.1.p	ELF4 like pacid=32789655 transcript=Bradi4g29580.1 locus=Bradi4g29580 ID=Bradi4g29580.1.v3.1 annot-version=v3.1	16 kDa	2
FLAG	elution peptide	3 kDa	4	3	3	3
Bradi2g13087.1.p	BdELF3, pacid=32777703 transcript=Bradi2g13087.1 locus=Bradi2g13087 ID=Bradi2g13087.1.v3.1 annot-version=v3.1	53 kDa	30	34	24	29
BdELF3-GFP-FLAG	BdELF3-GFP-FLAG, tagged bait	110 kDa	57	58	0	26	8
YFP-HFC	YFP-6xHis-3xFlag	34 kDa	2	0	22	2
Bradi5g12330.1.p (+1)	pacid=32810980 transcript=Bradi5g12330.1 locus=Bradi5g12330 ID=Bradi5g12330.1.v3.1 annot-version=v3.1	43 kDa	14	14	10	13
Bradi2g44856.2.p (+2)	pacid=32780319 transcript=Bradi2g44856.2 locus=Bradi2g44856 ID=Bradi2g44856.2.v3.1 annot-version=v3.1	30 kDa	17	13	9	14
Bradi1g76470.1	Bradi1g76470.1.p pacid=32801335 transcript=Bradi1g76470.1 locus=Bradi1g76470 ID=Bradi1g76470.1.v3.1 annot-version=v3.1	?	14	14	11	15
Bradi3g47690.2.p (+1)	pacid=32822534 transcript=Bradi3g47690.2 locus=Bradi3g47690 ID=Bradi3g47690.2.v3.1 annot-version=v3.1	50 kDa	15	16	10	14
Bradi2g21120.1	Bradi2g21120.1.p pacid=32773255 transcript=Bradi2g21120.1 locus=Bradi2g21120 ID=Bradi2g21120.1.v3.1 annot-version=v3.1	?	14	16	9	25
Bradi4g24367.1.p	pacid=32790185 transcript=Bradi4g24367.1 locus=Bradi4g24367 ID=Bradi4g24367.1.v3.1 annot-version=v3.1	42 kDa	13	13	13	16
Bradi1g50270.2.p	pacid=32805140 transcript=Bradi1g50270.2 locus=Bradi1g50270 ID=Bradi1g50270.2.v3.1 annot-version=v3.1	64 kDa	11	12	5	25
Bradi5g24027.1.p	pacid=32811525 transcript=Bradi5g24027.1 locus=Bradi5g24027 ID=Bradi5g24027.1.v3.1 annot-version=v3.1	50 kDa	7	9	8	8
Bradi3g20677.1.p	pacid=32818842 transcript=Bradi3g20677.1 locus=Bradi3g20677 ID=Bradi3g20677.1.v3.1 annot-version=v3.1	56 kDa	13	15	2	13
Bradi5g24550.2.p (+2)	pacid=32810053 transcript=Bradi5g24550.2 locus=Bradi5g24550 ID=Bradi5g24550.2.v3.1 annot-version=v3.1	47 kDa	9	13	9	10
Bradi5g23837.1.p	pacid=32808841 transcript=Bradi5g23837.1 locus=Bradi5g23837 ID=Bradi5g23837.1.v3.1 annot-version=v3.1	50 kDa	10	13	5	11
Bradi1g36260.1.p	pacid=32796284 transcript=Bradi1g36260.1 locus=Bradi1g36260 ID=Bradi1g36260.1.v3.1 annot-version=v3.1	38 kDa	13	10	7	11
Bradi1g51670.1.p	pacid=32797743 transcript=Bradi1g51670.1 locus=Bradi1g51670 ID=Bradi1g51670.1.v3.1 annot-version=v3.1	80 kDa	14	11	7	13
Bradi1g59220.1.p	pacid=32793951 transcript=Bradi1g59220.1 locus=Bradi1g59220 ID=Bradi1g59220.1.v3.1 annot-version=v3.1	53 kDa	12	15	4	7
Bradi4g04220.1.p	pacid=32789185 transcript=Bradi4g04220.1 locus=Bradi4g04220 ID=Bradi4g04220.1.v3.1 annot-version=v3.1	71 kDa	15	12		5
Bradi1g25430.4.p	pacid=32802567 transcript=Bradi1g25430.4 locus=Bradi1g25430 ID=Bradi1g25430.4.v3.1 annot-version=v3.1	28 kDa	7	8	7	10
Bradi4g08030.1.p	pacid=32783587 transcript=Bradi4g08030.1 locus=Bradi4g08030 ID=Bradi4g08030.1.v3.1 annot-version=v3.1	42 kDa	11	14	4	9
Bradi1g66590.1.p	pacid=32796350 transcript=Bradi1g66590.1 locus=Bradi1g66590 ID=Bradi1g66590.1.v3.1 annot-version=v3.1	71 kDa	12	11	1	6
Bradi1g34170.2.p (+3)	pacid=32801820 transcript=Bradi1g34170.2 locus=Bradi1g34170 ID=Bradi1g34170.2.v3.1 annot-version=v3.1	47 kDa	7	11	2	10
Bradi5g22290.1.p	pacid=32807834 transcript=Bradi5g22290.1 locus=Bradi5g22290 ID=Bradi5g22290.1.v3.1 annot-version=v3.1	44 kDa	5	7	4	13
Bradi1g76330.1.p	pacid=32798495 transcript=Bradi1g76330.1 locus=Bradi1g76330 ID=Bradi1g76330.1.v3.1 annot-version=v3.1	57 kDa	9	10	6	4
Bradi2g30400.1.p	PROTEIN PLASTID TRANSCRIPTIONALLY ACTIVE 16 pacid=32773912 transcript=Bradi2g30400.1 locus=Bradi2g30400 ID=Bradi2g30400.1.v3.1 annot-version=v3.1	52 kDa	9	9		16
Bradi2g35620.1.p	pacid=32782111 transcript=Bradi2g35620.1 locus=Bradi2g35620 ID=Bradi2g35620.1.v3.1 annot-version=v3.1	30 kDa	9	8	3	7
Bradi2g35440.1.p	triacylglycerol lipase activity pacid=32777160 transcript=Bradi2g35440.1 locus=Bradi2g35440 ID=Bradi2g35440.1.v3.1 annot-version=v3.1	58 kDa	9	6		12
Bradi1g37490.1.p	GST domain containing, Translation elongation factor EF1 pacid=32802318 transcript=Bradi1g37490.1 locus=Bradi1g37490 ID=Bradi1g37490.1.v3.1 annot-version=v3.1	47 kDa	9	10		7
Bradi1g03180.1.p	ATP-dependent RNA helicase activity pacid=32796892 transcript=Bradi1g03180.1 locus=Bradi1g03180 ID=Bradi1g03180.1.v3.1 annot-version=v3.1	83 kDa	16	12		9
Bradi0012s00100.1.p (+7)	pacid=32823775 transcript=Bradi0012s00100.1 locus=Bradi0012s00100 ID=Bradi0012s00100.1.v3.1 annot-version=v3.1	49 kDa	6	9	2	9
Bradi2g35050.3.p	GTP binding pacid=32781307 transcript=Bradi2g35050.3 locus=Bradi2g35050 ID=Bradi2g35050.3.v3.1 annot-version=v3.1	59 kDa	11	10		3
Bradi1g07170.1.p	pacid=32800394 transcript=Bradi1g07170.1 locus=Bradi1g07170 ID=Bradi1g07170.1.v3.1 annot-version=v3.1	38 kDa	6	8	3	8
Bradi1g56580.1.p	pacid=32799317 transcript=Bradi1g56580.1 locus=Bradi1g56580 ID=Bradi1g56580.1.v3.1 annot-version=v3.1	35 kDa	6	6	4	12
Bradi2g13108.1	Bradi2g13108.1.p pacid=32771538 transcript=Bradi2g13108.1 locus=Bradi2g13108 ID=Bradi2g13108.1.v3.1 annot-version=v3.1	?	9	8	2	4
Bradi3g44160.1.p (+1)	pacid=32813666 transcript=Bradi3g44160.1 locus=Bradi3g44160 ID=Bradi3g44160.1.v3.1 annot-version=v3.1	94 kDa	12	9	4	5
Bradi2g58050.1.p	pacid=32779466 transcript=Bradi2g58050.1 locus=Bradi2g58050 ID=Bradi2g58050.1.v3.1 annot-version=v3.1	39 kDa	7	6	1	8
Bradi1g18710.1.p	actin monomer binding pacid=32805101 transcript=Bradi1g18710.1 locus=Bradi1g18710 ID=Bradi1g18710.1.v3.1 annot-version=v3.1	23 kDa	7	8		10
Bradi5g03860.1.p	Related to At acetyl-CoA carboxylase 2 pacid=32807776 transcript=Bradi5g03860.1 locus=Bradi5g03860 ID=Bradi5g03860.1.v3.1 annot-version=v3.1	258 kDa	18	14		2
Bradi1g31690.1.p	vacuolar ATP synthase subunit A activitypacid=32798218 transcript=Bradi1g31690.1 locus=Bradi1g31690 ID=Bradi1g31690.1.v3.1 annot-version=v3.1	69 kDa	unknown	13	11
Bradi4g08500.2.p (+2)	pacid=32789615 transcript=Bradi4g08500.2 locus=Bradi4g08500 ID=Bradi4g08500.2.v3.1 annot-version=v3.1	20 kDa	4	4	3	4
Bradi1g39204.1.p	pacid=32798647 transcript=Bradi1g39204.1 locus=Bradi1g39204 ID=Bradi1g39204.1.v3.1 annot-version=v3.1	54 kDa	4	4	3	4
Bradi2g10146.1.p	pacid=32773585 transcript=Bradi2g10146.1 locus=Bradi2g10146 ID=Bradi2g10146.1.v3.1 annot-version=v3.1	27 kDa	3	6	5	8
Bradi1g62170.1.p	Ribosomal pacid=32797325 transcript=Bradi1g62170.1 locus=Bradi1g62170 ID=Bradi1g62170.1.v3.1 annot-version=v3.1	25 kDa	5	8		10
Bradi1g03720.1.p	pacid=32802588 transcript=Bradi1g03720.1 locus=Bradi1g03720 ID=Bradi1g03720.1.v3.1 annot-version=v3.1	71 kDa	11	8		2
Bradi3g33240.1.p (+1)	Related to AT4G17330 Differentially downregulated in day47 18lgt 6dark condition in Stem vs. All comparison pacid=32823716 transcript=Bradi3g33240.1 locus=Bradi3g33240 ID=Bradi3g33240.1.v3.1 annot-version=v3.1	218 kDa	22	11
Bradi3g01990.1.p	pacid=32813152 transcript=Bradi3g01990.1 locus=Bradi3g01990 ID=Bradi3g01990.1.v3.1 annot-version=v3.1	18 kDa	4	5	3	5
Bradi3g41270.1.p	glutamate-1-semialdehyde 2,1-aminomutase activity, 4-aminobutyrate transaminase activity pacid=32814840 transcript=Bradi3g41270.1 locus=Bradi3g41270 ID=Bradi3g41270.1.v3.1 annot-version=v3.1	50 kDa	7	6		12
Bradi1g48264.1.p	pre-mRNA-processing factor 8 pacid=32798387 transcript=Bradi1g48264.1 locus=Bradi1g48264 ID=Bradi1g48264.1.v3.1 annot-version=v3.1	275 kDa	21	4
Bradi1g09300.3.p	pacid=32792582 transcript=Bradi1g09300.3 locus=Bradi1g09300 ID=Bradi1g09300.3.v3.1 annot-version=v3.1	56 kDa	7	8	2	9
Bradi1g58160.1.p	pacid=32806461 transcript=Bradi1g58160.1 locus=Bradi1g58160 ID=Bradi1g58160.1.v3.1 annot-version=v3.1	27 kDa	4	5	3	7
Bradi5g02890.2.p	Chaperonin 60 pacid=32808753 transcript=Bradi5g02890.2 locus=Bradi5g02890 ID=Bradi5g02890.2.v3.1 annot-version=v3.1	61 kDa	5	4		14
Bradi4g40800.1.p	pacid=32790368 transcript=Bradi4g40800.1 locus=Bradi4g40800 ID=Bradi4g40800.1.v3.1 annot-version=v3.1	19 kDa	5	6	5	7
Bradi1g49770.1.p	Related to At magnesium chelatase i2 pacid=32799014 transcript=Bradi1g49770.1 locus=Bradi1g49770 ID=Bradi1g49770.1.v3.1 annot-version=v3.1	45 kDa	9	5		11
Bradi1g59870.1.p	Related to At magnesium chelatase i2 pacid=32797735 transcript=Bradi1g59870.1 locus=Bradi1g59870 ID=Bradi1g59870.1.v3.1 annot-version=v3.1	33 kDa	5	5		5
Bradi1g67020.2.p	pacid=32803557 transcript=Bradi1g67020.2 locus=Bradi1g67020 ID=Bradi1g67020.2.v3.1 annot-version=v3.1	50 kDa	7	8	6	7
Bradi1g43440.1.p (+2)	Related to AtPDS5A pacid=32798788 transcript=Bradi1g43440.1 locus=Bradi1g43440 ID=Bradi1g43440.1.v3.1 annot-version=v3.1	174 kDa	15	8
Bradi2g48010.1.p	pacid=32772194 transcript=Bradi2g48010.1 locus=Bradi2g48010 ID=Bradi2g48010.1.v3.1 annot-version=v3.1	111 kDa	9	6	4	9
Bradi4g40780.1.p	pacid=32785871 transcript=Bradi4g40780.1 locus=Bradi4g40780 ID=Bradi4g40780.1.v3.1 annot-version=v3.1	15 kDa	5	6	6	8
Bradi3g39620.2.p (+1)	pacid=32820129 transcript=Bradi3g39620.2 locus=Bradi3g39620 ID=Bradi3g39620.2.v3.1 annot-version=v3.1	80 kDa	10	9	2	3
Bradi2g20460.1.p	pacid=32782406 transcript=Bradi2g20460.1 locus=Bradi2g20460 ID=Bradi2g20460.1.v3.1 annot-version=v3.1	48 kDa	3	6	4	6
Bradi3g49230.1.p	pacid=32821185 transcript=Bradi3g49230.1 locus=Bradi3g49230 ID=Bradi3g49230.1.v3.1 annot-version=v3.1	37 kDa	2	4	2	10
Bradi1g76880.1.p	Large subunit of ribosomal protein pacid=32801068 transcript=Bradi1g76880.1 locus=Bradi1g76880 ID=Bradi1g76880.1.v3.1 annot-version=v3.1	30 kDa	5	7		10
Bradi1g21550.2.p	Related to Glutathione S-transferase, C-terminal-like;Translation elongation factor EF1B/ribosomal protein S6 pacid=32806776 transcript=Bradi1g21550.2 locus=Bradi1g21550 ID=Bradi1g21550.2.v3.1 annot-version=v3.1	25 kDa	5	5		6
Bradi1g39196.1.p (+1)	small subunit of ribosomal pacid=32793022 transcript=Bradi1g39196.1 locus=Bradi1g39196 ID=Bradi1g39196.1.v3.1 annot-version=v3.1	27 kDa	6	5		4
Bradi1g28090.2.p	pacid=32803867 transcript=Bradi1g28090.2 locus=Bradi1g28090 ID=Bradi1g28090.2.v3.1 annot-version=v3.1	33 kDa	6	5	2	5
Bradi3g18820.1.p (+2)	Related to AT1G16880 pacid=32822818 transcript=Bradi3g18820.1 locus=Bradi3g18820 ID=Bradi3g18820.1.v3.1 annot-version=v3.1	30 kDa	4	6		8
Bradi5g22310.1.p	Starch Synthase pacid=32811901 transcript=Bradi5g22310.1 locus=Bradi5g22310 ID=Bradi5g22310.1.v3.1 annot-version=v3.1	145 kDa	15	10
Bradi3g37670.1.p	pacid=32813839 transcript=Bradi3g37670.1 locus=Bradi3g37670 ID=Bradi3g37670.1.v3.1 annot-version=v3.1	22 kDa	3		2	2
Bradi1g21850.1.p (+2)	Large subunit ribosomal protein pacid=32800685 transcript=Bradi1g21850.1 locus=Bradi1g21850 ID=Bradi1g21850.1.v3.1 annot-version=v3.1	21 kDa	5	5		10
Bradi1g78470.1.p	Coatomer, alpha subunit pacid=32793811 transcript=Bradi1g78470.1 locus=Bradi1g78470 ID=Bradi1g78470.1.v3.1 annot-version=v3.1	136 kDa	13	5		3
Bradi1g64130.2.p	pacid=32801181 transcript=Bradi1g64130.2 locus=Bradi1g64130 ID=Bradi1g64130.2.v3.1 annot-version=v3.1	43 kDa	5	6	2	6
Bradi1g19650.1.p (+1)	transformation/transcription domain-associated protein pacid=32806439 transcript=Bradi1g19650.1 locus=Bradi1g19650 ID=Bradi1g19650.1.v3.1 annot-version=v3.1	439 kDa	16	4
Bradi1g26350.1.p	pacid=32803651 transcript=Bradi1g26350.1 locus=Bradi1g26350 ID=Bradi1g26350.1.v3.1 annot-version=v3.1	40 kDa	6	5	2	7
Bradi4g39880.1	Clp ATPase homolog Bradi4g39880.1.p pacid=32786150 transcript=Bradi4g39880.1 locus=Bradi4g39880 ID=Bradi4g39880.1.v3.1 annot-version=v3.1	?	5	6		6
Bradi2g30560.1.p	pacid=32782332 transcript=Bradi2g30560.1 locus=Bradi2g30560 ID=Bradi2g30560.1.v3.1 annot-version=v3.1	73 kDa	4	5	1	10
Bradi1g37582.1.p (+4)	Related to ATPase, V1 complex, subunit B protein in Arabidopsis pacid=32803836 transcript=Bradi1g37582.1 locus=Bradi1g37582 ID=Bradi1g37582.1.v3.1 annot-version=v3.1	54 kDa	7	7		7
Bradi2g41480.1.p	Related to AtCARB pacid=32774850 transcript=Bradi2g41480.1 locus=Bradi2g41480 ID=Bradi2g41480.1.v3.1 annot-version=v3.1	128 kDa	6	7		5
Bradi3g22930.2.p	Phosphoglucomutase family protein pacid=32812451 transcript=Bradi3g22930.2 locus=Bradi3g22930 ID=Bradi3g22930.2.v3.1 annot-version=v3.1	65 kDa	5	5		8
Bradi3g28280.1.p	Related to MOS4-associated complex 3A in Arabidopsis. U-Box domain containing protein pacid=32816045 transcript=Bradi3g28280.1 locus=Bradi3g28280 ID=Bradi3g28280.1.v3.1 annot-version=v3.1	58 kDa	10	6
Bradi1g16510.1.p	pacid=32794177 transcript=Bradi1g16510.1 locus=Bradi1g16510 ID=Bradi1g16510.1.v3.1 annot-version=v3.1	28 kDa	6	6	3	3
Bradi3g56060.1.p	Ribosomal Mitochondrial pacid=32821013 transcript=Bradi3g56060.1 locus=Bradi3g56060 ID=Bradi3g56060.1.v3.1 annot-version=v3.1	22 kDa	2	3		9
Bradi3g11377.1.p	Guanylate-binding protein pacid=32823298 transcript=Bradi3g11377.1 locus=Bradi3g11377 ID=Bradi3g11377.1.v3.1 annot-version=v3.1	122 kDa	9	9
Bradi3g01470.1.p	pacid=32819130 transcript=Bradi3g01470.1 locus=Bradi3g01470 ID=Bradi3g01470.1.v3.1 annot-version=v3.1	57 kDa	5	7	2	2
Bradi2g45730.1.p (+1)	pacid=32780965 transcript=Bradi2g45730.1 locus=Bradi2g45730 ID=Bradi2g45730.1.v3.1 annot-version=v3.1	18 kDa	2		2	6
Bradi1g05772.1.p (+1)	Large subunit Ribosomal protein pacid=32793982 transcript=Bradi1g05772.1 locus=Bradi1g05772 ID=Bradi1g05772.1.v3.1 annot-version=v3.1	14 kDa	2	5		6
Bradi4g01130.2.p (+1)	cystathionine beta-synthase activity related to Arabidopsis O-acetylserine (thiol) lyase (OAS-TL) isoform A1 pacid=32785578 transcript=Bradi4g01130.2 locus=Bradi4g01130 ID=Bradi4g01130.2.v3.1 annot-version=v3.1	34 kDa	3	3		9
Bradi1g69650.1.p (+7)	50S ribosomal pacid=32793716 transcript=Bradi1g69650.1 locus=Bradi1g69650 ID=Bradi1g69650.1.v3.1 annot-version=v3.1	28 kDa	3	3		3
Bradi1g55510.1.p	Large subunit ribosomal pacid=32806161 transcript=Bradi1g55510.1 locus=Bradi1g55510 ID=Bradi1g55510.1.v3.1 annot-version=v3.1	44 kDa	5	5		2
Bradi3g27730.1.p	RUBISCO ACCUMULATION FACTOR 1, CHLOROPLASTIC-RELATED pacid=32818227 transcript=Bradi3g27730.1 locus=Bradi3g27730 ID=Bradi3g27730.1.v3.1 annot-version=v3.1	51 kDa	3	2		6
Bradi3g46060.1.p (+2)	Calmodulin binding protein-like pacid=32814592 transcript=Bradi3g46060.1 locus=Bradi3g46060 ID=Bradi3g46060.1.v3.1 annot-version=v3.1	72 kDa	7	6
Bradi1g05776.1.p (+1)	small subunit ribosomal pacid=32798425 transcript=Bradi1g05776.1 locus=Bradi1g05776 ID=Bradi1g05776.1.v3.1 annot-version=v3.1	28 kDa	4	3
Bradi1g19080.1	glutamate synthase (NADPH) activity Bradi1g19080.1.p pacid=32793876 transcript=Bradi1g19080.1 locus=Bradi1g19080 ID=Bradi1g19080.1.v3.1 annot-version=v3.1	174 kDa	5	6		2
Bradi5g01950.1.p	Relate to ASA1 Pseudouridine synthase/archaeosine transglycosylase-like family proteinpacid=32810224 transcript=Bradi5g01950.1 locus=Bradi5g01950 ID=Bradi5g01950.1.v3.1 annot-version=v3.1	53 kDa	9	6		2
Bradi3g03720.1.p	26S proteasome 19S subunit pacid=32816375 transcript=Bradi3g03720.1 locus=Bradi3g03720 ID=Bradi3g03720.1.v3.1 annot-version=v3.1	98 kDa	6	7		3
Bradi4g01200.1.p (+1)	5-methyltetrahydropteroyltriglutamate-homocysteine S-methyltransferase activity pacid=32784695 transcript=Bradi4g01200.1 locus=Bradi4g01200 ID=Bradi4g01200.1.v3.1 annot-version=v3.1	85 kDa	4	8		6
Bradi1g44177.2.p (+1)	SWI/SNF-RELATED MATRIX-ASSOCIATED ACTIN-DEPENDENT REGULATOR OF CHROMATIN SUBFAMILY-RELATED pacid=32793579 transcript=Bradi1g44177.2 locus=Bradi1g44177 ID=Bradi1g44177.2.v3.1 annot-version=v3.1	416 kDa	10	4
Bradi3g26391.1.p	pacid=32812782 transcript=Bradi3g26391.1 locus=Bradi3g26391 ID=Bradi3g26391.1.v3.1 annot-version=v3.1	19 kDa	2	2	2	2
Bradi1g54030.1.p	pacid=32805622 transcript=Bradi1g54030.1 locus=Bradi1g54030 ID=Bradi1g54030.1.v3.1 annot-version=v3.1	41 kDa	2	3	2	7
Bradi3g30500.1.p	pacid=32812494 transcript=Bradi3g30500.1 locus=Bradi3g30500 ID=Bradi3g30500.1.v3.1 annot-version=v3.1	17 kDa	2	2	2	2
Bradi1g52460.1.p	pacid=32802068 transcript=Bradi1g52460.1 locus=Bradi1g52460 ID=Bradi1g52460.1.v3.1 annot-version=v3.1	16 kDa	2	2	2	3
Bradi1g03750.1.p	Related to actin depolymerizing factor 4, AT5G59890 pacid=32803785 transcript=Bradi1g03750.1 locus=Bradi1g03750 ID=Bradi1g03750.1.v3.1 annot-version=v3.1	16 kDa	3	4		4
Bradi1g67170.1.p	50S ribosomal protein pacid=32800262 transcript=Bradi1g67170.1 locus=Bradi1g67170 ID=Bradi1g67170.1.v3.1 annot-version=v3.1	34 kDa	4	5		5
Bradi2g48150.1.p (+1)	Glycosyl hydrolase (GH), subfamily GH13 pacid=32778976 transcript=Bradi2g48150.1 locus=Bradi2g48150 ID=Bradi2g48150.1.v3.1 annot-version=v3.1	97 kDa	7	7		2
Bradi1g04860.1.p (+1)	ATP-dependent RNA helicase activity P-loop containing nucleoside triphosphate hydrolases superfamily protein pacid=32793175 transcript=Bradi1g04860.1 locus=Bradi1g04860 ID=Bradi1g04860.1.v3.1 annot-version=v3.1	67 kDa	9	3
Bradi2g56030.1.p	pacid=32774769 transcript=Bradi2g56030.1 locus=Bradi2g56030 ID=Bradi2g56030.1.v3.1 annot-version=v3.1	37 kDa	2	3	2	6
Bradi4g26140.1.p	pacid=32785922 transcript=Bradi4g26140.1 locus=Bradi4g26140 ID=Bradi4g26140.1.v3.1 annot-version=v3.1	17 kDa	4	3	2	2
Bradi1g06430.1.p	pacid=32796115 transcript=Bradi1g06430.1 locus=Bradi1g06430 ID=Bradi1g06430.1.v3.1 annot-version=v3.1	40 kDa	4	2	1	7
Bradi2g17290.1.p (+1)	pacid=32780858 transcript=Bradi2g17290.1 locus=Bradi2g17290 ID=Bradi2g17290.1.v3.1 annot-version=v3.1	59 kDa	1	5	2	8
Bradi4g39470.1.p	pacid=32790457 transcript=Bradi4g39470.1 locus=Bradi4g39470 ID=Bradi4g39470.1.v3.1 annot-version=v3.1	73 kDa	3	6	1	5
Bradi3g57380.1.p	testosterone 17-beta-dehydrogenase activity, estradiol 17-beta-dehydrogenase activity pacid=32818186 transcript=Bradi3g57380.1 locus=Bradi3g57380 ID=Bradi3g57380.1.v3.1 annot-version=v3.1	42 kDa	4	3		6
Bradi1g06366.1.p (+1)	Large subunit ribosoaml pacid=32792666 transcript=Bradi1g06366.1 locus=Bradi1g06366 ID=Bradi1g06366.1.v3.1 annot-version=v3.1	15 kDa	3	5		4
Bradi1g05774.1.p (+1)	large ribosomal pacid=32793214 transcript=Bradi1g05774.1 locus=Bradi1g05774 ID=Bradi1g05774.1.v3.1 annot-version=v3.1	13 kDa	3	4		4
Bradi2g03760.1.p (+1)	small subunit ribosomal pacid=32776400 transcript=Bradi2g03760.1 locus=Bradi2g03760 ID=Bradi2g03760.1.v3.1 annot-version=v3.1	22 kDa	4	5		5
Bradi2g12067.1.p (+1)	Related to AT4G01800 Albino or Glassy Yellow 1 pacid=32772522 transcript=Bradi2g12067.1 locus=Bradi2g12067 ID=Bradi2g12067.1.v3.1 annot-version=v3.1	112 kDa	6	4		3
Bradi1g54350.3.p (+2)	phosphogluconate dehydrogenase (decarboxylating) activity pacid=32803096 transcript=Bradi1g54350.3 locus=Bradi1g54350 ID=Bradi1g54350.3.v3.1 annot-version=v3.1	62 kDa	2	3		7
Bradi1g73770.1.p	ribulose-phosphate 3-epimerase activity, allulose 6-phosphate 3-epimerase activitypacid=32797379 transcript=Bradi1g73770.1 locus=Bradi1g73770 ID=Bradi1g73770.1.v3.1 annot-version=v3.1	29 kDa	2	2		5
Bradi3g06530.1	MITOCHONDRIAL 28S RIBOSOMAL PROTEIN S21 Bradi3g06530.1.p pacid=32812363 transcript=Bradi3g06530.1 locus=Bradi3g06530 ID=Bradi3g06530.1.v3.1 annot-version=v3.1	16 kDa	4	2		6
Bradi3g59400.1	arsenite transmembrane transporter activity, ATPase activity Bradi3g59400.1.p pacid=32819263 transcript=Bradi3g59400.1 locus=Bradi3g59400 ID=Bradi3g59400.1.v3.1 annot-version=v3.1	?		4		6
Bradi1g06340.1.p	DNAJ HOMOLOG related to AT3G44110 pacid=32799167 transcript=Bradi1g06340.1 locus=Bradi1g06340 ID=Bradi1g06340.1.v3.1 annot-version=v3.1	47 kDa	6	4
Bradi2g03800.1.p	pacid=32779947 transcript=Bradi2g03800.1 locus=Bradi2g03800 ID=Bradi2g03800.1.v3.1 annot-version=v3.1	41 kDa	3	4	2	5
Bradi2g52670.1.p (+1)	pacid=32775351 transcript=Bradi2g52670.1 locus=Bradi2g52670 ID=Bradi2g52670.1.v3.1 annot-version=v3.1	15 kDa	2	2	3	4
Bradi3g16150.1.p	Ribosomal pacid=32815949 transcript=Bradi3g16150.1 locus=Bradi3g16150 ID=Bradi3g16150.1.v3.1 annot-version=v3.1	25 kDa	5	3		5
Bradi1g04660.1.p	fibroblast growth factor 3 binding, fibroblast growth factor 1 binding pacid=32801208 transcript=Bradi1g04660.1 locus=Bradi1g04660 ID=Bradi1g04660.1.v3.1 annot-version=v3.1	30 kDa	4	5		4
Bradi4g04120.2.p	ribosomal protein pacid=32787690 transcript=Bradi4g04120.2 locus=Bradi4g04120 ID=Bradi4g04120.2.v3.1 annot-version=v3.1	28 kDa	3	6		3
Bradi2g08960.1.p	Importin pacid=32781883 transcript=Bradi2g08960.1 locus=Bradi2g08960 ID=Bradi2g08960.1.v3.1 annot-version=v3.1	57 kDa	7	4		2
Bradi1g77930.1.p	Related to At Actin pacid=32799190 transcript=Bradi1g77930.1 locus=Bradi1g77930 ID=Bradi1g77930.1.v3.1 annot-version=v3.1	49 kDa	7	5		2
Bradi1g04130.1.p	large subunit ribosomal pacid=32806310 transcript=Bradi1g04130.1 locus=Bradi1g04130 ID=Bradi1g04130.1.v3.1 annot-version=v3.1	25 kDa		3		4
Bradi3g30250.2.p	Related to AT4G00660 RNA helixase pacid=32812729 transcript=Bradi3g30250.2 locus=Bradi3g30250 ID=Bradi3g30250.2.v3.1 annot-version=v3.1	59 kDa	6	7
Bradi1g34525.1.p	NAD DEPENDENT EPIMERASE/DEHYDRATASE pacid=32794139 transcript=Bradi1g34525.1 locus=Bradi1g34525 ID=Bradi1g34525.1.v3.1 annot-version=v3.1	70 kDa	7	7
Bradi3g36930.1.p (+1)	pacid=32820622 transcript=Bradi3g36930.1 locus=Bradi3g36930 ID=Bradi3g36930.1.v3.1 annot-version=v3.1	53 kDa	4	4	2	4
Bradi2g35090.1.p (+1)	ribosomal protein pacid=32782099 transcript=Bradi2g35090.1 locus=Bradi2g35090 ID=Bradi2g35090.1.v3.1 annot-version=v3.1	21 kDa	4	3		4
Bradi1g74916.1.p (+1)	CDC48 CELL DIVISION CONTROL PROTEIN 48 HOMOLOG D pacid=32792137 transcript=Bradi1g74916.1 locus=Bradi1g74916 ID=Bradi1g74916.1.v3.1 annot-version=v3.1	90 kDa	3	3		4
Bradi1g06772.1.p	ribosomal protein pacid=32803718 transcript=Bradi1g06772.1 locus=Bradi1g06772 ID=Bradi1g06772.1.v3.1 annot-version=v3.1	47 kDa	2	2		8
Bradi3g58166.1.p	Reltated to AT3G19170 presequence protease pacid=32817617 transcript=Bradi3g58166.1 locus=Bradi3g58166 ID=Bradi3g58166.1.v3.1 annot-version=v3.1	121 kDa	3	5
Bradi1g61000.1.p	ribosomal protein pacid=32792949 transcript=Bradi1g61000.1 locus=Bradi1g61000 ID=Bradi1g61000.1.v3.1 annot-version=v3.1	78 kDa	8	3
Bradi2g16627.1.p (+1)	Related to AT5G46070 pacid=32774792 transcript=Bradi2g16627.1 locus=Bradi2g16627 ID=Bradi2g16627.1.v3.1 annot-version=v3.1	120 kDa	10	3
Bradi2g61560.2.p (+1)	small subunit ribosomal protein pacid=32777773 transcript=Bradi2g61560.2 locus=Bradi2g61560 ID=Bradi2g61560.2.v3.1 annot-version=v3.1	25 kDa	2	2		5
Bradi1g65150.1.p (+1)	ribosomal protein pacid=32802233 transcript=Bradi1g65150.1 locus=Bradi1g65150 ID=Bradi1g65150.1.v3.1 annot-version=v3.1	22 kDa	4	2		5
Bradi1g54270.2.p	ribosomal protein pacid=32799929 transcript=Bradi1g54270.2 locus=Bradi1g54270 ID=Bradi1g54270.2.v3.1 annot-version=v3.1	31 kDa	4	4		3
Bradi2g12160.1.p (+1)	Related to AT4G01850 S-adenosylmethionine synthetase 2, ethylene synthesis pathway pacid=32780826 transcript=Bradi2g12160.1 locus=Bradi2g12160 ID=Bradi2g12160.1.v3.1 annot-version=v3.1	43 kDa	5	4		3
Bradi3g38917.1.p	Large subunit ribosomal protein pacid=32812316 transcript=Bradi3g38917.1 locus=Bradi3g38917 ID=Bradi3g38917.1.v3.1 annot-version=v3.1	18 kDa	4	3		3
Bradi3g43300.1.p (+1)	Related to AT5G03290 isocitrate dehydrogenase V pacid=32816519 transcript=Bradi3g43300.1 locus=Bradi3g43300 ID=Bradi3g43300.1.v3.1 annot-version=v3.1	39 kDa	4	6		2
Bradi4g41060.1.p	MOLECULAR CHAPERONE DNAJ pacid=32790851 transcript=Bradi4g41060.1 locus=Bradi4g41060 ID=Bradi4g41060.1.v3.1 annot-version=v3.1	53 kDa	5	2		2
Bradi2g23490.1.p	Related to AT3G53900 uracil phosphoribosyltransferase pacid=32773318 transcript=Bradi2g23490.1 locus=Bradi2g23490 ID=Bradi2g23490.1.v3.1 annot-version=v3.1	31 kDa				8
Bradi4g35977.3	Related to AT2G16485 Zinc figer Bradi4g35977.3.p pacid=32791537 transcript=Bradi4g35977.3 locus=Bradi4g35977 ID=Bradi4g35977.3.v3.1 annot-version=v3.1	?	8	3
Bradi2g33676.1.p (+1)	HSP70 pacid=32778467 transcript=Bradi2g33676.1 locus=Bradi2g33676 ID=Bradi2g33676.1.v3.1 annot-version=v3.1	93 kDa	9	2
Bradi3g53000.1.p	Related to AT5G13450. delta subunit of Mt ATP synthasepacid=32818752 transcript=Bradi3g53000.1 locus=Bradi3g53000 ID=Bradi3g53000.1.v3.1 annot-version=v3.1	25 kDa				9
Bradi3g03270.1.p	pacid=32822590 transcript=Bradi3g03270.1 locus=Bradi3g03270 ID=Bradi3g03270.1.v3.1 annot-version=v3.1	27 kDa	3	4	2	3
Bradi4g07120.1	small ribosomal protein Bradi4g07120.1.p pacid=32786945 transcript=Bradi4g07120.1 locus=Bradi4g07120 ID=Bradi4g07120.1.v3.1 annot-version=v3.1	?	3	3	1	3
Bradi1g10150.1.p	Tubliin pacid=32798915 transcript=Bradi1g10150.1 locus=Bradi1g10150 ID=Bradi1g10150.1.v3.1 annot-version=v3.1	50 kDa	3	3		4
Bradi1g05769.1.p (+1)	ribosomal pacid=32797109 transcript=Bradi1g05769.1 locus=Bradi1g05769 ID=Bradi1g05769.1.v3.1 annot-version=v3.1	14 kDa	3	2		4
Bradi4g44870.1.p	ferrous iron binding protein, related to AT5G01600 ferretin 1 pacid=32791143 transcript=Bradi4g44870.1 locus=Bradi4g44870 ID=Bradi4g44870.1.v3.1 annot-version=v3.1	28 kDa	3	4		3
Bradi1g60730.1.p	Ribosomal protein pacid=32796557 transcript=Bradi1g60730.1 locus=Bradi1g60730 ID=Bradi1g60730.1.v3.1 annot-version=v3.1	29 kDa	2	7
Bradi1g01580.1.p	Elongation Factor Tu pacid=32800955 transcript=Bradi1g01580.1 locus=Bradi1g01580 ID=Bradi1g01580.1.v3.1 annot-version=v3.1	49 kDa	4	4		4
Bradi2g23110.1.p (+2)	ribosomal protein pacid=32776986 transcript=Bradi2g23110.1 locus=Bradi2g23110 ID=Bradi2g23110.1.v3.1 annot-version=v3.1	15 kDa	4	3		3
Bradi2g55120.1.p	Putative starch phosphorylase. Glycosyltransferase family GT35 pacid=32773961 transcript=Bradi2g55120.1 locus=Bradi2g55120 ID=Bradi2g55120.1.v3.1 annot-version=v3.1	94 kDa	5	4		3
Bradi1g05747.1.p (+2)	ribosomal pacid=32797278 transcript=Bradi1g05747.1 locus=Bradi1g05747 ID=Bradi1g05747.1.v3.1 annot-version=v3.1	20 kDa	2	3		2
Bradi3g56270.1.p	hydrogen ion transmembrane transporter activity pacid=32813073 transcript=Bradi3g56270.1 locus=Bradi3g56270 ID=Bradi3g56270.1.v3.1 annot-version=v3.1	23 kDa	2	2		6
Bradi2g04510.1.p	Embryo-specific protein 3 Related to AtATS3 pacid=32778451 transcript=Bradi2g04510.1 locus=Bradi2g04510 ID=Bradi2g04510.1.v3.1 annot-version=v3.1	20 kDa	3	2		5
Bradi1g01560.2.p	26S 19S proteasome pacid=32797367 transcript=Bradi1g01560.2 locus=Bradi1g01560 ID=Bradi1g01560.2.v3.1 annot-version=v3.1	50 kDa	5
Bradi1g05801.1.p (+3)	pacid=32796385 transcript=Bradi1g05801.1 locus=Bradi1g05801 ID=Bradi1g05801.1.v3.1 annot-version=v3.1	18 kDa		3		3
Bradi1g56130.1.p	pacid=32800315 transcript=Bradi1g56130.1 locus=Bradi1g56130 ID=Bradi1g56130.1.v3.1 annot-version=v3.1	37 kDa		6		3
Bradi1g03860.1.p	Related to AT5G13520 pacid=32804678 transcript=Bradi1g03860.1 locus=Bradi1g03860 ID=Bradi1g03860.1.v3.1 annot-version=v3.1	68 kDa	7	3
Bradi1g36340.1.p	Elongation Factor Tu pacid=32806343 transcript=Bradi1g36340.1 locus=Bradi1g36340 ID=Bradi1g36340.1.v3.1 annot-version=v3.1	110 kDa	7	4
Bradi3g43310.1.p (+1)	Related to AT1G04880 pacid=32812425 transcript=Bradi3g43310.1 locus=Bradi3g43310 ID=Bradi3g43310.1.v3.1 annot-version=v3.1	49 kDa	5	3
Bradi3g52680.1.p	Zeaxanthin 7,8-dioxygenase / Zeaxanthin 7,8(7',8')-cleavage dioxygenase pacid=32812536 transcript=Bradi3g52680.1 locus=Bradi3g52680 ID=Bradi3g52680.1.v3.1 annot-version=v3.1	69 kDa	7	5
Bradi1g11680.1.p	pacid=32793339 transcript=Bradi1g11680.1 locus=Bradi1g11680 ID=Bradi1g11680.1.v3.1 annot-version=v3.1	97 kDa				8
Bradi2g46840.1.p	pacid=32771400 transcript=Bradi2g46840.1 locus=Bradi2g46840 ID=Bradi2g46840.1.v3.1 annot-version=v3.1	36 kDa	3	3	2	3
Bradi2g55150.1.p	sedoheptulose-bisphosphatase, fructose 1,6-bisphosphate 1-phosphatase activity pacid=32781331 transcript=Bradi2g55150.1 locus=Bradi2g55150 ID=Bradi2g55150.1.v3.1 annot-version=v3.1	42 kDa	2	2		5
Bradi1g34513.1.p (+1)	porphobilinogen synthase activity pacid=32803073 transcript=Bradi1g34513.1 locus=Bradi1g34513 ID=Bradi1g34513.1.v3.1 annot-version=v3.1	46 kDa	3	2		2
Bradi2g06467.3.p	ribosomal pacid=32779764 transcript=Bradi2g06467.3 locus=Bradi2g06467 ID=Bradi2g06467.3.v3.1 annot-version=v3.1	26 kDa	3	3		2
Bradi1g59280.1.p	ribosomal pacid=32796279 transcript=Bradi1g59280.1 locus=Bradi1g59280 ID=Bradi1g59280.1.v3.1 annot-version=v3.1	24 kDa	4	3		3
Bradi2g41630.1.p	related to AT1G17650 glyoxylate reductase pacid=32773084 transcript=Bradi2g41630.1 locus=Bradi2g41630 ID=Bradi2g41630.1.v3.1 annot-version=v3.1	34 kDa	3	3		5
Bradi3g01210.1.p	small subunit ribosomal protein pacid=32818847 transcript=Bradi3g01210.1 locus=Bradi3g01210 ID=Bradi3g01210.1.v3.1 annot-version=v3.1	30 kDa	2	3		3
Bradi1g23490.1.p	Related to AT5G67630 pacid=32796079 transcript=Bradi1g23490.1 locus=Bradi1g23490 ID=Bradi1g23490.1.v3.1 annot-version=v3.1	52 kDa	5	5		2
Bradi5g24960.1.p	26S 19Spacid=32809600 transcript=Bradi5g24960.1 locus=Bradi5g24960 ID=Bradi5g24960.1.v3.1 annot-version=v3.1	35 kDa	2	2		7
Bradi4g41680.1	Large subunit ribosomal Bradi4g41680.1.p pacid=32790583 transcript=Bradi4g41680.1 locus=Bradi4g41680 ID=Bradi4g41680.1.v3.1 annot-version=v3.1	45 kDa	3	3		2
Bradi1g05794.1.p	ribosomal pacid=32799558 transcript=Bradi1g05794.1 locus=Bradi1g05794 ID=Bradi1g05794.1.v3.1 annot-version=v3.1	18 kDa	2	2
Bradi1g24860.3.p	pacid=32796748 transcript=Bradi1g24860.3 locus=Bradi1g24860 ID=Bradi1g24860.3.v3.1 annot-version=v3.1	32 kDa		3		7
Bradi5g23330.1.p	RPM domain protein, binding RNA, related to AT3G56860 pacid=32807901 transcript=Bradi5g23330.1 locus=Bradi5g23330 ID=Bradi5g23330.1.v3.1 annot-version=v3.1	52 kDa	5	3
Bradi1g46760.1.p	26S 19S pacid=32798732 transcript=Bradi1g46760.1 locus=Bradi1g46760 ID=Bradi1g46760.1.v3.1 annot-version=v3.1	48 kDa	4	5
Bradi1g55020.1.p	RNA-binding (RRM/RBD/RNP motifs) family protein with retrovirus zinc finger-like domain, related to AT5G04280 pacid=32798528 transcript=Bradi1g55020.1 locus=Bradi1g55020 ID=Bradi1g55020.1.v3.1 annot-version=v3.1	32 kDa	4	4
Bradi3g06750.1.p	pacid=32816480 transcript=Bradi3g06750.1 locus=Bradi3g06750 ID=Bradi3g06750.1.v3.1 annot-version=v3.1	23 kDa				8
Bradi5g09170.2.p	Starch Branching Enzyme pacid=32810591 transcript=Bradi5g09170.2 locus=Bradi5g09170 ID=Bradi5g09170.2.v3.1 annot-version=v3.1	93 kDa	5	5
Bradi3g35037.3	pre-mRNA-PROCESSING FACTOR 39 Bradi3g35037.3.p pacid=32815590 transcript=Bradi3g35037.3 locus=Bradi3g35037 ID=Bradi3g35037.3.v3.1 annot-version=v3.1	?	3	3
Bradi3g54200.1.p	pacid=32812497 transcript=Bradi3g54200.1 locus=Bradi3g54200 ID=Bradi3g54200.1.v3.1 annot-version=v3.1	50 kDa		3		5
Bradi5g11750.1.p	zeaxanthin epoxidase activity pacid=32809052 transcript=Bradi5g11750.1 locus=Bradi5g11750 ID=Bradi5g11750.1.v3.1 annot-version=v3.1	73 kDa	2	3
Bradi4g38440.7.p	pacid=32789971 transcript=Bradi4g38440.7 locus=Bradi4g38440 ID=Bradi4g38440.7.v3.1 annot-version=v3.1	42 kDa		2		5
Bradi3g05220.1.p	pacid=32814471 transcript=Bradi3g05220.1 locus=Bradi3g05220 ID=Bradi3g05220.1.v3.1 annot-version=v3.1	42 kDa				10
Bradi1g06220.3.p (+3)	ribosomal pacid=32799855 transcript=Bradi1g06220.3 locus=Bradi1g06220 ID=Bradi1g06220.3.v3.1 annot-version=v3.1	17 kDa	2	2		5
Bradi2g34440.3.p	large subunit ribosomal protein pacid=32771647 transcript=Bradi2g34440.3 locus=Bradi2g34440 ID=Bradi2g34440.3.v3.1 annot-version=v3.1	25 kDa	2	3
Bradi1g10990.1.p	pacid=32803966 transcript=Bradi1g10990.1 locus=Bradi1g10990 ID=Bradi1g10990.1.v3.1 annot-version=v3.1	19 kDa		3		5
Bradi5g09212.1.p (+1)	pacid=32807381 transcript=Bradi5g09212.1 locus=Bradi5g09212 ID=Bradi5g09212.1.v3.1 annot-version=v3.1	12 kDa		2		5
Bradi3g52400.1.p	uridine kinase like protein pacid=32812392 transcript=Bradi3g52400.1 locus=Bradi3g52400 ID=Bradi3g52400.1.v3.1 annot-version=v3.1	45 kDa	2	2		4
Bradi3g42820.1.p	Related to AT5G03880 theroredoxin family protein pacid=32817294 transcript=Bradi3g42820.1 locus=Bradi3g42820 ID=Bradi3g42820.1.v3.1 annot-version=v3.1	36 kDa	4	3		3
Bradi2g54390.1.p	ATP-dependent 3'-5' DNA helicase activity pacid=32772707 transcript=Bradi2g54390.1 locus=Bradi2g54390 ID=Bradi2g54390.1.v3.1 annot-version=v3.1	50 kDa	5	4		2
Bradi3g28300.1.p (+1)	ribosomal pacid=32813032 transcript=Bradi3g28300.1 locus=Bradi3g28300 ID=Bradi3g28300.1.v3.1 annot-version=v3.1	15 kDa	2	2		3
Bradi3g29060.1.p	ribosomal protein pacid=32822672 transcript=Bradi3g29060.1 locus=Bradi3g29060 ID=Bradi3g29060.1.v3.1 annot-version=v3.1	17 kDa	2	2		5
Bradi2g00800.1.p (+1)	small ribosomal protein pacid=32781381 transcript=Bradi2g00800.1 locus=Bradi2g00800 ID=Bradi2g00800.1.v3.1 annot-version=v3.1	12 kDa	1	1		3
Bradi1g17920.1.p	ribosomal pacid=32799928 transcript=Bradi1g17920.1 locus=Bradi1g17920 ID=Bradi1g17920.1.v3.1 annot-version=v3.1	24 kDa	3	3
Bradi4g00730.1.p	Importin beta pacid=32784281 transcript=Bradi4g00730.1 locus=Bradi4g00730 ID=Bradi4g00730.1.v3.1 annot-version=v3.1	96 kDa	6	2
Bradi3g10630.1.p (+1)	exopeptidase activity, serine-type peptidase activity pacid=32821577 transcript=Bradi3g10630.1 locus=Bradi3g10630 ID=Bradi3g10630.1.v3.1 annot-version=v3.1	89 kDa	5	3
Bradi3g15040.1.p	pacid=32822058 transcript=Bradi3g15040.1 locus=Bradi3g15040 ID=Bradi3g15040.1.v3.1 annot-version=v3.1	64 kDa				5
Bradi1g64190.1.p	helicase pacid=32805226 transcript=Bradi1g64190.1 locus=Bradi1g64190 ID=Bradi1g64190.1.v3.1 annot-version=v3.1	82 kDa	6	3
Bradi2g18810.1.p (+1)	pacid=32779592 transcript=Bradi2g18810.1 locus=Bradi2g18810 ID=Bradi2g18810.1.v3.1 annot-version=v3.1	104 kDa	4	4
Bradi3g05760.1.p (+1)	Calmodulin binding protein-likepacid=32818656 transcript=Bradi3g05760.1 locus=Bradi3g05760 ID=Bradi3g05760.1.v3.1 annot-version=v3.1	68 kDa	4	6
Bradi3g10140.1.p (+2)	uridine kinase activity pacid=32812367 transcript=Bradi3g10140.1 locus=Bradi3g10140 ID=Bradi3g10140.1.v3.1 annot-version=v3.1	55 kDa	7	4
Bradi5g17270.1.p (+1)	RNA binding RPM domain containing protein pacid=32811818 transcript=Bradi5g17270.1 locus=Bradi5g17270 ID=Bradi5g17270.1.v3.1 annot-version=v3.1	88 kDa	7	2
Bradi1g60890.1.p	RNA helicase pacid=32800167 transcript=Bradi1g60890.1 locus=Bradi1g60890 ID=Bradi1g60890.1.v3.1 annot-version=v3.1	179 kDa	6	2
Bradi1g26940.1	Bradi1g26940.1.p pacid=32806446 transcript=Bradi1g26940.1 locus=Bradi1g26940 ID=Bradi1g26940.1.v3.1 annot-version=v3.1	?	8
Bradi3g34980.1.p	pacid=32817672 transcript=Bradi3g34980.1 locus=Bradi3g34980 ID=Bradi3g34980.1.v3.1 annot-version=v3.1	40 kDa				8
Bradi3g59627.1.p (+1)	pacid=32818671 transcript=Bradi3g59627.1 locus=Bradi3g59627 ID=Bradi3g59627.1.v3.1 annot-version=v3.1	233 kDa	9
Bradi3g14120.3.p	pacid=32818880 transcript=Bradi3g14120.3 locus=Bradi3g14120 ID=Bradi3g14120.3.v3.1 annot-version=v3.1	37 kDa	0	0	1	1
Bradi3g50390.1.p	pacid=32822120 transcript=Bradi3g50390.1 locus=Bradi3g50390 ID=Bradi3g50390.1.v3.1 annot-version=v3.1	24 kDa	2	3	2
Bradi5g09650.1.p	pacid=32807714 transcript=Bradi5g09650.1 locus=Bradi5g09650 ID=Bradi5g09650.1.v3.1 annot-version=v3.1	28 kDa	2	1	1	5
Bradi5g04080.1.p	pacid=32807640 transcript=Bradi5g04080.1 locus=Bradi5g04080 ID=Bradi5g04080.1.v3.1 annot-version=v3.1	20 kDa	2	1	1	2
Bradi4g14950.2.p (+2)	pacid=32791396 transcript=Bradi4g14950.2 locus=Bradi4g14950 ID=Bradi4g14950.2.v3.1 annot-version=v3.1	42 kDa	4			3
Bradi3g46080.1.p	pacid=32812144 transcript=Bradi3g46080.1 locus=Bradi3g46080 ID=Bradi3g46080.1.v3.1 annot-version=v3.1	31 kDa		2		6
Bradi1g05510.1.p	ribosomal pacid=32803975 transcript=Bradi1g05510.1 locus=Bradi1g05510 ID=Bradi1g05510.1.v3.1 annot-version=v3.1	44 kDa	2	3		3
Bradi1g72640.1.p	26S 19S pacid=32796221 transcript=Bradi1g72640.1 locus=Bradi1g72640 ID=Bradi1g72640.1.v3.1 annot-version=v3.1	27 kDa	3	2		5
Bradi3g38897.1.p	HSP pacid=32821854 transcript=Bradi3g38897.1 locus=Bradi3g38897 ID=Bradi3g38897.1.v3.1 annot-version=v3.1	89 kDa	2	4		4
Bradi1g08860.2.p (+11)	Histone pacid=32799729 transcript=Bradi1g08860.2 locus=Bradi1g08860 ID=Bradi1g08860.2.v3.1 annot-version=v3.1	17 kDa	2	3		2
Bradi3g07700.1.p	Proteasome pacid=32819457 transcript=Bradi3g07700.1 locus=Bradi3g07700 ID=Bradi3g07700.1.v3.1 annot-version=v3.1	47 kDa	5	1		1
Bradi1g47030.1.p	acetylserotonin O-methyltransferase activity pacid=32803931 transcript=Bradi1g47030.1 locus=Bradi1g47030 ID=Bradi1g47030.1.v3.1 annot-version=v3.1	43 kDa	3	4
Bradi2g09770.2.p	pre-mRNA splicing factor SPF27 pacid=32779701 transcript=Bradi2g09770.2 locus=Bradi2g09770 ID=Bradi2g09770.2.v3.1 annot-version=v3.1	29 kDa	6	3
Bradi1g47367.2.p	helicase pacid=32796482 transcript=Bradi1g47367.2 locus=Bradi1g47367 ID=Bradi1g47367.2.v3.1 annot-version=v3.1	153 kDa	5	3
Bradi2g25745.1.p	Pyruvate, phosphate dikinase pacid=32774287 transcript=Bradi2g25745.1 locus=Bradi2g25745 ID=Bradi2g25745.1.v3.1 annot-version=v3.1	102 kDa	3	4
Bradi3g18077.1.p	Related to AT1G79350.1 RING/FYVE/PHD ZINC FINGER DOMAIN-CONTAINING PROTEIN pacid=32815731 transcript=Bradi3g18077.1 locus=Bradi3g18077 ID=Bradi3g18077.1.v3.1 annot-version=v3.1	145 kDa	6	3
Bradi4g38470.1.p	Related to AT3G44530 homolog of histone chaperone HIRA pacid=32789742 transcript=Bradi4g38470.1 locus=Bradi4g38470 ID=Bradi4g38470.1.v3.1 annot-version=v3.1	106 kDa	6	4
Bradi5g07730.1.p (+1)	Related to AT3G01890 pacid=32808404 transcript=Bradi5g07730.1 locus=Bradi5g07730 ID=Bradi5g07730.1.v3.1 annot-version=v3.1	57 kDa	6	3
Bradi3g00660.1.p	pacid=32814193 transcript=Bradi3g00660.1 locus=Bradi3g00660 ID=Bradi3g00660.1.v3.1 annot-version=v3.1	40 kDa		1		6
Bradi1g62320.1.p	pacid=32793066 transcript=Bradi1g62320.1 locus=Bradi1g62320 ID=Bradi1g62320.1.v3.1 annot-version=v3.1	171 kDa	6
Bradi1g50040.1.p	pacid=32797960 transcript=Bradi1g50040.1 locus=Bradi1g50040 ID=Bradi1g50040.1.v3.1 annot-version=v3.1	35 kDa				6
Bradi4g25510.2.p	pacid=32784402 transcript=Bradi4g25510.2 locus=Bradi4g25510 ID=Bradi4g25510.2.v3.1 annot-version=v3.1	60 kDa				7
Bradi2g15730.1.p	pacid=32771055 transcript=Bradi2g15730.1 locus=Bradi2g15730 ID=Bradi2g15730.1.v3.1 annot-version=v3.1	25 kDa	2	3	2	2
Bradi2g13635.1.p	pacid=32776884 transcript=Bradi2g13635.1 locus=Bradi2g13635 ID=Bradi2g13635.1.v3.1 annot-version=v3.1	9 kDa	2		2	3
Bradi4g41850.1.p	pacid=32784947 transcript=Bradi4g41850.1 locus=Bradi4g41850 ID=Bradi4g41850.1.v3.1 annot-version=v3.1	42 kDa	2	1	1	2
Bradi1g46622.1	Bradi1g46622.1.p pacid=32797886 transcript=Bradi1g46622.1 locus=Bradi1g46622 ID=Bradi1g46622.1.v3.1 annot-version=v3.1	?	3	3		2
Bradi2g14210.1.p	pacid=32782049 transcript=Bradi2g14210.1 locus=Bradi2g14210 ID=Bradi2g14210.1.v3.1 annot-version=v3.1	26 kDa	2			4
Bradi3g33570.1.p	pacid=32822835 transcript=Bradi3g33570.1 locus=Bradi3g33570 ID=Bradi3g33570.1.v3.1 annot-version=v3.1	17 kDa	3		2	3
Bradi1g02030.1.p	pacid=32793853 transcript=Bradi1g02030.1 locus=Bradi1g02030 ID=Bradi1g02030.1.v3.1 annot-version=v3.1	23 kDa		2	2	4
Bradi3g44341.1.p (+1)	pacid=32813179 transcript=Bradi3g44341.1.v3.1 annot-version=v3.1	102 kDa	1	2		5
Bradi3g42030.1.p	pacid=32818119 transcript=Bradi3g42030.1 locus=Bradi3g42030 ID=Bradi3g42030.1.v3.1 annot-version=v3.1	39 kDa		2		3
Bradi1g20880.1.p (+1)	ribosomal protein pacid=32803308 transcript=Bradi1g20880.1 locus=Bradi1g20880 ID=Bradi1g20880.1.v3.1 annot-version=v3.1	33 kDa	1	3		3
Bradi1g29000.1.p	photosystem I subunit IV (psaE) pacid=32800232 transcript=Bradi1g29000.1 locus=Bradi1g29000 ID=Bradi1g29000.1.v3.1 annot-version=v3.1	15 kDa	2	3		4
Bradi3g03040.1.p	Homologous to Arabidopsis PAF, proteasome subunit pacid=32812083 transcript=Bradi3g03040.1 locus=Bradi3g03040 ID=Bradi3g03040.1.v3.1 annot-version=v3.1	31 kDa	5	2		2
Bradi3g39750.2.p	pacid=32812827 transcript=Bradi3g39750.2 locus=Bradi3g39750 ID=Bradi3g39750.2.v3.1 annot-version=v3.1	56 kDa	2	2		5
Bradi3g14340.1.p	large subunit of ribosomal protein, pacid=32813239 transcript=Bradi3g14340.1 locus=Bradi3g14340 ID=Bradi3g14340.1.v3.1 annot-version=v3.1	35 kDa	2	2		3
Bradi3g37140.1.p	L-lactate dehydrogenase activity, malic enzyme activity, malate dehydrogenase (NADP+) activity, L-malate dehydrogenase activity pacid=32819364 transcript=Bradi3g37140.1 locus=Bradi3g37140 ID=Bradi3g37140.1.v3.1 annot-version=v3.1	42 kDa	2	2		4
Bradi1g25215.1.p	pacid=32797864 transcript=Bradi1g25215.1 locus=Bradi1g25215 ID=Bradi1g25215.1.v3.1 annot-version=v3.1	58 kDa	3			3
Bradi3g47890.12.p (+5)	pacid=32812191 transcript=Bradi3g47890.12 locus=Bradi3g47890 ID=Bradi3g47890.12.v3.1 annot-version=v3.1	28 kDa	2			4
Bradi4g19457.1.p	pacid=32791312 transcript=Bradi4g19457.1 locus=Bradi4g19457 ID=Bradi4g19457.1.v3.1 annot-version=v3.1	53 kDa				4
Bradi3g00500.2.p (+3)	pacid=32814170 transcript=Bradi3g00500.2 locus=Bradi3g00500 ID=Bradi3g00500.2.v3.1 annot-version=v3.1	7 kDa		2		2
Bradi3g54350.1.p	plastid transcriptionally active 17 pacid=32814336 transcript=Bradi3g54350.1 locus=Bradi3g54350 ID=Bradi3g54350.1.v3.1 annot-version=v3.1	49 kDa	4	4
Bradi1g29500.2.p	pacid=32803945 transcript=Bradi1g29500.2 locus=Bradi1g29500 ID=Bradi1g29500.2.v3.1 annot-version=v3.1	42 kDa		2		5
Bradi1g35630.1	Bradi1g35630.1.p pacid=32800231 transcript=Bradi1g35630.1 locus=Bradi1g35630 ID=Bradi1g35630.1.v3.1 annot-version=v3.1	?	3	3
Bradi1g77060.1.p	pacid=32796170 transcript=Bradi1g77060.1 locus=Bradi1g77060 ID=Bradi1g77060.1.v3.1 annot-version=v3.1	22 kDa		2		3
Bradi1g44530.1.p (+1)	alanine-tRNA ligase activity pacid=32802054 transcript=Bradi1g44530.1 locus=Bradi1g44530 ID=Bradi1g44530.1.v3.1 annot-version=v3.1	106 kDa	5	4
Bradi5g25310.1.p (+1)	rDNA binding pacid=32809642 transcript=Bradi5g25310.1 locus=Bradi5g25310 ID=Bradi5g25310.1.v3.1 annot-version=v3.1	41 kDa	3	2
Bradi4g28160.2.p	pacid=32784262 transcript=Bradi4g28160.2 locus=Bradi4g28160 ID=Bradi4g28160.2.v3.1 annot-version=v3.1	40 kDa		2		4
Bradi1g29900.1.p	pacid=32797400 transcript=Bradi1g29900.1 locus=Bradi1g29900 ID=Bradi1g29900.1.v3.1 annot-version=v3.1	72 kDa		2		4
Bradi2g46380.2.p	pacid=32778181 transcript=Bradi2g46380.2 locus=Bradi2g46380 ID=Bradi2g46380.2.v3.1 annot-version=v3.1	17 kDa	5	2
Bradi1g41947.2.p (+5)	pacid=32804619 transcript=Bradi1g41947.2 locus=Bradi1g41947 ID=Bradi1g41947.2.v3.1 annot-version=v3.1	240 kDa	6	2
Bradi4g14097.3.p	pacid=32786218 transcript=Bradi4g14097.3 locus=Bradi4g14097 ID=Bradi4g14097.3.v3.1 annot-version=v3.1	36 kDa	2			6
Bradi1g69510.1.p	pacid=32798207 transcript=Bradi1g69510.1 locus=Bradi1g69510 ID=Bradi1g69510.1.v3.1 annot-version=v3.1	160 kDa	5	2
Bradi1g78660.3.p	pacid=32797681 transcript=Bradi1g78660.3 locus=Bradi1g78660 ID=Bradi1g78660.3.v3.1 annot-version=v3.1	23 kDa				4
Bradi2g22950.2.p (+1)	pacid=32773969 transcript=Bradi2g22950.2 locus=Bradi2g22950 ID=Bradi2g22950.2.v3.1 annot-version=v3.1	142 kDa	8
Bradi2g15980.1.p	pacid=32780277 transcript=Bradi2g15980.1 locus=Bradi2g15980 ID=Bradi2g15980.1.v3.1 annot-version=v3.1	45 kDa				8
Bradi1g63380.1.p (+2)	pacid=32798679 transcript=Bradi1g63380.1 locus=Bradi1g63380 ID=Bradi1g63380.1.v3.1 annot-version=v3.1	33 kDa				6
Bradi1g72470.1.p	pacid=32799779 transcript=Bradi1g72470.1 locus=Bradi1g72470 ID=Bradi1g72470.1.v3.1 annot-version=v3.1	26 kDa				6
Bradi2g03680.1.p	pacid=32776760 transcript=Bradi2g03680.1 locus=Bradi2g03680 ID=Bradi2g03680.1.v3.1 annot-version=v3.1	30 kDa				6
Bradi3g14960.1.p	pacid=32813745 transcript=Bradi3g14960.1 locus=Bradi3g14960 ID=Bradi3g14960.1.v3.1 annot-version=v3.1	33 kDa			2	4
Bradi1g05808.1.p	large subunit ribosomal protein pacid=32798301 transcript=Bradi1g05808.1 locus=Bradi1g05808 ID=Bradi1g05808.1.v3.1 annot-version=v3.1	18 kDa	2	2
Bradi2g46010.1.p	large subunit ribosomal pacid=32773029 transcript=Bradi2g46010.1 locus=Bradi2g46010 ID=Bradi2g46010.1.v3.1 annot-version=v3.1	21 kDa	2	1		1
Bradi3g07000.2.p	Related to lipoxygenase 2 AtLOX2 pacid=32816459 transcript=Bradi3g07000.2 locus=Bradi3g07000 ID=Bradi3g07000.2.v3.1 annot-version=v3.1	101 kDa	3	2		3
Bradi1g21630.1.p	large ribosomal protein pacid=32791931 transcript=Bradi1g21630.1 locus=Bradi1g21630 ID=Bradi1g21630.1.v3.1 annot-version=v3.1	16 kDa	2	2		2
Bradi1g13850.1.p	pacid=32796967 transcript=Bradi1g13850.1 locus=Bradi1g13850 ID=Bradi1g13850.1.v3.1 annot-version=v3.1	83 kDa	2	2		2
Bradi1g51660.1	Bradi1g51660.1.p pacid=32805354 transcript=Bradi1g51660.1 locus=Bradi1g51660 ID=Bradi1g51660.1.v3.1 annot-version=v3.1	?	2	3		3
Bradi3g28820.1.p	pacid=32822122 transcript=Bradi3g28820.1 locus=Bradi3g28820 ID=Bradi3g28820.1.v3.1 annot-version=v3.1	36 kDa		3		3
Bradi1g39090.1.p	pacid=32795288 transcript=Bradi1g39090.1 locus=Bradi1g39090 ID=Bradi1g39090.1.v3.1 annot-version=v3.1	61 kDa	2			2
Bradi3g54490.1.p	pacid=32823494 transcript=Bradi3g54490.1 locus=Bradi3g54490 ID=Bradi3g54490.1.v3.1 annot-version=v3.1	48 kDa	4	3		1
Bradi3g00330.1.p	pacid=32819749 transcript=Bradi3g00330.1 locus=Bradi3g00330 ID=Bradi3g00330.1.v3.1 annot-version=v3.1	41 kDa	2			4
Bradi1g78170.1.p	pacid=32800404 transcript=Bradi1g78170.1 locus=Bradi1g78170 ID=Bradi1g78170.1.v3.1 annot-version=v3.1	30 kDa	2	3		1
Bradi1g29090.2.p	Tetratricopeptide repeat (TPR)-like superfamily protein Related to AT1G01320 pacid=32804666 transcript=Bradi1g29090.2 locus=Bradi1g29090 ID=Bradi1g29090.2.v3.1 annot-version=v3.1	212 kDa	1	2
Bradi1g55740.1.p	pacid=32792259 transcript=Bradi1g55740.1 locus=Bradi1g55740 ID=Bradi1g55740.1.v3.1 annot-version=v3.1	29 kDa	2			3
Bradi2g39950.1.p	pacid=32773643 transcript=Bradi2g39950.1 locus=Bradi2g39950 ID=Bradi2g39950.1.v3.1 annot-version=v3.1	25 kDa				2
Bradi3g20520.1.p	pacid=32823287 transcript=Bradi3g20520.1 locus=Bradi3g20520 ID=Bradi3g20520.1.v3.1 annot-version=v3.1	104 kDa		3		4
Bradi3g33600.3.p	KH domain-containing protein similar to protein containing K-homology (KH) RNA-binding modules, [Arabidopsis thaliana] AT4G26000pacid=32813941 transcript=Bradi3g33600.3 locus=Bradi3g33600 ID=Bradi3g33600.3.v3.1 annot-version=v3.1	48 kDa	4	3
Bradi3g55220.1.p	GroES-like zinc-binding dehydrogenase family protein alcohol dehydrogenase activity, zinc-dependent, aldehyde reductase activity, receptor antagonist activity, hydroxymethylfurfural reductase (NADH) activity pacid=32821734 transcript=Bradi3g55220.1 locus=Bradi3g55220 ID=Bradi3g55220.1.v3.1 annot-version=v3.1	41 kDa	2	2
Bradi1g67800.1	Bradi1g67800.1.p pacid=32797604 transcript=Bradi1g67800.1 locus=Bradi1g67800 ID=Bradi1g67800.1.v3.1 annot-version=v3.1	?	2	2
Bradi4g21750.1.p	Putative sucrose phosphate synthase. Glycosyltransferase in family GT4 pacid=32784334 transcript=Bradi4g21750.1 locus=Bradi4g21750 ID=Bradi4g21750.1.v3.1 annot-version=v3.1	117 kDa	4	3
Bradi1g70450.1.p	pacid=32793908 transcript=Bradi1g70450.1 locus=Bradi1g70450 ID=Bradi1g70450.1.v3.1 annot-version=v3.1	82 kDa	3
Bradi1g50220.1.p	pacid=32793983 transcript=Bradi1g50220.1 locus=Bradi1g50220 ID=Bradi1g50220.1.v3.1 annot-version=v3.1	53 kDa		1		5
Bradi1g76800.1.p	anthranilate phosphoribosyltransferase activity, anthranilate synthase activity pacid=32794568 transcript=Bradi1g76800.1 locus=Bradi1g76800 ID=Bradi1g76800.1.v3.1 annot-version=v3.1	42 kDa	5	3
Bradi2g36130.1.p	related to DEGP protease, serine-type endopeptidase activity pacid=32781110 transcript=Bradi2g36130.1 locus=Bradi2g36130 ID=Bradi2g36130.1.v3.1 annot-version=v3.1	65 kDa	4	4
Bradi4g32870.1.p	pacid=32789468 transcript=Bradi4g32870.1 locus=Bradi4g32870 ID=Bradi4g32870.1.v3.1 annot-version=v3.1	119 kDa	5	3
Bradi4g24170.1.p	pacid=32790982 transcript=Bradi4g24170.1 locus=Bradi4g24170 ID=Bradi4g24170.1.v3.1 annot-version=v3.1	113 kDa	3	2
Bradi1g52020.1.p	pacid=32801278 transcript=Bradi1g52020.1 locus=Bradi1g52020 ID=Bradi1g52020.1.v3.1 annot-version=v3.1	40 kDa		2		4
Bradi1g09400.1.p (+1)	pacid=32800903 transcript=Bradi1g09400.1 locus=Bradi1g09400 ID=Bradi1g09400.1.v3.1 annot-version=v3.1	22 kDa				3
Bradi1g62691.2.p	pacid=32800957 transcript=Bradi1g62691.2 locus=Bradi1g62691 ID=Bradi1g62691.2.v3.1 annot-version=v3.1	19 kDa				2
Bradi1g18730.1.p	pacid=32798077 transcript=Bradi1g18730.1 locus=Bradi1g18730 ID=Bradi1g18730.1.v3.1 annot-version=v3.1	59 kDa	4
Bradi2g22150.1.p	pacid=32782118 transcript=Bradi2g22150.1 locus=Bradi2g22150 ID=Bradi2g22150.1.v3.1 annot-version=v3.1	28 kDa				3
Bradi2g57530.1.p (+1)	pacid=32776866 transcript=Bradi2g57530.1 locus=Bradi2g57530 ID=Bradi2g57530.1.v3.1 annot-version=v3.1	27 kDa				7
Bradi3g59130.1.p (+1)	pacid=32823372 transcript=Bradi3g59130.1 locus=Bradi3g59130 ID=Bradi3g59130.1.v3.1 annot-version=v3.1	27 kDa				5
Bradi3g05300.1.p	pacid=32822872 transcript=Bradi3g05300.1 locus=Bradi3g05300 ID=Bradi3g05300.1.v3.1 annot-version=v3.1	44 kDa		1	1	1
Bradi1g10630.1.p	pacid=32801587 transcript=Bradi1g10630.1 locus=Bradi1g10630 ID=Bradi1g10630.1.v3.1 annot-version=v3.1	42 kDa	2	1		1
Bradi1g51650.1.p	pacid=32797961 transcript=Bradi1g51650.1 locus=Bradi1g51650 ID=Bradi1g51650.1.v3.1 annot-version=v3.1	14 kDa				2
Bradi1g24110.1.p (+2)	pacid=32792660 transcript=Bradi1g24110.1 locus=Bradi1g24110 ID=Bradi1g24110.1.v3.1 annot-version=v3.1	29 kDa				2
Bradi5g20900.1.p	Large subunit ribosomal pacid=32809134 transcript=Bradi5g20900.1 locus=Bradi5g20900 ID=Bradi5g20900.1.v3.1 annot-version=v3.1	28 kDa	2	2		2
Bradi2g12310.1.p	pacid=32774005 transcript=Bradi2g12310.1 locus=Bradi2g12310 ID=Bradi2g12310.1.v3.1 annot-version=v3.1	53 kDa		2
Bradi1g46840.2.p (+1)	ribosomal pacid=32806130 transcript=Bradi1g46840.2 locus=Bradi1g46840 ID=Bradi1g46840.2.v3.1 annot-version=v3.1	13 kDa	2	2		2
Bradi1g51530.1.p	Related to AT1G12410 CLP protease proteolytic subunit 2 pacid=32803080 transcript=Bradi1g51530.1 locus=Bradi1g51530 ID=Bradi1g51530.1.v3.1 annot-version=v3.1	32 kDa	3	2		2
Bradi2g14460.1.p	CLP protease, serine-type endopeptidase activity pacid=32777564 transcript=Bradi2g14460.1 locus=Bradi2g14460 ID=Bradi2g14460.1.v3.1 annot-version=v3.1	43 kDa	3	2		2
Bradi1g11500.1.p (+1)	Dynamin family protein, GTPase activity, motor activity pacid=32799939 transcript=Bradi1g11500.1 locus=Bradi1g11500 ID=Bradi1g11500.1.v3.1 annot-version=v3.1	68 kDa	2	2		2
Bradi1g32454.1.p	pacid=32805493 transcript=Bradi1g32454.1 locus=Bradi1g32454 ID=Bradi1g32454.1.v3.1 annot-version=v3.1	6 kDa				2
Bradi1g59620.1.p	pacid=32803630 transcript=Bradi1g59620.1 locus=Bradi1g59620 ID=Bradi1g59620.1.v3.1 annot-version=v3.1	48 kDa	3
Bradi3g23072.1.p	pacid=32823547 transcript=Bradi3g23072.1 locus=Bradi3g23072 ID=Bradi3g23072.1.v3.1 annot-version=v3.1	24 kDa		3		2
Bradi4g15450.2.p	pacid=32789648 transcript=Bradi4g15450.2 locus=Bradi4g15450 ID=Bradi4g15450.2.v3.1 annot-version=v3.1	59 kDa		2		3
Bradi4g36220.1.p (+6)	DNA PHOTOLYASE pacid=32787581 transcript=Bradi4g36220.1 locus=Bradi4g36220 ID=Bradi4g36220.1.v3.1 annot-version=v3.1	78 kDa	3	3
Bradi3g05950.1.p	elongation factor Ts pacid=32816515 transcript=Bradi3g05950.1 locus=Bradi3g05950 ID=Bradi3g05950.1.v3.1 annot-version=v3.1	104 kDa	3	3
Bradi2g45580.2.p	pacid=32771890 transcript=Bradi2g45580.2 locus=Bradi2g45580 ID=Bradi2g45580.2.v3.1 annot-version=v3.1	26 kDa		2		2
Bradi5g27500.1.p	pacid=32810308 transcript=Bradi5g27500.1 locus=Bradi5g27500 ID=Bradi5g27500.1.v3.1 annot-version=v3.1	99 kDa	3
Bradi3g59430.1.p	pacid=32815655 transcript=Bradi3g59430.1 locus=Bradi3g59430 ID=Bradi3g59430.1.v3.1 annot-version=v3.1	51 kDa				3
Bradi1g47140.1.p	pacid=32797501 transcript=Bradi1g47140.1 locus=Bradi1g47140 ID=Bradi1g47140.1.v3.1 annot-version=v3.1	24 kDa				2
Bradi2g06160.1.p (+1)	Related to AT2G37690, phosphoribosylaminoimidazole carboxylase, putative / AIR carboxylase, putative pacid=32772170 transcript=Bradi2g06160.1 locus=Bradi2g06160 ID=Bradi2g06160.1.v3.1 annot-version=v3.1	69 kDa	3	3
Bradi2g17886.1.p (+1)	SERINE PROTEASE FAMILY S1C HTRA-RELATED pacid=32772187 transcript=Bradi2g17886.1 locus=Bradi2g17886 ID=Bradi2g17886.1.v3.1 annot-version=v3.1	55 kDa	4	3
Bradi2g34580.1.p	pacid=32774198 transcript=Bradi2g34580.1 locus=Bradi2g34580 ID=Bradi2g34580.1.v3.1 annot-version=v3.1	85 kDa	4	3
Bradi3g34620.1.p	pacid=32821667 transcript=Bradi3g34620.1 locus=Bradi3g34620 ID=Bradi3g34620.1.v3.1 annot-version=v3.1	57 kDa	3			4
Bradi2g50990.1.p	pacid=32780075 transcript=Bradi2g50990.1 locus=Bradi2g50990 ID=Bradi2g50990.1.v3.1 annot-version=v3.1	116 kDa	5	2
Bradi2g58980.2.p (+1)	pacid=32780605 transcript=Bradi2g58980.2 locus=Bradi2g58980 ID=Bradi2g58980.2.v3.1 annot-version=v3.1	91 kDa	5	2
Bradi4g14630.1.p	pacid=32787987 transcript=Bradi4g14630.1 locus=Bradi4g14630 ID=Bradi4g14630.1.v3.1 annot-version=v3.1	29 kDa		2		4
Bradi4g07060.1	Bradi4g07060.1.p pacid=32786706 transcript=Bradi4g07060.1 locus=Bradi4g07060 ID=Bradi4g07060.1.v3.1 annot-version=v3.1	?	2			5
Bradi3g04387.1.p	pacid=32815127 transcript=Bradi3g04387.1 locus=Bradi3g04387 ID=Bradi3g04387.1.v3.1 annot-version=v3.1	74 kDa	3	2
Bradi1g00980.1.p	pacid=32793558 transcript=Bradi1g00980.1 locus=Bradi1g00980 ID=Bradi1g00980.1.v3.1 annot-version=v3.1	32 kDa		2		5
Bradi1g09615.1.p	Related to AT4G36870, BEL1-like homeodomain 2pacid=32805478 transcript=Bradi1g09615.1 locus=Bradi1g09615 ID=Bradi1g09615.1.v3.1 annot-version=v3.1	84 kDa	4	2
Bradi2g58912.1.p	pacid=32771107 transcript=Bradi2g58912.1 locus=Bradi2g58912 ID=Bradi2g58912.1.v3.1 annot-version=v3.1	42 kDa	3
Bradi1g69430.1.p (+2)	Unknown protein pacid=32802370 transcript=Bradi1g69430.1 locus=Bradi1g69430 ID=Bradi1g69430.1.v3.1 annot-version=v3.1	53 kDa	5	2
Bradi1g04700.1.p	pacid=32798450 transcript=Bradi1g04700.1 locus=Bradi1g04700 ID=Bradi1g04700.1.v3.1 annot-version=v3.1	22 kDa	2
Bradi1g52510.1.p	pacid=32792552 transcript=Bradi1g52510.1 locus=Bradi1g52510 ID=Bradi1g52510.1.v3.1 annot-version=v3.1	115 kDa	5
Bradi1g32010.1.p (+1)	pacid=32796393 transcript=Bradi1g32010.1 locus=Bradi1g32010 ID=Bradi1g32010.1.v3.1 annot-version=v3.1	32 kDa	3
Bradi2g58360.3.p (+2)	pacid=32775174 transcript=Bradi2g58360.3 locus=Bradi2g58360 ID=Bradi2g58360.3.v3.1 annot-version=v3.1	52 kDa	3
Bradi2g05190.1.p	pacid=32773794 transcript=Bradi2g05190.1 locus=Bradi2g05190 ID=Bradi2g05190.1.v3.1 annot-version=v3.1	66 kDa	4
Bradi3g49610.2.p	pacid=32813092 transcript=Bradi3g49610.2 locus=Bradi3g49610 ID=Bradi3g49610.2.v3.1 annot-version=v3.1	26 kDa				4
Bradi3g57820.2.p	pacid=32820400 transcript=Bradi3g57820.2 locus=Bradi3g57820 ID=Bradi3g57820.2.v3.1 annot-version=v3.1	32 kDa				4
Bradi3g10720.1.p (+1)	pacid=32821682 transcript=Bradi3g10720.1 locus=Bradi3g10720 ID=Bradi3g10720.1.v3.1 annot-version=v3.1	46 kDa	3
Bradi3g48310.1.p	pacid=32818349 transcript=Bradi3g48310.1 locus=Bradi3g48310 ID=Bradi3g48310.1.v3.1 annot-version=v3.1	98 kDa	4
Bradi3g41130.1.p	pacid=32820554 transcript=Bradi3g41130.1 locus=Bradi3g41130 ID=Bradi3g41130.1.v3.1 annot-version=v3.1	52 kDa	6
Bradi1g37780.1.p (+1)	pacid=32792935 transcript=Bradi1g37780.1 locus=Bradi1g37780 ID=Bradi1g37780.1.v3.1 annot-version=v3.1	155 kDa	4
Bradi1g45010.1.p	pacid=32797773 transcript=Bradi1g45010.1 locus=Bradi1g45010 ID=Bradi1g45010.1.v3.1 annot-version=v3.1	29 kDa				6
Bradi2g30580.1.p	pacid=32775018 transcript=Bradi2g30580.1 locus=Bradi2g30580 ID=Bradi2g30580.1.v3.1 annot-version=v3.1	25 kDa				6
Bradi4g35810.1.p	pacid=32785561 transcript=Bradi4g35810.1 locus=Bradi4g35810 ID=Bradi4g35810.1.v3.1 annot-version=v3.1	26 kDa				5
Bradi2g59210.1.p	pacid=32777284 transcript=Bradi2g59210.1 locus=Bradi2g59210 ID=Bradi2g59210.1.v3.1 annot-version=v3.1	20 kDa		2
Bradi5g05675.1.p	pacid=32810529 transcript=Bradi5g05675.1 locus=Bradi5g05675 ID=Bradi5g05675.1.v3.1 annot-version=v3.1	14 kDa		2		2
Bradi3g45140.1.p	thioredoxin peroxidase activity pacid=32823479 transcript=Bradi3g45140.1 locus=Bradi3g45140 ID=Bradi3g45140.1.v3.1 annot-version=v3.1	28 kDa	1	1		4
Bradi2g13170.3.p (+1)	pacid=32779875 transcript=Bradi2g13170.3 locus=Bradi2g13170 ID=Bradi2g13170.3.v3.1 annot-version=v3.1	55 kDa	2	2		2
Bradi1g71200.1.p	pacid=32798605 transcript=Bradi1g71200.1 locus=Bradi1g71200 ID=Bradi1g71200.1.v3.1 annot-version=v3.1	30 kDa	1	2		2
Bradi4g37210.1	Bradi4g37210.1.p pacid=32782966 transcript=Bradi4g37210.1 locus=Bradi4g37210 ID=Bradi4g37210.1.v3.1 annot-version=v3.1	?	2		2	2
Bradi3g13810.3.p	small ribosomal pacid=32813537 transcript=Bradi3g13810.3 locus=Bradi3g13810 ID=Bradi3g13810.3.v3.1 annot-version=v3.1	22 kDa	1	1		1
Bradi1g08260.1.p	Large subunit of ribosomal protein pacid=32804845 transcript=Bradi1g08260.1 locus=Bradi1g08260 ID=Bradi1g08260.1.v3.1 annot-version=v3.1	24 kDa	1	2		2
Bradi3g07370.1.p (+1)	pacid=32813701 transcript=Bradi3g07370.1 locus=Bradi3g07370 ID=Bradi3g07370.1.v3.1 annot-version=v3.1	44 kDa	3	1		2
Bradi3g27877.1.p	pacid=32819916 transcript=Bradi3g27877.1 locus=Bradi3g27877 ID=Bradi3g27877.1.v3.1 annot-version=v3.1	94 kDa	2
Bradi1g70724.1.p (+1)	pacid=32794611 transcript=Bradi1g70724.1 locus=Bradi1g70724 ID=Bradi1g70724.1.v3.1 annot-version=v3.1	51 kDa	2			2
Bradi3g10530.1.p	pacid=32819915 transcript=Bradi3g10530.1 locus=Bradi3g10530 ID=Bradi3g10530.1.v3.1 annot-version=v3.1	78 kDa	3			2
Bradi4g34620.1.p	pacid=32788823 transcript=Bradi4g34620.1 locus=Bradi4g34620 ID=Bradi4g34620.1.v3.1 annot-version=v3.1	24 kDa	2			3
Bradi2g00650.1.p	pacid=32771041 transcript=Bradi2g00650.1 locus=Bradi2g00650 ID=Bradi2g00650.1.v3.1 annot-version=v3.1	51 kDa	2			2
Bradi3g13820.1.p	pacid=32815632 transcript=Bradi3g13820.1 locus=Bradi3g13820 ID=Bradi3g13820.1.v3.1 annot-version=v3.1	17 kDa	2			2
Bradi1g24980.1	Bradi1g24980.1.p pacid=32798354 transcript=Bradi1g24980.1 locus=Bradi1g24980 ID=Bradi1g24980.1.v3.1 annot-version=v3.1	?	2			3
Bradi1g05750.1.p (+1)	pacid=32794180 transcript=Bradi1g05750.1 locus=Bradi1g05750 ID=Bradi1g05750.1.v3.1 annot-version=v3.1	25 kDa	2			2
Bradi5g19970.1.p	pacid=32809423 transcript=Bradi5g19970.1 locus=Bradi5g19970 ID=Bradi5g19970.1.v3.1 annot-version=v3.1	31 kDa		3
Bradi1g01480.1.p	pacid=32805103 transcript=Bradi1g01480.1 locus=Bradi1g01480 ID=Bradi1g01480.1.v3.1 annot-version=v3.1	38 kDa	2
Bradi2g34680.2.p	pacid=32771650 transcript=Bradi2g34680.2 locus=Bradi2g34680 ID=Bradi2g34680.2.v3.1 annot-version=v3.1	68 kDa	3			2
Bradi3g52460.2.p	pacid=32822694 transcript=Bradi3g52460.2 locus=Bradi3g52460 ID=Bradi3g52460.2.v3.1 annot-version=v3.1	18 kDa				2
Bradi1g32451.1.p (+2)	large subunit ribosomal protein pacid=32799446 transcript=Bradi1g32451.1 locus=Bradi1g32451 ID=Bradi1g32451.1.v3.1 annot-version=v3.1	16 kDa	2	2
Bradi3g48080.2.p (+1)	pacid=32817483 transcript=Bradi3g48080.2 locus=Bradi3g48080 ID=Bradi3g48080.2.v3.1 annot-version=v3.1	82 kDa	2
Bradi4g31680.1.p	pacid=32783236 transcript=Bradi4g31680.1 locus=Bradi4g31680 ID=Bradi4g31680.1.v3.1 annot-version=v3.1	77 kDa		2
Bradi2g11480.1.p	pacid=32777001 transcript=Bradi2g11480.1 locus=Bradi2g11480 ID=Bradi2g11480.1.v3.1 annot-version=v3.1	66 kDa	2
Bradi1g65900.1.p (+1)	pacid=32804564 transcript=Bradi1g65900.1 locus=Bradi1g65900 ID=Bradi1g65900.1.v3.1 annot-version=v3.1	24 kDa				3
Bradi1g04070.1.p	pacid=32804154 transcript=Bradi1g04070.1 locus=Bradi1g04070 ID=Bradi1g04070.1.v3.1 annot-version=v3.1	15 kDa		2
Bradi4g44977.1.p	clathrin heavy chain pacid=32789664 transcript=Bradi4g44977.1 locus=Bradi4g44977 ID=Bradi4g44977.1.v3.1 annot-version=v3.1	201 kDa	3	2
Bradi3g08900.1.p (+1)	pacid=32823566 transcript=Bradi3g08900.1 locus=Bradi3g08900 ID=Bradi3g08900.1.v3.1 annot-version=v3.1	24 kDa		2		3
Bradi1g30210.1.p	pacid=32797548 transcript=Bradi1g30210.1 locus=Bradi1g30210 ID=Bradi1g30210.1.v3.1 annot-version=v3.1	15 kDa				3
Bradi2g09950.1.p (+3)	pacid=32779280 transcript=Bradi2g09950.1 locus=Bradi2g09950 ID=Bradi2g09950.1.v3.1 annot-version=v3.1	34 kDa				3
Bradi1g32310.1.p	pacid=32795516 transcript=Bradi1g32310.1 locus=Bradi1g32310 ID=Bradi1g32310.1.v3.1 annot-version=v3.1	72 kDa		2		3
Bradi3g40840.1.p (+4)	pacid=32820405 transcript=Bradi3g40840.1 locus=Bradi3g40840 ID=Bradi3g40840.1.v3.1 annot-version=v3.1	16 kDa		2
Bradi2g47760.1.p (+1)	pacid=32770970 transcript=Bradi2g47760.1 locus=Bradi2g47760 ID=Bradi2g47760.1.v3.1 annot-version=v3.1	16 kDa				2
Bradi1g49990.3.p (+8)	pacid=32806875 transcript=Bradi1g49990.3 locus=Bradi1g49990 ID=Bradi1g49990.3.v3.1 annot-version=v3.1	15 kDa	2
Bradi1g15040.1.p (+1)	RRM domain containing protein similar to nucleic acid binding protein (AtE1), [Arabidopsis thaliana] AT1G13690 pacid=32799971 transcript=Bradi1g15040.1 locus=Bradi1g15040 ID=Bradi1g15040.1.v3.1 annot-version=v3.1	19 kDa	3			3
Bradi4g25022.2.p (+3)	HOMEOBOX PROTEIN TRANSCRIPTION FACTORS pacid=32790504 transcript=Bradi4g25022.2 locus=Bradi4g25022 ID=Bradi4g25022.2.v3.1 annot-version=v3.1	70 kDa	3	3
Bradi1g05740.1.p	pacid=32798854 transcript=Bradi1g05740.1 locus=Bradi1g05740 ID=Bradi1g05740.1.v3.1 annot-version=v3.1	56 kDa	2			4
Bradi1g13930.1.p	Related to AT5G58230 MSI1, Transducin/WD40 repeat-like superfamily protein pacid=32792422 transcript=Bradi1g13930.1 locus=Bradi1g13930 ID=Bradi1g13930.1.v3.1 annot-version=v3.1	48 kDa	2	4
Bradi1g19690.1.p	pacid=32796561 transcript=Bradi1g19690.1 locus=Bradi1g19690 ID=Bradi1g19690.1.v3.1 annot-version=v3.1	108 kDa	4	2
Bradi1g30610.1.p	pacid=32804549 transcript=Bradi1g30610.1 locus=Bradi1g30610 ID=Bradi1g30610.1.v3.1 annot-version=v3.1	133 kDa	3	2
Bradi1g48140.1.p	RRM domain containing protein similar to zinc finger (CCCH-type) family protein / RNA recognition motif (RRM)-containing protein, [Arabidopsis thaliana] AT1G07360 pacid=32795154 transcript=Bradi1g48140.1 locus=Bradi1g48140 ID=Bradi1g48140.1.v3.1 annot-version=v3.1	54 kDa	4	2
Bradi1g78240.1.p	pacid=32794690 transcript=Bradi1g78240.1 locus=Bradi1g78240 ID=Bradi1g78240.1.v3.1 annot-version=v3.1	14 kDa		2		3
Bradi3g51437.1.p (+2)	mRNA (2'-O-methyladenosine-N6-)-methyltransferase [EC:2.1.1.62] (METTL3_14) pacid=32815489 transcript=Bradi3g51437.1 locus=Bradi3g51437 ID=Bradi3g51437.1.v3.1 annot-version=v3.1	78 kDa	4	2
Bradi3g12830.1.p (+1)	pacid=32820291 transcript=Bradi3g12830.1 locus=Bradi3g12830 ID=Bradi3g12830.1.v3.1 annot-version=v3.1	141 kDa	2	2
Bradi1g39070.4.p	protein kinase binding pacid=32806142 transcript=Bradi1g39070.4 locus=Bradi1g39070 ID=Bradi1g39070.4.v3.1 annot-version=v3.1	93 kDa	4	2
Bradi1g20510.3.p	pacid=32799881 transcript=Bradi1g20510.3 locus=Bradi1g20510 ID=Bradi1g20510.3.v3.1 annot-version=v3.1	94 kDa	3	2
Bradi4g45310.2.p (+2)	pacid=32788088 transcript=Bradi4g45310.2 locus=Bradi4g45310 ID=Bradi4g45310.2.v3.1 annot-version=v3.1	103 kDa	2	3
Bradi2g15630.1.p	pacid=32776417 transcript=Bradi2g15630.1 locus=Bradi2g15630 ID=Bradi2g15630.1.v3.1 annot-version=v3.1	104 kDa	4	2
Bradi5g16980.1.p	pacid=32807550 transcript=Bradi5g16980.1 locus=Bradi5g16980 ID=Bradi5g16980.1.v3.1 annot-version=v3.1	84 kDa				2
Bradi1g10480.1.p	pacid=32802586 transcript=Bradi1g10480.1 locus=Bradi1g10480 ID=Bradi1g10480.1.v3.1 annot-version=v3.1	56 kDa	4
Bradi1g54510.1.p	pacid=32801391 transcript=Bradi1g54510.1 locus=Bradi1g54510 ID=Bradi1g54510.1.v3.1 annot-version=v3.1	99 kDa	4
Bradi3g00980.1.p	pacid=32821027 transcript=Bradi3g00980.1 locus=Bradi3g00980 ID=Bradi3g00980.1.v3.1 annot-version=v3.1	247 kDa	5
Bradi1g46230.3.p	pacid=32793490 transcript=Bradi1g46230.3 locus=Bradi1g46230 ID=Bradi1g46230.3.v3.1 annot-version=v3.1	116 kDa	4
Bradi2g53076.1.p (+3)	pacid=32773277 transcript=Bradi2g53076.1 locus=Bradi2g53076 ID=Bradi2g53076.1.v3.1 annot-version=v3.1	21 kDa				4
Bradi1g25350.1.p	pacid=32802432 transcript=Bradi1g25350.1 locus=Bradi1g25350 ID=Bradi1g25350.1.v3.1 annot-version=v3.1	27 kDa				3
Bradi1g70080.1	Bradi1g70080.1.p pacid=32794950 transcript=Bradi1g70080.1 locus=Bradi1g70080 ID=Bradi1g70080.1.v3.1 annot-version=v3.1	?	2
Bradi3g34400.1.p	pacid=32817499 transcript=Bradi3g34400.1 locus=Bradi3g34400 ID=Bradi3g34400.1.v3.1 annot-version=v3.1	37 kDa				3
Bradi3g29870.1.p (+3)	pacid=32820958 transcript=Bradi3g29870.1 locus=Bradi3g29870 ID=Bradi3g29870.1.v3.1 annot-version=v3.1	87 kDa	3
Bradi3g27260.1.p	pacid=32819703 transcript=Bradi3g27260.1 locus=Bradi3g27260 ID=Bradi3g27260.1.v3.1 annot-version=v3.1	84 kDa	4
Bradi3g13750.2.p	pacid=32819016 transcript=Bradi3g13750.2 locus=Bradi3g13750 ID=Bradi3g13750.2.v3.1 annot-version=v3.1	11 kDa				5
Bradi3g33770.1.p	pacid=32820471 transcript=Bradi3g33770.1 locus=Bradi3g33770 ID=Bradi3g33770.1.v3.1 annot-version=v3.1	15 kDa				3
Bradi1g45030.1.p (+1)	pacid=32793207 transcript=Bradi1g45030.1 locus=Bradi1g45030 ID=Bradi1g45030.1.v3.1 annot-version=v3.1	41 kDa				6
Bradi2g33230.1.p (+1)	pacid=32780082 transcript=Bradi2g33230.1 locus=Bradi2g33230 ID=Bradi2g33230.1.v3.1 annot-version=v3.1	97 kDa	4
Bradi3g03690.1.p (+5)	pacid=32812125 transcript=Bradi3g03690.1 locus=Bradi3g03690 ID=Bradi3g03690.1.v3.1 annot-version=v3.1	142 kDa	6
Bradi3g16660.1.p	pacid=32812744 transcript=Bradi3g16660.1 locus=Bradi3g16660 ID=Bradi3g16660.1.v3.1 annot-version=v3.1	207 kDa	5
Bradi3g54020.1.p	pacid=32817789 transcript=Bradi3g54020.1 locus=Bradi3g54020 ID=Bradi3g54020.1.v3.1 annot-version=v3.1	62 kDa				4
Bradi3g60027.1.p	pacid=32819766 transcript=Bradi3g60027.1 locus=Bradi3g60027 ID=Bradi3g60027.1.v3.1 annot-version=v3.1	26 kDa				5
Bradi5g02170.1.p	pacid=32809453 transcript=Bradi5g02170.1 locus=Bradi5g02170 ID=Bradi5g02170.1.v3.1 annot-version=v3.1	41 kDa				5
Bradi3g17640.2.p	pacid=32820016 transcript=Bradi3g17640.2 locus=Bradi3g17640 ID=Bradi3g17640.2.v3.1 annot-version=v3.1	13 kDa				3
Bradi4g29780.1.p (+4)	pacid=32791163 transcript=Bradi4g29780.1 locus=Bradi4g29780 ID=Bradi4g29780.1.v3.1 annot-version=v3.1	44 kDa				2
Bradi5g12120.1.p	pacid=32811649 transcript=Bradi5g12120.1 locus=Bradi5g12120 ID=Bradi5g12120.1.v3.1 annot-version=v3.1	20 kDa		2
Bradi5g09460.2.p	ribosomal pacid=32809697 transcript=Bradi5g09460.2 locus=Bradi5g09460 ID=Bradi5g09460.2.v3.1 annot-version=v3.1	16 kDa	1	2		2
Bradi3g18280.1.p	26S proteasome 19S pacid=32823280 transcript=Bradi3g18280.1 locus=Bradi3g18280 ID=Bradi3g18280.1.v3.1 annot-version=v3.1	108 kDa	1	2		1
Bradi1g60237.1.p (+1)	pacid=32794283 transcript=Bradi1g60237.1 locus=Bradi1g60237 ID=Bradi1g60237.1.v3.1 annot-version=v3.1	26 kDa	1	2		1
Bradi5g20670.1.p (+2)	pacid=32807427 transcript=Bradi5g20670.1 locus=Bradi5g20670 ID=Bradi5g20670.1.v3.1 annot-version=v3.1	39 kDa		2		2
Bradi1g51300.1.p	pacid=32796937 transcript=Bradi1g51300.1 locus=Bradi1g51300 ID=Bradi1g51300.1.v3.1 annot-version=v3.1	26 kDa		2		2
Bradi3g42580.1.p	pacid=32813957 transcript=Bradi3g42580.1 locus=Bradi3g42580 ID=Bradi3g42580.1.v3.1 annot-version=v3.1	43 kDa		2		2
Bradi5g02340.1.p	pacid=32810794 transcript=Bradi5g02340.1 locus=Bradi5g02340 ID=Bradi5g02340.1.v3.1 annot-version=v3.1	46 kDa		2
Bradi3g43840.2.p (+1)	pacid=32822260 transcript=Bradi3g43840.2 locus=Bradi3g43840 ID=Bradi3g43840.2.v3.1 annot-version=v3.1	14 kDa				2
Bradi2g06250.1.p	pacid=32772949 transcript=Bradi2g06250.1 locus=Bradi2g06250 ID=Bradi2g06250.1.v3.1 annot-version=v3.1	17 kDa				2
Bradi1g15840.1.p	allene oxide cyclase pacid=32802669 transcript=Bradi1g15840.1 locus=Bradi1g15840 ID=Bradi1g15840.1.v3.1 annot-version=v3.1	26 kDa	2	2
Bradi4g11300.1.p (+1)	translation release factor activity, codon specific pacid=32787164 transcript=Bradi4g11300.1 locus=Bradi4g11300 ID=Bradi4g11300.1.v3.1 annot-version=v3.1	46 kDa	2	2
Bradi1g25860.1.p	pacid=32803854 transcript=Bradi1g25860.1 locus=Bradi1g25860 ID=Bradi1g25860.1.v3.1 annot-version=v3.1	37 kDa				2
Bradi1g39203.1.p (+2)	pacid=32793795 transcript=Bradi1g39203.1 locus=Bradi1g39203 ID=Bradi1g39203.1.v3.1 annot-version=v3.1	13 kDa				2
Bradi4g40960.1.p (+2)	pacid=32784068 transcript=Bradi4g40960.1 locus=Bradi4g40960 ID=Bradi4g40960.1.v3.1 annot-version=v3.1	48 kDa	3
Bradi4g41000.1.p	pacid=32789216 transcript=Bradi4g41000.1 locus=Bradi4g41000 ID=Bradi4g41000.1.v3.1 annot-version=v3.1	48 kDa				2
Bradi1g58480.1.p (+1)	pacid=32799797 transcript=Bradi1g58480.1 locus=Bradi1g58480 ID=Bradi1g58480.1.v3.1 annot-version=v3.1	40 kDa				2
Bradi2g17090.1.p (+1)	pacid=32771329 transcript=Bradi2g17090.1 locus=Bradi2g17090 ID=Bradi2g17090.1.v3.1 annot-version=v3.1	69 kDa				2
Bradi3g47680.1.p	pacid=32819777 transcript=Bradi3g47680.1 locus=Bradi3g47680 ID=Bradi3g47680.1.v3.1 annot-version=v3.1	40 kDa		2
Bradi2g54570.1.p	pacid=32782190 transcript=Bradi2g54570.1 locus=Bradi2g54570 ID=Bradi2g54570.1.v3.1 annot-version=v3.1	71 kDa	1	2
Bradi5g23660.1.p	pacid=32807986 transcript=Bradi5g23660.1 locus=Bradi5g23660 ID=Bradi5g23660.1.v3.1 annot-version=v3.1	29 kDa	2
Bradi2g55750.1.p	pacid=32782567 transcript=Bradi2g55750.1 locus=Bradi2g55750 ID=Bradi2g55750.1.v3.1 annot-version=v3.1	20 kDa				3
Bradi1g72950.1.p (+1)	pacid=32803997 transcript=Bradi1g72950.1 locus=Bradi1g72950 ID=Bradi1g72950.1.v3.1 annot-version=v3.1	27 kDa		2		2
Bradi4g08430.1.p	pacid=32788359 transcript=Bradi4g08430.1 locus=Bradi4g08430 ID=Bradi4g08430.1.v3.1 annot-version=v3.1	71 kDa	2			1
Bradi3g60590.1.p	Related to eukaryotic initiation factor 4A-III, Helicase, hydrogen-exporting ATPase activity, phosphorylative mechanism pacid=32819568 transcript=Bradi3g60590.1 locus=Bradi3g60590 ID=Bradi3g60590.1.v3.1 annot-version=v3.1	46 kDa	3	1
Bradi1g08930.1.p	ALUMINIUM INDUCED PROTEIN WITH YGL AND LRDR MOTIFS-RELATED pacid=32797408 transcript=Bradi1g08930.1 locus=Bradi1g08930 ID=Bradi1g08930.1.v3.1 annot-version=v3.1	26 kDa	2	3
Bradi3g04650.2.p (+2)	Related to AT3G21810, Zinc finger C-x8-C-x5-C-x3-H type family protein pacid=32815506 transcript=Bradi3g04650.2 locus=Bradi3g04650 ID=Bradi3g04650.2.v3.1 annot-version=v3.1	43 kDa	unknown	3	2
Bradi4g36440.1.p	pacid=32788936 transcript=Bradi4g36440.1 locus=Bradi4g36440 ID=Bradi4g36440.1.v3.1 annot-version=v3.1	27 kDa	3			2
Bradi1g76480.1.p	pacid=32792773 transcript=Bradi1g76480.1 locus=Bradi1g76480 ID=Bradi1g76480.1.v3.1 annot-version=v3.1	111 kDa	3	2
Bradi1g38687.1.p (+3)	pacid=32806049 transcript=Bradi1g38687.1 locus=Bradi1g38687 ID=Bradi1g38687.1.v3.1 annot-version=v3.1	42 kDa	2	2
Bradi1g48060.1.p (+1)	pacid=32800730 transcript=Bradi1g48060.1 locus=Bradi1g48060 ID=Bradi1g48060.1.v3.1 annot-version=v3.1	7 kDa		2		2
Bradi2g35740.1.p (+1)	pacid=32779313 transcript=Bradi2g35740.1 locus=Bradi2g35740 ID=Bradi2g35740.1.v3.1 annot-version=v3.1	127 kDa	3	2
Bradi1g11830.1.p	pacid=32800883 transcript=Bradi1g11830.1 locus=Bradi1g11830 ID=Bradi1g11830.1.v3.1 annot-version=v3.1	23 kDa	2			2
Bradi3g34940.1.p	pacid=32818759 transcript=Bradi3g34940.1 locus=Bradi3g34940 ID=Bradi3g34940.1.v3.1 annot-version=v3.1	46 kDa				3
Bradi4g24610.1	Bradi4g24610.1.p pacid=32790028 transcript=Bradi4g24610.1 locus=Bradi4g24610 ID=Bradi4g24610.1.v3.1 annot-version=v3.1	?	2	1
Bradi1g61230.2.p	pacid=32793484 transcript=Bradi1g61230.2 locus=Bradi1g61230 ID=Bradi1g61230.2.v3.1 annot-version=v3.1	58 kDa	3
Bradi4g27450.1.p (+1)	pacid=32789829 transcript=Bradi4g27450.1 locus=Bradi4g27450 ID=Bradi4g27450.1.v3.1 annot-version=v3.1	100 kDa	2
Bradi1g68580.1.p	pacid=32793083 transcript=Bradi1g68580.1 locus=Bradi1g68580 ID=Bradi1g68580.1.v3.1 annot-version=v3.1	91 kDa	2
Bradi4g15710.1.p (+1)	pacid=32784752 transcript=Bradi4g15710.1 locus=Bradi4g15710 ID=Bradi4g15710.1.v3.1 annot-version=v3.1	131 kDa	4
Bradi3g57220.1	Bradi3g57220.1.p pacid=32820949 transcript=Bradi3g57220.1 locus=Bradi3g57220 ID=Bradi3g57220.1.v3.1 annot-version=v3.1	?	2
Bradi1g18070.1.p (+8)	pacid=32799515 transcript=Bradi1g18070.1 locus=Bradi1g18070 ID=Bradi1g18070.1.v3.1 annot-version=v3.1	32 kDa	4
Bradi1g22520.1.p	pacid=32799051 transcript=Bradi1g22520.1 locus=Bradi1g22520 ID=Bradi1g22520.1.v3.1 annot-version=v3.1	41 kDa	3
Bradi3g24417.1.p	pacid=32812447 transcript=Bradi3g24417.1 locus=Bradi3g24417 ID=Bradi3g24417.1.v3.1 annot-version=v3.1	253 kDa	3
Bradi3g53760.1.p (+2)	pacid=32821843 transcript=Bradi3g53760.1 locus=Bradi3g53760 ID=Bradi3g53760.1.v3.1 annot-version=v3.1	22 kDa	3
Bradi3g11280.1.p	pacid=32819957 transcript=Bradi3g11280.1 locus=Bradi3g11280 ID=Bradi3g11280.1.v3.1 annot-version=v3.1	57 kDa				4
Bradi4g35156.1.p	pacid=32790245 transcript=Bradi4g35156.1 locus=Bradi4g35156 ID=Bradi4g35156.1.v3.1 annot-version=v3.1	27 kDa				4
Bradi1g24870.1.p	pacid=32800588 transcript=Bradi1g24870.1 locus=Bradi1g24870 ID=Bradi1g24870.1.v3.1 annot-version=v3.1	31 kDa				2
Bradi1g17900.1.p	pacid=32806626 transcript=Bradi1g17900.1 locus=Bradi1g17900 ID=Bradi1g17900.1.v3.1 annot-version=v3.1	139 kDa	3
Bradi2g12520.1.p	pacid=32780136 transcript=Bradi2g12520.1 locus=Bradi2g12520 ID=Bradi2g12520.1.v3.1 annot-version=v3.1	59 kDa				3
Bradi2g00860.1.p	pacid=32781534 transcript=Bradi2g00860.1 locus=Bradi2g00860 ID=Bradi2g00860.1.v3.1 annot-version=v3.1	162 kDa	4
Bradi3g56527.1.p (+1)	pacid=32813133 transcript=Bradi3g56527.1 locus=Bradi3g56527 ID=Bradi3g56527.1.v3.1 annot-version=v3.1	17 kDa				3
Bradi1g62360.1.p	pacid=32800612 transcript=Bradi1g62360.1 locus=Bradi1g62360 ID=Bradi1g62360.1.v3.1 annot-version=v3.1	22 kDa		3
Bradi1g53840.1.p	pacid=32801893 transcript=Bradi1g53840.1 locus=Bradi1g53840 ID=Bradi1g53840.1.v3.1 annot-version=v3.1	93 kDa	4
Bradi1g07370.1.p	pacid=32794924 transcript=Bradi1g07370.1 locus=Bradi1g07370 ID=Bradi1g07370.1.v3.1 annot-version=v3.1	24 kDa				2
Bradi1g11440.2.p	pacid=32799634 transcript=Bradi1g11440.2 locus=Bradi1g11440 ID=Bradi1g11440.2.v3.1 annot-version=v3.1	70 kDa				5
Bradi1g42420.1.p	pacid=32801471 transcript=Bradi1g42420.1 locus=Bradi1g42420 ID=Bradi1g42420.1.v3.1 annot-version=v3.1	65 kDa	4
Bradi1g76290.1.p	pacid=32793307 transcript=Bradi1g76290.1 locus=Bradi1g76290 ID=Bradi1g76290.1.v3.1 annot-version=v3.1	43 kDa				4
Bradi2g00370.1.p	pacid=32774366 transcript=Bradi2g00370.1 locus=Bradi2g00370 ID=Bradi2g00370.1.v3.1 annot-version=v3.1	36 kDa	3
Bradi2g37640.3.p (+1)	pacid=32775734 transcript=Bradi2g37640.3 locus=Bradi2g37640 ID=Bradi2g37640.3.v3.1 annot-version=v3.1	38 kDa	3
Bradi2g46230.1.p	pacid=32779028 transcript=Bradi2g46230.1 locus=Bradi2g46230 ID=Bradi2g46230.1.v3.1 annot-version=v3.1	206 kDa	4
Bradi3g01297.1.p	pacid=32812203 transcript=Bradi3g01297.1 locus=Bradi3g01297 ID=Bradi3g01297.1.v3.1 annot-version=v3.1	247 kDa	4
Bradi3g06010.4.p (+1)	pacid=32819319 transcript=Bradi3g06010.4 locus=Bradi3g06010 ID=Bradi3g06010.4.v3.1 annot-version=v3.1	26 kDa				5
Bradi4g01920.1.p	pacid=32789264 transcript=Bradi4g01920.1 locus=Bradi4g01920 ID=Bradi4g01920.1.v3.1 annot-version=v3.1	51 kDa				3
Bradi4g08760.1.p	pacid=32789325 transcript=Bradi4g08760.1 locus=Bradi4g08760 ID=Bradi4g08760.1.v3.1 annot-version=v3.1	34 kDa				3
Bradi5g24220.1.p	pacid=32809249 transcript=Bradi5g24220.1 locus=Bradi5g24220 ID=Bradi5g24220.1.v3.1 annot-version=v3.1	64 kDa				5
Bradi1g43770.1	Bradi1g43770.1.p pacid=32794263 transcript=Bradi1g43770.1 locus=Bradi1g43770 ID=Bradi1g43770.1.v3.1 annot-version=v3.1	?				3
Bradi1g21177.1	Bradi1g21177.1.p pacid=32801796 transcript=Bradi1g21177.1 locus=Bradi1g21177 ID=Bradi1g21177.1.v3.1 annot-version=v3.1	?	3
Bradi2g34910.1.p	pacid=32778552 transcript=Bradi2g34910.1 locus=Bradi2g34910 ID=Bradi2g34910.1.v3.1 annot-version=v3.1	18 kDa				3
Bradi1g04950.1.p (+1)	pacid=32792579 transcript=Bradi1g04950.1 locus=Bradi1g04950 ID=Bradi1g04950.1.v3.1 annot-version=v3.1	28 kDa	2	1		1
Bradi1g02650.1.p	pacid=32801649 transcript=Bradi1g02650.1 locus=Bradi1g02650 ID=Bradi1g02650.1.v3.1 annot-version=v3.1	18 kDa	2	1
Bradi1g05670.1.p	small subunit ribosomal protein pacid=32794085 transcript=Bradi1g05670.1 locus=Bradi1g05670 ID=Bradi1g05670.1.v3.1 annot-version=v3.1	18 kDa	2	1		1
Bradi3g01600.1.p	Large subunit ribosomal protein pacid=32813341 transcript=Bradi3g01600.1 locus=Bradi3g01600 ID=Bradi3g01600.1.v3.1 annot-version=v3.1	24 kDa	1	1		1
Bradi1g09030.1.p	pacid=32798534 transcript=Bradi1g09030.1 locus=Bradi1g09030 ID=Bradi1g09030.1.v3.1 annot-version=v3.1	52 kDa	2
Bradi1g62410.3.p	pacid=32802816 transcript=Bradi1g62410.3 locus=Bradi1g62410 ID=Bradi1g62410.3.v3.1 annot-version=v3.1	44 kDa				2
Bradi2g26940.1.p	pacid=32781930 transcript=Bradi2g26940.1 locus=Bradi2g26940 ID=Bradi2g26940.1.v3.1 annot-version=v3.1	38 kDa				2
Bradi4g25740.2.p	pacid=32786264 transcript=Bradi4g25740.2 locus=Bradi4g25740 ID=Bradi4g25740.2.v3.1 annot-version=v3.1	29 kDa				2
Bradi2g17680.1.p (+1)	pacid=32772195 transcript=Bradi2g17680.1 locus=Bradi2g17680 ID=Bradi2g17680.1.v3.1 annot-version=v3.1	57 kDa				2
Bradi1g06640.1.p	pacid=32802756 transcript=Bradi1g06640.1 locus=Bradi1g06640 ID=Bradi1g06640.1.v3.1 annot-version=v3.1	40 kDa	2
Bradi1g17970.2.p	pacid=32802404 transcript=Bradi1g17970.2 locus=Bradi1g17970 ID=Bradi1g17970.2.v3.1 annot-version=v3.1	25 kDa	2
Bradi1g46610.1.p	pacid=32802623 transcript=Bradi1g46610.1 locus=Bradi1g46610 ID=Bradi1g46610.1.v3.1 annot-version=v3.1	49 kDa	2
Bradi4g02587.1.p	pacid=32790531 transcript=Bradi4g02587.1 locus=Bradi4g02587 ID=Bradi4g02587.1.v3.1 annot-version=v3.1	51 kDa	2
Bradi4g45030.2.p (+4)	pacid=32790247 transcript=Bradi4g45030.2 locus=Bradi4g45030 ID=Bradi4g45030.2.v3.1 annot-version=v3.1	31 kDa	2
Bradi1g03220.1.p	pacid=32804785 transcript=Bradi1g03220.1 locus=Bradi1g03220 ID=Bradi1g03220.1.v3.1 annot-version=v3.1	18 kDa		2
Bradi1g55300.1.p	pacid=32793079 transcript=Bradi1g55300.1 locus=Bradi1g55300 ID=Bradi1g55300.1.v3.1 annot-version=v3.1	47 kDa		2
Bradi1g46980.1.p (+4)	pacid=32794113 transcript=Bradi1g46980.1 locus=Bradi1g46980 ID=Bradi1g46980.1.v3.1 annot-version=v3.1	21 kDa	2
Bradi1g75620.1.p (+1)	pacid=32803641 transcript=Bradi1g75620.1 locus=Bradi1g75620 ID=Bradi1g75620.1.v3.1 annot-version=v3.1	19 kDa	2	1
Bradi3g16600.1.p (+2)	pacid=32822033 transcript=Bradi3g16600.1 locus=Bradi3g16600 ID=Bradi3g16600.1.v3.1 annot-version=v3.1	14 kDa		2
Bradi3g21280.2.p	pacid=32815929 transcript=Bradi3g21280.2 locus=Bradi3g21280 ID=Bradi3g21280.2.v3.1 annot-version=v3.1	29 kDa		2
Bradi1g23750.1.p	pacid=32794533 transcript=Bradi1g23750.1 locus=Bradi1g23750 ID=Bradi1g23750.1.v3.1 annot-version=v3.1	123 kDa	2
Bradi1g71600.1.p (+1)	26S proteasome 19S regulatory pacid=32801057 transcript=Bradi1g71600.1 locus=Bradi1g71600 ID=Bradi1g71600.1.v3.1 annot-version=v3.1	56 kDa	2			2
Bradi3g18312.1.p	pacid=32820748 transcript=Bradi3g18312.1 locus=Bradi3g18312 ID=Bradi3g18312.1.v3.1 annot-version=v3.1	23 kDa	2
Bradi5g13800.1.p	26S proteasome 19S pacid=32807308 transcript=Bradi5g13800.1 locus=Bradi5g13800 ID=Bradi5g13800.1.v3.1 annot-version=v3.1	44 kDa	1			2
Bradi1g49270.1.p	pacid=32795737 transcript=Bradi1g49270.1 locus=Bradi1g49270 ID=Bradi1g49270.1.v3.1 annot-version=v3.1	14 kDa				2
Bradi2g09820.3.p (+2)	pacid=32778289 transcript=Bradi2g09820.3 locus=Bradi2g09820 ID=Bradi2g09820.3.v3.1 annot-version=v3.1	49 kDa	2
Bradi2g02930.2.p	pacid=32772126 transcript=Bradi2g02930.2 locus=Bradi2g02930 ID=Bradi2g02930.2.v3.1 annot-version=v3.1	21 kDa				2
Bradi3g08250.1.p	aminoacyl-tRNA ligase activity pacid=32817954 transcript=Bradi3g08250.1 locus=Bradi3g08250 ID=Bradi3g08250.1.v3.1 annot-version=v3.1	47 kDa	1	2
Bradi1g02810.1.p	pacid=32794714 transcript=Bradi1g02810.1 locus=Bradi1g02810 ID=Bradi1g02810.1.v3.1 annot-version=v3.1	54 kDa	2	2
Bradi1g19140.1.p	pacid=32796908 transcript=Bradi1g19140.1 locus=Bradi1g19140 ID=Bradi1g19140.1.v3.1 annot-version=v3.1	57 kDa	2	2
Bradi1g30900.1.p	pacid=32804178 transcript=Bradi1g30900.1 locus=Bradi1g30900 ID=Bradi1g30900.1.v3.1 annot-version=v3.1	75 kDa	2	2
Bradi1g33030.1.p	pacid=32801078 transcript=Bradi1g33030.1 locus=Bradi1g33030 ID=Bradi1g33030.1.v3.1 annot-version=v3.1	21 kDa			2	2
Bradi2g16500.1.p	pacid=32772270 transcript=Bradi2g16500.1 locus=Bradi2g16500 ID=Bradi2g16500.1.v3.1 annot-version=v3.1	57 kDa	2			2
Bradi3g02817.1.p (+1)	alpha/beta-Hydrolases superfamily protein pacid=32819553 transcript=Bradi3g02817.1 locus=Bradi3g02817 ID=Bradi3g02817.1.v3.1 annot-version=v3.1	33 kDa	2	2
Bradi3g60796.1.p	Related to AT5G19900 pacid=32815837 transcript=Bradi3g60796.1 locus=Bradi3g60796 ID=Bradi3g60796.1.v3.1 annot-version=v3.1	50 kDa	2	2
Bradi1g23520.1.p (+1)	thioredoxin-disulfide reductase activity pacid=32793369 transcript=Bradi1g23520.1 locus=Bradi1g23520 ID=Bradi1g23520.1.v3.1 annot-version=v3.1	64 kDa	2	2
Bradi2g39810.1.p	26S 19S pacid=32770910 transcript=Bradi2g39810.1 locus=Bradi2g39810 ID=Bradi2g39810.1.v3.1 annot-version=v3.1	32 kDa	2	2
Bradi3g53650.1.p	pacid=32823125 transcript=Bradi3g53650.1 locus=Bradi3g53650 ID=Bradi3g53650.1.v3.1 annot-version=v3.1	38 kDa	2
Bradi4g14490.1.p	pacid=32785996 transcript=Bradi4g14490.1 locus=Bradi4g14490 ID=Bradi4g14490.1.v3.1 annot-version=v3.1	65 kDa		2
Bradi2g14440.1.p	pacid=32779880 transcript=Bradi2g14440.1 locus=Bradi2g14440 ID=Bradi2g14440.1.v3.1 annot-version=v3.1	121 kDa	2	2
Bradi1g69000.1.p	pacid=32796353 transcript=Bradi1g69000.1 locus=Bradi1g69000 ID=Bradi1g69000.1.v3.1 annot-version=v3.1	100 kDa	2
Bradi3g35680.1.p	pacid=32816678 transcript=Bradi3g35680.1 locus=Bradi3g35680 ID=Bradi3g35680.1.v3.1 annot-version=v3.1	83 kDa	2	2
Bradi2g50500.1.p	pacid=32776883 transcript=Bradi2g50500.1 locus=Bradi2g50500 ID=Bradi2g50500.1.v3.1 annot-version=v3.1	50 kDa				2
Bradi2g40052.4.p (+1)	pacid=32775657 transcript=Bradi2g40052.4 locus=Bradi2g40052 ID=Bradi2g40052.4.v3.1 annot-version=v3.1	155 kDa	2	1
Bradi4g25940.1.p (+1)	pacid=32788078 transcript=Bradi4g25940.1 locus=Bradi4g25940 ID=Bradi4g25940.1.v3.1 annot-version=v3.1	73 kDa	2
Bradi3g51090.1.p	C2H2 zinc finger protein pacid=32819675 transcript=Bradi3g51090.1 locus=Bradi3g51090 ID=Bradi3g51090.1.v3.1 annot-version=v3.1	63 kDa	3	1
Bradi1g71810.2.p	pacid=32797148 transcript=Bradi1g71810.2 locus=Bradi1g71810 ID=Bradi1g71810.2.v3.1 annot-version=v3.1	116 kDa	2
Bradi5g00750.1.p	pacid=32810663 transcript=Bradi5g00750.1 locus=Bradi5g00750 ID=Bradi5g00750.1.v3.1 annot-version=v3.1	49 kDa	2
Bradi1g20950.1.p	pacid=32804022 transcript=Bradi1g20950.1 locus=Bradi1g20950 ID=Bradi1g20950.1.v3.1 annot-version=v3.1	21 kDa	2
Bradi5g07360.3.p	pacid=32811952 transcript=Bradi5g07360.3 locus=Bradi5g07360 ID=Bradi5g07360.3.v3.1 annot-version=v3.1	101 kDa		2
Bradi3g17857.2.p (+5)	pacid=32823325 transcript=Bradi3g17857.2 locus=Bradi3g17857 ID=Bradi3g17857.2.v3.1 annot-version=v3.1	122 kDa	2
Bradi4g08790.1.p (+2)	pacid=32789772 transcript=Bradi4g08790.1 locus=Bradi4g08790 ID=Bradi4g08790.1.v3.1 annot-version=v3.1	66 kDa	1	0
Bradi4g21170.1.p	pacid=32785917 transcript=Bradi4g21170.1 locus=Bradi4g21170 ID=Bradi4g21170.1.v3.1 annot-version=v3.1	31 kDa				2
Bradi1g32970.1.p	pacid=32800038 transcript=Bradi1g32970.1 locus=Bradi1g32970 ID=Bradi1g32970.1.v3.1 annot-version=v3.1	69 kDa	3
Bradi1g46596.1.p (+1)	pacid=32806700 transcript=Bradi1g46596.1 locus=Bradi1g46596 ID=Bradi1g46596.1.v3.1 annot-version=v3.1	26 kDa				3
Bradi3g58310.1.p (+4)	pacid=32813424 transcript=Bradi3g58310.1 locus=Bradi3g58310 ID=Bradi3g58310.1.v3.1 annot-version=v3.1	68 kDa	3
Bradi4g31220.1.p (+1)	pacid=32791153 transcript=Bradi4g31220.1 locus=Bradi4g31220 ID=Bradi4g31220.1.v3.1 annot-version=v3.1	26 kDa				3
Bradi1g52330.1.p	pacid=32797390 transcript=Bradi1g52330.1 locus=Bradi1g52330 ID=Bradi1g52330.1.v3.1 annot-version=v3.1	120 kDa	3
Bradi3g48020.1.p	pacid=32812445 transcript=Bradi3g48020.1 locus=Bradi3g48020 ID=Bradi3g48020.1.v3.1 annot-version=v3.1	36 kDa	2
Bradi3g48330.2.p	pacid=32816631 transcript=Bradi3g48330.2 locus=Bradi3g48330 ID=Bradi3g48330.2.v3.1 annot-version=v3.1	92 kDa	2
Bradi2g09170.1.p	pacid=32781618 transcript=Bradi2g09170.1 locus=Bradi2g09170 ID=Bradi2g09170.1.v3.1 annot-version=v3.1	53 kDa	3
Bradi2g56557.2.p	pacid=32778923 transcript=Bradi2g56557.2 locus=Bradi2g56557 ID=Bradi2g56557.2.v3.1 annot-version=v3.1	49 kDa	2
Bradi3g26800.1.p	pacid=32814660 transcript=Bradi3g26800.1 locus=Bradi3g26800 ID=Bradi3g26800.1.v3.1 annot-version=v3.1	57 kDa	2
Bradi3g04130.1.p	pacid=32817290 transcript=Bradi3g04130.1 locus=Bradi3g04130 ID=Bradi3g04130.1.v3.1 annot-version=v3.1	59 kDa				2
Bradi1g12787.1.p	pacid=32798007 transcript=Bradi1g12787.1 locus=Bradi1g12787 ID=Bradi1g12787.1.v3.1 annot-version=v3.1	16 kDa				2
Bradi1g77950.1.p	pacid=32797135 transcript=Bradi1g77950.1 locus=Bradi1g77950 ID=Bradi1g77950.1.v3.1 annot-version=v3.1	38 kDa				3
Bradi3g43737.7.p	pacid=32814695 transcript=Bradi3g43737.7 locus=Bradi3g43737 ID=Bradi3g43737.7.v3.1 annot-version=v3.1	152 kDa			2
Bradi1g51040.1.p	pacid=32805736 transcript=Bradi1g51040.1 locus=Bradi1g51040 ID=Bradi1g51040.1.v3.1 annot-version=v3.1	30 kDa				3
Bradi3g39997.1.p	pacid=32816526 transcript=Bradi3g39997.1 locus=Bradi3g39997 ID=Bradi3g39997.1.v3.1 annot-version=v3.1	57 kDa				2
Bradi1g13720.1.p	pacid=32795422 transcript=Bradi1g13720.1 locus=Bradi1g13720 ID=Bradi1g13720.1.v3.1 annot-version=v3.1	139 kDa	3
Bradi5g25340.1.p	pacid=32810353 transcript=Bradi5g25340.1 locus=Bradi5g25340 ID=Bradi5g25340.1.v3.1 annot-version=v3.1	31 kDa	2
Bradi3g42900.1.p	pacid=32820688 transcript=Bradi3g42900.1 locus=Bradi3g42900 ID=Bradi3g42900.1.v3.1 annot-version=v3.1	12 kDa				2
Bradi1g17710.1.p (+1)	pacid=32798935 transcript=Bradi1g17710.1 locus=Bradi1g17710 ID=Bradi1g17710.1.v3.1 annot-version=v3.1	134 kDa	3
Bradi1g24950.1.p (+7)	pacid=32802029 transcript=Bradi1g24950.1 locus=Bradi1g24950 ID=Bradi1g24950.1.v3.1 annot-version=v3.1	202 kDa	4
Bradi1g75520.1.p (+1)	pacid=32800906 transcript=Bradi1g75520.1 locus=Bradi1g75520 ID=Bradi1g75520.1.v3.1 annot-version=v3.1	61 kDa				3
Bradi2g03820.1.p	pacid=32773677 transcript=Bradi2g03820.1 locus=Bradi2g03820 ID=Bradi2g03820.1.v3.1 annot-version=v3.1	40 kDa	3
Bradi2g09070.1.p	pacid=32775165 transcript=Bradi2g09070.1 locus=Bradi2g09070 ID=Bradi2g09070.1.v3.1 annot-version=v3.1	22 kDa				3
Bradi2g35820.1.p	pacid=32774318 transcript=Bradi2g35820.1 locus=Bradi2g35820 ID=Bradi2g35820.1.v3.1 annot-version=v3.1	87 kDa	4
Bradi2g40760.1.p	pacid=32774224 transcript=Bradi2g40760.1 locus=Bradi2g40760 ID=Bradi2g40760.1.v3.1 annot-version=v3.1	93 kDa	3
Bradi2g40790.1.p	pacid=32778470 transcript=Bradi2g40790.1 locus=Bradi2g40790 ID=Bradi2g40790.1.v3.1 annot-version=v3.1	26 kDa				3
Bradi3g21620.1.p	pacid=32823197 transcript=Bradi3g21620.1 locus=Bradi3g21620 ID=Bradi3g21620.1.v3.1 annot-version=v3.1	32 kDa				3
Bradi5g23667.1.p	pacid=32807927 transcript=Bradi5g23667.1 locus=Bradi5g23667 ID=Bradi5g23667.1.v3.1 annot-version=v3.1	57 kDa		4
Bradi5g25300.1.p	pacid=32808061 transcript=Bradi5g25300.1 locus=Bradi5g25300 ID=Bradi5g25300.1.v3.1 annot-version=v3.1	42 kDa				4
Bradi1g51817.2.p (+1)	pacid=32792204 transcript=Bradi1g51817.2 locus=Bradi1g51817 ID=Bradi1g51817.2.v3.1 annot-version=v3.1	207 kDa	2
Bradi5g05430.1.p	pacid=32811601 transcript=Bradi5g05430.1 locus=Bradi5g05430 ID=Bradi5g05430.1.v3.1 annot-version=v3.1	41 kDa				3
Bradi1g15050.1.p	pacid=32801322 transcript=Bradi1g15050.1 locus=Bradi1g15050 ID=Bradi1g15050.1.v3.1 annot-version=v3.1	42 kDa				3
Bradi2g15790.1.p	pacid=32777644 transcript=Bradi2g15790.1 locus=Bradi2g15790 ID=Bradi2g15790.1.v3.1 annot-version=v3.1	63 kDa				2
Bradi1g12460.1.p	pacid=32793510 transcript=Bradi1g12460.1 locus=Bradi1g12460 ID=Bradi1g12460.1.v3.1 annot-version=v3.1	35 kDa	2
Bradi5g23770.1.p	pacid=32808347 transcript=Bradi5g23770.1 locus=Bradi5g23770 ID=Bradi5g23770.1.v3.1 annot-version=v3.1	24 kDa				2
Bradi4g09125.2.p	pacid=32783473 transcript=Bradi4g09125.2 locus=Bradi4g09125 ID=Bradi4g09125.2.v3.1 annot-version=v3.1	51 kDa	1	0	0	1
Bradi4g09125.1.p (+1)	pacid=32783475 transcript=Bradi4g09125.1 locus=Bradi4g09125 ID=Bradi4g09125.1.v3.1 annot-version=v3.1	47 kDa	1	1	0	1
Bradi1g02580.1.p	pacid=32796234 transcript=Bradi1g02580.1 locus=Bradi1g02580 ID=Bradi1g02580.1.v3.1 annot-version=v3.1	42 kDa	1			1
Bradi4g08667.2.p	pacid=32790408 transcript=Bradi4g08667.2 locus=Bradi4g08667 ID=Bradi4g08667.2.v3.1 annot-version=v3.1	23 kDa	1
Bradi1g06800.1.p	Tublin pacid=32798322 transcript=Bradi1g06800.1 locus=Bradi1g06800 ID=Bradi1g06800.1.v3.1 annot-version=v3.1	50 kDa	1	1		1
Bradi5g21080.1	Bradi5g21080.1.p pacid=32809235 transcript=Bradi5g21080.1 locus=Bradi5g21080 ID=Bradi5g21080.1.v3.1 annot-version=v3.1	?	1	1		1
Bradi3g16170.1.p	pacid=32814714 transcript=Bradi3g16170.1 locus=Bradi3g16170 ID=Bradi3g16170.1.v3.1 annot-version=v3.1	24 kDa	1	1
Bradi2g18150.1.p	pacid=32772259 transcript=Bradi2g18150.1 locus=Bradi2g18150 ID=Bradi2g18150.1.v3.1 annot-version=v3.1	17 kDa				1
Bradi3g05010.1.p	pacid=32815538 transcript=Bradi3g05010.1 locus=Bradi3g05010 ID=Bradi3g05010.1.v3.1 annot-version=v3.1	50 kDa	1	1
Bradi3g08680.2	Bradi3g08680.2.p pacid=32819704 transcript=Bradi3g08680.2 locus=Bradi3g08680 ID=Bradi3g08680.2.v3.1 annot-version=v3.1	?		1
Bradi1g29800.2.p	pacid=32793173 transcript=Bradi1g29800.2 locus=Bradi1g29800 ID=Bradi1g29800.2.v3.1 annot-version=v3.1	57 kDa	1	1
Bradi4g36700.1.p	26S proteasome 19S pacid=32787538 transcript=Bradi4g36700.1 locus=Bradi4g36700 ID=Bradi4g36700.1.v3.1 annot-version=v3.1	56 kDa				2
Bradi1g60310.1.p	pacid=32795262 transcript=Bradi1g60310.1 locus=Bradi1g60310 ID=Bradi1g60310.1.v3.1 annot-version=v3.1	33 kDa		1		2
Bradi4g02690.1.p (+1)	pacid=32788789 transcript=Bradi4g02690.1 locus=Bradi4g02690 ID=Bradi4g02690.1.v3.1 annot-version=v3.1	56 kDa	3
Bradi3g07010.1.p	pacid=32819219 transcript=Bradi3g07010.1 locus=Bradi3g07010 ID=Bradi3g07010.1.v3.1 annot-version=v3.1	101 kDa				2
Bradi1g00730.1.p	pacid=32801427 transcript=Bradi1g00730.1 locus=Bradi1g00730 ID=Bradi1g00730.1.v3.1 annot-version=v3.1	62 kDa				2
Bradi1g38010.1.p	pacid=32805373 transcript=Bradi1g38010.1 locus=Bradi1g38010 ID=Bradi1g38010.1.v3.1 annot-version=v3.1	16 kDa		1		2
Bradi4g40300.1.p	pacid=32789879 transcript=Bradi4g40300.1 locus=Bradi4g40300 ID=Bradi4g40300.1.v3.1 annot-version=v3.1	58 kDa	2	1
Bradi4g08720.1.p	Related to AT3G25800 PP2AA2 pacid=32787524 transcript=Bradi4g08720.1 locus=Bradi4g08720 ID=Bradi4g08720.1.v3.1 annot-version=v3.1	66 kDa	1	1
Bradi4g00740.1.p (+4)	pacid=32784158 transcript=Bradi4g00740.1 locus=Bradi4g00740 ID=Bradi4g00740.1.v3.1 annot-version=v3.1	72 kDa	2
Bradi1g04210.3.p (+2)	pacid=32793613 transcript=Bradi1g04210.3 locus=Bradi1g04210 ID=Bradi1g04210.3.v3.1 annot-version=v3.1	101 kDa	2
Bradi1g16570.1.p (+1)	pacid=32804339 transcript=Bradi1g16570.1 locus=Bradi1g16570 ID=Bradi1g16570.1.v3.1 annot-version=v3.1	136 kDa	2
Bradi1g51210.1.p (+4)	pacid=32796338 transcript=Bradi1g51210.1 locus=Bradi1g51210 ID=Bradi1g51210.1.v3.1 annot-version=v3.1	103 kDa	2
Bradi1g62480.1.p	pacid=32798617 transcript=Bradi1g62480.1 locus=Bradi1g62480 ID=Bradi1g62480.1.v3.1 annot-version=v3.1	96 kDa	2
Bradi2g19260.1.p	pacid=32774929 transcript=Bradi2g19260.1 locus=Bradi2g19260 ID=Bradi2g19260.1.v3.1 annot-version=v3.1	31 kDa				2
Bradi2g28007.1.p (+1)	pacid=32771903 transcript=Bradi2g28007.1 locus=Bradi2g28007 ID=Bradi2g28007.1.v3.1 annot-version=v3.1	277 kDa	2
Bradi2g57657.1.p	pacid=32780467 transcript=Bradi2g57657.1 locus=Bradi2g57657 ID=Bradi2g57657.1.v3.1 annot-version=v3.1	125 kDa	2
Bradi3g23160.1.p	pacid=32812150 transcript=Bradi3g23160.1 locus=Bradi3g23160 ID=Bradi3g23160.1.v3.1 annot-version=v3.1	53 kDa	2
Bradi3g52690.2.p (+2)	pacid=32817887 transcript=Bradi3g52690.2 locus=Bradi3g52690 ID=Bradi3g52690.2.v3.1 annot-version=v3.1	107 kDa	2
Bradi3g56190.1.p	pacid=32819825 transcript=Bradi3g56190.1 locus=Bradi3g56190 ID=Bradi3g56190.1.v3.1 annot-version=v3.1	40 kDa				2
Bradi3g58720.1.p (+1)	pacid=32817206 transcript=Bradi3g58720.1 locus=Bradi3g58720 ID=Bradi3g58720.1.v3.1 annot-version=v3.1	89 kDa	2
Bradi4g00270.1.p (+1)	pacid=32787831 transcript=Bradi4g00270.1 locus=Bradi4g00270 ID=Bradi4g00270.1.v3.1 annot-version=v3.1	65 kDa	2
Bradi4g31016.2.p	pacid=32788142 transcript=Bradi4g31016.2 locus=Bradi4g31016 ID=Bradi4g31016.2.v3.1 annot-version=v3.1	85 kDa	2
Bradi5g07850.2.p (+2)	pacid=32809362 transcript=Bradi5g07850.2 locus=Bradi5g07850 ID=Bradi5g07850.2.v3.1 annot-version=v3.1	80 kDa	2
Bradi5g22430.1.p	pacid=32809799 transcript=Bradi5g22430.1 locus=Bradi5g22430 ID=Bradi5g22430.1.v3.1 annot-version=v3.1	44 kDa	2
Bradi5g04673.1.p (+4)	pacid=32807388 transcript=Bradi5g04673.1 locus=Bradi5g04673 ID=Bradi5g04673.1.v3.1 annot-version=v3.1	158 kDa	2
Bradi1g03700.1.p (+1)	pacid=32792322 transcript=Bradi1g03700.1 locus=Bradi1g03700 ID=Bradi1g03700.1.v3.1 annot-version=v3.1	13 kDa				2
Bradi3g11090.1.p	pacid=32812510 transcript=Bradi3g11090.1 locus=Bradi3g11090 ID=Bradi3g11090.1.v3.1 annot-version=v3.1	60 kDa	2
Bradi1g58350.1.p	pacid=32802761 transcript=Bradi1g58350.1 locus=Bradi1g58350 ID=Bradi1g58350.1.v3.1 annot-version=v3.1	14 kDa				2
Bradi1g77400.1.p	pacid=32805892 transcript=Bradi1g77400.1 locus=Bradi1g77400 ID=Bradi1g77400.1.v3.1 annot-version=v3.1	33 kDa		2
Bradi2g37740.1.p	pacid=32781693 transcript=Bradi2g37740.1 locus=Bradi2g37740 ID=Bradi2g37740.1.v3.1 annot-version=v3.1	147 kDa		2
Bradi5g26140.1.p	pacid=32810078 transcript=Bradi5g26140.1 locus=Bradi5g26140 ID=Bradi5g26140.1.v3.1 annot-version=v3.1	56 kDa	2
Bradi1g35920.1.p (+1)	pacid=32797528 transcript=Bradi1g35920.1 locus=Bradi1g35920 ID=Bradi1g35920.1.v3.1 annot-version=v3.1	31 kDa	2
Bradi1g56780.1.p (+1)	pacid=32799045 transcript=Bradi1g56780.1 locus=Bradi1g56780 ID=Bradi1g56780.1.v3.1 annot-version=v3.1	131 kDa	1
Bradi3g07840.1.p	pacid=32823612 transcript=Bradi3g07840.1 locus=Bradi3g07840 ID=Bradi3g07840.1.v3.1 annot-version=v3.1	41 kDa	2
Bradi1g39167.1.p (+1)	pacid=32792883 transcript=Bradi1g39167.1 locus=Bradi1g39167 ID=Bradi1g39167.1.v3.1 annot-version=v3.1	110 kDa		2
Bradi1g76190.1.p	pacid=32798877 transcript=Bradi1g76190.1 locus=Bradi1g76190 ID=Bradi1g76190.1.v3.1 annot-version=v3.1	49 kDa	2
Bradi3g13690.1.p (+2)	pacid=32815935 transcript=Bradi3g13690.1 locus=Bradi3g13690 ID=Bradi3g13690.1.v3.1 annot-version=v3.1	52 kDa	2
Bradi3g17960.1.p	pacid=32812906 transcript=Bradi3g17960.1 locus=Bradi3g17960 ID=Bradi3g17960.1.v3.1 annot-version=v3.1	31 kDa	2
Bradi1g78040.4.p	pacid=32800001 transcript=Bradi1g78040.4 locus=Bradi1g78040 ID=Bradi1g78040.4.v3.1 annot-version=v3.1	41 kDa	2
Bradi4g34600.1.p	pacid=32786798 transcript=Bradi4g34600.1 locus=Bradi4g34600 ID=Bradi4g34600.1.v3.1 annot-version=v3.1	55 kDa	2
Bradi2g17350.1.p	pacid=32776078 transcript=Bradi2g17350.1 locus=Bradi2g17350 ID=Bradi2g17350.1.v3.1 annot-version=v3.1	36 kDa				3
Bradi1g41670.2.p (+3)	pacid=32806921 transcript=Bradi1g41670.2 locus=Bradi1g41670 ID=Bradi1g41670.2.v3.1 annot-version=v3.1	74 kDa	3
Bradi1g42320.1.p (+2)	pacid=32798142 transcript=Bradi1g42320.1 locus=Bradi1g42320 ID=Bradi1g42320.1.v3.1 annot-version=v3.1	112 kDa	3
Bradi1g49760.1.p (+1)	pacid=32798930 transcript=Bradi1g49760.1 locus=Bradi1g49760 ID=Bradi1g49760.1.v3.1 annot-version=v3.1	59 kDa				3
Bradi1g55440.1.p	pacid=32792920 transcript=Bradi1g55440.1 locus=Bradi1g55440 ID=Bradi1g55440.1.v3.1 annot-version=v3.1	34 kDa				3
Bradi2g04310.1.p	pacid=32771149 transcript=Bradi2g04310.1 locus=Bradi2g04310 ID=Bradi2g04310.1.v3.1 annot-version=v3.1	84 kDa	3
Bradi2g15307.1.p (+1)	pacid=32777287 transcript=Bradi2g15307.1 locus=Bradi2g15307 ID=Bradi2g15307.1.v3.1 annot-version=v3.1	44 kDa				3
Bradi2g25910.1.p	pacid=32771857 transcript=Bradi2g25910.1 locus=Bradi2g25910 ID=Bradi2g25910.1.v3.1 annot-version=v3.1	31 kDa				3
Bradi2g56120.3.p (+1)	pacid=32776578 transcript=Bradi2g56120.3 locus=Bradi2g56120 ID=Bradi2g56120.3.v3.1 annot-version=v3.1	49 kDa	3
Bradi3g37830.1.p	pacid=32820294 transcript=Bradi3g37830.1 locus=Bradi3g37830 ID=Bradi3g37830.1.v3.1 annot-version=v3.1	56 kDa	3
Bradi3g52727.1.p (+1)	pacid=32821020 transcript=Bradi3g52727.1 locus=Bradi3g52727 ID=Bradi3g52727.1.v3.1 annot-version=v3.1	40 kDa				3
Bradi3g57750.1.p (+3)	pacid=32822814 transcript=Bradi3g57750.1 locus=Bradi3g57750 ID=Bradi3g57750.1.v3.1 annot-version=v3.1	54 kDa	3
Bradi4g01640.1.p	pacid=32787464 transcript=Bradi4g01640.1 locus=Bradi4g01640 ID=Bradi4g01640.1.v3.1 annot-version=v3.1	39 kDa				3
Bradi4g02030.1.p	pacid=32789610 transcript=Bradi4g02030.1 locus=Bradi4g02030 ID=Bradi4g02030.1.v3.1 annot-version=v3.1	97 kDa	3
Bradi4g03980.2.p	pacid=32787222 transcript=Bradi4g03980.2 locus=Bradi4g03980 ID=Bradi4g03980.2.v3.1 annot-version=v3.1	79 kDa	3
Bradi4g07997.2.p	pacid=32784764 transcript=Bradi4g07997.2 locus=Bradi4g07997 ID=Bradi4g07997.2.v3.1 annot-version=v3.1	402 kDa	3
Bradi4g25177.1.p	pacid=32790276 transcript=Bradi4g25177.1 locus=Bradi4g25177 ID=Bradi4g25177.1.v3.1 annot-version=v3.1	100 kDa	3
Bradi4g34050.1.p (+1)	pacid=32789400 transcript=Bradi4g34050.1 locus=Bradi4g34050 ID=Bradi4g34050.1.v3.1 annot-version=v3.1	35 kDa	3
Bradi1g55550.1	Bradi1g55550.1.p pacid=32795712 transcript=Bradi1g55550.1 locus=Bradi1g55550 ID=Bradi1g55550.1.v3.1 annot-version=v3.1	?	3
Bradi1g66670.2.p	pacid=32798809 transcript=Bradi1g66670.2 locus=Bradi1g66670 ID=Bradi1g66670.2.v3.1 annot-version=v3.1	45 kDa	3
Bradi4g19220.1.p	pacid=32789995 transcript=Bradi4g19220.1 locus=Bradi4g19220 ID=Bradi4g19220.1.v3.1 annot-version=v3.1	20 kDa				3
Bradi1g43097.1.p (+2)	pacid=32798640 transcript=Bradi1g43097.1 locus=Bradi1g43097 ID=Bradi1g43097.1.v3.1 annot-version=v3.1	143 kDa	2
Bradi3g60850.1.p	pacid=32817558 transcript=Bradi3g60850.1 locus=Bradi3g60850 ID=Bradi3g60850.1.v3.1 annot-version=v3.1	37 kDa				3
Bradi2g03947.2.p (+1)	pacid=32780015 transcript=Bradi2g03947.2 locus=Bradi2g03947 ID=Bradi2g03947.2.v3.1 annot-version=v3.1	147 kDa	2
Bradi1g54970.1.p	pacid=32802969 transcript=Bradi1g54970.1 locus=Bradi1g54970 ID=Bradi1g54970.1.v3.1 annot-version=v3.1	22 kDa				2
Bradi2g09470.1.p	pacid=32776876 transcript=Bradi2g09470.1 locus=Bradi2g09470 ID=Bradi2g09470.1.v3.1 annot-version=v3.1	34 kDa				2
Bradi1g45487.1.p	pacid=32801264 transcript=Bradi1g45487.1 locus=Bradi1g45487 ID=Bradi1g45487.1.v3.1 annot-version=v3.1	35 kDa				2
Bradi3g42800.1.p (+4)	pacid=32815723 transcript=Bradi3g42800.1 locus=Bradi3g42800 ID=Bradi3g42800.1.v3.1 annot-version=v3.1	24 kDa				2
Bradi3g33190.1.p (+7)	pacid=32816464 transcript=Bradi3g33190.1 locus=Bradi3g33190 ID=Bradi3g33190.1.v3.1 annot-version=v3.1	266 kDa	2
Bradi1g15377.1.p	pacid=32799231 transcript=Bradi1g15377.1 locus=Bradi1g15377 ID=Bradi1g15377.1.v3.1 annot-version=v3.1	143 kDa	2
Bradi3g14490.1.p	pacid=32822357 transcript=Bradi3g14490.1 locus=Bradi3g14490 ID=Bradi3g14490.1.v3.1 annot-version=v3.1	50 kDa				2
Bradi1g24940.1.p	pacid=32795122 transcript=Bradi1g24940.1 locus=Bradi1g24940 ID=Bradi1g24940.1.v3.1 annot-version=v3.1	71 kDa	2
Bradi2g21280.2.p	pacid=32782359 transcript=Bradi2g21280.2 locus=Bradi2g21280 ID=Bradi2g21280.2.v3.1 annot-version=v3.1	16 kDa				2
Bradi3g09660.1.p	pacid=32821135 transcript=Bradi3g09660.1 locus=Bradi3g09660 ID=Bradi3g09660.1.v3.1 annot-version=v3.1	49 kDa				2
Bradi2g47267.1.p (+2)	pacid=32781511 transcript=Bradi2g47267.1 locus=Bradi2g47267 ID=Bradi2g47267.1.v3.1 annot-version=v3.1	138 kDa	2
Bradi3g15180.1.p	pacid=32820201 transcript=Bradi3g15180.1 locus=Bradi3g15180 ID=Bradi3g15180.1.v3.1 annot-version=v3.1	47 kDa	2
Bradi3g47466.3.p (+3)	pacid=32822876 transcript=Bradi3g47466.3 locus=Bradi3g47466 ID=Bradi3g47466.3.v3.1 annot-version=v3.1	50 kDa	2
Bradi5g26230.1.p	pacid=32808919 transcript=Bradi5g26230.1 locus=Bradi5g26230 ID=Bradi5g26230.1.v3.1 annot-version=v3.1	41 kDa				1
Bradi3g22550.2.p	pacid=32812217 transcript=Bradi3g22550.2 locus=Bradi3g22550 ID=Bradi3g22550.2.v3.1 annot-version=v3.1	48 kDa	1	0	0	1
Bradi3g43560.2.p	small subunit ribosomal pacid=32815393 transcript=Bradi3g43560.2 locus=Bradi3g43560 ID=Bradi3g43560.2.v3.1 annot-version=v3.1	25 kDa	1	1
Bradi1g51357.1.p	pacid=32794919 transcript=Bradi1g51357.1 locus=Bradi1g51357 ID=Bradi1g51357.1.v3.1 annot-version=v3.1	25 kDa		1		1
Bradi3g13800.1.p	pacid=32823464 transcript=Bradi3g13800.1 locus=Bradi3g13800 ID=Bradi3g13800.1.v3.1 annot-version=v3.1	17 kDa	1			1
Bradi2g21340.1.p (+1)	pacid=32771024 transcript=Bradi2g21340.1 locus=Bradi2g21340 ID=Bradi2g21340.1.v3.1 annot-version=v3.1	50 kDa	1			1
Bradi1g16750.1.p	pacid=32797580 transcript=Bradi1g16750.1 locus=Bradi1g16750 ID=Bradi1g16750.1.v3.1 annot-version=v3.1	50 kDa	2
Bradi1g17237.2.p (+1)	pacid=32802667 transcript=Bradi1g17237.2 locus=Bradi1g17237 ID=Bradi1g17237.2.v3.1 annot-version=v3.1	13 kDa		1
Bradi1g20580.1	Bradi1g20580.1.p pacid=32801807 transcript=Bradi1g20580.1 locus=Bradi1g20580 ID=Bradi1g20580.1.v3.1 annot-version=v3.1	?		1		1
Bradi1g23770.1.p	pacid=32792780 transcript=Bradi1g23770.1 locus=Bradi1g23770 ID=Bradi1g23770.1.v3.1 annot-version=v3.1	50 kDa	1	1
Bradi3g47880.1.p	pacid=32822870 transcript=Bradi3g47880.1 locus=Bradi3g47880 ID=Bradi3g47880.1.v3.1 annot-version=v3.1	45 kDa				2
Bradi5g10961.1.p	pacid=32810681 transcript=Bradi5g10961.1 locus=Bradi5g10961 ID=Bradi5g10961.1.v3.1 annot-version=v3.1	17 kDa		1
Bradi1g69670.1.p	pacid=32795142 transcript=Bradi1g69670.1 locus=Bradi1g69670 ID=Bradi1g69670.1.v3.1 annot-version=v3.1	50 kDa	1
Bradi1g75750.1.p	pacid=32804040 transcript=Bradi1g75750.1 locus=Bradi1g75750 ID=Bradi1g75750.1.v3.1 annot-version=v3.1	58 kDa	1	1
Bradi2g10950.1.p	coatomer pacid=32772716 transcript=Bradi2g10950.1 locus=Bradi2g10950 ID=Bradi2g10950.1.v3.1 annot-version=v3.1	105 kDa	0	2
Bradi5g18530.2.p (+1)	pacid=32810141 transcript=Bradi5g18530.2 locus=Bradi5g18530 ID=Bradi5g18530.2.v3.1 annot-version=v3.1	66 kDa	1	1
Bradi2g10910.1.p	pacid=32778305 transcript=Bradi2g10910.1 locus=Bradi2g10910 ID=Bradi2g10910.1.v3.1 annot-version=v3.1	106 kDa	1
Bradi4g13640.3.p	pacid=32787050 transcript=Bradi4g13640.3 locus=Bradi4g13640 ID=Bradi4g13640.3.v3.1 annot-version=v3.1	35 kDa		2
Bradi4g00910.1.p (+1)	pacid=32790319 transcript=Bradi4g00910.1 locus=Bradi4g00910 ID=Bradi4g00910.1.v3.1 annot-version=v3.1	35 kDa		2
Bradi3g32040.3.p	pacid=32812829 transcript=Bradi3g32040.3 locus=Bradi3g32040 ID=Bradi3g32040.3.v3.1 annot-version=v3.1	64 kDa		2
Bradi2g06060.1.p	pacid=32774476 transcript=Bradi2g06060.1 locus=Bradi2g06060 ID=Bradi2g06060.1.v3.1 annot-version=v3.1	68 kDa	2
Bradi3g28070.1.p	pacid=32814382 transcript=Bradi3g28070.1 locus=Bradi3g28070 ID=Bradi3g28070.1.v3.1 annot-version=v3.1	61 kDa				2
Bradi1g21330.1.p (+1)	pacid=32797964 transcript=Bradi1g21330.1 locus=Bradi1g21330 ID=Bradi1g21330.1.v3.1 annot-version=v3.1	59 kDa				2
Bradi1g00517.10.p (+8)	pacid=32798480 transcript=Bradi1g00517.10 locus=Bradi1g00517 ID=Bradi1g00517.10.v3.1 annot-version=v3.1	76 kDa	2
Bradi1g03760.1.p	pacid=32805171 transcript=Bradi1g03760.1 locus=Bradi1g03760 ID=Bradi1g03760.1.v3.1 annot-version=v3.1	16 kDa				2
Bradi1g05782.1.p (+3)	pacid=32798872 transcript=Bradi1g05782.1 locus=Bradi1g05782 ID=Bradi1g05782.1.v3.1 annot-version=v3.1	8 kDa				2
Bradi1g07133.1.p (+1)	pacid=32804064 transcript=Bradi1g07133.1 locus=Bradi1g07133 ID=Bradi1g07133.1.v3.1 annot-version=v3.1	24 kDa				2
Bradi1g08120.1.p (+1)	pacid=32793330 transcript=Bradi1g08120.1 locus=Bradi1g08120 ID=Bradi1g08120.1.v3.1 annot-version=v3.1	53 kDa				2
Bradi1g10580.1.p	pacid=32795642 transcript=Bradi1g10580.1 locus=Bradi1g10580 ID=Bradi1g10580.1.v3.1 annot-version=v3.1	12 kDa				2
Bradi1g25002.3.p (+1)	pacid=32800777 transcript=Bradi1g25002.3 locus=Bradi1g25002 ID=Bradi1g25002.3.v3.1 annot-version=v3.1	201 kDa				2
Bradi1g26600.1.p (+1)	pacid=32799358 transcript=Bradi1g26600.1 locus=Bradi1g26600 ID=Bradi1g26600.1.v3.1 annot-version=v3.1	38 kDa	2
Bradi1g32219.1.p	pacid=32791824 transcript=Bradi1g32219.1 locus=Bradi1g32219 ID=Bradi1g32219.1.v3.1 annot-version=v3.1	31 kDa				2
Bradi1g44460.1.p	pacid=32799147 transcript=Bradi1g44460.1 locus=Bradi1g44460 ID=Bradi1g44460.1.v3.1 annot-version=v3.1	61 kDa				2
Bradi1g46670.1.p (+3)	pacid=32805738 transcript=Bradi1g46670.1 locus=Bradi1g46670 ID=Bradi1g46670.1.v3.1 annot-version=v3.1	92 kDa	2
Bradi1g51500.1.p	pacid=32801802 transcript=Bradi1g51500.1 locus=Bradi1g51500 ID=Bradi1g51500.1.v3.1 annot-version=v3.1	34 kDa	2
Bradi1g56890.1.p (+3)	pacid=32794651 transcript=Bradi1g56890.1 locus=Bradi1g56890 ID=Bradi1g56890.1.v3.1 annot-version=v3.1	110 kDa	2
Bradi1g62880.1.p	pacid=32805450 transcript=Bradi1g62880.1 locus=Bradi1g62880 ID=Bradi1g62880.1.v3.1 annot-version=v3.1	17 kDa				2
Bradi1g70620.1.p	pacid=32803770 transcript=Bradi1g70620.1 locus=Bradi1g70620 ID=Bradi1g70620.1.v3.1 annot-version=v3.1	46 kDa		2
Bradi1g73030.1.p	pacid=32800045 transcript=Bradi1g73030.1 locus=Bradi1g73030 ID=Bradi1g73030.1.v3.1 annot-version=v3.1	46 kDa	2
Bradi1g77887.1.p	pacid=32798531 transcript=Bradi1g77887.1 locus=Bradi1g77887 ID=Bradi1g77887.1.v3.1 annot-version=v3.1	71 kDa	2
Bradi1g78260.1.p	pacid=32798895 transcript=Bradi1g78260.1 locus=Bradi1g78260 ID=Bradi1g78260.1.v3.1 annot-version=v3.1	15 kDa				2
Bradi2g00950.1.p	pacid=32780544 transcript=Bradi2g00950.1 locus=Bradi2g00950 ID=Bradi2g00950.1.v3.1 annot-version=v3.1	30 kDa				2
Bradi2g12510.1.p (+2)	pacid=32776072 transcript=Bradi2g12510.1 locus=Bradi2g12510 ID=Bradi2g12510.1.v3.1 annot-version=v3.1	22 kDa				2
Bradi2g17810.1.p (+1)	pacid=32778423 transcript=Bradi2g17810.1 locus=Bradi2g17810 ID=Bradi2g17810.1.v3.1 annot-version=v3.1	12 kDa				2
Bradi2g26240.1.p	pacid=32781230 transcript=Bradi2g26240.1 locus=Bradi2g26240 ID=Bradi2g26240.1.v3.1 annot-version=v3.1	68 kDa				2
Bradi2g27110.1.p	pacid=32771184 transcript=Bradi2g27110.1 locus=Bradi2g27110 ID=Bradi2g27110.1.v3.1 annot-version=v3.1	40 kDa	2
Bradi2g43127.1.p (+1)	pacid=32771395 transcript=Bradi2g43127.1 locus=Bradi2g43127 ID=Bradi2g43127.1.v3.1 annot-version=v3.1	110 kDa	2
Bradi2g56260.1.p	pacid=32777505 transcript=Bradi2g56260.1 locus=Bradi2g56260 ID=Bradi2g56260.1.v3.1 annot-version=v3.1	28 kDa				2
Bradi2g60730.1.p	pacid=32775909 transcript=Bradi2g60730.1 locus=Bradi2g60730 ID=Bradi2g60730.1.v3.1 annot-version=v3.1	30 kDa				2
Bradi3g01310.1.p	pacid=32816653 transcript=Bradi3g01310.1 locus=Bradi3g01310 ID=Bradi3g01310.1.v3.1 annot-version=v3.1	32 kDa	2
Bradi3g03330.1.p	pacid=32821775 transcript=Bradi3g03330.1 locus=Bradi3g03330 ID=Bradi3g03330.1.v3.1 annot-version=v3.1	192 kDa	2
Bradi3g06000.1.p	pacid=32815933 transcript=Bradi3g06000.1 locus=Bradi3g06000 ID=Bradi3g06000.1.v3.1 annot-version=v3.1	37 kDa	2
Bradi3g06930.1.p	pacid=32820556 transcript=Bradi3g06930.1 locus=Bradi3g06930 ID=Bradi3g06930.1.v3.1 annot-version=v3.1	53 kDa				2
Bradi3g28520.1.p	pacid=32814855 transcript=Bradi3g28520.1 locus=Bradi3g28520 ID=Bradi3g28520.1.v3.1 annot-version=v3.1	55 kDa				2
Bradi3g30150.1.p	pacid=32816214 transcript=Bradi3g30150.1 locus=Bradi3g30150 ID=Bradi3g30150.1.v3.1 annot-version=v3.1	24 kDa				2
Bradi3g36450.1.p	pacid=32814502 transcript=Bradi3g36450.1 locus=Bradi3g36450 ID=Bradi3g36450.1.v3.1 annot-version=v3.1	30 kDa	2
Bradi3g39927.1.p	pacid=32822377 transcript=Bradi3g39927.1 locus=Bradi3g39927 ID=Bradi3g39927.1.v3.1 annot-version=v3.1	40 kDa	2
Bradi3g42920.1.p	pacid=32813517 transcript=Bradi3g42920.1 locus=Bradi3g42920 ID=Bradi3g42920.1.v3.1 annot-version=v3.1	18 kDa	2
Bradi3g45470.1.p	pacid=32823303 transcript=Bradi3g45470.1 locus=Bradi3g45470 ID=Bradi3g45470.1.v3.1 annot-version=v3.1	79 kDa	2
Bradi3g49070.1.p (+1)	pacid=32822400 transcript=Bradi3g49070.1 locus=Bradi3g49070 ID=Bradi3g49070.1.v3.1 annot-version=v3.1	45 kDa				2
Bradi3g51750.1.p	pacid=32812980 transcript=Bradi3g51750.1 locus=Bradi3g51750 ID=Bradi3g51750.1.v3.1 annot-version=v3.1	24 kDa				2
Bradi3g51831.1.p	pacid=32815768 transcript=Bradi3g51831.1 locus=Bradi3g51831 ID=Bradi3g51831.1.v3.1 annot-version=v3.1	9 kDa				2
Bradi3g52951.3.p	pacid=32813375 transcript=Bradi3g52951.3 locus=Bradi3g52951 ID=Bradi3g52951.3.v3.1 annot-version=v3.1	128 kDa	2
Bradi4g03820.1.p	pacid=32784869 transcript=Bradi4g03820.1 locus=Bradi4g03820 ID=Bradi4g03820.1.v3.1 annot-version=v3.1	19 kDa				2
Bradi4g08350.1.p	pacid=32786195 transcript=Bradi4g08350.1 locus=Bradi4g08350 ID=Bradi4g08350.1.v3.1 annot-version=v3.1	37 kDa	2
Bradi5g13510.1.p	pacid=32808285 transcript=Bradi5g13510.1 locus=Bradi5g13510 ID=Bradi5g13510.1.v3.1 annot-version=v3.1	61 kDa	2
Bradi5g23190.1.p	pacid=32810273 transcript=Bradi5g23190.1 locus=Bradi5g23190 ID=Bradi5g23190.1.v3.1 annot-version=v3.1	18 kDa				2
Bradi2g24957.3	Bradi2g24957.3.p pacid=32778981 transcript=Bradi2g24957.3 locus=Bradi2g24957 ID=Bradi2g24957.3.v3.1 annot-version=v3.1	44 kDa	2
Bradi3g57450.1	Bradi3g57450.1.p pacid=32813033 transcript=Bradi3g57450.1 locus=Bradi3g57450 ID=Bradi3g57450.1.v3.1 annot-version=v3.1	73 kDa				2
Bradi1g60630.1.p	pacid=32804627 transcript=Bradi1g60630.1 locus=Bradi1g60630 ID=Bradi1g60630.1.v3.1 annot-version=v3.1	23 kDa				2
Bradi1g18440.1.p	pacid=32793255 transcript=Bradi1g18440.1 locus=Bradi1g18440 ID=Bradi1g18440.1.v3.1 annot-version=v3.1	62 kDa	2
Bradi1g66440.1.p	pacid=32794658 transcript=Bradi1g66440.1 locus=Bradi1g66440 ID=Bradi1g66440.1.v3.1 annot-version=v3.1	39 kDa				2
Bradi4g04040.1.p (+1)	pacid=32790515 transcript=Bradi4g04040.1 locus=Bradi4g04040 ID=Bradi4g04040.1.v3.1 annot-version=v3.1	38 kDa				2
Bradi3g23800.1.p (+1)	pacid=32823587 transcript=Bradi3g23800.1 locus=Bradi3g23800 ID=Bradi3g23800.1.v3.1 annot-version=v3.1	114 kDa		2
Bradi4g43517.3	Bradi4g43517.3.p pacid=32786341 transcript=Bradi4g43517.3 locus=Bradi4g43517 ID=Bradi4g43517.3.v3.1 annot-version=v3.1	?	2
Bradi5g14830.3.p (+1)	pacid=32809107 transcript=Bradi5g14830.3 locus=Bradi5g14830 ID=Bradi5g14830.3.v3.1 annot-version=v3.1	117 kDa	2
Bradi1g55500.1.p	pacid=32802238 transcript=Bradi1g55500.1 locus=Bradi1g55500 ID=Bradi1g55500.1.v3.1 annot-version=v3.1	63 kDa				2
Bradi1g02090.2.p (+1)	pacid=32797519 transcript=Bradi1g02090.2 locus=Bradi1g02090 ID=Bradi1g02090.2.v3.1 annot-version=v3.1	36 kDa				2
Bradi1g25530.1.p	pacid=32797326 transcript=Bradi1g25530.1 locus=Bradi1g25530 ID=Bradi1g25530.1.v3.1 annot-version=v3.1	58 kDa				2
Bradi1g34200.1.p	pacid=32802422 transcript=Bradi1g34200.1 locus=Bradi1g34200 ID=Bradi1g34200.1.v3.1 annot-version=v3.1	12 kDa				2
Bradi2g42100.1.p	pacid=32781898 transcript=Bradi2g42100.1 locus=Bradi2g42100 ID=Bradi2g42100.1.v3.1 annot-version=v3.1	41 kDa	2
Bradi3g60517.2	Bradi3g60517.2.p pacid=32816015 transcript=Bradi3g60517.2 locus=Bradi3g60517 ID=Bradi3g60517.2.v3.1 annot-version=v3.1	?	2
Bradi4g42217.10.p (+8)	pacid=32785773 transcript=Bradi4g42217.10 locus=Bradi4g42217 ID=Bradi4g42217.10.v3.1 annot-version=v3.1	126 kDa	2
Bradi1g02960.3.p (+1)	pacid=32796559 transcript=Bradi1g02960.3 locus=Bradi1g02960 ID=Bradi1g02960.3.v3.1 annot-version=v3.1	34 kDa				2
Bradi3g36320.1.p	pacid=32816863 transcript=Bradi3g36320.1 locus=Bradi3g36320 ID=Bradi3g36320.1.v3.1 annot-version=v3.1	30 kDa	2
Bradi3g13460.1.p	pacid=32814219 transcript=Bradi3g13460.1 locus=Bradi3g13460 ID=Bradi3g13460.1.v3.1 annot-version=v3.1	141 kDa	2
Bradi1g77047.2.p	pacid=32804133 transcript=Bradi1g77047.2 locus=Bradi1g77047 ID=Bradi1g77047.2.v3.1 annot-version=v3.1	32 kDa				2
Bradi4g40611.1.p	pacid=32788121 transcript=Bradi4g40611.1 locus=Bradi4g40611 ID=Bradi4g40611.1.v3.1 annot-version=v3.1	38 kDa	2
Bradi1g01140.1.p (+4)	pacid=32803158 transcript=Bradi1g01140.1 locus=Bradi1g01140 ID=Bradi1g01140.1.v3.1 annot-version=v3.1	85 kDa	2
Bradi4g42810.1.p	pacid=32790367 transcript=Bradi4g42810.1 locus=Bradi4g42810 ID=Bradi4g42810.1.v3.1 annot-version=v3.1	57 kDa				2
Bradi5g02260.1.p	pacid=32808051 transcript=Bradi5g02260.1 locus=Bradi5g02260 ID=Bradi5g02260.1.v3.1 annot-version=v3.1	28 kDa				2
Bradi4g11540.1.p	pacid=32791047 transcript=Bradi4g11540.1 locus=Bradi4g11540 ID=Bradi4g11540.1.v3.1 annot-version=v3.1	17 kDa				2
Bradi4g05930.1.p	pacid=32787970 transcript=Bradi4g05930.1 locus=Bradi4g05930 ID=Bradi4g05930.1.v3.1 annot-version=v3.1	51 kDa	2
Bradi4g09120.1.p (+1)	pacid=32788533 transcript=Bradi4g09120.1 locus=Bradi4g09120 ID=Bradi4g09120.1.v3.1 annot-version=v3.1	48 kDa				1
Bradi3g14040.1.p	pacid=32815152 transcript=Bradi3g14040.1 locus=Bradi3g14040 ID=Bradi3g14040.1.v3.1 annot-version=v3.1	37 kDa				1
Bradi2g40800.1.p (+1)	Helicase pacid=32774798 transcript=Bradi2g40800.1 locus=Bradi2g40800 ID=Bradi2g40800.1.v3.1 annot-version=v3.1	48 kDa	1	0		0
Bradi1g17237.1.p (+3)	pacid=32802666 transcript=Bradi1g17237.1 locus=Bradi1g17237 ID=Bradi1g17237.1.v3.1 annot-version=v3.1	17 kDa		1
Bradi2g52790.2.p	pacid=32782338 transcript=Bradi2g52790.2 locus=Bradi2g52790 ID=Bradi2g52790.2.v3.1 annot-version=v3.1	56 kDa	1
Bradi2g50020.1.p	pacid=32772318 transcript=Bradi2g50020.1 locus=Bradi2g50020 ID=Bradi2g50020.1.v3.1 annot-version=v3.1	21 kDa		1
Bradi1g61090.1	pacid=32793359 transcript=Bradi1g61090.1 locus=Bradi1g61090 ID=Bradi1g61090.1.v3.1 annot-version=v3.1	?				1
Bradi1g55980.1.p	pacid=32794136 transcript=Bradi1g55980.1 locus=Bradi1g55980 ID=Bradi1g55980.1.v3.1 annot-version=v3.1	18 kDa	1
Bradi1g65070.1.p	pacid=32796882 transcript=Bradi1g65070.1 locus=Bradi1g65070 ID=Bradi1g65070.1.v3.1 annot-version=v3.1	50 kDa	1
Bradi4g26877.1.p	pacid=32787239 transcript=Bradi4g26877.1 locus=Bradi4g26877 ID=Bradi4g26877.1.v3.1 annot-version=v3.1	193 kDa	1
Bradi3g28220.1.p	pacid=32821398 transcript=Bradi3g28220.1 locus=Bradi3g28220 ID=Bradi3g28220.1.v3.1 annot-version=v3.1	19 kDa		1
Bradi2g24070.1.p (+1)	pacid=32774570 transcript=Bradi2g24070.1 locus=Bradi2g24070 ID=Bradi2g24070.1.v3.1 annot-version=v3.1	42 kDa	1
Bradi3g15050.1.p	pacid=32817618 transcript=Bradi3g15050.1 locus=Bradi3g15050 ID=Bradi3g15050.1.v3.1 annot-version=v3.1	107 kDa	1
Bradi1g13630.2.p	pacid=32805986 transcript=Bradi1g13630.2 locus=Bradi1g13630 ID=Bradi1g13630.2.v3.1 annot-version=v3.1	39 kDa		1
Bradi1g14320.1.p	pacid=32793869 transcript=Bradi1g14320.1 locus=Bradi1g14320 ID=Bradi1g14320.1.v3.1 annot-version=v3.1	56 kDa	1
Bradi1g74300.1.p	pacid=32797998 transcript=Bradi1g74300.1 locus=Bradi1g74300 ID=Bradi1g74300.1.v3.1 annot-version=v3.1	33 kDa				1
Bradi2g12950.1.p (+1)	pacid=32773898 transcript=Bradi2g12950.1 locus=Bradi2g12950 ID=Bradi2g12950.1.v3.1 annot-version=v3.1	127 kDa	1
Bradi2g26680.1.p (+1)	pacid=32781427 transcript=Bradi2g26680.1 locus=Bradi2g26680 ID=Bradi2g26680.1.v3.1 annot-version=v3.1	58 kDa	1
Bradi1g37692.1.p (+2)	pacid=32806895 transcript=Bradi1g37692.1 locus=Bradi1g37692 ID=Bradi1g37692.1.v3.1 annot-version=v3.1	42 kDa		1
Bradi2g23150.1.p	pacid=32782240 transcript=Bradi2g23150.1 locus=Bradi2g23150 ID=Bradi2g23150.1.v3.1 annot-version=v3.1	19 kDa				1
Bradi4g08770.2.p (+2)	pacid=32783610 transcript=Bradi4g08770.2 locus=Bradi4g08770 ID=Bradi4g08770.2.v3.1 annot-version=v3.1	20 kDa				1
Bradi3g08060.1.p	pacid=32815121 transcript=Bradi3g08060.1 locus=Bradi3g08060 ID=Bradi3g08060.1.v3.1 annot-version=v3.1	58 kDa	1
Bradi3g38670.1.p	pacid=32812493 transcript=Bradi3g38670.1 locus=Bradi3g38670 ID=Bradi3g38670.1.v3.1 annot-version=v3.1	56 kDa				1
Bradi3g56517.1.p	pacid=32821912 transcript=Bradi3g56517.1 locus=Bradi3g56517 ID=Bradi3g56517.1.v3.1 annot-version=v3.1	149 kDa	1
Bradi1g76940.2.p (+2)	pacid=32805076 transcript=Bradi1g76940.2 locus=Bradi1g76940 ID=Bradi1g76940.2.v3.1 annot-version=v3.1	65 kDa	1
Bradi3g08380.1.p	pacid=32816203 transcript=Bradi3g08380.1 locus=Bradi3g08380 ID=Bradi3g08380.1.v3.1 annot-version=v3.1	41 kDa		1

## Sheet: protein coverage
Peptide Thresholds: 95.0% minimum
Protein Thresholds: 99.0% minimum and 2 peptides minimum
			Percent Coverage
Accession Number	Identified Proteins (825/858)	Molecular Weight	Rep1	Rep2	YFP	Young
Bradi1g64360.1.p	phyB pacid=32795041 transcript=Bradi1g64360.1 locus=Bradi1g64360 ID=Bradi1g64360.1.v3.1 annot-version=v3.1	129 kDa	0.394	0.309	0	0
Bradi3g44580.1.p (+1)	LWD1 WD repeat-containing protein 68 pacid=32818178 transcript=Bradi3g44580.1 locus=Bradi3g44580 ID=Bradi3g44580.1.v3.1 annot-version=v3.1	44 kDa	0.404	0.201	0	0
Bradi2g09080.1	TOPLESS-RELATED PROTEIN 2 Bradi2g09080.1.p pacid=32781292 transcript=Bradi2g09080.1 locus=Bradi2g09080 ID=Bradi2g09080.1.v3.1 annot-version=v3.1	125 kDa	0.22	0.066	0	0
Bradi3g16250.1.p	TOPLESS TPL WSIP1 WD40 REPEAT PROTEIN pacid=32816527 transcript=Bradi3g16250.1 locus=Bradi3g16250 ID=Bradi3g16250.1.v3.1 annot-version=v3.1	125 kDa	0.193	0.115	0	0.0176
Bradi3g57667.1.p (+1)	COP1 pacid=32821679 transcript=Bradi3g57667.1 locus=Bradi3g57667 ID=Bradi3g57667.1.v3.1 annot-version=v3.1	78 kDa	0.264	0.178	0	0
Bradi3g01960.1.p	Zinc Knuckle Protein Related to AtCSDP1 zinc ion binding pacid=32818867 transcript=Bradi3g01960.1 locus=Bradi3g01960 ID=Bradi3g01960.1.v3.1 annot-version=v3.1	24 kDa	0.354	0.195	0	0.28
Bradi1g42820.1.p	TRIGGER FACTOR-LIKE PROTEIN TIG ??Chaperon?? pacid=32798415 transcript=Bradi1g42820.1 locus=Bradi1g42820 ID=Bradi1g42820.1.v3.1 annot-version=v3.1	59 kDa	0.227	0.143	0	0.248
Bradi2g46850.3.p	PCH1 pacid=32773915 transcript=Bradi2g46850.3 locus=Bradi2g46850 ID=Bradi2g46850.3.v3.1 annot-version=v3.1	83 kDa	0.221	0.137	0	0
Bradi4g07110.1	Related to AtCDC5, MYB transcrition factor Bradi4g07110.1.p pacid=32791278 transcript=Bradi4g07110.1 locus=Bradi4g07110 ID=Bradi4g07110.1.v3.1 annot-version=v3.1	110 kDa	0.25	0.05	0	0
Bradi3g03317.1.p	Related to AT3G55200 SPLICING FACTOR 3B SUBUNIT 3 pacid=32813950 transcript=Bradi3g03317.1 locus=Bradi3g03317 ID=Bradi3g03317.1.v3.1 annot-version=v3.1	136 kDa	0.169	0.035	0	0
Bradi1g04300.1.p	Related to AtCHLD pacid=32803323 transcript=Bradi1g04300.1 locus=Bradi1g04300 ID=Bradi1g04300.1.v3.1 annot-version=v3.1	82 kDa	0.0317	0.095	0	0.154
Bradi1g24100.1.p	Related to TIME FOR COFFEE pacid=32800462 transcript=Bradi1g24100.1 locus=Bradi1g24100 ID=Bradi1g24100.1.v3.1 annot-version=v3.1	171 kDa	0.102	0.093	0	0
Bradi1g05980.2.p (+7)	Histone h4 pacid=32800443 transcript=Bradi1g05980.2 locus=Bradi1g05980 ID=Bradi1g05980.2.v3.1 annot-version=v3.1	15 kDa	0.314	0.336	0	0.314
Bradi2g48657.2.p	SPA1/SPAs pacid=32782371 transcript=Bradi2g48657.2 locus=Bradi2g48657 ID=Bradi2g48657.2.v3.1 annot-version=v3.1	87 kDa	0.207	0.137	0	0
Bradi4g13227.2.p	ELF4 pacid=32789931 transcript=Bradi4g13227.2 locus=Bradi4g13227 ID=Bradi4g13227.2.v3.1 annot-version=v3.1	14 kDa	0.312	0.319	0	0.217
Bradi1g05950.2.p (+1)	MLK2/PPK3 pacid=32792375 transcript=Bradi1g05950.2 locus=Bradi1g05950 ID=Bradi1g05950.2.v3.1 annot-version=v3.1	79 kDa	0.23	0.0959	0	0.0705
Bradi2g47940.1.p	FVE pacid=32780433 transcript=Bradi2g47940.1 locus=Bradi2g47940 ID=Bradi2g47940.1.v3.1 annot-version=v3.1	50 kDa	0.412	0.16	0	0.0921
Bradi2g62067.1.p	LUX pacid=32780770 transcript=Bradi2g62067.1 locus=Bradi2g62067 ID=Bradi2g62067.1.v3.1 annot-version=v3.1	27 kDa	0.309	0.199	0	0
Bradi5g24690.1.p	AHA10 homolog, Similar to AtAHA1 Plasma membrane H+ transporter pacid=32810103 transcript=Bradi5g24690.1 locus=Bradi5g24690 ID=Bradi5g24690.1.v3.1 annot-version=v3.1	105 kDa	0.0389	0.105	0	0
Bradi4g19510.1.p	Related to SKP1, subfamily Skp1 family, putative, similar to ASK2 pacid=32787823 transcript=Bradi4g19510.1 locus=Bradi4g19510 ID=Bradi4g19510.1.v3.1 annot-version=v3.1	20 kDa	0.398	0	0	0
Bradi3g53047.1.p	Related to AT1G67230 Little Nuclei 1 pacid=32823774 transcript=Bradi3g53047.1 locus=Bradi3g53047 ID=Bradi3g53047.1.v3.1 annot-version=v3.1	132 kDa	0.0709	0.0294	0	0
Bradi1g11290.2.p (+1)	14-3-3 protein pacid=32805100 transcript=Bradi1g11290.2 locus=Bradi1g11290 ID=Bradi1g11290.2.v3.1 annot-version=v3.1	29 kDa	0.262	0.288	0	0.381
Bradi3g36480.1.p (+1)	pacid=32813821 transcript=Bradi3g36480.1 locus=Bradi3g36480 ID=Bradi3g36480.1.v3.1 annot-version=v3.1	29 kDa	0.156	0.164	0	0.215
Bradi1g02640.1.p	Zinc knucle protein Related to AT4G36020pacid=32802870 transcript=Bradi1g02640.1 locus=Bradi1g02640 ID=Bradi1g02640.1.v3.1 annot-version=v3.1	19 kDa	0.286	0.286	0	0.286
Bradi1g60090.1.p (+1)	ELF4 like pacid=32792490 transcript=Bradi1g60090.1 locus=Bradi1g60090 ID=Bradi1g60090.1.v3.1 annot-version=v3.1	12 kDa	0.172	0.448	0	0
Bradi1g22840.1.p	Frigida-like protein pacid=32798750 transcript=Bradi1g22840.1 locus=Bradi1g22840 ID=Bradi1g22840.1.v3.1 annot-version=v3.1	67 kDa	0.114	0.0555	0	0
Bradi2g33037.2.p	MLKs/PPKs pacid=32778116 transcript=Bradi2g33037.2 locus=Bradi2g33037 ID=Bradi2g33037.2.v3.1 annot-version=v3.1	68 kDa	0.111	0	0	0
Bradi4g16640.1.p	14-3-3 protein, related to Arabidopsis General Regulator 7, pacid=32791219 transcript=Bradi4g16640.1 locus=Bradi4g16640 ID=Bradi4g16640.1.v3.1 annot-version=v3.1	29 kDa	0.102	0.124	0	0.248
Bradi3g38640.1.p	pacid=32817932 transcript=Bradi3g38640.1 locus=Bradi3g38640 ID=Bradi3g38640.1.v3.1 annot-version=v3.1	29 kDa	0	0	0	0.248
Bradi2g51370.1.p	MLKs/PPKs pacid=32780737 transcript=Bradi2g51370.1 locus=Bradi2g51370 ID=Bradi2g51370.1.v3.1 annot-version=v3.1	77 kDa	0.149	0.0487	0	0
Bradi3g06170.1.p (+2)	Related to KNOTTED1-like homeobox gene 3 Homeobox transcription factors, subfamily Class II KNOX pacid=32821361 transcript=Bradi3g06170.1 locus=Bradi3g06170 ID=Bradi3g06170.1.v3.1 annot-version=v3.1	38 kDa	0.185	0	0	0
Bradi3g19927.1.p (+2)	HOMEOBOX PROTEIN KNOTTED-1-LIKE 3-RELATED pacid=32819275 transcript=Bradi3g19927.1 locus=Bradi3g19927 ID=Bradi3g19927.1.v3.1 annot-version=v3.1	39 kDa	0.111	0.111	0	0
Bradi1g67160.1.p	Related to AT2G39940, coronatine-insensitive protein 1 (COI-1), RNI-like superfamily protein pacid=32806713 transcript=Bradi1g67160.1 locus=Bradi1g67160 ID=Bradi1g67160.1.v3.1 annot-version=v3.1	66 kDa	0.063	0.0733	0	0
Bradi1g08400.1.p (+1)	phyC pacid=32797358 transcript=Bradi1g08400.1 locus=Bradi1g08400 ID=Bradi1g08400.1.v3.1 annot-version=v3.1	126 kDa	0.0281	0.0289	0	0
Bradi4g08727.1.p (+2)	FCA homolog, FLOWERING TIME CONTROL PROTEIN FCA-RELATED pacid=32789352 transcript=Bradi4g08727.1 locus=Bradi4g08727 ID=Bradi4g08727.1.v3.1 annot-version=v3.1	80 kDa	0.0552	0.0552	0	0
Bradi1g56100.2.p (+1)	MLKs/PPKs pacid=32802839 transcript=Bradi1g56100.2 locus=Bradi1g56100 ID=Bradi1g56100.2.v3.1 annot-version=v3.1	78 kDa	0.0926	0.0741	0	0
Bradi5g12510.1.p (+1)	14-3-3 protein pacid=32808488 transcript=Bradi5g12510.1 locus=Bradi5g12510 ID=Bradi5g12510.1.v3.1 annot-version=v3.1	30 kDa	0	0	0	0.267
Bradi4g29580.1.p	ELF4 like pacid=32789655 transcript=Bradi4g29580.1 locus=Bradi4g29580 ID=Bradi4g29580.1.v3.1 annot-version=v3.1	16 kDa	0.294	0	0	0
FLAG	elution peptide	3 kDa	1	1	1	1
Bradi2g13087.1.p	BdELF3, pacid=32777703 transcript=Bradi2g13087.1 locus=Bradi2g13087 ID=Bradi2g13087.1.v3.1 annot-version=v3.1	53 kDa	0.58	0.603	0.517	0.58
BdELF3-GFP-FLAG	BdELF3-GFP-FLAG, tagged bait	110 kDa	0.627	0.696	0.108	0.488
YFP-HFC	YFP-6xHis-3xFlag	34 kDa	0.613	0.424	0.917	0.626
Bradi5g12330.1.p (+1)	pacid=32810980 transcript=Bradi5g12330.1 locus=Bradi5g12330 ID=Bradi5g12330.1.v3.1 annot-version=v3.1	43 kDa	0.548	0.449	0.382	0.444
Bradi2g44856.2.p (+2)	pacid=32780319 transcript=Bradi2g44856.2 locus=Bradi2g44856 ID=Bradi2g44856.2.v3.1 annot-version=v3.1	30 kDa	0.533	0.424	0.308	0.547
Bradi1g76470.1	Bradi1g76470.1.p pacid=32801335 transcript=Bradi1g76470.1 locus=Bradi1g76470 ID=Bradi1g76470.1.v3.1 annot-version=v3.1	?	0	0	0	0
Bradi3g47690.2.p (+1)	pacid=32822534 transcript=Bradi3g47690.2 locus=Bradi3g47690 ID=Bradi3g47690.2.v3.1 annot-version=v3.1	50 kDa	0.429	0.408	0.338	0.408
Bradi2g21120.1	Bradi2g21120.1.p pacid=32773255 transcript=Bradi2g21120.1 locus=Bradi2g21120 ID=Bradi2g21120.1.v3.1 annot-version=v3.1	?	0	0	0	0
Bradi4g24367.1.p	pacid=32790185 transcript=Bradi4g24367.1 locus=Bradi4g24367 ID=Bradi4g24367.1.v3.1 annot-version=v3.1	42 kDa	0.332	0.335	0.415	0.441
Bradi1g50270.2.p	pacid=32805140 transcript=Bradi1g50270.2 locus=Bradi1g50270 ID=Bradi1g50270.2.v3.1 annot-version=v3.1	64 kDa	0.262	0.272	0.13	0.524
Bradi5g24027.1.p	pacid=32811525 transcript=Bradi5g24027.1 locus=Bradi5g24027 ID=Bradi5g24027.1.v3.1 annot-version=v3.1	50 kDa	0.195	0.195	0.195	0.195
Bradi3g20677.1.p	pacid=32818842 transcript=Bradi3g20677.1 locus=Bradi3g20677 ID=Bradi3g20677.1.v3.1 annot-version=v3.1	56 kDa	0.345	0.385	0.0791	0.369
Bradi5g24550.2.p (+2)	pacid=32810053 transcript=Bradi5g24550.2 locus=Bradi5g24550 ID=Bradi5g24550.2.v3.1 annot-version=v3.1	47 kDa	0.351	0.453	0.24	0.351
Bradi5g23837.1.p	pacid=32808841 transcript=Bradi5g23837.1 locus=Bradi5g23837 ID=Bradi5g23837.1.v3.1 annot-version=v3.1	50 kDa	0.305	0.353	0.172	0.355
Bradi1g36260.1.p	pacid=32796284 transcript=Bradi1g36260.1 locus=Bradi1g36260 ID=Bradi1g36260.1.v3.1 annot-version=v3.1	38 kDa	0.586	0.442	0.303	0.519
Bradi1g51670.1.p	pacid=32797743 transcript=Bradi1g51670.1 locus=Bradi1g51670 ID=Bradi1g51670.1.v3.1 annot-version=v3.1	80 kDa	0.274	0.209	0.138	0.248
Bradi1g59220.1.p	pacid=32793951 transcript=Bradi1g59220.1 locus=Bradi1g59220 ID=Bradi1g59220.1.v3.1 annot-version=v3.1	53 kDa	0.287	0.314	0.157	0.184
Bradi4g04220.1.p	pacid=32789185 transcript=Bradi4g04220.1 locus=Bradi4g04220 ID=Bradi4g04220.1.v3.1 annot-version=v3.1	71 kDa	0.583	0.488	0	0.361
Bradi1g25430.4.p	pacid=32802567 transcript=Bradi1g25430.4 locus=Bradi1g25430 ID=Bradi1g25430.4.v3.1 annot-version=v3.1	28 kDa	0.244	0.27	0.244	0.37
Bradi4g08030.1.p	pacid=32783587 transcript=Bradi4g08030.1 locus=Bradi4g08030 ID=Bradi4g08030.1.v3.1 annot-version=v3.1	42 kDa	0.357	0.394	0.135	0.299
Bradi1g66590.1.p	pacid=32796350 transcript=Bradi1g66590.1 locus=Bradi1g66590 ID=Bradi1g66590.1.v3.1 annot-version=v3.1	71 kDa	0.535	0.527	0.0937	0.392
Bradi1g34170.2.p (+3)	pacid=32801820 transcript=Bradi1g34170.2 locus=Bradi1g34170 ID=Bradi1g34170.2.v3.1 annot-version=v3.1	47 kDa	0.273	0.367	0.0556	0.302
Bradi5g22290.1.p	pacid=32807834 transcript=Bradi5g22290.1 locus=Bradi5g22290 ID=Bradi5g22290.1.v3.1 annot-version=v3.1	44 kDa	0.173	0.248	0.148	0.304
Bradi1g76330.1.p	pacid=32798495 transcript=Bradi1g76330.1 locus=Bradi1g76330 ID=Bradi1g76330.1.v3.1 annot-version=v3.1	57 kDa	0.376	0.358	0.262	0.154
Bradi2g30400.1.p	PROTEIN PLASTID TRANSCRIPTIONALLY ACTIVE 16 pacid=32773912 transcript=Bradi2g30400.1 locus=Bradi2g30400 ID=Bradi2g30400.1.v3.1 annot-version=v3.1	52 kDa	0.31	0.263	0	0.434
Bradi2g35620.1.p	pacid=32782111 transcript=Bradi2g35620.1 locus=Bradi2g35620 ID=Bradi2g35620.1.v3.1 annot-version=v3.1	30 kDa	0.419	0.366	0.106	0.309
Bradi2g35440.1.p	triacylglycerol lipase activity pacid=32777160 transcript=Bradi2g35440.1 locus=Bradi2g35440 ID=Bradi2g35440.1.v3.1 annot-version=v3.1	58 kDa	0.216	0.151	0	0.321
Bradi1g37490.1.p	GST domain containing, Translation elongation factor EF1 pacid=32802318 transcript=Bradi1g37490.1 locus=Bradi1g37490 ID=Bradi1g37490.1.v3.1 annot-version=v3.1	47 kDa	0.346	0.356	0	0.278
Bradi1g03180.1.p	ATP-dependent RNA helicase activity pacid=32796892 transcript=Bradi1g03180.1 locus=Bradi1g03180 ID=Bradi1g03180.1.v3.1 annot-version=v3.1	83 kDa	0.257	0.179	0	0.169
Bradi0012s00100.1.p (+7)	pacid=32823775 transcript=Bradi0012s00100.1 locus=Bradi0012s00100 ID=Bradi0012s00100.1.v3.1 annot-version=v3.1	49 kDa	0.19	0.262	0.0447	0.324
Bradi2g35050.3.p	GTP binding pacid=32781307 transcript=Bradi2g35050.3 locus=Bradi2g35050 ID=Bradi2g35050.3.v3.1 annot-version=v3.1	59 kDa	0.348	0.321	0	0.0977
Bradi1g07170.1.p	pacid=32800394 transcript=Bradi1g07170.1 locus=Bradi1g07170 ID=Bradi1g07170.1.v3.1 annot-version=v3.1	38 kDa	0.304	0.373	0.0808	0.365
Bradi1g56580.1.p	pacid=32799317 transcript=Bradi1g56580.1 locus=Bradi1g56580 ID=Bradi1g56580.1.v3.1 annot-version=v3.1	35 kDa	0.285	0.312	0.209	0.521
Bradi2g13108.1	Bradi2g13108.1.p pacid=32771538 transcript=Bradi2g13108.1 locus=Bradi2g13108 ID=Bradi2g13108.1.v3.1 annot-version=v3.1	?	0	0	0	0
Bradi3g44160.1.p (+1)	pacid=32813666 transcript=Bradi3g44160.1 locus=Bradi3g44160 ID=Bradi3g44160.1.v3.1 annot-version=v3.1	94 kDa	0.199	0.151	0.0652	0.0961
Bradi2g58050.1.p	pacid=32779466 transcript=Bradi2g58050.1 locus=Bradi2g58050 ID=Bradi2g58050.1.v3.1 annot-version=v3.1	39 kDa	0.31	0.321	0.0754	0.436
Bradi1g18710.1.p	actin monomer binding pacid=32805101 transcript=Bradi1g18710.1 locus=Bradi1g18710 ID=Bradi1g18710.1.v3.1 annot-version=v3.1	23 kDa	0.402	0.466	0	0.648
Bradi5g03860.1.p	Related to At acetyl-CoA carboxylase 2 pacid=32807776 transcript=Bradi5g03860.1 locus=Bradi5g03860 ID=Bradi5g03860.1.v3.1 annot-version=v3.1	258 kDa	0.121	0.0775	0	0.0103
Bradi1g31690.1.p	hydrogen-exporting ATPase Related to At	69 kDa	0.221	0	0.196
Bradi4g08500.2.p (+2)	pacid=32789615 transcript=Bradi4g08500.2 locus=Bradi4g08500 ID=Bradi4g08500.2.v3.1 annot-version=v3.1	20 kDa	0.6	0.634	0.6	0.634
Bradi1g39204.1.p	pacid=32798647 transcript=Bradi1g39204.1 locus=Bradi1g39204 ID=Bradi1g39204.1.v3.1 annot-version=v3.1	54 kDa	0.394	0.542	0.365	0.775
Bradi2g10146.1.p	pacid=32773585 transcript=Bradi2g10146.1 locus=Bradi2g10146 ID=Bradi2g10146.1.v3.1 annot-version=v3.1	27 kDa	0.186	0.331	0.314	0.409
Bradi1g62170.1.p	Ribosomal pacid=32797325 transcript=Bradi1g62170.1 locus=Bradi1g62170 ID=Bradi1g62170.1.v3.1 annot-version=v3.1	25 kDa	0.252	0.442	0	0.447
Bradi1g03720.1.p	pacid=32802588 transcript=Bradi1g03720.1 locus=Bradi1g03720 ID=Bradi1g03720.1.v3.1 annot-version=v3.1	71 kDa	0.491	0.421	0	0.25
Bradi3g33240.1.p (+1)	Related to AT4G17330 Differentially downregulated in day47 18lgt 6dark condition in Stem vs. All comparison pacid=32823716 transcript=Bradi3g33240.1 locus=Bradi3g33240 ID=Bradi3g33240.1.v3.1 annot-version=v3.1	218 kDa	0.213	0.114	0	0
Bradi3g01990.1.p	pacid=32813152 transcript=Bradi3g01990.1 locus=Bradi3g01990 ID=Bradi3g01990.1.v3.1 annot-version=v3.1	18 kDa	0.32	0.401	0.233	0.477
Bradi3g41270.1.p	glutamate-1-semialdehyde 2,1-aminomutase activity, 4-aminobutyrate transaminase activity pacid=32814840 transcript=Bradi3g41270.1 locus=Bradi3g41270 ID=Bradi3g41270.1.v3.1 annot-version=v3.1	50 kDa	0.22	0.176	0	0.398
Bradi1g48264.1.p	pre-mRNA-processing factor 8 pacid=32798387 transcript=Bradi1g48264.1 locus=Bradi1g48264 ID=Bradi1g48264.1.v3.1 annot-version=v3.1	275 kDa	0.115	0.0208	0	0
Bradi1g09300.3.p	pacid=32792582 transcript=Bradi1g09300.3 locus=Bradi1g09300 ID=Bradi1g09300.3.v3.1 annot-version=v3.1	56 kDa	0.185	0.206	0.0545	0.282
Bradi1g58160.1.p	pacid=32806461 transcript=Bradi1g58160.1 locus=Bradi1g58160 ID=Bradi1g58160.1.v3.1 annot-version=v3.1	27 kDa	0.225	0.336	0.202	0.455
Bradi5g02890.2.p	Chaperonin 60 pacid=32808753 transcript=Bradi5g02890.2 locus=Bradi5g02890 ID=Bradi5g02890.2.v3.1 annot-version=v3.1	61 kDa	0.196	0.24	0	0.462
Bradi4g40800.1.p	pacid=32790368 transcript=Bradi4g40800.1 locus=Bradi4g40800 ID=Bradi4g40800.1.v3.1 annot-version=v3.1	19 kDa	0.298	0.348	0.26	0.348
Bradi1g49770.1.p	Related to At magnesium chelatase i2 pacid=32799014 transcript=Bradi1g49770.1 locus=Bradi1g49770 ID=Bradi1g49770.1.v3.1 annot-version=v3.1	45 kDa	0.3	0.189	0	0.336
Bradi1g59870.1.p	Related to At magnesium chelatase i2 pacid=32797735 transcript=Bradi1g59870.1 locus=Bradi1g59870 ID=Bradi1g59870.1.v3.1 annot-version=v3.1	33 kDa	0.249	0.224	0	0.335
Bradi1g67020.2.p	pacid=32803557 transcript=Bradi1g67020.2 locus=Bradi1g67020 ID=Bradi1g67020.2.v3.1 annot-version=v3.1	50 kDa	0.181	0.222	0.164	0.196
Bradi1g43440.1.p (+2)	Related to AtPDS5A pacid=32798788 transcript=Bradi1g43440.1 locus=Bradi1g43440 ID=Bradi1g43440.1.v3.1 annot-version=v3.1	174 kDa	0.139	0.0789	0	0
Bradi2g48010.1.p	pacid=32772194 transcript=Bradi2g48010.1 locus=Bradi2g48010 ID=Bradi2g48010.1.v3.1 annot-version=v3.1	111 kDa	0.147	0.0784	0.0503	0.123
Bradi4g40780.1.p	pacid=32785871 transcript=Bradi4g40780.1 locus=Bradi4g40780 ID=Bradi4g40780.1.v3.1 annot-version=v3.1	15 kDa	0.275	0.345	0.345	0.415
Bradi3g39620.2.p (+1)	pacid=32820129 transcript=Bradi3g39620.2 locus=Bradi3g39620 ID=Bradi3g39620.2.v3.1 annot-version=v3.1	80 kDa	0.172	0.153	0.0401	0.0587
Bradi2g20460.1.p	pacid=32782406 transcript=Bradi2g20460.1 locus=Bradi2g20460 ID=Bradi2g20460.1.v3.1 annot-version=v3.1	48 kDa	0.0803	0.126	0.139	0.208
Bradi3g49230.1.p	pacid=32821185 transcript=Bradi3g49230.1 locus=Bradi3g49230 ID=Bradi3g49230.1.v3.1 annot-version=v3.1	37 kDa	0.0899	0.148	0.0783	0.296
Bradi1g76880.1.p	Large subunit of ribosomal protein pacid=32801068 transcript=Bradi1g76880.1 locus=Bradi1g76880 ID=Bradi1g76880.1.v3.1 annot-version=v3.1	30 kDa	0.237	0.309	0	0.414
Bradi1g21550.2.p	Related to Glutathione S-transferase, C-terminal-like;Translation elongation factor EF1B/ribosomal protein S6 pacid=32806776 transcript=Bradi1g21550.2 locus=Bradi1g21550 ID=Bradi1g21550.2.v3.1 annot-version=v3.1	25 kDa	0.26	0.313	0	0.348
Bradi1g39196.1.p (+1)	small subunit of ribosomal pacid=32793022 transcript=Bradi1g39196.1 locus=Bradi1g39196 ID=Bradi1g39196.1.v3.1 annot-version=v3.1	27 kDa	0.284	0.237	0	0.208
Bradi1g28090.2.p	pacid=32803867 transcript=Bradi1g28090.2 locus=Bradi1g28090 ID=Bradi1g28090.2.v3.1 annot-version=v3.1	33 kDa	0.313	0.271	0.0871	0.219
Bradi3g18820.1.p (+2)	Related to AT1G16880 pacid=32822818 transcript=Bradi3g18820.1 locus=Bradi3g18820 ID=Bradi3g18820.1.v3.1 annot-version=v3.1	30 kDa	0.228	0.256	0	0.374
Bradi5g22310.1.p	Starch Synthase pacid=32811901 transcript=Bradi5g22310.1 locus=Bradi5g22310 ID=Bradi5g22310.1.v3.1 annot-version=v3.1	145 kDa	0.188	0.12	0	0
Bradi3g37670.1.p	pacid=32813839 transcript=Bradi3g37670.1 locus=Bradi3g37670 ID=Bradi3g37670.1.v3.1 annot-version=v3.1	22 kDa	0.159	0	0.154	0.154
Bradi1g21850.1.p (+2)	Large subunit ribosomal protein pacid=32800685 transcript=Bradi1g21850.1 locus=Bradi1g21850 ID=Bradi1g21850.1.v3.1 annot-version=v3.1	21 kDa	0.365	0.376	0	0.593
Bradi1g78470.1.p	Coatomer, alpha subunit pacid=32793811 transcript=Bradi1g78470.1 locus=Bradi1g78470 ID=Bradi1g78470.1.v3.1 annot-version=v3.1	136 kDa	0.148	0.0583	0	0.0304
Bradi1g64130.2.p	pacid=32801181 transcript=Bradi1g64130.2 locus=Bradi1g64130 ID=Bradi1g64130.2.v3.1 annot-version=v3.1	43 kDa	0.152	0.175	0.0574	0.177
Bradi1g19650.1.p (+1)	transformation/transcription domain-associated protein pacid=32806439 transcript=Bradi1g19650.1 locus=Bradi1g19650 ID=Bradi1g19650.1.v3.1 annot-version=v3.1	439 kDa	0.0685	0.0185	0	0
Bradi1g26350.1.p	pacid=32803651 transcript=Bradi1g26350.1 locus=Bradi1g26350 ID=Bradi1g26350.1.v3.1 annot-version=v3.1	40 kDa	0.225	0.186	0.0667	0.206
Bradi4g39880.1	Clp ATPase homolog Bradi4g39880.1.p pacid=32786150 transcript=Bradi4g39880.1 locus=Bradi4g39880 ID=Bradi4g39880.1.v3.1 annot-version=v3.1	?	0	0	0	0
Bradi2g30560.1.p	pacid=32782332 transcript=Bradi2g30560.1 locus=Bradi2g30560 ID=Bradi2g30560.1.v3.1 annot-version=v3.1	73 kDa	0.14	0.211	0.0906	0.395
Bradi1g37582.1.p (+4)	Related to ATPase, V1 complex, subunit B protein in Arabidopsis pacid=32803836 transcript=Bradi1g37582.1 locus=Bradi1g37582 ID=Bradi1g37582.1.v3.1 annot-version=v3.1	54 kDa	0.244	0.244	0	0.26
Bradi2g41480.1.p	Related to AtCARB pacid=32774850 transcript=Bradi2g41480.1 locus=Bradi2g41480 ID=Bradi2g41480.1.v3.1 annot-version=v3.1	128 kDa	0.0879	0.0973	0	0.0717
Bradi3g22930.2.p	Phosphoglucomutase family protein pacid=32812451 transcript=Bradi3g22930.2 locus=Bradi3g22930 ID=Bradi3g22930.2.v3.1 annot-version=v3.1	65 kDa	0.156	0.105	0	0.204
Bradi3g28280.1.p	Related to MOS4-associated complex 3A in Arabidopsis. U-Box domain containing protein pacid=32816045 transcript=Bradi3g28280.1 locus=Bradi3g28280 ID=Bradi3g28280.1.v3.1 annot-version=v3.1	58 kDa	0.315	0.173	0	0
Bradi1g16510.1.p	pacid=32794177 transcript=Bradi1g16510.1 locus=Bradi1g16510 ID=Bradi1g16510.1.v3.1 annot-version=v3.1	28 kDa	0.336	0.336	0.234	0.164
Bradi3g56060.1.p	Ribosomal Mitochondrial pacid=32821013 transcript=Bradi3g56060.1 locus=Bradi3g56060 ID=Bradi3g56060.1.v3.1 annot-version=v3.1	22 kDa	0.135	0.145	0	0.466
Bradi3g11377.1.p	Guanylate-binding protein pacid=32823298 transcript=Bradi3g11377.1 locus=Bradi3g11377 ID=Bradi3g11377.1.v3.1 annot-version=v3.1	122 kDa	0.109	0.107	0	0
Bradi3g01470.1.p	pacid=32819130 transcript=Bradi3g01470.1 locus=Bradi3g01470 ID=Bradi3g01470.1.v3.1 annot-version=v3.1	57 kDa	0.236	0.286	0.0685	0.0827
Bradi2g45730.1.p (+1)	pacid=32780965 transcript=Bradi2g45730.1 locus=Bradi2g45730 ID=Bradi2g45730.1.v3.1 annot-version=v3.1	18 kDa	0.261	0	0.261	0.506
Bradi1g05772.1.p (+1)	Large subunit Ribosomal protein pacid=32793982 transcript=Bradi1g05772.1 locus=Bradi1g05772 ID=Bradi1g05772.1.v3.1 annot-version=v3.1	14 kDa	0.22	0.447	0	0.528
Bradi4g01130.2.p (+1)	cystathionine beta-synthase activity related to Arabidopsis O-acetylserine (thiol) lyase (OAS-TL) isoform A1 pacid=32785578 transcript=Bradi4g01130.2 locus=Bradi4g01130 ID=Bradi4g01130.2.v3.1 annot-version=v3.1	34 kDa	0.157	0.148	0	0.403
Bradi1g69650.1.p (+7)	50S ribosomal pacid=32793716 transcript=Bradi1g69650.1 locus=Bradi1g69650 ID=Bradi1g69650.1.v3.1 annot-version=v3.1	28 kDa	0.148	0.141	0	0.114
Bradi1g55510.1.p	Large subunit ribosomal pacid=32806161 transcript=Bradi1g55510.1 locus=Bradi1g55510 ID=Bradi1g55510.1.v3.1 annot-version=v3.1	44 kDa	0.334	0.381	0	0.24
Bradi3g27730.1.p	RUBISCO ACCUMULATION FACTOR 1, CHLOROPLASTIC-RELATED pacid=32818227 transcript=Bradi3g27730.1 locus=Bradi3g27730 ID=Bradi3g27730.1.v3.1 annot-version=v3.1	51 kDa	0.0981	0.0512	0	0.175
Bradi3g46060.1.p (+2)	Calmodulin binding protein-like pacid=32814592 transcript=Bradi3g46060.1 locus=Bradi3g46060 ID=Bradi3g46060.1.v3.1 annot-version=v3.1	72 kDa	0.163	0.163	0	0
Bradi1g05776.1.p (+1)	small subunit ribosomal pacid=32798425 transcript=Bradi1g05776.1 locus=Bradi1g05776 ID=Bradi1g05776.1.v3.1 annot-version=v3.1	28 kDa	0.126	0.151	0	0
Bradi1g19080.1	glutamate synthase (NADPH) activity Bradi1g19080.1.p pacid=32793876 transcript=Bradi1g19080.1 locus=Bradi1g19080 ID=Bradi1g19080.1.v3.1 annot-version=v3.1	174 kDa	0.07	0.065	0	0.023
Bradi5g01950.1.p	Relate to ASA1 Pseudouridine synthase/archaeosine transglycosylase-like family proteinpacid=32810224 transcript=Bradi5g01950.1 locus=Bradi5g01950 ID=Bradi5g01950.1.v3.1 annot-version=v3.1	53 kDa	0.281	0.152	0	0.075
Bradi3g03720.1.p	26S proteasome 19S subunit pacid=32816375 transcript=Bradi3g03720.1 locus=Bradi3g03720 ID=Bradi3g03720.1.v3.1 annot-version=v3.1	98 kDa	0.0869	0.105	0	0.0468
Bradi4g01200.1.p (+1)	5-methyltetrahydropteroyltriglutamate-homocysteine S-methyltransferase activity pacid=32784695 transcript=Bradi4g01200.1 locus=Bradi4g01200 ID=Bradi4g01200.1.v3.1 annot-version=v3.1	85 kDa	0.081	0.136	0	0.132
Bradi1g44177.2.p (+1)	SWI/SNF-RELATED MATRIX-ASSOCIATED ACTIN-DEPENDENT REGULATOR OF CHROMATIN SUBFAMILY-RELATED pacid=32793579 transcript=Bradi1g44177.2 locus=Bradi1g44177 ID=Bradi1g44177.2.v3.1 annot-version=v3.1	416 kDa	0.0493	0.0249	0	0
Bradi3g26391.1.p	pacid=32812782 transcript=Bradi3g26391.1 locus=Bradi3g26391 ID=Bradi3g26391.1.v3.1 annot-version=v3.1	19 kDa	0.566	0.566	0.566	0.566
Bradi1g54030.1.p	pacid=32805622 transcript=Bradi1g54030.1 locus=Bradi1g54030 ID=Bradi1g54030.1.v3.1 annot-version=v3.1	41 kDa	0.129	0.157	0.0787	0.338
Bradi3g30500.1.p	pacid=32812494 transcript=Bradi3g30500.1 locus=Bradi3g30500 ID=Bradi3g30500.1.v3.1 annot-version=v3.1	17 kDa	0.226	0.226	0.226	0.317
Bradi1g52460.1.p	pacid=32802068 transcript=Bradi1g52460.1 locus=Bradi1g52460 ID=Bradi1g52460.1.v3.1 annot-version=v3.1	16 kDa	0.205	0.205	0.205	0.455
Bradi1g03750.1.p	Related to actin depolymerizing factor 4, AT5G59890 pacid=32803785 transcript=Bradi1g03750.1 locus=Bradi1g03750 ID=Bradi1g03750.1.v3.1 annot-version=v3.1	16 kDa	0.29	0.377	0	0.319
Bradi1g67170.1.p	50S ribosomal protein pacid=32800262 transcript=Bradi1g67170.1 locus=Bradi1g67170 ID=Bradi1g67170.1.v3.1 annot-version=v3.1	34 kDa	0.131	0.16	0	0.15
Bradi2g48150.1.p (+1)	Glycosyl hydrolase (GH), subfamily GH13 pacid=32778976 transcript=Bradi2g48150.1 locus=Bradi2g48150 ID=Bradi2g48150.1.v3.1 annot-version=v3.1	97 kDa	0.139	0.165	0	0.0242
Bradi1g04860.1.p (+1)	ATP-dependent RNA helicase activity P-loop containing nucleoside triphosphate hydrolases superfamily protein pacid=32793175 transcript=Bradi1g04860.1 locus=Bradi1g04860 ID=Bradi1g04860.1.v3.1 annot-version=v3.1	67 kDa	0.203	0.0612	0	0
Bradi2g56030.1.p	pacid=32774769 transcript=Bradi2g56030.1 locus=Bradi2g56030 ID=Bradi2g56030.1.v3.1 annot-version=v3.1	37 kDa	0.0904	0.146	0.0671	0.233
Bradi4g26140.1.p	pacid=32785922 transcript=Bradi4g26140.1 locus=Bradi4g26140 ID=Bradi4g26140.1.v3.1 annot-version=v3.1	17 kDa	0.235	0.181	0.0805	0.0805
Bradi1g06430.1.p	pacid=32796115 transcript=Bradi1g06430.1 locus=Bradi1g06430 ID=Bradi1g06430.1.v3.1 annot-version=v3.1	40 kDa	0.217	0.184	0.0813	0.306
Bradi2g17290.1.p (+1)	pacid=32780858 transcript=Bradi2g17290.1 locus=Bradi2g17290 ID=Bradi2g17290.1.v3.1 annot-version=v3.1	59 kDa	0.0542	0.148	0.0633	0.226
Bradi4g39470.1.p	pacid=32790457 transcript=Bradi4g39470.1 locus=Bradi4g39470 ID=Bradi4g39470.1.v3.1 annot-version=v3.1	73 kDa	0.105	0.198	0.0843	0.285
Bradi3g57380.1.p	testosterone 17-beta-dehydrogenase activity, estradiol 17-beta-dehydrogenase activity pacid=32818186 transcript=Bradi3g57380.1 locus=Bradi3g57380 ID=Bradi3g57380.1.v3.1 annot-version=v3.1	42 kDa	0.19	0.122	0	0.287
Bradi1g06366.1.p (+1)	Large subunit ribosoaml pacid=32792666 transcript=Bradi1g06366.1 locus=Bradi1g06366 ID=Bradi1g06366.1.v3.1 annot-version=v3.1	15 kDa	0.164	0.306	0	0.224
Bradi1g05774.1.p (+1)	large ribosomal pacid=32793214 transcript=Bradi1g05774.1 locus=Bradi1g05774 ID=Bradi1g05774.1.v3.1 annot-version=v3.1	13 kDa	0.35	0.425	0	0.425
Bradi2g03760.1.p (+1)	small subunit ribosomal pacid=32776400 transcript=Bradi2g03760.1 locus=Bradi2g03760 ID=Bradi2g03760.1.v3.1 annot-version=v3.1	22 kDa	0.154	0.199	0	0.154
Bradi2g12067.1.p (+1)	Related to AT4G01800 Albino or Glassy Yellow 1 pacid=32772522 transcript=Bradi2g12067.1 locus=Bradi2g12067 ID=Bradi2g12067.1.v3.1 annot-version=v3.1	112 kDa	0.0771	0.0521	0	0.046
Bradi1g54350.3.p (+2)	phosphogluconate dehydrogenase (decarboxylating) activity pacid=32803096 transcript=Bradi1g54350.3 locus=Bradi1g54350 ID=Bradi1g54350.3.v3.1 annot-version=v3.1	62 kDa	0.0671	0.114	0	0.2
Bradi1g73770.1.p	ribulose-phosphate 3-epimerase activity, allulose 6-phosphate 3-epimerase activitypacid=32797379 transcript=Bradi1g73770.1 locus=Bradi1g73770 ID=Bradi1g73770.1.v3.1 annot-version=v3.1	29 kDa	0.0912	0.0949	0	0.285
Bradi3g06530.1	MITOCHONDRIAL 28S RIBOSOMAL PROTEIN S21 Bradi3g06530.1.p pacid=32812363 transcript=Bradi3g06530.1 locus=Bradi3g06530 ID=Bradi3g06530.1.v3.1 annot-version=v3.1	16 kDa	0.31	0.17	0	0.4
Bradi3g59400.1	arsenite transmembrane transporter activity, ATPase activity Bradi3g59400.1.p pacid=32819263 transcript=Bradi3g59400.1 locus=Bradi3g59400 ID=Bradi3g59400.1.v3.1 annot-version=v3.1	?	0	0	0	0
Bradi1g06340.1.p	DNAJ HOMOLOG related to AT3G44110 pacid=32799167 transcript=Bradi1g06340.1 locus=Bradi1g06340 ID=Bradi1g06340.1.v3.1 annot-version=v3.1	47 kDa	0.169	0.1	0	0
Bradi2g03800.1.p	pacid=32779947 transcript=Bradi2g03800.1 locus=Bradi2g03800 ID=Bradi2g03800.1.v3.1 annot-version=v3.1	41 kDa	0.0972	0.156	0.0614	0.197
Bradi2g52670.1.p (+1)	pacid=32775351 transcript=Bradi2g52670.1 locus=Bradi2g52670 ID=Bradi2g52670.1.v3.1 annot-version=v3.1	15 kDa	0.154	0.154	0.176	0.346
Bradi3g16150.1.p	Ribosomal pacid=32815949 transcript=Bradi3g16150.1 locus=Bradi3g16150 ID=Bradi3g16150.1.v3.1 annot-version=v3.1	25 kDa	0.414	0.172	0	0.344
Bradi1g04660.1.p	fibroblast growth factor 3 binding, fibroblast growth factor 1 binding pacid=32801208 transcript=Bradi1g04660.1 locus=Bradi1g04660 ID=Bradi1g04660.1.v3.1 annot-version=v3.1	30 kDa	0.201	0.23	0	0.187
Bradi4g04120.2.p	ribosomal protein pacid=32787690 transcript=Bradi4g04120.2 locus=Bradi4g04120 ID=Bradi4g04120.2.v3.1 annot-version=v3.1	28 kDa	0.188	0.28	0	0.123
Bradi2g08960.1.p	Importin pacid=32781883 transcript=Bradi2g08960.1 locus=Bradi2g08960 ID=Bradi2g08960.1.v3.1 annot-version=v3.1	57 kDa	0.213	0.144	0	0.0651
Bradi1g77930.1.p	Related to At Actin pacid=32799190 transcript=Bradi1g77930.1 locus=Bradi1g77930 ID=Bradi1g77930.1.v3.1 annot-version=v3.1	49 kDa	0.316	0.233	0	0.0564
Bradi1g04130.1.p	large subunit ribosomal pacid=32806310 transcript=Bradi1g04130.1 locus=Bradi1g04130 ID=Bradi1g04130.1.v3.1 annot-version=v3.1	25 kDa	0	0.13	0	0.186
Bradi3g30250.2.p	Related to AT4G00660 RNA helixase pacid=32812729 transcript=Bradi3g30250.2 locus=Bradi3g30250 ID=Bradi3g30250.2.v3.1 annot-version=v3.1	59 kDa	0.109	0.159	0	0
Bradi1g34525.1.p	NAD DEPENDENT EPIMERASE/DEHYDRATASE pacid=32794139 transcript=Bradi1g34525.1 locus=Bradi1g34525 ID=Bradi1g34525.1.v3.1 annot-version=v3.1	70 kDa	0.163	0.18	0	0
Bradi3g36930.1.p (+1)	pacid=32820622 transcript=Bradi3g36930.1 locus=Bradi3g36930 ID=Bradi3g36930.1.v3.1 annot-version=v3.1	53 kDa	0.0907	0.0907	0.0444	0.0907
Bradi2g35090.1.p (+1)	ribosomal protein pacid=32782099 transcript=Bradi2g35090.1 locus=Bradi2g35090 ID=Bradi2g35090.1.v3.1 annot-version=v3.1	21 kDa	0.271	0.223	0	0.271
Bradi1g74916.1.p (+1)	CDC48 CELL DIVISION CONTROL PROTEIN 48 HOMOLOG D pacid=32792137 transcript=Bradi1g74916.1 locus=Bradi1g74916 ID=Bradi1g74916.1.v3.1 annot-version=v3.1	90 kDa	0.0518	0.0481	0	0.0703
Bradi1g06772.1.p	ribosomal protein pacid=32803718 transcript=Bradi1g06772.1 locus=Bradi1g06772 ID=Bradi1g06772.1.v3.1 annot-version=v3.1	47 kDa	0.0767	0.0651	0	0.302
Bradi3g58166.1.p	Reltated to AT3G19170 presequence protease pacid=32817617 transcript=Bradi3g58166.1 locus=Bradi3g58166 ID=Bradi3g58166.1.v3.1 annot-version=v3.1	121 kDa	0.0452	0.0748	0	0
Bradi1g61000.1.p	ribosomal protein pacid=32792949 transcript=Bradi1g61000.1 locus=Bradi1g61000 ID=Bradi1g61000.1.v3.1 annot-version=v3.1	78 kDa	0.196	0.0954	0	0
Bradi2g16627.1.p (+1)	Related to AT5G46070 pacid=32774792 transcript=Bradi2g16627.1 locus=Bradi2g16627 ID=Bradi2g16627.1.v3.1 annot-version=v3.1	120 kDa	0.131	0.0356	0	0
Bradi2g61560.2.p (+1)	small subunit ribosomal protein pacid=32777773 transcript=Bradi2g61560.2 locus=Bradi2g61560 ID=Bradi2g61560.2.v3.1 annot-version=v3.1	25 kDa	0.129	0.124	0	0.231
Bradi1g65150.1.p (+1)	ribosomal protein pacid=32802233 transcript=Bradi1g65150.1 locus=Bradi1g65150 ID=Bradi1g65150.1.v3.1 annot-version=v3.1	22 kDa	0.302	0.193	0	0.359
Bradi1g54270.2.p	ribosomal protein pacid=32799929 transcript=Bradi1g54270.2 locus=Bradi1g54270 ID=Bradi1g54270.2.v3.1 annot-version=v3.1	31 kDa	0.206	0.206	0	0.164
Bradi2g12160.1.p (+1)	Related to AT4G01850 S-adenosylmethionine synthetase 2, ethylene synthesis pathway pacid=32780826 transcript=Bradi2g12160.1 locus=Bradi2g12160 ID=Bradi2g12160.1.v3.1 annot-version=v3.1	43 kDa	0.234	0.18	0	0.145
Bradi3g38917.1.p	Large subunit ribosomal protein pacid=32812316 transcript=Bradi3g38917.1 locus=Bradi3g38917 ID=Bradi3g38917.1.v3.1 annot-version=v3.1	18 kDa	0.205	0.155	0	0.155
Bradi3g43300.1.p (+1)	Related to AT5G03290 isocitrate dehydrogenase V pacid=32816519 transcript=Bradi3g43300.1 locus=Bradi3g43300 ID=Bradi3g43300.1.v3.1 annot-version=v3.1	39 kDa	0.166	0.193	0	0.0718
Bradi4g41060.1.p	MOLECULAR CHAPERONE DNAJ pacid=32790851 transcript=Bradi4g41060.1 locus=Bradi4g41060 ID=Bradi4g41060.1.v3.1 annot-version=v3.1	53 kDa	0.149	0.0707	0	0.0707
Bradi2g23490.1.p	Related to AT3G53900 uracil phosphoribosyltransferase pacid=32773318 transcript=Bradi2g23490.1 locus=Bradi2g23490 ID=Bradi2g23490.1.v3.1 annot-version=v3.1	31 kDa	0	0	0	0.355
Bradi4g35977.3	Related to AT2G16485 Zinc figer Bradi4g35977.3.p pacid=32791537 transcript=Bradi4g35977.3 locus=Bradi4g35977 ID=Bradi4g35977.3.v3.1 annot-version=v3.1	?	0	0	0	0
Bradi2g33676.1.p (+1)	HSP70 pacid=32778467 transcript=Bradi2g33676.1 locus=Bradi2g33676 ID=Bradi2g33676.1.v3.1 annot-version=v3.1	93 kDa	0.159	0.0347	0	0
Bradi3g53000.1.p	Related to AT5G13450. delta subunit of Mt ATP synthasepacid=32818752 transcript=Bradi3g53000.1 locus=Bradi3g53000 ID=Bradi3g53000.1.v3.1 annot-version=v3.1	25 kDa	0	0	0	0.401
Bradi3g03270.1.p	pacid=32822590 transcript=Bradi3g03270.1 locus=Bradi3g03270 ID=Bradi3g03270.1.v3.1 annot-version=v3.1	27 kDa	0.171	0.209	0.12	0.132
Bradi4g07120.1	small ribosomal protein Bradi4g07120.1.p pacid=32786945 transcript=Bradi4g07120.1 locus=Bradi4g07120 ID=Bradi4g07120.1.v3.1 annot-version=v3.1	?	0	0	0	0
Bradi1g10150.1.p	Tubliin pacid=32798915 transcript=Bradi1g10150.1 locus=Bradi1g10150 ID=Bradi1g10150.1.v3.1 annot-version=v3.1	50 kDa	0.155	0.171	0	0.284
Bradi1g05769.1.p (+1)	ribosomal pacid=32797109 transcript=Bradi1g05769.1 locus=Bradi1g05769 ID=Bradi1g05769.1.v3.1 annot-version=v3.1	14 kDa	0.303	0.218	0	0.37
Bradi4g44870.1.p	ferrous iron binding protein, related to AT5G01600 ferretin 1 pacid=32791143 transcript=Bradi4g44870.1 locus=Bradi4g44870 ID=Bradi4g44870.1.v3.1 annot-version=v3.1	28 kDa	0.165	0.181	0	0.165
Bradi1g60730.1.p	Ribosomal protein pacid=32796557 transcript=Bradi1g60730.1 locus=Bradi1g60730 ID=Bradi1g60730.1.v3.1 annot-version=v3.1	29 kDa	0.096	0.256	0	0
Bradi1g01580.1.p	Elongation Factor Tu pacid=32800955 transcript=Bradi1g01580.1 locus=Bradi1g01580 ID=Bradi1g01580.1.v3.1 annot-version=v3.1	49 kDa	0.138	0.127	0	0.116
Bradi2g23110.1.p (+2)	ribosomal protein pacid=32776986 transcript=Bradi2g23110.1 locus=Bradi2g23110 ID=Bradi2g23110.1.v3.1 annot-version=v3.1	15 kDa	0.285	0.238	0	0.262
Bradi2g55120.1.p	Putative starch phosphorylase. Glycosyltransferase family GT35 pacid=32773961 transcript=Bradi2g55120.1 locus=Bradi2g55120 ID=Bradi2g55120.1.v3.1 annot-version=v3.1	94 kDa	0.114	0.0912	0	0.0756
Bradi1g05747.1.p (+2)	ribosomal pacid=32797278 transcript=Bradi1g05747.1 locus=Bradi1g05747 ID=Bradi1g05747.1.v3.1 annot-version=v3.1	20 kDa	0.147	0.184	0	0.147
Bradi3g56270.1.p	hydrogen ion transmembrane transporter activity pacid=32813073 transcript=Bradi3g56270.1 locus=Bradi3g56270 ID=Bradi3g56270.1.v3.1 annot-version=v3.1	23 kDa	0.175	0.175	0	0.332
Bradi2g04510.1.p	Embryo-specific protein 3 Related to AtATS3 pacid=32778451 transcript=Bradi2g04510.1 locus=Bradi2g04510 ID=Bradi2g04510.1.v3.1 annot-version=v3.1	20 kDa	0.237	0.189	0	0.395
Bradi1g01560.2.p	26S 19S proteasome pacid=32797367 transcript=Bradi1g01560.2 locus=Bradi1g01560 ID=Bradi1g01560.2.v3.1 annot-version=v3.1	50 kDa	0.161	0	0	0
Bradi1g05801.1.p (+3)	pacid=32796385 transcript=Bradi1g05801.1 locus=Bradi1g05801 ID=Bradi1g05801.1.v3.1 annot-version=v3.1	18 kDa	0	0.179	0	0.179
Bradi1g56130.1.p	pacid=32800315 transcript=Bradi1g56130.1 locus=Bradi1g56130 ID=Bradi1g56130.1.v3.1 annot-version=v3.1	37 kDa	0	0.29	0	0.144
Bradi1g03860.1.p	Related to AT5G13520 pacid=32804678 transcript=Bradi1g03860.1 locus=Bradi1g03860 ID=Bradi1g03860.1.v3.1 annot-version=v3.1	68 kDa	0.187	0.0802	0	0
Bradi1g36340.1.p	Elongation Factor Tu pacid=32806343 transcript=Bradi1g36340.1 locus=Bradi1g36340 ID=Bradi1g36340.1.v3.1 annot-version=v3.1	110 kDa	0.0854	0.0432	0	0
Bradi3g43310.1.p (+1)	Related to AT1G04880 pacid=32812425 transcript=Bradi3g43310.1 locus=Bradi3g43310 ID=Bradi3g43310.1.v3.1 annot-version=v3.1	49 kDa	0.172	0.12	0	0
Bradi3g52680.1.p	Zeaxanthin 7,8-dioxygenase / Zeaxanthin 7,8(7',8')-cleavage dioxygenase pacid=32812536 transcript=Bradi3g52680.1 locus=Bradi3g52680 ID=Bradi3g52680.1.v3.1 annot-version=v3.1	69 kDa	0.17	0.132	0	0
Bradi1g11680.1.p	pacid=32793339 transcript=Bradi1g11680.1 locus=Bradi1g11680 ID=Bradi1g11680.1.v3.1 annot-version=v3.1	97 kDa	0	0	0	0.114
Bradi2g46840.1.p	pacid=32771400 transcript=Bradi2g46840.1 locus=Bradi2g46840 ID=Bradi2g46840.1.v3.1 annot-version=v3.1	36 kDa	0.157	0.157	0.106	0.142
Bradi2g55150.1.p	sedoheptulose-bisphosphatase, fructose 1,6-bisphosphate 1-phosphatase activity pacid=32781331 transcript=Bradi2g55150.1 locus=Bradi2g55150 ID=Bradi2g55150.1.v3.1 annot-version=v3.1	42 kDa	0.0742	0.0742	0	0.184
Bradi1g34513.1.p (+1)	porphobilinogen synthase activity pacid=32803073 transcript=Bradi1g34513.1 locus=Bradi1g34513 ID=Bradi1g34513.1.v3.1 annot-version=v3.1	46 kDa	0.108	0.0796	0	0.0585
Bradi2g06467.3.p	ribosomal pacid=32779764 transcript=Bradi2g06467.3 locus=Bradi2g06467 ID=Bradi2g06467.3.v3.1 annot-version=v3.1	26 kDa	0.138	0.151	0	0.116
Bradi1g59280.1.p	ribosomal pacid=32796279 transcript=Bradi1g59280.1 locus=Bradi1g59280 ID=Bradi1g59280.1.v3.1 annot-version=v3.1	24 kDa	0.238	0.175	0	0.175
Bradi2g41630.1.p	related to AT1G17650 glyoxylate reductase pacid=32773084 transcript=Bradi2g41630.1 locus=Bradi2g41630 ID=Bradi2g41630.1.v3.1 annot-version=v3.1	34 kDa	0.166	0.157	0	0.256
Bradi3g01210.1.p	small subunit ribosomal protein pacid=32818847 transcript=Bradi3g01210.1 locus=Bradi3g01210 ID=Bradi3g01210.1.v3.1 annot-version=v3.1	30 kDa	0.268	0.272	0	0.272
Bradi1g23490.1.p	Related to AT5G67630 pacid=32796079 transcript=Bradi1g23490.1 locus=Bradi1g23490 ID=Bradi1g23490.1.v3.1 annot-version=v3.1	52 kDa	0.118	0.116	0	0.0546
Bradi5g24960.1.p	26S 19Spacid=32809600 transcript=Bradi5g24960.1 locus=Bradi5g24960 ID=Bradi5g24960.1.v3.1 annot-version=v3.1	35 kDa	0.103	0.103	0	0.368
Bradi4g41680.1	Large subunit ribosomal Bradi4g41680.1.p pacid=32790583 transcript=Bradi4g41680.1 locus=Bradi4g41680 ID=Bradi4g41680.1.v3.1 annot-version=v3.1	45 kDa	0.17	0.19	0	0.077
Bradi1g05794.1.p	ribosomal pacid=32799558 transcript=Bradi1g05794.1 locus=Bradi1g05794 ID=Bradi1g05794.1.v3.1 annot-version=v3.1	18 kDa	0.161	0.161	0	0
Bradi1g24860.3.p	pacid=32796748 transcript=Bradi1g24860.3 locus=Bradi1g24860 ID=Bradi1g24860.3.v3.1 annot-version=v3.1	32 kDa	0	0.115	0	0.336
Bradi5g23330.1.p	RPM domain protein, binding RNA, related to AT3G56860 pacid=32807901 transcript=Bradi5g23330.1 locus=Bradi5g23330 ID=Bradi5g23330.1.v3.1 annot-version=v3.1	52 kDa	0.149	0.0588	0	0
Bradi1g46760.1.p	26S 19S pacid=32798732 transcript=Bradi1g46760.1 locus=Bradi1g46760 ID=Bradi1g46760.1.v3.1 annot-version=v3.1	48 kDa	0.127	0.15	0	0
Bradi1g55020.1.p	RNA-binding (RRM/RBD/RNP motifs) family protein with retrovirus zinc finger-like domain, related to AT5G04280 pacid=32798528 transcript=Bradi1g55020.1 locus=Bradi1g55020 ID=Bradi1g55020.1.v3.1 annot-version=v3.1	32 kDa	0.184	0.184	0	0
Bradi3g06750.1.p	pacid=32816480 transcript=Bradi3g06750.1 locus=Bradi3g06750 ID=Bradi3g06750.1.v3.1 annot-version=v3.1	23 kDa	0	0	0	0.425
Bradi5g09170.2.p	Starch Branching Enzyme pacid=32810591 transcript=Bradi5g09170.2 locus=Bradi5g09170 ID=Bradi5g09170.2.v3.1 annot-version=v3.1	93 kDa	0.102	0.0999	0	0
Bradi3g35037.3	pre-mRNA-PROCESSING FACTOR 39 Bradi3g35037.3.p pacid=32815590 transcript=Bradi3g35037.3 locus=Bradi3g35037 ID=Bradi3g35037.3.v3.1 annot-version=v3.1	?	0	0	0	0
Bradi3g54200.1.p	pacid=32812497 transcript=Bradi3g54200.1 locus=Bradi3g54200 ID=Bradi3g54200.1.v3.1 annot-version=v3.1	50 kDa	0	0.103	0	0.141
Bradi5g11750.1.p	zeaxanthin epoxidase activity pacid=32809052 transcript=Bradi5g11750.1 locus=Bradi5g11750 ID=Bradi5g11750.1.v3.1 annot-version=v3.1	73 kDa	0.0285	0.063	0	0
Bradi4g38440.7.p	pacid=32789971 transcript=Bradi4g38440.7 locus=Bradi4g38440 ID=Bradi4g38440.7.v3.1 annot-version=v3.1	42 kDa	0	0.0703	0	0.203
Bradi3g05220.1.p	pacid=32814471 transcript=Bradi3g05220.1 locus=Bradi3g05220 ID=Bradi3g05220.1.v3.1 annot-version=v3.1	42 kDa	0	0	0	0.392
Bradi1g06220.3.p (+3)	ribosomal pacid=32799855 transcript=Bradi1g06220.3 locus=Bradi1g06220 ID=Bradi1g06220.3.v3.1 annot-version=v3.1	17 kDa	0.151	0.151	0	0.382
Bradi2g34440.3.p	large subunit ribosomal protein pacid=32771647 transcript=Bradi2g34440.3 locus=Bradi2g34440 ID=Bradi2g34440.3.v3.1 annot-version=v3.1	25 kDa	0.0959	0.151	0	0
Bradi1g10990.1.p	pacid=32803966 transcript=Bradi1g10990.1 locus=Bradi1g10990 ID=Bradi1g10990.1.v3.1 annot-version=v3.1	19 kDa	0	0.205	0	0.263
Bradi5g09212.1.p (+1)	pacid=32807381 transcript=Bradi5g09212.1 locus=Bradi5g09212 ID=Bradi5g09212.1.v3.1 annot-version=v3.1	12 kDa	0	0.106	0	0.407
Bradi3g52400.1.p	uridine kinase like protein pacid=32812392 transcript=Bradi3g52400.1 locus=Bradi3g52400 ID=Bradi3g52400.1.v3.1 annot-version=v3.1	45 kDa	0.129	0.0817	0	0.215
Bradi3g42820.1.p	Related to AT5G03880 theroredoxin family protein pacid=32817294 transcript=Bradi3g42820.1 locus=Bradi3g42820 ID=Bradi3g42820.1.v3.1 annot-version=v3.1	36 kDa	0.153	0.15	0	0.15
Bradi2g54390.1.p	ATP-dependent 3'-5' DNA helicase activity pacid=32772707 transcript=Bradi2g54390.1 locus=Bradi2g54390 ID=Bradi2g54390.1.v3.1 annot-version=v3.1	50 kDa	0.123	0.123	0	0.0615
Bradi3g28300.1.p (+1)	ribosomal pacid=32813032 transcript=Bradi3g28300.1 locus=Bradi3g28300 ID=Bradi3g28300.1.v3.1 annot-version=v3.1	15 kDa	0.136	0.114	0	0.257
Bradi3g29060.1.p	ribosomal protein pacid=32822672 transcript=Bradi3g29060.1 locus=Bradi3g29060 ID=Bradi3g29060.1.v3.1 annot-version=v3.1	17 kDa	0.179	0.179	0	0.31
Bradi2g00800.1.p (+1)	small ribosomal protein pacid=32781381 transcript=Bradi2g00800.1 locus=Bradi2g00800 ID=Bradi2g00800.1.v3.1 annot-version=v3.1	12 kDa	0.222	0.222	0	0.38
Bradi1g17920.1.p	ribosomal pacid=32799928 transcript=Bradi1g17920.1 locus=Bradi1g17920 ID=Bradi1g17920.1.v3.1 annot-version=v3.1	24 kDa	0.212	0.216	0	0
Bradi4g00730.1.p	Importin beta pacid=32784281 transcript=Bradi4g00730.1 locus=Bradi4g00730 ID=Bradi4g00730.1.v3.1 annot-version=v3.1	96 kDa	0.0899	0.0357	0	0
Bradi3g10630.1.p (+1)	exopeptidase activity, serine-type peptidase activity pacid=32821577 transcript=Bradi3g10630.1 locus=Bradi3g10630 ID=Bradi3g10630.1.v3.1 annot-version=v3.1	89 kDa	0.093	0.0465	0	0
Bradi3g15040.1.p	pacid=32822058 transcript=Bradi3g15040.1 locus=Bradi3g15040 ID=Bradi3g15040.1.v3.1 annot-version=v3.1	64 kDa	0	0	0	0.162
Bradi1g64190.1.p	helicase pacid=32805226 transcript=Bradi1g64190.1 locus=Bradi1g64190 ID=Bradi1g64190.1.v3.1 annot-version=v3.1	82 kDa	0.125	0.0612	0	0
Bradi2g18810.1.p (+1)	pacid=32779592 transcript=Bradi2g18810.1 locus=Bradi2g18810 ID=Bradi2g18810.1.v3.1 annot-version=v3.1	104 kDa	0.0771	0.0651	0	0
Bradi3g05760.1.p (+1)	Calmodulin binding protein-likepacid=32818656 transcript=Bradi3g05760.1 locus=Bradi3g05760 ID=Bradi3g05760.1.v3.1 annot-version=v3.1	68 kDa	0.127	0.155	0	0
Bradi3g10140.1.p (+2)	uridine kinase activity pacid=32812367 transcript=Bradi3g10140.1 locus=Bradi3g10140 ID=Bradi3g10140.1.v3.1 annot-version=v3.1	55 kDa	0.209	0.0992	0	0
Bradi5g17270.1.p (+1)	RNA binding RPM domain containing protein pacid=32811818 transcript=Bradi5g17270.1 locus=Bradi5g17270 ID=Bradi5g17270.1.v3.1 annot-version=v3.1	88 kDa	0.142	0.046	0	0
Bradi1g60890.1.p	RNA helicase pacid=32800167 transcript=Bradi1g60890.1 locus=Bradi1g60890 ID=Bradi1g60890.1.v3.1 annot-version=v3.1	179 kDa	0.0709	0.0153	0	0
Bradi1g26940.1	Bradi1g26940.1.p pacid=32806446 transcript=Bradi1g26940.1 locus=Bradi1g26940 ID=Bradi1g26940.1.v3.1 annot-version=v3.1	?	0	0	0	0
Bradi3g34980.1.p	pacid=32817672 transcript=Bradi3g34980.1 locus=Bradi3g34980 ID=Bradi3g34980.1.v3.1 annot-version=v3.1	40 kDa	0	0	0	0.398
Bradi3g59627.1.p (+1)	pacid=32818671 transcript=Bradi3g59627.1 locus=Bradi3g59627 ID=Bradi3g59627.1.v3.1 annot-version=v3.1	233 kDa	0.0744	0	0	0
Bradi3g14120.3.p	pacid=32818880 transcript=Bradi3g14120.3 locus=Bradi3g14120 ID=Bradi3g14120.3.v3.1 annot-version=v3.1	37 kDa	0.267	0.151	0.139	0.463
Bradi3g50390.1.p	pacid=32822120 transcript=Bradi3g50390.1 locus=Bradi3g50390 ID=Bradi3g50390.1.v3.1 annot-version=v3.1	24 kDa	0.109	0.155	0.109	0
Bradi5g09650.1.p	pacid=32807714 transcript=Bradi5g09650.1 locus=Bradi5g09650 ID=Bradi5g09650.1.v3.1 annot-version=v3.1	28 kDa	0.2	0.15	0.146	0.358
Bradi5g04080.1.p	pacid=32807640 transcript=Bradi5g04080.1 locus=Bradi5g04080 ID=Bradi5g04080.1.v3.1 annot-version=v3.1	20 kDa	0.273	0.227	0.188	0.273
Bradi4g14950.2.p (+2)	pacid=32791396 transcript=Bradi4g14950.2 locus=Bradi4g14950 ID=Bradi4g14950.2.v3.1 annot-version=v3.1	42 kDa	0.146	0	0	0.127
Bradi3g46080.1.p	pacid=32812144 transcript=Bradi3g46080.1 locus=Bradi3g46080 ID=Bradi3g46080.1.v3.1 annot-version=v3.1	31 kDa	0	0.113	0	0.358
Bradi1g05510.1.p	ribosomal pacid=32803975 transcript=Bradi1g05510.1 locus=Bradi1g05510 ID=Bradi1g05510.1.v3.1 annot-version=v3.1	44 kDa	0.29	0.302	0	0.29
Bradi1g72640.1.p	26S 19S pacid=32796221 transcript=Bradi1g72640.1 locus=Bradi1g72640 ID=Bradi1g72640.1.v3.1 annot-version=v3.1	27 kDa	0.179	0.142	0	0.276
Bradi3g38897.1.p	HSP pacid=32821854 transcript=Bradi3g38897.1 locus=Bradi3g38897 ID=Bradi3g38897.1.v3.1 annot-version=v3.1	89 kDa	0.0358	0.0715	0	0.0715
Bradi1g08860.2.p (+11)	Histone pacid=32799729 transcript=Bradi1g08860.2 locus=Bradi1g08860 ID=Bradi1g08860.2.v3.1 annot-version=v3.1	17 kDa	0.157	0.196	0	0.157
Bradi3g07700.1.p	Proteasome pacid=32819457 transcript=Bradi3g07700.1 locus=Bradi3g07700 ID=Bradi3g07700.1.v3.1 annot-version=v3.1	47 kDa	0.237	0.0598	0	0.0598
Bradi1g47030.1.p	acetylserotonin O-methyltransferase activity pacid=32803931 transcript=Bradi1g47030.1 locus=Bradi1g47030 ID=Bradi1g47030.1.v3.1 annot-version=v3.1	43 kDa	0.137	0.152	0	0
Bradi2g09770.2.p	pre-mRNA splicing factor SPF27 pacid=32779701 transcript=Bradi2g09770.2 locus=Bradi2g09770 ID=Bradi2g09770.2.v3.1 annot-version=v3.1	29 kDa	0.319	0.214	0	0
Bradi1g47367.2.p	helicase pacid=32796482 transcript=Bradi1g47367.2 locus=Bradi1g47367 ID=Bradi1g47367.2.v3.1 annot-version=v3.1	153 kDa	0.063	0.0375	0	0
Bradi2g25745.1.p	Pyruvate, phosphate dikinase pacid=32774287 transcript=Bradi2g25745.1 locus=Bradi2g25745 ID=Bradi2g25745.1.v3.1 annot-version=v3.1	102 kDa	0.0624	0.0571	0	0
Bradi3g18077.1.p	Related to AT1G79350.1 RING/FYVE/PHD ZINC FINGER DOMAIN-CONTAINING PROTEIN pacid=32815731 transcript=Bradi3g18077.1 locus=Bradi3g18077 ID=Bradi3g18077.1.v3.1 annot-version=v3.1	145 kDa	0.0572	0.0305	0	0
Bradi4g38470.1.p	Related to AT3G44530 homolog of histone chaperone HIRA pacid=32789742 transcript=Bradi4g38470.1 locus=Bradi4g38470 ID=Bradi4g38470.1.v3.1 annot-version=v3.1	106 kDa	0.0966	0.0627	0	0
Bradi5g07730.1.p (+1)	Related to AT3G01890 pacid=32808404 transcript=Bradi5g07730.1 locus=Bradi5g07730 ID=Bradi5g07730.1.v3.1 annot-version=v3.1	57 kDa	0.154	0.0989	0	0
Bradi3g00660.1.p	pacid=32814193 transcript=Bradi3g00660.1 locus=Bradi3g00660 ID=Bradi3g00660.1.v3.1 annot-version=v3.1	40 kDa	0	0.0726	0	0.282
Bradi1g62320.1.p	pacid=32793066 transcript=Bradi1g62320.1 locus=Bradi1g62320 ID=Bradi1g62320.1.v3.1 annot-version=v3.1	171 kDa	0.0616	0	0	0
Bradi1g50040.1.p	pacid=32797960 transcript=Bradi1g50040.1 locus=Bradi1g50040 ID=Bradi1g50040.1.v3.1 annot-version=v3.1	35 kDa	0	0	0	0.187
Bradi4g25510.2.p	pacid=32784402 transcript=Bradi4g25510.2 locus=Bradi4g25510 ID=Bradi4g25510.2.v3.1 annot-version=v3.1	60 kDa	0	0	0	0.179
Bradi2g15730.1.p	pacid=32771055 transcript=Bradi2g15730.1 locus=Bradi2g15730 ID=Bradi2g15730.1.v3.1 annot-version=v3.1	25 kDa	0.109	0.158	0.109	0.109
Bradi2g13635.1.p	pacid=32776884 transcript=Bradi2g13635.1 locus=Bradi2g13635 ID=Bradi2g13635.1.v3.1 annot-version=v3.1	9 kDa	0.321	0	0.272	0.333
Bradi4g41850.1.p	pacid=32784947 transcript=Bradi4g41850.1 locus=Bradi4g41850 ID=Bradi4g41850.1.v3.1 annot-version=v3.1	42 kDa	0.395	0.371	0.215	0.281
Bradi1g46622.1	Bradi1g46622.1.p pacid=32797886 transcript=Bradi1g46622.1 locus=Bradi1g46622 ID=Bradi1g46622.1.v3.1 annot-version=v3.1	?	0	0	0	0
Bradi2g14210.1.p	pacid=32782049 transcript=Bradi2g14210.1 locus=Bradi2g14210 ID=Bradi2g14210.1.v3.1 annot-version=v3.1	26 kDa	0.132	0	0	0.218
Bradi3g33570.1.p	pacid=32822835 transcript=Bradi3g33570.1 locus=Bradi3g33570 ID=Bradi3g33570.1.v3.1 annot-version=v3.1	17 kDa	0.225	0	0.119	0.172
Bradi1g02030.1.p	pacid=32793853 transcript=Bradi1g02030.1 locus=Bradi1g02030 ID=Bradi1g02030.1.v3.1 annot-version=v3.1	23 kDa	0	0.0905	0.0905	0.333
Bradi3g44341.1.p (+1)	pacid=32813179 transcript=Bradi3g44341.1.v3.1 annot-version=v3.1	102 kDa	0.176	0.163	0	0.245
Bradi3g42030.1.p	pacid=32818119 transcript=Bradi3g42030.1 locus=Bradi3g42030 ID=Bradi3g42030.1.v3.1 annot-version=v3.1	39 kDa	0	0.0604	0	0.0907
Bradi1g20880.1.p (+1)	ribosomal protein pacid=32803308 transcript=Bradi1g20880.1 locus=Bradi1g20880 ID=Bradi1g20880.1.v3.1 annot-version=v3.1	33 kDa	0.0855	0.24	0	0.171
Bradi1g29000.1.p	photosystem I subunit IV (psaE) pacid=32800232 transcript=Bradi1g29000.1 locus=Bradi1g29000 ID=Bradi1g29000.1.v3.1 annot-version=v3.1	15 kDa	0.338	0.524	0	0.524
Bradi3g03040.1.p	Homologous to Arabidopsis PAF, proteasome subunit pacid=32812083 transcript=Bradi3g03040.1 locus=Bradi3g03040 ID=Bradi3g03040.1.v3.1 annot-version=v3.1	31 kDa	0.258	0.0989	0	0.106
Bradi3g39750.2.p	pacid=32812827 transcript=Bradi3g39750.2 locus=Bradi3g39750 ID=Bradi3g39750.2.v3.1 annot-version=v3.1	56 kDa	0.0807	0.0807	0	0.169
Bradi3g14340.1.p	large subunit of ribosomal protein, pacid=32813239 transcript=Bradi3g14340.1 locus=Bradi3g14340 ID=Bradi3g14340.1.v3.1 annot-version=v3.1	35 kDa	0.0779	0.0748	0	0.14
Bradi3g37140.1.p	L-lactate dehydrogenase activity, malic enzyme activity, malate dehydrogenase (NADP+) activity, L-malate dehydrogenase activity pacid=32819364 transcript=Bradi3g37140.1 locus=Bradi3g37140 ID=Bradi3g37140.1.v3.1 annot-version=v3.1	42 kDa	0.0628	0.0603	0	0.163
Bradi1g25215.1.p	pacid=32797864 transcript=Bradi1g25215.1 locus=Bradi1g25215 ID=Bradi1g25215.1.v3.1 annot-version=v3.1	58 kDa	0.0763	0	0	0.0763
Bradi3g47890.12.p (+5)	pacid=32812191 transcript=Bradi3g47890.12 locus=Bradi3g47890 ID=Bradi3g47890.12.v3.1 annot-version=v3.1	28 kDa	0.157	0	0	0.281
Bradi4g19457.1.p	pacid=32791312 transcript=Bradi4g19457.1 locus=Bradi4g19457 ID=Bradi4g19457.1.v3.1 annot-version=v3.1	53 kDa	0	0	0	0.107
Bradi3g00500.2.p (+3)	pacid=32814170 transcript=Bradi3g00500.2 locus=Bradi3g00500 ID=Bradi3g00500.2.v3.1 annot-version=v3.1	7 kDa	0	0.231	0	0.246
Bradi3g54350.1.p	plastid transcriptionally active 17 pacid=32814336 transcript=Bradi3g54350.1 locus=Bradi3g54350 ID=Bradi3g54350.1.v3.1 annot-version=v3.1	49 kDa	0.132	0.116	0	0
Bradi1g29500.2.p	pacid=32803945 transcript=Bradi1g29500.2 locus=Bradi1g29500 ID=Bradi1g29500.2.v3.1 annot-version=v3.1	42 kDa	0	0.0668	0	0.172
Bradi1g35630.1	Bradi1g35630.1.p pacid=32800231 transcript=Bradi1g35630.1 locus=Bradi1g35630 ID=Bradi1g35630.1.v3.1 annot-version=v3.1	?	0	0	0	0
Bradi1g77060.1.p	pacid=32796170 transcript=Bradi1g77060.1 locus=Bradi1g77060 ID=Bradi1g77060.1.v3.1 annot-version=v3.1	22 kDa	0	0.136	0	0.23
Bradi1g44530.1.p (+1)	alanine-tRNA ligase activity pacid=32802054 transcript=Bradi1g44530.1 locus=Bradi1g44530 ID=Bradi1g44530.1.v3.1 annot-version=v3.1	106 kDa	0.0947	0.0793	0	0
Bradi5g25310.1.p (+1)	rDNA binding pacid=32809642 transcript=Bradi5g25310.1 locus=Bradi5g25310 ID=Bradi5g25310.1.v3.1 annot-version=v3.1	41 kDa	0.119	0.0672	0	0
Bradi4g28160.2.p	pacid=32784262 transcript=Bradi4g28160.2 locus=Bradi4g28160 ID=Bradi4g28160.2.v3.1 annot-version=v3.1	40 kDa	0	0.126	0	0.208
Bradi1g29900.1.p	pacid=32797400 transcript=Bradi1g29900.1 locus=Bradi1g29900 ID=Bradi1g29900.1.v3.1 annot-version=v3.1	72 kDa	0	0.0455	0	0.091
Bradi2g46380.2.p	pacid=32778181 transcript=Bradi2g46380.2 locus=Bradi2g46380 ID=Bradi2g46380.2.v3.1 annot-version=v3.1	17 kDa	0.475	0.148	0	0
Bradi1g41947.2.p (+5)	pacid=32804619 transcript=Bradi1g41947.2 locus=Bradi1g41947 ID=Bradi1g41947.2.v3.1 annot-version=v3.1	240 kDa	0.0463	0.016	0	0
Bradi4g14097.3.p	pacid=32786218 transcript=Bradi4g14097.3 locus=Bradi4g14097 ID=Bradi4g14097.3.v3.1 annot-version=v3.1	36 kDa	0.11	0	0	0.236
Bradi1g69510.1.p	pacid=32798207 transcript=Bradi1g69510.1 locus=Bradi1g69510 ID=Bradi1g69510.1.v3.1 annot-version=v3.1	160 kDa	0.0465	0.0192	0	0
Bradi1g78660.3.p	pacid=32797681 transcript=Bradi1g78660.3 locus=Bradi1g78660 ID=Bradi1g78660.3.v3.1 annot-version=v3.1	23 kDa	0	0	0	0.232
Bradi2g22950.2.p (+1)	pacid=32773969 transcript=Bradi2g22950.2 locus=Bradi2g22950 ID=Bradi2g22950.2.v3.1 annot-version=v3.1	142 kDa	0.0926	0	0	0
Bradi2g15980.1.p	pacid=32780277 transcript=Bradi2g15980.1 locus=Bradi2g15980 ID=Bradi2g15980.1.v3.1 annot-version=v3.1	45 kDa	0	0	0	0.289
Bradi1g63380.1.p (+2)	pacid=32798679 transcript=Bradi1g63380.1 locus=Bradi1g63380 ID=Bradi1g63380.1.v3.1 annot-version=v3.1	33 kDa	0	0	0	0.326
Bradi1g72470.1.p	pacid=32799779 transcript=Bradi1g72470.1 locus=Bradi1g72470 ID=Bradi1g72470.1.v3.1 annot-version=v3.1	26 kDa	0	0	0	0.279
Bradi2g03680.1.p	pacid=32776760 transcript=Bradi2g03680.1 locus=Bradi2g03680 ID=Bradi2g03680.1.v3.1 annot-version=v3.1	30 kDa	0	0	0	0.242
Bradi3g14960.1.p	pacid=32813745 transcript=Bradi3g14960.1 locus=Bradi3g14960 ID=Bradi3g14960.1.v3.1 annot-version=v3.1	33 kDa	0	0	0.0756	0.165
Bradi1g05808.1.p	large subunit ribosomal protein pacid=32798301 transcript=Bradi1g05808.1 locus=Bradi1g05808 ID=Bradi1g05808.1.v3.1 annot-version=v3.1	18 kDa	0.152	0.188	0	0
Bradi2g46010.1.p	large subunit ribosomal pacid=32773029 transcript=Bradi2g46010.1 locus=Bradi2g46010 ID=Bradi2g46010.1.v3.1 annot-version=v3.1	21 kDa	0.23	0.146	0	0.101
Bradi3g07000.2.p	Related to lipoxygenase 2 AtLOX2 pacid=32816459 transcript=Bradi3g07000.2 locus=Bradi3g07000 ID=Bradi3g07000.2.v3.1 annot-version=v3.1	101 kDa	0.106	0.0491	0	0.1
Bradi1g21630.1.p	large ribosomal protein pacid=32791931 transcript=Bradi1g21630.1 locus=Bradi1g21630 ID=Bradi1g21630.1.v3.1 annot-version=v3.1	16 kDa	0.221	0.221	0	0.221
Bradi1g13850.1.p	pacid=32796967 transcript=Bradi1g13850.1 locus=Bradi1g13850 ID=Bradi1g13850.1.v3.1 annot-version=v3.1	83 kDa	0.0306	0.0306	0	0.0237
Bradi1g51660.1	Bradi1g51660.1.p pacid=32805354 transcript=Bradi1g51660.1 locus=Bradi1g51660 ID=Bradi1g51660.1.v3.1 annot-version=v3.1	?	0	0	0	0
Bradi3g28820.1.p	pacid=32822122 transcript=Bradi3g28820.1 locus=Bradi3g28820 ID=Bradi3g28820.1.v3.1 annot-version=v3.1	36 kDa	0	0.0964	0	0.148
Bradi1g39090.1.p	pacid=32795288 transcript=Bradi1g39090.1 locus=Bradi1g39090 ID=Bradi1g39090.1.v3.1 annot-version=v3.1	61 kDa	0.0412	0	0	0.0412
Bradi3g54490.1.p	pacid=32823494 transcript=Bradi3g54490.1 locus=Bradi3g54490 ID=Bradi3g54490.1.v3.1 annot-version=v3.1	48 kDa	0.217	0.154	0	0.111
Bradi3g00330.1.p	pacid=32819749 transcript=Bradi3g00330.1 locus=Bradi3g00330 ID=Bradi3g00330.1.v3.1 annot-version=v3.1	41 kDa	0.0712	0	0	0.14
Bradi1g78170.1.p	pacid=32800404 transcript=Bradi1g78170.1 locus=Bradi1g78170 ID=Bradi1g78170.1.v3.1 annot-version=v3.1	30 kDa	0.219	0.306	0	0.166
Bradi1g29090.2.p	Tetratricopeptide repeat (TPR)-like superfamily protein Related to AT1G01320 pacid=32804666 transcript=Bradi1g29090.2 locus=Bradi1g29090 ID=Bradi1g29090.2.v3.1 annot-version=v3.1	212 kDa	0.0275	0.0265	0	0
Bradi1g55740.1.p	pacid=32792259 transcript=Bradi1g55740.1 locus=Bradi1g55740 ID=Bradi1g55740.1.v3.1 annot-version=v3.1	29 kDa	0.118	0	0	0.165
Bradi2g39950.1.p	pacid=32773643 transcript=Bradi2g39950.1 locus=Bradi2g39950 ID=Bradi2g39950.1.v3.1 annot-version=v3.1	25 kDa	0	0	0	0.128
Bradi3g20520.1.p	pacid=32823287 transcript=Bradi3g20520.1 locus=Bradi3g20520 ID=Bradi3g20520.1.v3.1 annot-version=v3.1	104 kDa	0	0.0342	0	0.0487
Bradi3g33600.3.p	KH domain-containing protein similar to protein containing K-homology (KH) RNA-binding modules, [Arabidopsis thaliana] AT4G26000pacid=32813941 transcript=Bradi3g33600.3 locus=Bradi3g33600 ID=Bradi3g33600.3.v3.1 annot-version=v3.1	48 kDa	0.157	0.132	0	0
Bradi3g55220.1.p	GroES-like zinc-binding dehydrogenase family protein alcohol dehydrogenase activity, zinc-dependent, aldehyde reductase activity, receptor antagonist activity, hydroxymethylfurfural reductase (NADH) activity pacid=32821734 transcript=Bradi3g55220.1 locus=Bradi3g55220 ID=Bradi3g55220.1.v3.1 annot-version=v3.1	41 kDa	0.0997	0.0945	0	0
Bradi1g67800.1	Bradi1g67800.1.p pacid=32797604 transcript=Bradi1g67800.1 locus=Bradi1g67800 ID=Bradi1g67800.1.v3.1 annot-version=v3.1	?	0	0	0	0
Bradi4g21750.1.p	Putative sucrose phosphate synthase. Glycosyltransferase in family GT4 pacid=32784334 transcript=Bradi4g21750.1 locus=Bradi4g21750 ID=Bradi4g21750.1.v3.1 annot-version=v3.1	117 kDa	0.0481	0.0278	0	0
Bradi1g70450.1.p	pacid=32793908 transcript=Bradi1g70450.1 locus=Bradi1g70450 ID=Bradi1g70450.1.v3.1 annot-version=v3.1	82 kDa	0.0456	0	0	0
Bradi1g50220.1.p	pacid=32793983 transcript=Bradi1g50220.1 locus=Bradi1g50220 ID=Bradi1g50220.1.v3.1 annot-version=v3.1	53 kDa	0	0.0647	0	0.207
Bradi1g76800.1.p	anthranilate phosphoribosyltransferase activity, anthranilate synthase activity pacid=32794568 transcript=Bradi1g76800.1 locus=Bradi1g76800 ID=Bradi1g76800.1.v3.1 annot-version=v3.1	42 kDa	0.143	0.116	0	0
Bradi2g36130.1.p	related to DEGP protease, serine-type endopeptidase activity pacid=32781110 transcript=Bradi2g36130.1 locus=Bradi2g36130 ID=Bradi2g36130.1.v3.1 annot-version=v3.1	65 kDa	0.108	0.108	0	0
Bradi4g32870.1.p	pacid=32789468 transcript=Bradi4g32870.1 locus=Bradi4g32870 ID=Bradi4g32870.1.v3.1 annot-version=v3.1	119 kDa	0.0681	0.0515	0	0
Bradi4g24170.1.p	pacid=32790982 transcript=Bradi4g24170.1 locus=Bradi4g24170 ID=Bradi4g24170.1.v3.1 annot-version=v3.1	113 kDa	0.0408	0.0308	0	0
Bradi1g52020.1.p	pacid=32801278 transcript=Bradi1g52020.1 locus=Bradi1g52020 ID=Bradi1g52020.1.v3.1 annot-version=v3.1	40 kDa	0	0.104	0	0.167
Bradi1g09400.1.p (+1)	pacid=32800903 transcript=Bradi1g09400.1 locus=Bradi1g09400 ID=Bradi1g09400.1.v3.1 annot-version=v3.1	22 kDa	0	0	0	0.239
Bradi1g62691.2.p	pacid=32800957 transcript=Bradi1g62691.2 locus=Bradi1g62691 ID=Bradi1g62691.2.v3.1 annot-version=v3.1	19 kDa	0	0	0	0.185
Bradi1g18730.1.p	pacid=32798077 transcript=Bradi1g18730.1 locus=Bradi1g18730 ID=Bradi1g18730.1.v3.1 annot-version=v3.1	59 kDa	0.105	0	0	0
Bradi2g22150.1.p	pacid=32782118 transcript=Bradi2g22150.1 locus=Bradi2g22150 ID=Bradi2g22150.1.v3.1 annot-version=v3.1	28 kDa	0	0	0	0.221
Bradi2g57530.1.p (+1)	pacid=32776866 transcript=Bradi2g57530.1 locus=Bradi2g57530 ID=Bradi2g57530.1.v3.1 annot-version=v3.1	27 kDa	0	0	0	0.349
Bradi3g59130.1.p (+1)	pacid=32823372 transcript=Bradi3g59130.1 locus=Bradi3g59130 ID=Bradi3g59130.1.v3.1 annot-version=v3.1	27 kDa	0	0	0	0.235
Bradi3g05300.1.p	pacid=32822872 transcript=Bradi3g05300.1 locus=Bradi3g05300 ID=Bradi3g05300.1.v3.1 annot-version=v3.1	44 kDa	0	0.0815	0.0695	0.101
Bradi1g10630.1.p	pacid=32801587 transcript=Bradi1g10630.1 locus=Bradi1g10630 ID=Bradi1g10630.1.v3.1 annot-version=v3.1	42 kDa	0.361	0.35	0	0.225
Bradi1g51650.1.p	pacid=32797961 transcript=Bradi1g51650.1 locus=Bradi1g51650 ID=Bradi1g51650.1.v3.1 annot-version=v3.1	14 kDa	0	0	0	0.189
Bradi1g24110.1.p (+2)	pacid=32792660 transcript=Bradi1g24110.1 locus=Bradi1g24110 ID=Bradi1g24110.1.v3.1 annot-version=v3.1	29 kDa	0	0	0	0.12
Bradi5g20900.1.p	Large subunit ribosomal pacid=32809134 transcript=Bradi5g20900.1 locus=Bradi5g20900 ID=Bradi5g20900.1.v3.1 annot-version=v3.1	28 kDa	0.344	0.365	0	0.295
Bradi2g12310.1.p	pacid=32774005 transcript=Bradi2g12310.1 locus=Bradi2g12310 ID=Bradi2g12310.1.v3.1 annot-version=v3.1	53 kDa	0	0.0815	0	0
Bradi1g46840.2.p (+1)	ribosomal pacid=32806130 transcript=Bradi1g46840.2 locus=Bradi1g46840 ID=Bradi1g46840.2.v3.1 annot-version=v3.1	13 kDa	0.259	0.259	0	0.259
Bradi1g51530.1.p	Related to AT1G12410 CLP protease proteolytic subunit 2 pacid=32803080 transcript=Bradi1g51530.1 locus=Bradi1g51530 ID=Bradi1g51530.1.v3.1 annot-version=v3.1	32 kDa	0.135	0.0878	0	0.101
Bradi2g14460.1.p	CLP protease, serine-type endopeptidase activity pacid=32777564 transcript=Bradi2g14460.1 locus=Bradi2g14460 ID=Bradi2g14460.1.v3.1 annot-version=v3.1	43 kDa	0.115	0.0795	0	0.0641
Bradi1g11500.1.p (+1)	Dynamin family protein, GTPase activity, motor activity pacid=32799939 transcript=Bradi1g11500.1 locus=Bradi1g11500 ID=Bradi1g11500.1.v3.1 annot-version=v3.1	68 kDa	0.0621	0.0605	0	0.0605
Bradi1g32454.1.p	pacid=32805493 transcript=Bradi1g32454.1 locus=Bradi1g32454 ID=Bradi1g32454.1.v3.1 annot-version=v3.1	6 kDa	0	0	0	0.509
Bradi1g59620.1.p	pacid=32803630 transcript=Bradi1g59620.1 locus=Bradi1g59620 ID=Bradi1g59620.1.v3.1 annot-version=v3.1	48 kDa	0.129	0	0	0
Bradi3g23072.1.p	pacid=32823547 transcript=Bradi3g23072.1 locus=Bradi3g23072 ID=Bradi3g23072.1.v3.1 annot-version=v3.1	24 kDa	0	0.191	0	0.142
Bradi4g15450.2.p	pacid=32789648 transcript=Bradi4g15450.2 locus=Bradi4g15450 ID=Bradi4g15450.2.v3.1 annot-version=v3.1	59 kDa	0	0.0403	0	0.0769
Bradi4g36220.1.p (+6)	DNA PHOTOLYASE pacid=32787581 transcript=Bradi4g36220.1 locus=Bradi4g36220 ID=Bradi4g36220.1.v3.1 annot-version=v3.1	78 kDa	0.0623	0.0623	0	0
Bradi3g05950.1.p	elongation factor Ts pacid=32816515 transcript=Bradi3g05950.1 locus=Bradi3g05950 ID=Bradi3g05950.1.v3.1 annot-version=v3.1	104 kDa	0.0468	0.0613	0	0
Bradi2g45580.2.p	pacid=32771890 transcript=Bradi2g45580.2 locus=Bradi2g45580 ID=Bradi2g45580.2.v3.1 annot-version=v3.1	26 kDa	0	0.0837	0	0.0837
Bradi5g27500.1.p	pacid=32810308 transcript=Bradi5g27500.1 locus=Bradi5g27500 ID=Bradi5g27500.1.v3.1 annot-version=v3.1	99 kDa	0.0638	0	0	0
Bradi3g59430.1.p	pacid=32815655 transcript=Bradi3g59430.1 locus=Bradi3g59430 ID=Bradi3g59430.1.v3.1 annot-version=v3.1	51 kDa	0	0	0	0.0862
Bradi1g47140.1.p	pacid=32797501 transcript=Bradi1g47140.1 locus=Bradi1g47140 ID=Bradi1g47140.1.v3.1 annot-version=v3.1	24 kDa	0	0	0	0.155
Bradi2g06160.1.p (+1)	Related to AT2G37690, phosphoribosylaminoimidazole carboxylase, putative / AIR carboxylase, putative pacid=32772170 transcript=Bradi2g06160.1 locus=Bradi2g06160 ID=Bradi2g06160.1.v3.1 annot-version=v3.1	69 kDa	0.0839	0.0744	0	0
Bradi2g17886.1.p (+1)	SERINE PROTEASE FAMILY S1C HTRA-RELATED pacid=32772187 transcript=Bradi2g17886.1 locus=Bradi2g17886 ID=Bradi2g17886.1.v3.1 annot-version=v3.1	55 kDa	0.0958	0.0729	0	0
Bradi2g34580.1.p	pacid=32774198 transcript=Bradi2g34580.1 locus=Bradi2g34580 ID=Bradi2g34580.1.v3.1 annot-version=v3.1	85 kDa	0.0701	0.0416	0	0
Bradi3g34620.1.p	pacid=32821667 transcript=Bradi3g34620.1 locus=Bradi3g34620 ID=Bradi3g34620.1.v3.1 annot-version=v3.1	57 kDa	0.105	0	0	0.0651
Bradi2g50990.1.p	pacid=32780075 transcript=Bradi2g50990.1 locus=Bradi2g50990 ID=Bradi2g50990.1.v3.1 annot-version=v3.1	116 kDa	0.0792	0.0241	0	0
Bradi2g58980.2.p (+1)	pacid=32780605 transcript=Bradi2g58980.2 locus=Bradi2g58980 ID=Bradi2g58980.2.v3.1 annot-version=v3.1	91 kDa	0.0802	0.0267	0	0
Bradi4g14630.1.p	pacid=32787987 transcript=Bradi4g14630.1 locus=Bradi4g14630 ID=Bradi4g14630.1.v3.1 annot-version=v3.1	29 kDa	0	0.0985	0	0.234
Bradi4g07060.1	Bradi4g07060.1.p pacid=32786706 transcript=Bradi4g07060.1 locus=Bradi4g07060 ID=Bradi4g07060.1.v3.1 annot-version=v3.1	?	0	0	0	0
Bradi3g04387.1.p	pacid=32815127 transcript=Bradi3g04387.1 locus=Bradi3g04387 ID=Bradi3g04387.1.v3.1 annot-version=v3.1	74 kDa	0.0613	0.0463	0	0
Bradi1g00980.1.p	pacid=32793558 transcript=Bradi1g00980.1 locus=Bradi1g00980 ID=Bradi1g00980.1.v3.1 annot-version=v3.1	32 kDa	0	0.103	0	0.152
Bradi1g09615.1.p	Related to AT4G36870, BEL1-like homeodomain 2pacid=32805478 transcript=Bradi1g09615.1 locus=Bradi1g09615 ID=Bradi1g09615.1.v3.1 annot-version=v3.1	84 kDa	0.054	0.0276	0	0
Bradi2g58912.1.p	pacid=32771107 transcript=Bradi2g58912.1 locus=Bradi2g58912 ID=Bradi2g58912.1.v3.1 annot-version=v3.1	42 kDa	0.103	0	0	0
Bradi1g69430.1.p (+2)	Unknown protein pacid=32802370 transcript=Bradi1g69430.1 locus=Bradi1g69430 ID=Bradi1g69430.1.v3.1 annot-version=v3.1	53 kDa	0.168	0.0733	0	0
Bradi1g04700.1.p	pacid=32798450 transcript=Bradi1g04700.1 locus=Bradi1g04700 ID=Bradi1g04700.1.v3.1 annot-version=v3.1	22 kDa	0.152	0	0	0
Bradi1g52510.1.p	pacid=32792552 transcript=Bradi1g52510.1 locus=Bradi1g52510 ID=Bradi1g52510.1.v3.1 annot-version=v3.1	115 kDa	0.0729	0	0	0
Bradi1g32010.1.p (+1)	pacid=32796393 transcript=Bradi1g32010.1 locus=Bradi1g32010 ID=Bradi1g32010.1.v3.1 annot-version=v3.1	32 kDa	0.156	0	0	0
Bradi2g58360.3.p (+2)	pacid=32775174 transcript=Bradi2g58360.3 locus=Bradi2g58360 ID=Bradi2g58360.3.v3.1 annot-version=v3.1	52 kDa	0.0865	0	0	0
Bradi2g05190.1.p	pacid=32773794 transcript=Bradi2g05190.1 locus=Bradi2g05190 ID=Bradi2g05190.1.v3.1 annot-version=v3.1	66 kDa	0.12	0	0	0
Bradi3g49610.2.p	pacid=32813092 transcript=Bradi3g49610.2 locus=Bradi3g49610 ID=Bradi3g49610.2.v3.1 annot-version=v3.1	26 kDa	0	0	0	0.306
Bradi3g57820.2.p	pacid=32820400 transcript=Bradi3g57820.2 locus=Bradi3g57820 ID=Bradi3g57820.2.v3.1 annot-version=v3.1	32 kDa	0	0	0	0.19
Bradi3g10720.1.p (+1)	pacid=32821682 transcript=Bradi3g10720.1 locus=Bradi3g10720 ID=Bradi3g10720.1.v3.1 annot-version=v3.1	46 kDa	0.181	0	0	0
Bradi3g48310.1.p	pacid=32818349 transcript=Bradi3g48310.1 locus=Bradi3g48310 ID=Bradi3g48310.1.v3.1 annot-version=v3.1	98 kDa	0.0632	0	0	0
Bradi3g41130.1.p	pacid=32820554 transcript=Bradi3g41130.1 locus=Bradi3g41130 ID=Bradi3g41130.1.v3.1 annot-version=v3.1	52 kDa	0.194	0	0	0
Bradi1g37780.1.p (+1)	pacid=32792935 transcript=Bradi1g37780.1 locus=Bradi1g37780 ID=Bradi1g37780.1.v3.1 annot-version=v3.1	155 kDa	0.0422	0	0	0
Bradi1g45010.1.p	pacid=32797773 transcript=Bradi1g45010.1 locus=Bradi1g45010 ID=Bradi1g45010.1.v3.1 annot-version=v3.1	29 kDa	0	0	0	0.271
Bradi2g30580.1.p	pacid=32775018 transcript=Bradi2g30580.1 locus=Bradi2g30580 ID=Bradi2g30580.1.v3.1 annot-version=v3.1	25 kDa	0	0	0	0.291
Bradi4g35810.1.p	pacid=32785561 transcript=Bradi4g35810.1 locus=Bradi4g35810 ID=Bradi4g35810.1.v3.1 annot-version=v3.1	26 kDa	0	0	0	0.179
Bradi2g59210.1.p	pacid=32777284 transcript=Bradi2g59210.1 locus=Bradi2g59210 ID=Bradi2g59210.1.v3.1 annot-version=v3.1	20 kDa	0	0.126	0	0
Bradi5g05675.1.p	pacid=32810529 transcript=Bradi5g05675.1 locus=Bradi5g05675 ID=Bradi5g05675.1.v3.1 annot-version=v3.1	14 kDa	0	0.0806	0	0.0806
Bradi3g45140.1.p	thioredoxin peroxidase activity pacid=32823479 transcript=Bradi3g45140.1 locus=Bradi3g45140 ID=Bradi3g45140.1.v3.1 annot-version=v3.1	28 kDa	0.15	0.146	0	0.354
Bradi2g13170.3.p (+1)	pacid=32779875 transcript=Bradi2g13170.3 locus=Bradi2g13170 ID=Bradi2g13170.3.v3.1 annot-version=v3.1	55 kDa	0.0472	0.0393	0	0.0393
Bradi1g71200.1.p	pacid=32798605 transcript=Bradi1g71200.1 locus=Bradi1g71200 ID=Bradi1g71200.1.v3.1 annot-version=v3.1	30 kDa	0.216	0.303	0	0.22
Bradi4g37210.1	Bradi4g37210.1.p pacid=32782966 transcript=Bradi4g37210.1 locus=Bradi4g37210 ID=Bradi4g37210.1.v3.1 annot-version=v3.1	?	0	0	0	0
Bradi3g13810.3.p	small ribosomal pacid=32813537 transcript=Bradi3g13810.3 locus=Bradi3g13810 ID=Bradi3g13810.3.v3.1 annot-version=v3.1	22 kDa	0.203	0.269	0	0.269
Bradi1g08260.1.p	Large subunit of ribosomal protein pacid=32804845 transcript=Bradi1g08260.1 locus=Bradi1g08260 ID=Bradi1g08260.1.v3.1 annot-version=v3.1	24 kDa	0.102	0.155	0	0.117
Bradi3g07370.1.p (+1)	pacid=32813701 transcript=Bradi3g07370.1 locus=Bradi3g07370 ID=Bradi3g07370.1.v3.1 annot-version=v3.1	44 kDa	0.162	0.105	0	0.0875
Bradi3g27877.1.p	pacid=32819916 transcript=Bradi3g27877.1 locus=Bradi3g27877 ID=Bradi3g27877.1.v3.1 annot-version=v3.1	94 kDa	0.038	0	0	0
Bradi1g70724.1.p (+1)	pacid=32794611 transcript=Bradi1g70724.1 locus=Bradi1g70724 ID=Bradi1g70724.1.v3.1 annot-version=v3.1	51 kDa	0.0693	0	0	0.0693
Bradi3g10530.1.p	pacid=32819915 transcript=Bradi3g10530.1 locus=Bradi3g10530 ID=Bradi3g10530.1.v3.1 annot-version=v3.1	78 kDa	0.0616	0	0	0.0462
Bradi4g34620.1.p	pacid=32788823 transcript=Bradi4g34620.1 locus=Bradi4g34620 ID=Bradi4g34620.1.v3.1 annot-version=v3.1	24 kDa	0.136	0	0	0.181
Bradi2g00650.1.p	pacid=32771041 transcript=Bradi2g00650.1 locus=Bradi2g00650 ID=Bradi2g00650.1.v3.1 annot-version=v3.1	51 kDa	0.112	0	0	0.0592
Bradi3g13820.1.p	pacid=32815632 transcript=Bradi3g13820.1 locus=Bradi3g13820 ID=Bradi3g13820.1.v3.1 annot-version=v3.1	17 kDa	0.169	0	0	0.196
Bradi1g24980.1	Bradi1g24980.1.p pacid=32798354 transcript=Bradi1g24980.1 locus=Bradi1g24980 ID=Bradi1g24980.1.v3.1 annot-version=v3.1	?	0	0	0	0
Bradi1g05750.1.p (+1)	pacid=32794180 transcript=Bradi1g05750.1 locus=Bradi1g05750 ID=Bradi1g05750.1.v3.1 annot-version=v3.1	25 kDa	0.125	0	0	0.102
Bradi5g19970.1.p	pacid=32809423 transcript=Bradi5g19970.1 locus=Bradi5g19970 ID=Bradi5g19970.1.v3.1 annot-version=v3.1	31 kDa	0	0.143	0	0
Bradi1g01480.1.p	pacid=32805103 transcript=Bradi1g01480.1 locus=Bradi1g01480 ID=Bradi1g01480.1.v3.1 annot-version=v3.1	38 kDa	0.168	0	0	0
Bradi2g34680.2.p	pacid=32771650 transcript=Bradi2g34680.2 locus=Bradi2g34680 ID=Bradi2g34680.2.v3.1 annot-version=v3.1	68 kDa	0.0578	0	0	0.0363
Bradi3g52460.2.p	pacid=32822694 transcript=Bradi3g52460.2 locus=Bradi3g52460 ID=Bradi3g52460.2.v3.1 annot-version=v3.1	18 kDa	0	0	0	0.169
Bradi1g32451.1.p (+2)	large subunit ribosomal protein pacid=32799446 transcript=Bradi1g32451.1 locus=Bradi1g32451 ID=Bradi1g32451.1.v3.1 annot-version=v3.1	16 kDa	0.167	0.167	0	0
Bradi3g48080.2.p (+1)	pacid=32817483 transcript=Bradi3g48080.2 locus=Bradi3g48080 ID=Bradi3g48080.2.v3.1 annot-version=v3.1	82 kDa	0.0376	0	0	0
Bradi4g31680.1.p	pacid=32783236 transcript=Bradi4g31680.1 locus=Bradi4g31680 ID=Bradi4g31680.1.v3.1 annot-version=v3.1	77 kDa	0	0.036	0	0
Bradi2g11480.1.p	pacid=32777001 transcript=Bradi2g11480.1 locus=Bradi2g11480 ID=Bradi2g11480.1.v3.1 annot-version=v3.1	66 kDa	0.0691	0	0	0
Bradi1g65900.1.p (+1)	pacid=32804564 transcript=Bradi1g65900.1 locus=Bradi1g65900 ID=Bradi1g65900.1.v3.1 annot-version=v3.1	24 kDa	0	0	0	0.181
Bradi1g04070.1.p	pacid=32804154 transcript=Bradi1g04070.1 locus=Bradi1g04070 ID=Bradi1g04070.1.v3.1 annot-version=v3.1	15 kDa	0	0.164	0	0
Bradi4g44977.1.p	clathrin heavy chain pacid=32789664 transcript=Bradi4g44977.1 locus=Bradi4g44977 ID=Bradi4g44977.1.v3.1 annot-version=v3.1	201 kDa	0.118	0.0733	0	0
Bradi3g08900.1.p (+1)	pacid=32823566 transcript=Bradi3g08900.1 locus=Bradi3g08900 ID=Bradi3g08900.1.v3.1 annot-version=v3.1	24 kDa	0	0.0776	0	0.128
Bradi1g30210.1.p	pacid=32797548 transcript=Bradi1g30210.1 locus=Bradi1g30210 ID=Bradi1g30210.1.v3.1 annot-version=v3.1	15 kDa	0	0	0	0.314
Bradi2g09950.1.p (+3)	pacid=32779280 transcript=Bradi2g09950.1 locus=Bradi2g09950 ID=Bradi2g09950.1.v3.1 annot-version=v3.1	34 kDa	0	0	0	0.15
Bradi1g32310.1.p	pacid=32795516 transcript=Bradi1g32310.1 locus=Bradi1g32310 ID=Bradi1g32310.1.v3.1 annot-version=v3.1	72 kDa	0	0.0342	0	0.0461
Bradi3g40840.1.p (+4)	pacid=32820405 transcript=Bradi3g40840.1 locus=Bradi3g40840 ID=Bradi3g40840.1.v3.1 annot-version=v3.1	16 kDa	0	0.143	0	0
Bradi2g47760.1.p (+1)	pacid=32770970 transcript=Bradi2g47760.1 locus=Bradi2g47760 ID=Bradi2g47760.1.v3.1 annot-version=v3.1	16 kDa	0	0	0	0.352
Bradi1g49990.3.p (+8)	pacid=32806875 transcript=Bradi1g49990.3 locus=Bradi1g49990 ID=Bradi1g49990.3.v3.1 annot-version=v3.1	15 kDa	0.103	0	0	0
Bradi1g15040.1.p (+1)	RRM domain containing protein similar to nucleic acid binding protein (AtE1), [Arabidopsis thaliana] AT1G13690 pacid=32799971 transcript=Bradi1g15040.1 locus=Bradi1g15040 ID=Bradi1g15040.1.v3.1 annot-version=v3.1	19 kDa	0.217	0	0	0.295
Bradi4g25022.2.p (+3)	HOMEOBOX PROTEIN TRANSCRIPTION FACTORS pacid=32790504 transcript=Bradi4g25022.2 locus=Bradi4g25022 ID=Bradi4g25022.2.v3.1 annot-version=v3.1	70 kDa	0.109	0.0954	0	0
Bradi1g05740.1.p	pacid=32798854 transcript=Bradi1g05740.1 locus=Bradi1g05740 ID=Bradi1g05740.1.v3.1 annot-version=v3.1	56 kDa	0.0551	0	0	0.118
Bradi1g13930.1.p	Related to AT5G58230 MSI1, Transducin/WD40 repeat-like superfamily protein pacid=32792422 transcript=Bradi1g13930.1 locus=Bradi1g13930 ID=Bradi1g13930.1.v3.1 annot-version=v3.1	48 kDa	0.133	0.219	0	0
Bradi1g19690.1.p	pacid=32796561 transcript=Bradi1g19690.1 locus=Bradi1g19690 ID=Bradi1g19690.1.v3.1 annot-version=v3.1	108 kDa	0.048	0.0245	0	0
Bradi1g30610.1.p	pacid=32804549 transcript=Bradi1g30610.1 locus=Bradi1g30610 ID=Bradi1g30610.1.v3.1 annot-version=v3.1	133 kDa	0.0452	0.0341	0	0
Bradi1g48140.1.p	RRM domain containing protein similar to zinc finger (CCCH-type) family protein / RNA recognition motif (RRM)-containing protein, [Arabidopsis thaliana] AT1G07360 pacid=32795154 transcript=Bradi1g48140.1 locus=Bradi1g48140 ID=Bradi1g48140.1.v3.1 annot-version=v3.1	54 kDa	0.102	0.0553	0	0
Bradi1g78240.1.p	pacid=32794690 transcript=Bradi1g78240.1 locus=Bradi1g78240 ID=Bradi1g78240.1.v3.1 annot-version=v3.1	14 kDa	0	0.153	0	0.243
Bradi3g51437.1.p (+2)	mRNA (2'-O-methyladenosine-N6-)-methyltransferase [EC:2.1.1.62] (METTL3_14) pacid=32815489 transcript=Bradi3g51437.1 locus=Bradi3g51437 ID=Bradi3g51437.1.v3.1 annot-version=v3.1	78 kDa	0.0718	0.0408	0	0
Bradi3g12830.1.p (+1)	pacid=32820291 transcript=Bradi3g12830.1 locus=Bradi3g12830 ID=Bradi3g12830.1.v3.1 annot-version=v3.1	141 kDa	0.0261	0.0261	0	0
Bradi1g39070.4.p	protein kinase binding pacid=32806142 transcript=Bradi1g39070.4 locus=Bradi1g39070 ID=Bradi1g39070.4.v3.1 annot-version=v3.1	93 kDa	0.0864	0.0213	0	0
Bradi1g20510.3.p	pacid=32799881 transcript=Bradi1g20510.3 locus=Bradi1g20510 ID=Bradi1g20510.3.v3.1 annot-version=v3.1	94 kDa	0.0472	0.0278	0	0
Bradi4g45310.2.p (+2)	pacid=32788088 transcript=Bradi4g45310.2 locus=Bradi4g45310 ID=Bradi4g45310.2.v3.1 annot-version=v3.1	103 kDa	0.0368	0.0455	0	0
Bradi2g15630.1.p	pacid=32776417 transcript=Bradi2g15630.1 locus=Bradi2g15630 ID=Bradi2g15630.1.v3.1 annot-version=v3.1	104 kDa	0.0652	0.0235	0	0
Bradi5g16980.1.p	pacid=32807550 transcript=Bradi5g16980.1 locus=Bradi5g16980 ID=Bradi5g16980.1.v3.1 annot-version=v3.1	84 kDa	0	0	0	0.0443
Bradi1g10480.1.p	pacid=32802586 transcript=Bradi1g10480.1 locus=Bradi1g10480 ID=Bradi1g10480.1.v3.1 annot-version=v3.1	56 kDa	0.139	0	0	0
Bradi1g54510.1.p	pacid=32801391 transcript=Bradi1g54510.1 locus=Bradi1g54510 ID=Bradi1g54510.1.v3.1 annot-version=v3.1	99 kDa	0.0766	0	0	0
Bradi3g00980.1.p	pacid=32821027 transcript=Bradi3g00980.1 locus=Bradi3g00980 ID=Bradi3g00980.1.v3.1 annot-version=v3.1	247 kDa	0.0418	0	0	0
Bradi1g46230.3.p	pacid=32793490 transcript=Bradi1g46230.3 locus=Bradi1g46230 ID=Bradi1g46230.3.v3.1 annot-version=v3.1	116 kDa	0.0674	0	0	0
Bradi2g53076.1.p (+3)	pacid=32773277 transcript=Bradi2g53076.1 locus=Bradi2g53076 ID=Bradi2g53076.1.v3.1 annot-version=v3.1	21 kDa	0	0	0	0.309
Bradi1g25350.1.p	pacid=32802432 transcript=Bradi1g25350.1 locus=Bradi1g25350 ID=Bradi1g25350.1.v3.1 annot-version=v3.1	27 kDa	0	0	0	0.127
Bradi1g70080.1	Bradi1g70080.1.p pacid=32794950 transcript=Bradi1g70080.1 locus=Bradi1g70080 ID=Bradi1g70080.1.v3.1 annot-version=v3.1	?	0	0	0	0
Bradi3g34400.1.p	pacid=32817499 transcript=Bradi3g34400.1 locus=Bradi3g34400 ID=Bradi3g34400.1.v3.1 annot-version=v3.1	37 kDa	0	0	0	0.108
Bradi3g29870.1.p (+3)	pacid=32820958 transcript=Bradi3g29870.1 locus=Bradi3g29870 ID=Bradi3g29870.1.v3.1 annot-version=v3.1	87 kDa	0.0671	0	0	0
Bradi3g27260.1.p	pacid=32819703 transcript=Bradi3g27260.1 locus=Bradi3g27260 ID=Bradi3g27260.1.v3.1 annot-version=v3.1	84 kDa	0.0773	0	0	0
Bradi3g13750.2.p	pacid=32819016 transcript=Bradi3g13750.2 locus=Bradi3g13750 ID=Bradi3g13750.2.v3.1 annot-version=v3.1	11 kDa	0	0	0	0.5
Bradi3g33770.1.p	pacid=32820471 transcript=Bradi3g33770.1 locus=Bradi3g33770 ID=Bradi3g33770.1.v3.1 annot-version=v3.1	15 kDa	0	0	0	0.336
Bradi1g45030.1.p (+1)	pacid=32793207 transcript=Bradi1g45030.1 locus=Bradi1g45030 ID=Bradi1g45030.1.v3.1 annot-version=v3.1	41 kDa	0	0	0	0.172
Bradi2g33230.1.p (+1)	pacid=32780082 transcript=Bradi2g33230.1 locus=Bradi2g33230 ID=Bradi2g33230.1.v3.1 annot-version=v3.1	97 kDa	0.0912	0	0	0
Bradi3g03690.1.p (+5)	pacid=32812125 transcript=Bradi3g03690.1 locus=Bradi3g03690 ID=Bradi3g03690.1.v3.1 annot-version=v3.1	142 kDa	0.0688	0	0	0
Bradi3g16660.1.p	pacid=32812744 transcript=Bradi3g16660.1 locus=Bradi3g16660 ID=Bradi3g16660.1.v3.1 annot-version=v3.1	207 kDa	0.0387	0	0	0
Bradi3g54020.1.p	pacid=32817789 transcript=Bradi3g54020.1 locus=Bradi3g54020 ID=Bradi3g54020.1.v3.1 annot-version=v3.1	62 kDa	0	0	0	0.123
Bradi3g60027.1.p	pacid=32819766 transcript=Bradi3g60027.1 locus=Bradi3g60027 ID=Bradi3g60027.1.v3.1 annot-version=v3.1	26 kDa	0	0	0	0.352
Bradi5g02170.1.p	pacid=32809453 transcript=Bradi5g02170.1 locus=Bradi5g02170 ID=Bradi5g02170.1.v3.1 annot-version=v3.1	41 kDa	0	0	0	0.172
Bradi3g17640.2.p	pacid=32820016 transcript=Bradi3g17640.2 locus=Bradi3g17640 ID=Bradi3g17640.2.v3.1 annot-version=v3.1	13 kDa	0	0	0	0.417
Bradi4g29780.1.p (+4)	pacid=32791163 transcript=Bradi4g29780.1 locus=Bradi4g29780 ID=Bradi4g29780.1.v3.1 annot-version=v3.1	44 kDa	0	0	0	0.0665
Bradi5g12120.1.p	pacid=32811649 transcript=Bradi5g12120.1 locus=Bradi5g12120 ID=Bradi5g12120.1.v3.1 annot-version=v3.1	20 kDa	0	0.118	0	0
Bradi5g09460.2.p	ribosomal pacid=32809697 transcript=Bradi5g09460.2 locus=Bradi5g09460 ID=Bradi5g09460.2.v3.1 annot-version=v3.1	16 kDa	0.298	0.325	0	0.305
Bradi3g18280.1.p	26S proteasome 19S pacid=32823280 transcript=Bradi3g18280.1 locus=Bradi3g18280 ID=Bradi3g18280.1.v3.1 annot-version=v3.1	108 kDa	0.0252	0.0342	0	0.0392
Bradi1g60237.1.p (+1)	pacid=32794283 transcript=Bradi1g60237.1 locus=Bradi1g60237 ID=Bradi1g60237.1.v3.1 annot-version=v3.1	26 kDa	0.0812	0.158	0	0.0812
Bradi5g20670.1.p (+2)	pacid=32807427 transcript=Bradi5g20670.1 locus=Bradi5g20670 ID=Bradi5g20670.1.v3.1 annot-version=v3.1	39 kDa	0	0.0628	0	0.0628
Bradi1g51300.1.p	pacid=32796937 transcript=Bradi1g51300.1 locus=Bradi1g51300 ID=Bradi1g51300.1.v3.1 annot-version=v3.1	26 kDa	0	0.095	0	0.103
Bradi3g42580.1.p	pacid=32813957 transcript=Bradi3g42580.1 locus=Bradi3g42580 ID=Bradi3g42580.1.v3.1 annot-version=v3.1	43 kDa	0	0.0643	0	0.0643
Bradi5g02340.1.p	pacid=32810794 transcript=Bradi5g02340.1 locus=Bradi5g02340 ID=Bradi5g02340.1.v3.1 annot-version=v3.1	46 kDa	0	0.0556	0	0
Bradi3g43840.2.p (+1)	pacid=32822260 transcript=Bradi3g43840.2 locus=Bradi3g43840 ID=Bradi3g43840.2.v3.1 annot-version=v3.1	14 kDa	0	0	0	0.146
Bradi2g06250.1.p	pacid=32772949 transcript=Bradi2g06250.1 locus=Bradi2g06250 ID=Bradi2g06250.1.v3.1 annot-version=v3.1	17 kDa	0	0	0	0.242
Bradi1g15840.1.p	allene oxide cyclase pacid=32802669 transcript=Bradi1g15840.1 locus=Bradi1g15840 ID=Bradi1g15840.1.v3.1 annot-version=v3.1	26 kDa	0.111	0.111	0	0
Bradi4g11300.1.p (+1)	translation release factor activity, codon specific pacid=32787164 transcript=Bradi4g11300.1 locus=Bradi4g11300 ID=Bradi4g11300.1.v3.1 annot-version=v3.1	46 kDa	0.0754	0.0754	0	0
Bradi1g25860.1.p	pacid=32803854 transcript=Bradi1g25860.1 locus=Bradi1g25860 ID=Bradi1g25860.1.v3.1 annot-version=v3.1	37 kDa	0	0	0	0.0767
Bradi1g39203.1.p (+2)	pacid=32793795 transcript=Bradi1g39203.1 locus=Bradi1g39203 ID=Bradi1g39203.1.v3.1 annot-version=v3.1	13 kDa	0	0	0	0.5
Bradi4g40960.1.p (+2)	pacid=32784068 transcript=Bradi4g40960.1 locus=Bradi4g40960 ID=Bradi4g40960.1.v3.1 annot-version=v3.1	48 kDa	0.101	0	0	0
Bradi4g41000.1.p	pacid=32789216 transcript=Bradi4g41000.1 locus=Bradi4g41000 ID=Bradi4g41000.1.v3.1 annot-version=v3.1	48 kDa	0	0	0	0.0607
Bradi1g58480.1.p (+1)	pacid=32799797 transcript=Bradi1g58480.1 locus=Bradi1g58480 ID=Bradi1g58480.1.v3.1 annot-version=v3.1	40 kDa	0	0	0	0.137
Bradi2g17090.1.p (+1)	pacid=32771329 transcript=Bradi2g17090.1 locus=Bradi2g17090 ID=Bradi2g17090.1.v3.1 annot-version=v3.1	69 kDa	0	0	0	0.0345
Bradi3g47680.1.p	pacid=32819777 transcript=Bradi3g47680.1 locus=Bradi3g47680 ID=Bradi3g47680.1.v3.1 annot-version=v3.1	40 kDa	0	0.113	0	0
Bradi2g54570.1.p	pacid=32782190 transcript=Bradi2g54570.1 locus=Bradi2g54570 ID=Bradi2g54570.1.v3.1 annot-version=v3.1	71 kDa	0.333	0.359	0	0
Bradi5g23660.1.p	pacid=32807986 transcript=Bradi5g23660.1 locus=Bradi5g23660 ID=Bradi5g23660.1.v3.1 annot-version=v3.1	29 kDa	0.104	0	0	0
Bradi2g55750.1.p	pacid=32782567 transcript=Bradi2g55750.1 locus=Bradi2g55750 ID=Bradi2g55750.1.v3.1 annot-version=v3.1	20 kDa	0	0	0	0.167
Bradi1g72950.1.p (+1)	pacid=32803997 transcript=Bradi1g72950.1 locus=Bradi1g72950 ID=Bradi1g72950.1.v3.1 annot-version=v3.1	27 kDa	0	0.118	0	0.118
Bradi4g08430.1.p	pacid=32788359 transcript=Bradi4g08430.1 locus=Bradi4g08430 ID=Bradi4g08430.1.v3.1 annot-version=v3.1	71 kDa	0.0873	0	0	0.026
Bradi3g60590.1.p	Related to eukaryotic initiation factor 4A-III, Helicase, hydrogen-exporting ATPase activity, phosphorylative mechanism pacid=32819568 transcript=Bradi3g60590.1 locus=Bradi3g60590 ID=Bradi3g60590.1.v3.1 annot-version=v3.1	46 kDa	0.107	0.0463	0	0
Bradi1g08930.1.p	ALUMINIUM INDUCED PROTEIN WITH YGL AND LRDR MOTIFS-RELATED pacid=32797408 transcript=Bradi1g08930.1 locus=Bradi1g08930 ID=Bradi1g08930.1.v3.1 annot-version=v3.1	26 kDa	0.126	0.178	0	0
Bradi3g04650.2.p (+2)	Related to AT3G21810, Zinc finger C-x8-C-x5-C-x3-H type family protein pacid=32815506 transcript=Bradi3g04650.2 locus=Bradi3g04650 ID=Bradi3g04650.2.v3.1 annot-version=v3.1	43 kDa	0.0899	0.0327	0	0
Bradi4g36440.1.p	pacid=32788936 transcript=Bradi4g36440.1 locus=Bradi4g36440 ID=Bradi4g36440.1.v3.1 annot-version=v3.1	27 kDa	0.173	0	0	0.116
Bradi1g76480.1.p	pacid=32792773 transcript=Bradi1g76480.1 locus=Bradi1g76480 ID=Bradi1g76480.1.v3.1 annot-version=v3.1	111 kDa	0.0432	0.0201	0	0
Bradi1g38687.1.p (+3)	pacid=32806049 transcript=Bradi1g38687.1 locus=Bradi1g38687 ID=Bradi1g38687.1.v3.1 annot-version=v3.1	42 kDa	0.0703	0.0599	0	0
Bradi1g48060.1.p (+1)	pacid=32800730 transcript=Bradi1g48060.1 locus=Bradi1g48060 ID=Bradi1g48060.1.v3.1 annot-version=v3.1	7 kDa	0	0.177	0	0.177
Bradi2g35740.1.p (+1)	pacid=32779313 transcript=Bradi2g35740.1 locus=Bradi2g35740 ID=Bradi2g35740.1.v3.1 annot-version=v3.1	127 kDa	0.0581	0.0663	0	0
Bradi1g11830.1.p	pacid=32800883 transcript=Bradi1g11830.1 locus=Bradi1g11830 ID=Bradi1g11830.1.v3.1 annot-version=v3.1	23 kDa	0.163	0	0	0.124
Bradi3g34940.1.p	pacid=32818759 transcript=Bradi3g34940.1 locus=Bradi3g34940 ID=Bradi3g34940.1.v3.1 annot-version=v3.1	46 kDa	0	0	0	0.102
Bradi4g24610.1	Bradi4g24610.1.p pacid=32790028 transcript=Bradi4g24610.1 locus=Bradi4g24610 ID=Bradi4g24610.1.v3.1 annot-version=v3.1	?	0	0	0	0
Bradi1g61230.2.p	pacid=32793484 transcript=Bradi1g61230.2 locus=Bradi1g61230 ID=Bradi1g61230.2.v3.1 annot-version=v3.1	58 kDa	0.132	0	0	0
Bradi4g27450.1.p (+1)	pacid=32789829 transcript=Bradi4g27450.1 locus=Bradi4g27450 ID=Bradi4g27450.1.v3.1 annot-version=v3.1	100 kDa	0.0403	0	0	0
Bradi1g68580.1.p	pacid=32793083 transcript=Bradi1g68580.1 locus=Bradi1g68580 ID=Bradi1g68580.1.v3.1 annot-version=v3.1	91 kDa	0.0298	0	0	0
Bradi4g15710.1.p (+1)	pacid=32784752 transcript=Bradi4g15710.1 locus=Bradi4g15710 ID=Bradi4g15710.1.v3.1 annot-version=v3.1	131 kDa	0.084	0	0	0
Bradi3g57220.1	Bradi3g57220.1.p pacid=32820949 transcript=Bradi3g57220.1 locus=Bradi3g57220 ID=Bradi3g57220.1.v3.1 annot-version=v3.1	?	0	0	0	0
Bradi1g18070.1.p (+8)	pacid=32799515 transcript=Bradi1g18070.1 locus=Bradi1g18070 ID=Bradi1g18070.1.v3.1 annot-version=v3.1	32 kDa	0.132	0	0	0
Bradi1g22520.1.p	pacid=32799051 transcript=Bradi1g22520.1 locus=Bradi1g22520 ID=Bradi1g22520.1.v3.1 annot-version=v3.1	41 kDa	0.104	0	0	0
Bradi3g24417.1.p	pacid=32812447 transcript=Bradi3g24417.1 locus=Bradi3g24417 ID=Bradi3g24417.1.v3.1 annot-version=v3.1	253 kDa	0.0221	0	0	0
Bradi3g53760.1.p (+2)	pacid=32821843 transcript=Bradi3g53760.1 locus=Bradi3g53760 ID=Bradi3g53760.1.v3.1 annot-version=v3.1	22 kDa	0.175	0	0	0
Bradi3g11280.1.p	pacid=32819957 transcript=Bradi3g11280.1 locus=Bradi3g11280 ID=Bradi3g11280.1.v3.1 annot-version=v3.1	57 kDa	0	0	0	0.128
Bradi4g35156.1.p	pacid=32790245 transcript=Bradi4g35156.1 locus=Bradi4g35156 ID=Bradi4g35156.1.v3.1 annot-version=v3.1	27 kDa	0	0	0	0.219
Bradi1g24870.1.p	pacid=32800588 transcript=Bradi1g24870.1 locus=Bradi1g24870 ID=Bradi1g24870.1.v3.1 annot-version=v3.1	31 kDa	0	0	0	0.122
Bradi1g17900.1.p	pacid=32806626 transcript=Bradi1g17900.1 locus=Bradi1g17900 ID=Bradi1g17900.1.v3.1 annot-version=v3.1	139 kDa	0.0332	0	0	0
Bradi2g12520.1.p	pacid=32780136 transcript=Bradi2g12520.1 locus=Bradi2g12520 ID=Bradi2g12520.1.v3.1 annot-version=v3.1	59 kDa	0	0	0	0.0802
Bradi2g00860.1.p	pacid=32781534 transcript=Bradi2g00860.1 locus=Bradi2g00860 ID=Bradi2g00860.1.v3.1 annot-version=v3.1	162 kDa	0.0577	0	0	0
Bradi3g56527.1.p (+1)	pacid=32813133 transcript=Bradi3g56527.1 locus=Bradi3g56527 ID=Bradi3g56527.1.v3.1 annot-version=v3.1	17 kDa	0	0	0	0.203
Bradi1g62360.1.p	pacid=32800612 transcript=Bradi1g62360.1 locus=Bradi1g62360 ID=Bradi1g62360.1.v3.1 annot-version=v3.1	22 kDa	0	0.215	0	0
Bradi1g53840.1.p	pacid=32801893 transcript=Bradi1g53840.1 locus=Bradi1g53840 ID=Bradi1g53840.1.v3.1 annot-version=v3.1	93 kDa	0.0962	0	0	0
Bradi1g07370.1.p	pacid=32794924 transcript=Bradi1g07370.1 locus=Bradi1g07370 ID=Bradi1g07370.1.v3.1 annot-version=v3.1	24 kDa	0	0	0	0.125
Bradi1g11440.2.p	pacid=32799634 transcript=Bradi1g11440.2 locus=Bradi1g11440 ID=Bradi1g11440.2.v3.1 annot-version=v3.1	70 kDa	0	0	0	0.0833
Bradi1g42420.1.p	pacid=32801471 transcript=Bradi1g42420.1 locus=Bradi1g42420 ID=Bradi1g42420.1.v3.1 annot-version=v3.1	65 kDa	0.143	0	0	0
Bradi1g76290.1.p	pacid=32793307 transcript=Bradi1g76290.1 locus=Bradi1g76290 ID=Bradi1g76290.1.v3.1 annot-version=v3.1	43 kDa	0	0	0	0.201
Bradi2g00370.1.p	pacid=32774366 transcript=Bradi2g00370.1 locus=Bradi2g00370 ID=Bradi2g00370.1.v3.1 annot-version=v3.1	36 kDa	0.069	0	0	0
Bradi2g37640.3.p (+1)	pacid=32775734 transcript=Bradi2g37640.3 locus=Bradi2g37640 ID=Bradi2g37640.3.v3.1 annot-version=v3.1	38 kDa	0.0985	0	0	0
Bradi2g46230.1.p	pacid=32779028 transcript=Bradi2g46230.1 locus=Bradi2g46230 ID=Bradi2g46230.1.v3.1 annot-version=v3.1	206 kDa	0.0493	0	0	0
Bradi3g01297.1.p	pacid=32812203 transcript=Bradi3g01297.1 locus=Bradi3g01297 ID=Bradi3g01297.1.v3.1 annot-version=v3.1	247 kDa	0.0267	0	0	0
Bradi3g06010.4.p (+1)	pacid=32819319 transcript=Bradi3g06010.4 locus=Bradi3g06010 ID=Bradi3g06010.4.v3.1 annot-version=v3.1	26 kDa	0	0	0	0.357
Bradi4g01920.1.p	pacid=32789264 transcript=Bradi4g01920.1 locus=Bradi4g01920 ID=Bradi4g01920.1.v3.1 annot-version=v3.1	51 kDa	0	0	0	0.109
Bradi4g08760.1.p	pacid=32789325 transcript=Bradi4g08760.1 locus=Bradi4g08760 ID=Bradi4g08760.1.v3.1 annot-version=v3.1	34 kDa	0	0	0	0.12
Bradi5g24220.1.p	pacid=32809249 transcript=Bradi5g24220.1 locus=Bradi5g24220 ID=Bradi5g24220.1.v3.1 annot-version=v3.1	64 kDa	0	0	0	0.0958
Bradi1g43770.1	Bradi1g43770.1.p pacid=32794263 transcript=Bradi1g43770.1 locus=Bradi1g43770 ID=Bradi1g43770.1.v3.1 annot-version=v3.1	?	0	0	0	0
Bradi1g21177.1	Bradi1g21177.1.p pacid=32801796 transcript=Bradi1g21177.1 locus=Bradi1g21177 ID=Bradi1g21177.1.v3.1 annot-version=v3.1	?	0	0	0	0
Bradi2g34910.1.p	pacid=32778552 transcript=Bradi2g34910.1 locus=Bradi2g34910 ID=Bradi2g34910.1.v3.1 annot-version=v3.1	18 kDa	0	0	0	0.228
Bradi1g04950.1.p (+1)	pacid=32792579 transcript=Bradi1g04950.1 locus=Bradi1g04950 ID=Bradi1g04950.1.v3.1 annot-version=v3.1	28 kDa	0.344	0.361	0	0.291
Bradi1g02650.1.p	pacid=32801649 transcript=Bradi1g02650.1 locus=Bradi1g02650 ID=Bradi1g02650.1.v3.1 annot-version=v3.1	18 kDa	0.302	0.214	0	0
Bradi1g05670.1.p	small subunit ribosomal protein pacid=32794085 transcript=Bradi1g05670.1 locus=Bradi1g05670 ID=Bradi1g05670.1.v3.1 annot-version=v3.1	18 kDa	0.322	0.263	0	0.204
Bradi3g01600.1.p	Large subunit ribosomal protein pacid=32813341 transcript=Bradi3g01600.1 locus=Bradi3g01600 ID=Bradi3g01600.1.v3.1 annot-version=v3.1	24 kDa	0.25	0.216	0	0.178
Bradi1g09030.1.p	pacid=32798534 transcript=Bradi1g09030.1 locus=Bradi1g09030 ID=Bradi1g09030.1.v3.1 annot-version=v3.1	52 kDa	0.0472	0	0	0
Bradi1g62410.3.p	pacid=32802816 transcript=Bradi1g62410.3 locus=Bradi1g62410 ID=Bradi1g62410.3.v3.1 annot-version=v3.1	44 kDa	0	0	0	0.0819
Bradi2g26940.1.p	pacid=32781930 transcript=Bradi2g26940.1 locus=Bradi2g26940 ID=Bradi2g26940.1.v3.1 annot-version=v3.1	38 kDa	0	0	0	0.0771
Bradi4g25740.2.p	pacid=32786264 transcript=Bradi4g25740.2 locus=Bradi4g25740 ID=Bradi4g25740.2.v3.1 annot-version=v3.1	29 kDa	0	0	0	0.0909
Bradi2g17680.1.p (+1)	pacid=32772195 transcript=Bradi2g17680.1 locus=Bradi2g17680 ID=Bradi2g17680.1.v3.1 annot-version=v3.1	57 kDa	0	0	0	0.0479
Bradi1g06640.1.p	pacid=32802756 transcript=Bradi1g06640.1 locus=Bradi1g06640 ID=Bradi1g06640.1.v3.1 annot-version=v3.1	40 kDa	0.111	0	0	0
Bradi1g17970.2.p	pacid=32802404 transcript=Bradi1g17970.2 locus=Bradi1g17970 ID=Bradi1g17970.2.v3.1 annot-version=v3.1	25 kDa	0.121	0	0	0
Bradi1g46610.1.p	pacid=32802623 transcript=Bradi1g46610.1 locus=Bradi1g46610 ID=Bradi1g46610.1.v3.1 annot-version=v3.1	49 kDa	0.0626	0	0	0
Bradi4g02587.1.p	pacid=32790531 transcript=Bradi4g02587.1 locus=Bradi4g02587 ID=Bradi4g02587.1.v3.1 annot-version=v3.1	51 kDa	0.0776	0	0	0
Bradi4g45030.2.p (+4)	pacid=32790247 transcript=Bradi4g45030.2 locus=Bradi4g45030 ID=Bradi4g45030.2.v3.1 annot-version=v3.1	31 kDa	0.111	0	0	0
Bradi1g03220.1.p	pacid=32804785 transcript=Bradi1g03220.1 locus=Bradi1g03220 ID=Bradi1g03220.1.v3.1 annot-version=v3.1	18 kDa	0	0.112	0	0
Bradi1g55300.1.p	pacid=32793079 transcript=Bradi1g55300.1 locus=Bradi1g55300 ID=Bradi1g55300.1.v3.1 annot-version=v3.1	47 kDa	0	0.064	0	0
Bradi1g46980.1.p (+4)	pacid=32794113 transcript=Bradi1g46980.1 locus=Bradi1g46980 ID=Bradi1g46980.1.v3.1 annot-version=v3.1	21 kDa	0.146	0	0	0
Bradi1g75620.1.p (+1)	pacid=32803641 transcript=Bradi1g75620.1 locus=Bradi1g75620 ID=Bradi1g75620.1.v3.1 annot-version=v3.1	19 kDa	0.262	0.262	0	0
Bradi3g16600.1.p (+2)	pacid=32822033 transcript=Bradi3g16600.1 locus=Bradi3g16600 ID=Bradi3g16600.1.v3.1 annot-version=v3.1	14 kDa	0	0.202	0	0
Bradi3g21280.2.p	pacid=32815929 transcript=Bradi3g21280.2 locus=Bradi3g21280 ID=Bradi3g21280.2.v3.1 annot-version=v3.1	29 kDa	0	0.167	0	0
Bradi1g23750.1.p	pacid=32794533 transcript=Bradi1g23750.1 locus=Bradi1g23750 ID=Bradi1g23750.1.v3.1 annot-version=v3.1	123 kDa	0.0268	0	0	0
Bradi1g71600.1.p (+1)	26S proteasome 19S regulatory pacid=32801057 transcript=Bradi1g71600.1 locus=Bradi1g71600 ID=Bradi1g71600.1.v3.1 annot-version=v3.1	56 kDa	0.12	0	0	0.114
Bradi3g18312.1.p	pacid=32820748 transcript=Bradi3g18312.1 locus=Bradi3g18312 ID=Bradi3g18312.1.v3.1 annot-version=v3.1	23 kDa	0.104	0	0	0
Bradi5g13800.1.p	26S proteasome 19S pacid=32807308 transcript=Bradi5g13800.1 locus=Bradi5g13800 ID=Bradi5g13800.1.v3.1 annot-version=v3.1	44 kDa	0.0928	0	0	0.149
Bradi1g49270.1.p	pacid=32795737 transcript=Bradi1g49270.1 locus=Bradi1g49270 ID=Bradi1g49270.1.v3.1 annot-version=v3.1	14 kDa	0	0	0	0.244
Bradi2g09820.3.p (+2)	pacid=32778289 transcript=Bradi2g09820.3 locus=Bradi2g09820 ID=Bradi2g09820.3.v3.1 annot-version=v3.1	49 kDa	0.046	0	0	0
Bradi2g02930.2.p	pacid=32772126 transcript=Bradi2g02930.2 locus=Bradi2g02930 ID=Bradi2g02930.2.v3.1 annot-version=v3.1	21 kDa	0	0	0	0.195
Bradi3g08250.1.p	aminoacyl-tRNA ligase activity pacid=32817954 transcript=Bradi3g08250.1 locus=Bradi3g08250 ID=Bradi3g08250.1.v3.1 annot-version=v3.1	47 kDa	0.0959	0.0959	0	0
Bradi1g02810.1.p	pacid=32794714 transcript=Bradi1g02810.1 locus=Bradi1g02810 ID=Bradi1g02810.1.v3.1 annot-version=v3.1	54 kDa	0.058	0.058	0	0
Bradi1g19140.1.p	pacid=32796908 transcript=Bradi1g19140.1 locus=Bradi1g19140 ID=Bradi1g19140.1.v3.1 annot-version=v3.1	57 kDa	0.0593	0.0688	0	0
Bradi1g30900.1.p	pacid=32804178 transcript=Bradi1g30900.1 locus=Bradi1g30900 ID=Bradi1g30900.1.v3.1 annot-version=v3.1	75 kDa	0.0398	0.0398	0	0
Bradi1g33030.1.p	pacid=32801078 transcript=Bradi1g33030.1 locus=Bradi1g33030 ID=Bradi1g33030.1.v3.1 annot-version=v3.1	21 kDa	0	0	0.125	0.0729
Bradi2g16500.1.p	pacid=32772270 transcript=Bradi2g16500.1 locus=Bradi2g16500 ID=Bradi2g16500.1.v3.1 annot-version=v3.1	57 kDa	0.0743	0	0	0.061
Bradi3g02817.1.p (+1)	alpha/beta-Hydrolases superfamily protein pacid=32819553 transcript=Bradi3g02817.1 locus=Bradi3g02817 ID=Bradi3g02817.1.v3.1 annot-version=v3.1	33 kDa	0.098	0.098	0	0
Bradi3g60796.1.p	Related to AT5G19900 pacid=32815837 transcript=Bradi3g60796.1 locus=Bradi3g60796 ID=Bradi3g60796.1.v3.1 annot-version=v3.1	50 kDa	0.0946	0.0903	0	0
Bradi1g23520.1.p (+1)	thioredoxin-disulfide reductase activity pacid=32793369 transcript=Bradi1g23520.1 locus=Bradi1g23520 ID=Bradi1g23520.1.v3.1 annot-version=v3.1	64 kDa	0.0485	0.0485	0	0
Bradi2g39810.1.p	26S 19S pacid=32770910 transcript=Bradi2g39810.1 locus=Bradi2g39810 ID=Bradi2g39810.1.v3.1 annot-version=v3.1	32 kDa	0.0759	0.0966	0	0
Bradi3g53650.1.p	pacid=32823125 transcript=Bradi3g53650.1 locus=Bradi3g53650 ID=Bradi3g53650.1.v3.1 annot-version=v3.1	38 kDa	0.056	0	0	0
Bradi4g14490.1.p	pacid=32785996 transcript=Bradi4g14490.1 locus=Bradi4g14490 ID=Bradi4g14490.1.v3.1 annot-version=v3.1	65 kDa	0	0.0427	0	0
Bradi2g14440.1.p	pacid=32779880 transcript=Bradi2g14440.1 locus=Bradi2g14440 ID=Bradi2g14440.1.v3.1 annot-version=v3.1	121 kDa	0.0275	0.0183	0	0
Bradi1g69000.1.p	pacid=32796353 transcript=Bradi1g69000.1 locus=Bradi1g69000 ID=Bradi1g69000.1.v3.1 annot-version=v3.1	100 kDa	0.0323	0	0	0
Bradi3g35680.1.p	pacid=32816678 transcript=Bradi3g35680.1 locus=Bradi3g35680 ID=Bradi3g35680.1.v3.1 annot-version=v3.1	83 kDa	0.0373	0.0427	0	0
Bradi2g50500.1.p	pacid=32776883 transcript=Bradi2g50500.1 locus=Bradi2g50500 ID=Bradi2g50500.1.v3.1 annot-version=v3.1	50 kDa	0	0	0	0.0625
Bradi2g40052.4.p (+1)	pacid=32775657 transcript=Bradi2g40052.4 locus=Bradi2g40052 ID=Bradi2g40052.4.v3.1 annot-version=v3.1	155 kDa	0.0307	0.0241	0	0
Bradi4g25940.1.p (+1)	pacid=32788078 transcript=Bradi4g25940.1 locus=Bradi4g25940 ID=Bradi4g25940.1.v3.1 annot-version=v3.1	73 kDa	0.0482	0	0	0
Bradi3g51090.1.p	C2H2 zinc finger protein pacid=32819675 transcript=Bradi3g51090.1 locus=Bradi3g51090 ID=Bradi3g51090.1.v3.1 annot-version=v3.1	63 kDa	0.115	0.0649	0	0
Bradi1g71810.2.p	pacid=32797148 transcript=Bradi1g71810.2 locus=Bradi1g71810 ID=Bradi1g71810.2.v3.1 annot-version=v3.1	116 kDa	0.0474	0	0	0
Bradi5g00750.1.p	pacid=32810663 transcript=Bradi5g00750.1 locus=Bradi5g00750 ID=Bradi5g00750.1.v3.1 annot-version=v3.1	49 kDa	0.0601	0	0	0
Bradi1g20950.1.p	pacid=32804022 transcript=Bradi1g20950.1 locus=Bradi1g20950 ID=Bradi1g20950.1.v3.1 annot-version=v3.1	21 kDa	0.163	0	0	0
Bradi5g07360.3.p	pacid=32811952 transcript=Bradi5g07360.3 locus=Bradi5g07360 ID=Bradi5g07360.3.v3.1 annot-version=v3.1	101 kDa	0	0.0242	0	0
Bradi3g17857.2.p (+5)	pacid=32823325 transcript=Bradi3g17857.2 locus=Bradi3g17857 ID=Bradi3g17857.2.v3.1 annot-version=v3.1	122 kDa	0.0502	0	0	0
Bradi4g08790.1.p (+2)	pacid=32789772 transcript=Bradi4g08790.1 locus=Bradi4g08790 ID=Bradi4g08790.1.v3.1 annot-version=v3.1	66 kDa	0.126	0.075	0	0
Bradi4g21170.1.p	pacid=32785917 transcript=Bradi4g21170.1 locus=Bradi4g21170 ID=Bradi4g21170.1.v3.1 annot-version=v3.1	31 kDa	0	0	0	0.0699
Bradi1g32970.1.p	pacid=32800038 transcript=Bradi1g32970.1 locus=Bradi1g32970 ID=Bradi1g32970.1.v3.1 annot-version=v3.1	69 kDa	0.0777	0	0	0
Bradi1g46596.1.p (+1)	pacid=32806700 transcript=Bradi1g46596.1 locus=Bradi1g46596 ID=Bradi1g46596.1.v3.1 annot-version=v3.1	26 kDa	0	0	0	0.202
Bradi3g58310.1.p (+4)	pacid=32813424 transcript=Bradi3g58310.1 locus=Bradi3g58310 ID=Bradi3g58310.1.v3.1 annot-version=v3.1	68 kDa	0.0787	0	0	0
Bradi4g31220.1.p (+1)	pacid=32791153 transcript=Bradi4g31220.1 locus=Bradi4g31220 ID=Bradi4g31220.1.v3.1 annot-version=v3.1	26 kDa	0	0	0	0.205
Bradi1g52330.1.p	pacid=32797390 transcript=Bradi1g52330.1 locus=Bradi1g52330 ID=Bradi1g52330.1.v3.1 annot-version=v3.1	120 kDa	0.0613	0	0	0
Bradi3g48020.1.p	pacid=32812445 transcript=Bradi3g48020.1 locus=Bradi3g48020 ID=Bradi3g48020.1.v3.1 annot-version=v3.1	36 kDa	0.0804	0	0	0
Bradi3g48330.2.p	pacid=32816631 transcript=Bradi3g48330.2 locus=Bradi3g48330 ID=Bradi3g48330.2.v3.1 annot-version=v3.1	92 kDa	0.037	0	0	0
Bradi2g09170.1.p	pacid=32781618 transcript=Bradi2g09170.1 locus=Bradi2g09170 ID=Bradi2g09170.1.v3.1 annot-version=v3.1	53 kDa	0.0941	0	0	0
Bradi2g56557.2.p	pacid=32778923 transcript=Bradi2g56557.2 locus=Bradi2g56557 ID=Bradi2g56557.2.v3.1 annot-version=v3.1	49 kDa	0.0653	0	0	0
Bradi3g26800.1.p	pacid=32814660 transcript=Bradi3g26800.1 locus=Bradi3g26800 ID=Bradi3g26800.1.v3.1 annot-version=v3.1	57 kDa	0.0572	0	0	0
Bradi3g04130.1.p	pacid=32817290 transcript=Bradi3g04130.1 locus=Bradi3g04130 ID=Bradi3g04130.1.v3.1 annot-version=v3.1	59 kDa	0	0	0	0.0467
Bradi1g12787.1.p	pacid=32798007 transcript=Bradi1g12787.1 locus=Bradi1g12787 ID=Bradi1g12787.1.v3.1 annot-version=v3.1	16 kDa	0	0	0	0.168
Bradi1g77950.1.p	pacid=32797135 transcript=Bradi1g77950.1 locus=Bradi1g77950 ID=Bradi1g77950.1.v3.1 annot-version=v3.1	38 kDa	0	0	0	0.0867
Bradi3g43737.7.p	pacid=32814695 transcript=Bradi3g43737.7 locus=Bradi3g43737 ID=Bradi3g43737.7.v3.1 annot-version=v3.1	152 kDa	0	0	0.0137	0
Bradi1g51040.1.p	pacid=32805736 transcript=Bradi1g51040.1 locus=Bradi1g51040 ID=Bradi1g51040.1.v3.1 annot-version=v3.1	30 kDa	0	0	0	0.157
Bradi3g39997.1.p	pacid=32816526 transcript=Bradi3g39997.1 locus=Bradi3g39997 ID=Bradi3g39997.1.v3.1 annot-version=v3.1	57 kDa	0	0	0	0.0512
Bradi1g13720.1.p	pacid=32795422 transcript=Bradi1g13720.1 locus=Bradi1g13720 ID=Bradi1g13720.1.v3.1 annot-version=v3.1	139 kDa	0.0277	0	0	0
Bradi5g25340.1.p	pacid=32810353 transcript=Bradi5g25340.1 locus=Bradi5g25340 ID=Bradi5g25340.1.v3.1 annot-version=v3.1	31 kDa	0.0872	0	0	0
Bradi3g42900.1.p	pacid=32820688 transcript=Bradi3g42900.1 locus=Bradi3g42900 ID=Bradi3g42900.1.v3.1 annot-version=v3.1	12 kDa	0	0	0	0.259
Bradi1g17710.1.p (+1)	pacid=32798935 transcript=Bradi1g17710.1 locus=Bradi1g17710 ID=Bradi1g17710.1.v3.1 annot-version=v3.1	134 kDa	0.0427	0	0	0
Bradi1g24950.1.p (+7)	pacid=32802029 transcript=Bradi1g24950.1 locus=Bradi1g24950 ID=Bradi1g24950.1.v3.1 annot-version=v3.1	202 kDa	0.0383	0	0	0
Bradi1g75520.1.p (+1)	pacid=32800906 transcript=Bradi1g75520.1 locus=Bradi1g75520 ID=Bradi1g75520.1.v3.1 annot-version=v3.1	61 kDa	0	0	0	0.158
Bradi2g03820.1.p	pacid=32773677 transcript=Bradi2g03820.1 locus=Bradi2g03820 ID=Bradi2g03820.1.v3.1 annot-version=v3.1	40 kDa	0.127	0	0	0
Bradi2g09070.1.p	pacid=32775165 transcript=Bradi2g09070.1 locus=Bradi2g09070 ID=Bradi2g09070.1.v3.1 annot-version=v3.1	22 kDa	0	0	0	0.254
Bradi2g35820.1.p	pacid=32774318 transcript=Bradi2g35820.1 locus=Bradi2g35820 ID=Bradi2g35820.1.v3.1 annot-version=v3.1	87 kDa	0.0685	0	0	0
Bradi2g40760.1.p	pacid=32774224 transcript=Bradi2g40760.1 locus=Bradi2g40760 ID=Bradi2g40760.1.v3.1 annot-version=v3.1	93 kDa	0.0797	0	0	0
Bradi2g40790.1.p	pacid=32778470 transcript=Bradi2g40790.1 locus=Bradi2g40790 ID=Bradi2g40790.1.v3.1 annot-version=v3.1	26 kDa	0	0	0	0.167
Bradi3g21620.1.p	pacid=32823197 transcript=Bradi3g21620.1 locus=Bradi3g21620 ID=Bradi3g21620.1.v3.1 annot-version=v3.1	32 kDa	0	0	0	0.153
Bradi5g23667.1.p	pacid=32807927 transcript=Bradi5g23667.1 locus=Bradi5g23667 ID=Bradi5g23667.1.v3.1 annot-version=v3.1	57 kDa	0	0.116	0	0
Bradi5g25300.1.p	pacid=32808061 transcript=Bradi5g25300.1 locus=Bradi5g25300 ID=Bradi5g25300.1.v3.1 annot-version=v3.1	42 kDa	0	0	0	0.141
Bradi1g51817.2.p (+1)	pacid=32792204 transcript=Bradi1g51817.2 locus=Bradi1g51817 ID=Bradi1g51817.2.v3.1 annot-version=v3.1	207 kDa	0.0205	0	0	0
Bradi5g05430.1.p	pacid=32811601 transcript=Bradi5g05430.1 locus=Bradi5g05430 ID=Bradi5g05430.1.v3.1 annot-version=v3.1	41 kDa	0	0	0	0.101
Bradi1g15050.1.p	pacid=32801322 transcript=Bradi1g15050.1 locus=Bradi1g15050 ID=Bradi1g15050.1.v3.1 annot-version=v3.1	42 kDa	0	0	0	0.084
Bradi2g15790.1.p	pacid=32777644 transcript=Bradi2g15790.1 locus=Bradi2g15790 ID=Bradi2g15790.1.v3.1 annot-version=v3.1	63 kDa	0	0	0	0.0534
Bradi1g12460.1.p	pacid=32793510 transcript=Bradi1g12460.1 locus=Bradi1g12460 ID=Bradi1g12460.1.v3.1 annot-version=v3.1	35 kDa	0.0764	0	0	0
Bradi5g23770.1.p	pacid=32808347 transcript=Bradi5g23770.1 locus=Bradi5g23770 ID=Bradi5g23770.1.v3.1 annot-version=v3.1	24 kDa	0	0	0	0.134
Bradi4g09125.2.p	pacid=32783473 transcript=Bradi4g09125.2 locus=Bradi4g09125 ID=Bradi4g09125.2.v3.1 annot-version=v3.1	51 kDa	0.617	0.477	0.398	0.544
Bradi4g09125.1.p (+1)	pacid=32783475 transcript=Bradi4g09125.1 locus=Bradi4g09125 ID=Bradi4g09125.1.v3.1 annot-version=v3.1	47 kDa	0.647	0.533	0.432	0.568
Bradi1g02580.1.p	pacid=32796234 transcript=Bradi1g02580.1 locus=Bradi1g02580 ID=Bradi1g02580.1.v3.1 annot-version=v3.1	42 kDa	0.353	0	0	0.241
Bradi4g08667.2.p	pacid=32790408 transcript=Bradi4g08667.2 locus=Bradi4g08667 ID=Bradi4g08667.2.v3.1 annot-version=v3.1	23 kDa	0.139	0	0	0
Bradi1g06800.1.p	Tublin pacid=32798322 transcript=Bradi1g06800.1 locus=Bradi1g06800 ID=Bradi1g06800.1.v3.1 annot-version=v3.1	50 kDa	0.189	0.27	0	0.286
Bradi5g21080.1	Bradi5g21080.1.p pacid=32809235 transcript=Bradi5g21080.1 locus=Bradi5g21080 ID=Bradi5g21080.1.v3.1 annot-version=v3.1	?	0	0	0	0
Bradi3g16170.1.p	pacid=32814714 transcript=Bradi3g16170.1 locus=Bradi3g16170 ID=Bradi3g16170.1.v3.1 annot-version=v3.1	24 kDa	0.25	0.216	0	0
Bradi2g18150.1.p	pacid=32772259 transcript=Bradi2g18150.1 locus=Bradi2g18150 ID=Bradi2g18150.1.v3.1 annot-version=v3.1	17 kDa	0	0	0	0.218
Bradi3g05010.1.p	pacid=32815538 transcript=Bradi3g05010.1 locus=Bradi3g05010 ID=Bradi3g05010.1.v3.1 annot-version=v3.1	50 kDa	0.164	0.211	0	0
Bradi3g08680.2	Bradi3g08680.2.p pacid=32819704 transcript=Bradi3g08680.2 locus=Bradi3g08680 ID=Bradi3g08680.2.v3.1 annot-version=v3.1	?	0	0	0	0
Bradi1g29800.2.p	pacid=32793173 transcript=Bradi1g29800.2 locus=Bradi1g29800 ID=Bradi1g29800.2.v3.1 annot-version=v3.1	57 kDa	0.211	0.144	0	0
Bradi4g36700.1.p	26S proteasome 19S pacid=32787538 transcript=Bradi4g36700.1 locus=Bradi4g36700 ID=Bradi4g36700.1.v3.1 annot-version=v3.1	56 kDa	0	0	0	0.125
Bradi1g60310.1.p	pacid=32795262 transcript=Bradi1g60310.1 locus=Bradi1g60310 ID=Bradi1g60310.1.v3.1 annot-version=v3.1	33 kDa	0	0.159	0	0.173
Bradi4g02690.1.p (+1)	pacid=32788789 transcript=Bradi4g02690.1 locus=Bradi4g02690 ID=Bradi4g02690.1.v3.1 annot-version=v3.1	56 kDa	0.118	0	0	0
Bradi3g07010.1.p	pacid=32819219 transcript=Bradi3g07010.1 locus=Bradi3g07010 ID=Bradi3g07010.1.v3.1 annot-version=v3.1	101 kDa	0	0	0	0.0849
Bradi1g00730.1.p	pacid=32801427 transcript=Bradi1g00730.1 locus=Bradi1g00730 ID=Bradi1g00730.1.v3.1 annot-version=v3.1	62 kDa	0	0	0	0.164
Bradi1g38010.1.p	pacid=32805373 transcript=Bradi1g38010.1 locus=Bradi1g38010 ID=Bradi1g38010.1.v3.1 annot-version=v3.1	16 kDa	0	0.146	0	0.161
Bradi4g40300.1.p	pacid=32789879 transcript=Bradi4g40300.1 locus=Bradi4g40300 ID=Bradi4g40300.1.v3.1 annot-version=v3.1	58 kDa	0.0707	0.0727	0	0
Bradi4g08720.1.p	Related to AT3G25800 PP2AA2 pacid=32787524 transcript=Bradi4g08720.1 locus=Bradi4g08720 ID=Bradi4g08720.1.v3.1 annot-version=v3.1	66 kDa	0.126	0.107	0	0
Bradi4g00740.1.p (+4)	pacid=32784158 transcript=Bradi4g00740.1 locus=Bradi4g00740 ID=Bradi4g00740.1.v3.1 annot-version=v3.1	72 kDa	0.0554	0	0	0
Bradi1g04210.3.p (+2)	pacid=32793613 transcript=Bradi1g04210.3 locus=Bradi1g04210 ID=Bradi1g04210.3.v3.1 annot-version=v3.1	101 kDa	0.0439	0	0	0
Bradi1g16570.1.p (+1)	pacid=32804339 transcript=Bradi1g16570.1 locus=Bradi1g16570 ID=Bradi1g16570.1.v3.1 annot-version=v3.1	136 kDa	0.0319	0	0	0
Bradi1g51210.1.p (+4)	pacid=32796338 transcript=Bradi1g51210.1 locus=Bradi1g51210 ID=Bradi1g51210.1.v3.1 annot-version=v3.1	103 kDa	0.0318	0	0	0
Bradi1g62480.1.p	pacid=32798617 transcript=Bradi1g62480.1 locus=Bradi1g62480 ID=Bradi1g62480.1.v3.1 annot-version=v3.1	96 kDa	0.0219	0	0	0
Bradi2g19260.1.p	pacid=32774929 transcript=Bradi2g19260.1 locus=Bradi2g19260 ID=Bradi2g19260.1.v3.1 annot-version=v3.1	31 kDa	0	0	0	0.0722
Bradi2g28007.1.p (+1)	pacid=32771903 transcript=Bradi2g28007.1 locus=Bradi2g28007 ID=Bradi2g28007.1.v3.1 annot-version=v3.1	277 kDa	0.0162	0	0	0
Bradi2g57657.1.p	pacid=32780467 transcript=Bradi2g57657.1 locus=Bradi2g57657 ID=Bradi2g57657.1.v3.1 annot-version=v3.1	125 kDa	0.0308	0	0	0
Bradi3g23160.1.p	pacid=32812150 transcript=Bradi3g23160.1 locus=Bradi3g23160 ID=Bradi3g23160.1.v3.1 annot-version=v3.1	53 kDa	0.0852	0	0	0
Bradi3g52690.2.p (+2)	pacid=32817887 transcript=Bradi3g52690.2 locus=Bradi3g52690 ID=Bradi3g52690.2.v3.1 annot-version=v3.1	107 kDa	0.0359	0	0	0
Bradi3g56190.1.p	pacid=32819825 transcript=Bradi3g56190.1 locus=Bradi3g56190 ID=Bradi3g56190.1.v3.1 annot-version=v3.1	40 kDa	0	0	0	0.0821
Bradi3g58720.1.p (+1)	pacid=32817206 transcript=Bradi3g58720.1 locus=Bradi3g58720 ID=Bradi3g58720.1.v3.1 annot-version=v3.1	89 kDa	0.0509	0	0	0
Bradi4g00270.1.p (+1)	pacid=32787831 transcript=Bradi4g00270.1 locus=Bradi4g00270 ID=Bradi4g00270.1.v3.1 annot-version=v3.1	65 kDa	0.0435	0	0	0
Bradi4g31016.2.p	pacid=32788142 transcript=Bradi4g31016.2 locus=Bradi4g31016 ID=Bradi4g31016.2.v3.1 annot-version=v3.1	85 kDa	0.0416	0	0	0
Bradi5g07850.2.p (+2)	pacid=32809362 transcript=Bradi5g07850.2 locus=Bradi5g07850 ID=Bradi5g07850.2.v3.1 annot-version=v3.1	80 kDa	0.0307	0	0	0
Bradi5g22430.1.p	pacid=32809799 transcript=Bradi5g22430.1 locus=Bradi5g22430 ID=Bradi5g22430.1.v3.1 annot-version=v3.1	44 kDa	0.117	0	0	0
Bradi5g04673.1.p (+4)	pacid=32807388 transcript=Bradi5g04673.1 locus=Bradi5g04673 ID=Bradi5g04673.1.v3.1 annot-version=v3.1	158 kDa	0.0153	0	0	0
Bradi1g03700.1.p (+1)	pacid=32792322 transcript=Bradi1g03700.1 locus=Bradi1g03700 ID=Bradi1g03700.1.v3.1 annot-version=v3.1	13 kDa	0	0	0	0.1
Bradi3g11090.1.p	pacid=32812510 transcript=Bradi3g11090.1 locus=Bradi3g11090 ID=Bradi3g11090.1.v3.1 annot-version=v3.1	60 kDa	0.0424	0	0	0
Bradi1g58350.1.p	pacid=32802761 transcript=Bradi1g58350.1 locus=Bradi1g58350 ID=Bradi1g58350.1.v3.1 annot-version=v3.1	14 kDa	0	0	0	0.142
Bradi1g77400.1.p	pacid=32805892 transcript=Bradi1g77400.1 locus=Bradi1g77400 ID=Bradi1g77400.1.v3.1 annot-version=v3.1	33 kDa	0	0.108	0	0
Bradi2g37740.1.p	pacid=32781693 transcript=Bradi2g37740.1 locus=Bradi2g37740 ID=Bradi2g37740.1.v3.1 annot-version=v3.1	147 kDa	0	0.0179	0	0
Bradi5g26140.1.p	pacid=32810078 transcript=Bradi5g26140.1 locus=Bradi5g26140 ID=Bradi5g26140.1.v3.1 annot-version=v3.1	56 kDa	0.0525	0	0	0
Bradi1g35920.1.p (+1)	pacid=32797528 transcript=Bradi1g35920.1 locus=Bradi1g35920 ID=Bradi1g35920.1.v3.1 annot-version=v3.1	31 kDa	0.0805	0	0	0
Bradi1g56780.1.p (+1)	pacid=32799045 transcript=Bradi1g56780.1 locus=Bradi1g56780 ID=Bradi1g56780.1.v3.1 annot-version=v3.1	131 kDa	0.0392	0	0	0
Bradi3g07840.1.p	pacid=32823612 transcript=Bradi3g07840.1 locus=Bradi3g07840 ID=Bradi3g07840.1.v3.1 annot-version=v3.1	41 kDa	0.0771	0	0	0
Bradi1g39167.1.p (+1)	pacid=32792883 transcript=Bradi1g39167.1 locus=Bradi1g39167 ID=Bradi1g39167.1.v3.1 annot-version=v3.1	110 kDa	0	0.0339	0	0
Bradi1g76190.1.p	pacid=32798877 transcript=Bradi1g76190.1 locus=Bradi1g76190 ID=Bradi1g76190.1.v3.1 annot-version=v3.1	49 kDa	0.0396	0	0	0
Bradi3g13690.1.p (+2)	pacid=32815935 transcript=Bradi3g13690.1 locus=Bradi3g13690 ID=Bradi3g13690.1.v3.1 annot-version=v3.1	52 kDa	0.0462	0	0	0
Bradi3g17960.1.p	pacid=32812906 transcript=Bradi3g17960.1 locus=Bradi3g17960 ID=Bradi3g17960.1.v3.1 annot-version=v3.1	31 kDa	0.0974	0	0	0
Bradi1g78040.4.p	pacid=32800001 transcript=Bradi1g78040.4 locus=Bradi1g78040 ID=Bradi1g78040.4.v3.1 annot-version=v3.1	41 kDa	0.0489	0	0	0
Bradi4g34600.1.p	pacid=32786798 transcript=Bradi4g34600.1 locus=Bradi4g34600 ID=Bradi4g34600.1.v3.1 annot-version=v3.1	55 kDa	0.0998	0	0	0
Bradi2g17350.1.p	pacid=32776078 transcript=Bradi2g17350.1 locus=Bradi2g17350 ID=Bradi2g17350.1.v3.1 annot-version=v3.1	36 kDa	0	0	0	0.159
Bradi1g41670.2.p (+3)	pacid=32806921 transcript=Bradi1g41670.2 locus=Bradi1g41670 ID=Bradi1g41670.2.v3.1 annot-version=v3.1	74 kDa	0.0848	0	0	0
Bradi1g42320.1.p (+2)	pacid=32798142 transcript=Bradi1g42320.1 locus=Bradi1g42320 ID=Bradi1g42320.1.v3.1 annot-version=v3.1	112 kDa	0.0493	0	0	0
Bradi1g49760.1.p (+1)	pacid=32798930 transcript=Bradi1g49760.1 locus=Bradi1g49760 ID=Bradi1g49760.1.v3.1 annot-version=v3.1	59 kDa	0	0	0	0.0587
Bradi1g55440.1.p	pacid=32792920 transcript=Bradi1g55440.1 locus=Bradi1g55440 ID=Bradi1g55440.1.v3.1 annot-version=v3.1	34 kDa	0	0	0	0.133
Bradi2g04310.1.p	pacid=32771149 transcript=Bradi2g04310.1 locus=Bradi2g04310 ID=Bradi2g04310.1.v3.1 annot-version=v3.1	84 kDa	0.0614	0	0	0
Bradi2g15307.1.p (+1)	pacid=32777287 transcript=Bradi2g15307.1 locus=Bradi2g15307 ID=Bradi2g15307.1.v3.1 annot-version=v3.1	44 kDa	0	0	0	0.107
Bradi2g25910.1.p	pacid=32771857 transcript=Bradi2g25910.1 locus=Bradi2g25910 ID=Bradi2g25910.1.v3.1 annot-version=v3.1	31 kDa	0	0	0	0.151
Bradi2g56120.3.p (+1)	pacid=32776578 transcript=Bradi2g56120.3 locus=Bradi2g56120 ID=Bradi2g56120.3.v3.1 annot-version=v3.1	49 kDa	0.126	0	0	0
Bradi3g37830.1.p	pacid=32820294 transcript=Bradi3g37830.1 locus=Bradi3g37830 ID=Bradi3g37830.1.v3.1 annot-version=v3.1	56 kDa	0.0842	0	0	0
Bradi3g52727.1.p (+1)	pacid=32821020 transcript=Bradi3g52727.1 locus=Bradi3g52727 ID=Bradi3g52727.1.v3.1 annot-version=v3.1	40 kDa	0	0	0	0.127
Bradi3g57750.1.p (+3)	pacid=32822814 transcript=Bradi3g57750.1 locus=Bradi3g57750 ID=Bradi3g57750.1.v3.1 annot-version=v3.1	54 kDa	0.113	0	0	0
Bradi4g01640.1.p	pacid=32787464 transcript=Bradi4g01640.1 locus=Bradi4g01640 ID=Bradi4g01640.1.v3.1 annot-version=v3.1	39 kDa	0	0	0	0.146
Bradi4g02030.1.p	pacid=32789610 transcript=Bradi4g02030.1 locus=Bradi4g02030 ID=Bradi4g02030.1.v3.1 annot-version=v3.1	97 kDa	0.0621	0	0	0
Bradi4g03980.2.p	pacid=32787222 transcript=Bradi4g03980.2 locus=Bradi4g03980 ID=Bradi4g03980.2.v3.1 annot-version=v3.1	79 kDa	0.0749	0	0	0
Bradi4g07997.2.p	pacid=32784764 transcript=Bradi4g07997.2 locus=Bradi4g07997 ID=Bradi4g07997.2.v3.1 annot-version=v3.1	402 kDa	0.0168	0	0	0
Bradi4g25177.1.p	pacid=32790276 transcript=Bradi4g25177.1 locus=Bradi4g25177 ID=Bradi4g25177.1.v3.1 annot-version=v3.1	100 kDa	0.0457	0	0	0
Bradi4g34050.1.p (+1)	pacid=32789400 transcript=Bradi4g34050.1 locus=Bradi4g34050 ID=Bradi4g34050.1.v3.1 annot-version=v3.1	35 kDa	0.184	0	0	0
Bradi1g55550.1	Bradi1g55550.1.p pacid=32795712 transcript=Bradi1g55550.1 locus=Bradi1g55550 ID=Bradi1g55550.1.v3.1 annot-version=v3.1	?	0	0	0	0
Bradi1g66670.2.p	pacid=32798809 transcript=Bradi1g66670.2 locus=Bradi1g66670 ID=Bradi1g66670.2.v3.1 annot-version=v3.1	45 kDa	0.145	0	0	0
Bradi4g19220.1.p	pacid=32789995 transcript=Bradi4g19220.1 locus=Bradi4g19220 ID=Bradi4g19220.1.v3.1 annot-version=v3.1	20 kDa	0	0	0	0.211
Bradi1g43097.1.p (+2)	pacid=32798640 transcript=Bradi1g43097.1 locus=Bradi1g43097 ID=Bradi1g43097.1.v3.1 annot-version=v3.1	143 kDa	0.0365	0	0	0
Bradi3g60850.1.p	pacid=32817558 transcript=Bradi3g60850.1 locus=Bradi3g60850 ID=Bradi3g60850.1.v3.1 annot-version=v3.1	37 kDa	0	0	0	0.115
Bradi2g03947.2.p (+1)	pacid=32780015 transcript=Bradi2g03947.2 locus=Bradi2g03947 ID=Bradi2g03947.2.v3.1 annot-version=v3.1	147 kDa	0.0175	0	0	0
Bradi1g54970.1.p	pacid=32802969 transcript=Bradi1g54970.1 locus=Bradi1g54970 ID=Bradi1g54970.1.v3.1 annot-version=v3.1	22 kDa	0	0	0	0.152
Bradi2g09470.1.p	pacid=32776876 transcript=Bradi2g09470.1 locus=Bradi2g09470 ID=Bradi2g09470.1.v3.1 annot-version=v3.1	34 kDa	0	0	0	0.1
Bradi1g45487.1.p	pacid=32801264 transcript=Bradi1g45487.1 locus=Bradi1g45487 ID=Bradi1g45487.1.v3.1 annot-version=v3.1	35 kDa	0	0	0	0.086
Bradi3g42800.1.p (+4)	pacid=32815723 transcript=Bradi3g42800.1 locus=Bradi3g42800 ID=Bradi3g42800.1.v3.1 annot-version=v3.1	24 kDa	0	0	0	0.0833
Bradi3g33190.1.p (+7)	pacid=32816464 transcript=Bradi3g33190.1 locus=Bradi3g33190 ID=Bradi3g33190.1.v3.1 annot-version=v3.1	266 kDa	0.0163	0	0	0
Bradi1g15377.1.p	pacid=32799231 transcript=Bradi1g15377.1 locus=Bradi1g15377 ID=Bradi1g15377.1.v3.1 annot-version=v3.1	143 kDa	0.0325	0	0	0
Bradi3g14490.1.p	pacid=32822357 transcript=Bradi3g14490.1 locus=Bradi3g14490 ID=Bradi3g14490.1.v3.1 annot-version=v3.1	50 kDa	0	0	0	0.062
Bradi1g24940.1.p	pacid=32795122 transcript=Bradi1g24940.1 locus=Bradi1g24940 ID=Bradi1g24940.1.v3.1 annot-version=v3.1	71 kDa	0.045	0	0	0
Bradi2g21280.2.p	pacid=32782359 transcript=Bradi2g21280.2 locus=Bradi2g21280 ID=Bradi2g21280.2.v3.1 annot-version=v3.1	16 kDa	0	0	0	0.141
Bradi3g09660.1.p	pacid=32821135 transcript=Bradi3g09660.1 locus=Bradi3g09660 ID=Bradi3g09660.1.v3.1 annot-version=v3.1	49 kDa	0	0	0	0.0594
Bradi2g47267.1.p (+2)	pacid=32781511 transcript=Bradi2g47267.1 locus=Bradi2g47267 ID=Bradi2g47267.1.v3.1 annot-version=v3.1	138 kDa	0.0167	0	0	0
Bradi3g15180.1.p	pacid=32820201 transcript=Bradi3g15180.1 locus=Bradi3g15180 ID=Bradi3g15180.1.v3.1 annot-version=v3.1	47 kDa	0.0782	0	0	0
Bradi3g47466.3.p (+3)	pacid=32822876 transcript=Bradi3g47466.3 locus=Bradi3g47466 ID=Bradi3g47466.3.v3.1 annot-version=v3.1	50 kDa	0.0747	0	0	0
Bradi5g26230.1.p	pacid=32808919 transcript=Bradi5g26230.1 locus=Bradi5g26230 ID=Bradi5g26230.1.v3.1 annot-version=v3.1	41 kDa	0	0	0	0.0696
Bradi3g22550.2.p	pacid=32812217 transcript=Bradi3g22550.2 locus=Bradi3g22550 ID=Bradi3g22550.2.v3.1 annot-version=v3.1	48 kDa	0.224	0.139	0.108	0.159
Bradi3g43560.2.p	small subunit ribosomal pacid=32815393 transcript=Bradi3g43560.2 locus=Bradi3g43560 ID=Bradi3g43560.2.v3.1 annot-version=v3.1	25 kDa	0.159	0.283	0	0
Bradi1g51357.1.p	pacid=32794919 transcript=Bradi1g51357.1 locus=Bradi1g51357 ID=Bradi1g51357.1.v3.1 annot-version=v3.1	25 kDa	0	0.279	0	0.336
Bradi3g13800.1.p	pacid=32823464 transcript=Bradi3g13800.1 locus=Bradi3g13800 ID=Bradi3g13800.1.v3.1 annot-version=v3.1	17 kDa	0.265	0	0	0.351
Bradi2g21340.1.p (+1)	pacid=32771024 transcript=Bradi2g21340.1 locus=Bradi2g21340 ID=Bradi2g21340.1.v3.1 annot-version=v3.1	50 kDa	0.161	0	0	0.257
Bradi1g16750.1.p	pacid=32797580 transcript=Bradi1g16750.1 locus=Bradi1g16750 ID=Bradi1g16750.1.v3.1 annot-version=v3.1	50 kDa	0.167	0	0	0
Bradi1g17237.2.p (+1)	pacid=32802667 transcript=Bradi1g17237.2 locus=Bradi1g17237 ID=Bradi1g17237.2.v3.1 annot-version=v3.1	13 kDa	0	0.743	0	0
Bradi1g20580.1	Bradi1g20580.1.p pacid=32801807 transcript=Bradi1g20580.1 locus=Bradi1g20580 ID=Bradi1g20580.1.v3.1 annot-version=v3.1	?	0	0	0	0
Bradi1g23770.1.p	pacid=32792780 transcript=Bradi1g23770.1 locus=Bradi1g23770 ID=Bradi1g23770.1.v3.1 annot-version=v3.1	50 kDa	0.0644	0.08	0	0
Bradi3g47880.1.p	pacid=32822870 transcript=Bradi3g47880.1 locus=Bradi3g47880 ID=Bradi3g47880.1.v3.1 annot-version=v3.1	45 kDa	0	0	0	0.145
Bradi5g10961.1.p	pacid=32810681 transcript=Bradi5g10961.1 locus=Bradi5g10961 ID=Bradi5g10961.1.v3.1 annot-version=v3.1	17 kDa	0	0.232	0	0
Bradi1g69670.1.p	pacid=32795142 transcript=Bradi1g69670.1 locus=Bradi1g69670 ID=Bradi1g69670.1.v3.1 annot-version=v3.1	50 kDa	0.0646	0	0	0
Bradi1g75750.1.p	pacid=32804040 transcript=Bradi1g75750.1 locus=Bradi1g75750 ID=Bradi1g75750.1.v3.1 annot-version=v3.1	58 kDa	0.0607	0.0911	0	0
Bradi2g10950.1.p	coatomer pacid=32772716 transcript=Bradi2g10950.1 locus=Bradi2g10950 ID=Bradi2g10950.1.v3.1 annot-version=v3.1	105 kDa	0.06	0.0684	0	0
Bradi5g18530.2.p (+1)	pacid=32810141 transcript=Bradi5g18530.2 locus=Bradi5g18530 ID=Bradi5g18530.2.v3.1 annot-version=v3.1	66 kDa	0.0556	0.0556	0	0
Bradi2g10910.1.p	pacid=32778305 transcript=Bradi2g10910.1 locus=Bradi2g10910 ID=Bradi2g10910.1.v3.1 annot-version=v3.1	106 kDa	0.0785	0	0	0
Bradi4g13640.3.p	pacid=32787050 transcript=Bradi4g13640.3 locus=Bradi4g13640 ID=Bradi4g13640.3.v3.1 annot-version=v3.1	35 kDa	0	0.209	0	0
Bradi4g00910.1.p (+1)	pacid=32790319 transcript=Bradi4g00910.1 locus=Bradi4g00910 ID=Bradi4g00910.1.v3.1 annot-version=v3.1	35 kDa	0	0.105	0	0
Bradi3g32040.3.p	pacid=32812829 transcript=Bradi3g32040.3 locus=Bradi3g32040 ID=Bradi3g32040.3.v3.1 annot-version=v3.1	64 kDa	0	0.0578	0	0
Bradi2g06060.1.p	pacid=32774476 transcript=Bradi2g06060.1 locus=Bradi2g06060 ID=Bradi2g06060.1.v3.1 annot-version=v3.1	68 kDa	0.0724	0	0	0
Bradi3g28070.1.p	pacid=32814382 transcript=Bradi3g28070.1 locus=Bradi3g28070 ID=Bradi3g28070.1.v3.1 annot-version=v3.1	61 kDa	0	0	0	0.111
Bradi1g21330.1.p (+1)	pacid=32797964 transcript=Bradi1g21330.1 locus=Bradi1g21330 ID=Bradi1g21330.1.v3.1 annot-version=v3.1	59 kDa	0	0	0	0.0652
Bradi1g00517.10.p (+8)	pacid=32798480 transcript=Bradi1g00517.10 locus=Bradi1g00517 ID=Bradi1g00517.10.v3.1 annot-version=v3.1	76 kDa	0.0464	0	0	0
Bradi1g03760.1.p	pacid=32805171 transcript=Bradi1g03760.1 locus=Bradi1g03760 ID=Bradi1g03760.1.v3.1 annot-version=v3.1	16 kDa	0	0	0	0.209
Bradi1g05782.1.p (+3)	pacid=32798872 transcript=Bradi1g05782.1 locus=Bradi1g05782 ID=Bradi1g05782.1.v3.1 annot-version=v3.1	8 kDa	0	0	0	0.324
Bradi1g07133.1.p (+1)	pacid=32804064 transcript=Bradi1g07133.1 locus=Bradi1g07133 ID=Bradi1g07133.1.v3.1 annot-version=v3.1	24 kDa	0	0	0	0.138
Bradi1g08120.1.p (+1)	pacid=32793330 transcript=Bradi1g08120.1 locus=Bradi1g08120 ID=Bradi1g08120.1.v3.1 annot-version=v3.1	53 kDa	0	0	0	0.0396
Bradi1g10580.1.p	pacid=32795642 transcript=Bradi1g10580.1 locus=Bradi1g10580 ID=Bradi1g10580.1.v3.1 annot-version=v3.1	12 kDa	0	0	0	0.19
Bradi1g25002.3.p (+1)	pacid=32800777 transcript=Bradi1g25002.3 locus=Bradi1g25002 ID=Bradi1g25002.3.v3.1 annot-version=v3.1	201 kDa	0	0	0	0.0124
Bradi1g26600.1.p (+1)	pacid=32799358 transcript=Bradi1g26600.1 locus=Bradi1g26600 ID=Bradi1g26600.1.v3.1 annot-version=v3.1	38 kDa	0.0838	0	0	0
Bradi1g32219.1.p	pacid=32791824 transcript=Bradi1g32219.1 locus=Bradi1g32219 ID=Bradi1g32219.1.v3.1 annot-version=v3.1	31 kDa	0	0	0	0.103
Bradi1g44460.1.p	pacid=32799147 transcript=Bradi1g44460.1 locus=Bradi1g44460 ID=Bradi1g44460.1.v3.1 annot-version=v3.1	61 kDa	0	0	0	0.0623
Bradi1g46670.1.p (+3)	pacid=32805738 transcript=Bradi1g46670.1 locus=Bradi1g46670 ID=Bradi1g46670.1.v3.1 annot-version=v3.1	92 kDa	0.0446	0	0	0
Bradi1g51500.1.p	pacid=32801802 transcript=Bradi1g51500.1 locus=Bradi1g51500 ID=Bradi1g51500.1.v3.1 annot-version=v3.1	34 kDa	0.113	0	0	0
Bradi1g56890.1.p (+3)	pacid=32794651 transcript=Bradi1g56890.1 locus=Bradi1g56890 ID=Bradi1g56890.1.v3.1 annot-version=v3.1	110 kDa	0.0229	0	0	0
Bradi1g62880.1.p	pacid=32805450 transcript=Bradi1g62880.1 locus=Bradi1g62880 ID=Bradi1g62880.1.v3.1 annot-version=v3.1	17 kDa	0	0	0	0.156
Bradi1g70620.1.p	pacid=32803770 transcript=Bradi1g70620.1 locus=Bradi1g70620 ID=Bradi1g70620.1.v3.1 annot-version=v3.1	46 kDa	0	0.0313	0	0
Bradi1g73030.1.p	pacid=32800045 transcript=Bradi1g73030.1 locus=Bradi1g73030 ID=Bradi1g73030.1.v3.1 annot-version=v3.1	46 kDa	0.0766	0	0	0
Bradi1g77887.1.p	pacid=32798531 transcript=Bradi1g77887.1 locus=Bradi1g77887 ID=Bradi1g77887.1.v3.1 annot-version=v3.1	71 kDa	0.0508	0	0	0
Bradi1g78260.1.p	pacid=32798895 transcript=Bradi1g78260.1 locus=Bradi1g78260 ID=Bradi1g78260.1.v3.1 annot-version=v3.1	15 kDa	0	0	0	0.158
Bradi2g00950.1.p	pacid=32780544 transcript=Bradi2g00950.1 locus=Bradi2g00950 ID=Bradi2g00950.1.v3.1 annot-version=v3.1	30 kDa	0	0	0	0.0845
Bradi2g12510.1.p (+2)	pacid=32776072 transcript=Bradi2g12510.1 locus=Bradi2g12510 ID=Bradi2g12510.1.v3.1 annot-version=v3.1	22 kDa	0	0	0	0.145
Bradi2g17810.1.p (+1)	pacid=32778423 transcript=Bradi2g17810.1 locus=Bradi2g17810 ID=Bradi2g17810.1.v3.1 annot-version=v3.1	12 kDa	0	0	0	0.245
Bradi2g26240.1.p	pacid=32781230 transcript=Bradi2g26240.1 locus=Bradi2g26240 ID=Bradi2g26240.1.v3.1 annot-version=v3.1	68 kDa	0	0	0	0.0462
Bradi2g27110.1.p	pacid=32771184 transcript=Bradi2g27110.1 locus=Bradi2g27110 ID=Bradi2g27110.1.v3.1 annot-version=v3.1	40 kDa	0.0847	0	0	0
Bradi2g43127.1.p (+1)	pacid=32771395 transcript=Bradi2g43127.1 locus=Bradi2g43127 ID=Bradi2g43127.1.v3.1 annot-version=v3.1	110 kDa	0.0393	0	0	0
Bradi2g56260.1.p	pacid=32777505 transcript=Bradi2g56260.1 locus=Bradi2g56260 ID=Bradi2g56260.1.v3.1 annot-version=v3.1	28 kDa	0	0	0	0.119
Bradi2g60730.1.p	pacid=32775909 transcript=Bradi2g60730.1 locus=Bradi2g60730 ID=Bradi2g60730.1.v3.1 annot-version=v3.1	30 kDa	0	0	0	0.0976
Bradi3g01310.1.p	pacid=32816653 transcript=Bradi3g01310.1 locus=Bradi3g01310 ID=Bradi3g01310.1.v3.1 annot-version=v3.1	32 kDa	0.12	0	0	0
Bradi3g03330.1.p	pacid=32821775 transcript=Bradi3g03330.1 locus=Bradi3g03330 ID=Bradi3g03330.1.v3.1 annot-version=v3.1	192 kDa	0.0217	0	0	0
Bradi3g06000.1.p	pacid=32815933 transcript=Bradi3g06000.1 locus=Bradi3g06000 ID=Bradi3g06000.1.v3.1 annot-version=v3.1	37 kDa	0.0765	0	0	0
Bradi3g06930.1.p	pacid=32820556 transcript=Bradi3g06930.1 locus=Bradi3g06930 ID=Bradi3g06930.1.v3.1 annot-version=v3.1	53 kDa	0	0	0	0.0466
Bradi3g28520.1.p	pacid=32814855 transcript=Bradi3g28520.1 locus=Bradi3g28520 ID=Bradi3g28520.1.v3.1 annot-version=v3.1	55 kDa	0	0	0	0.0508
Bradi3g30150.1.p	pacid=32816214 transcript=Bradi3g30150.1 locus=Bradi3g30150 ID=Bradi3g30150.1.v3.1 annot-version=v3.1	24 kDa	0	0	0	0.0881
Bradi3g36450.1.p	pacid=32814502 transcript=Bradi3g36450.1 locus=Bradi3g36450 ID=Bradi3g36450.1.v3.1 annot-version=v3.1	30 kDa	0.0868	0	0	0
Bradi3g39927.1.p	pacid=32822377 transcript=Bradi3g39927.1 locus=Bradi3g39927 ID=Bradi3g39927.1.v3.1 annot-version=v3.1	40 kDa	0.196	0	0	0
Bradi3g42920.1.p	pacid=32813517 transcript=Bradi3g42920.1 locus=Bradi3g42920 ID=Bradi3g42920.1.v3.1 annot-version=v3.1	18 kDa	0.169	0	0	0
Bradi3g45470.1.p	pacid=32823303 transcript=Bradi3g45470.1 locus=Bradi3g45470 ID=Bradi3g45470.1.v3.1 annot-version=v3.1	79 kDa	0.046	0	0	0
Bradi3g49070.1.p (+1)	pacid=32822400 transcript=Bradi3g49070.1 locus=Bradi3g49070 ID=Bradi3g49070.1.v3.1 annot-version=v3.1	45 kDa	0	0	0	0.0853
Bradi3g51750.1.p	pacid=32812980 transcript=Bradi3g51750.1 locus=Bradi3g51750 ID=Bradi3g51750.1.v3.1 annot-version=v3.1	24 kDa	0	0	0	0.134
Bradi3g51831.1.p	pacid=32815768 transcript=Bradi3g51831.1 locus=Bradi3g51831 ID=Bradi3g51831.1.v3.1 annot-version=v3.1	9 kDa	0	0	0	0.318
Bradi3g52951.3.p	pacid=32813375 transcript=Bradi3g52951.3 locus=Bradi3g52951 ID=Bradi3g52951.3.v3.1 annot-version=v3.1	128 kDa	0.0369	0	0	0
Bradi4g03820.1.p	pacid=32784869 transcript=Bradi4g03820.1 locus=Bradi4g03820 ID=Bradi4g03820.1.v3.1 annot-version=v3.1	19 kDa	0	0	0	0.101
Bradi4g08350.1.p	pacid=32786195 transcript=Bradi4g08350.1 locus=Bradi4g08350 ID=Bradi4g08350.1.v3.1 annot-version=v3.1	37 kDa	0.103	0	0	0
Bradi5g13510.1.p	pacid=32808285 transcript=Bradi5g13510.1 locus=Bradi5g13510 ID=Bradi5g13510.1.v3.1 annot-version=v3.1	61 kDa	0.0394	0	0	0
Bradi5g23190.1.p	pacid=32810273 transcript=Bradi5g23190.1 locus=Bradi5g23190 ID=Bradi5g23190.1.v3.1 annot-version=v3.1	18 kDa	0	0	0	0.174
Bradi2g24957.3	Bradi2g24957.3.p pacid=32778981 transcript=Bradi2g24957.3 locus=Bradi2g24957 ID=Bradi2g24957.3.v3.1 annot-version=v3.1	44 kDa	0.17	0.25	0.15	0.3
Bradi3g57450.1	Bradi3g57450.1.p pacid=32813033 transcript=Bradi3g57450.1 locus=Bradi3g57450 ID=Bradi3g57450.1.v3.1 annot-version=v3.1	73 kDa	0	0	0	0.035
Bradi1g60630.1.p	pacid=32804627 transcript=Bradi1g60630.1 locus=Bradi1g60630 ID=Bradi1g60630.1.v3.1 annot-version=v3.1	23 kDa	0	0	0	0.158
Bradi1g18440.1.p	pacid=32793255 transcript=Bradi1g18440.1 locus=Bradi1g18440 ID=Bradi1g18440.1.v3.1 annot-version=v3.1	62 kDa	0.0661	0	0	0
Bradi1g66440.1.p	pacid=32794658 transcript=Bradi1g66440.1 locus=Bradi1g66440 ID=Bradi1g66440.1.v3.1 annot-version=v3.1	39 kDa	0	0	0	0.121
Bradi4g04040.1.p (+1)	pacid=32790515 transcript=Bradi4g04040.1 locus=Bradi4g04040 ID=Bradi4g04040.1.v3.1 annot-version=v3.1	38 kDa	0	0	0	0.0592
Bradi3g23800.1.p (+1)	pacid=32823587 transcript=Bradi3g23800.1 locus=Bradi3g23800 ID=Bradi3g23800.1.v3.1 annot-version=v3.1	114 kDa	0	0.0353	0	0
Bradi4g43517.3	Bradi4g43517.3.p pacid=32786341 transcript=Bradi4g43517.3 locus=Bradi4g43517 ID=Bradi4g43517.3.v3.1 annot-version=v3.1	?	0	0	0	0
Bradi5g14830.3.p (+1)	pacid=32809107 transcript=Bradi5g14830.3 locus=Bradi5g14830 ID=Bradi5g14830.3.v3.1 annot-version=v3.1	117 kDa	0.0262	0	0	0
Bradi1g55500.1.p	pacid=32802238 transcript=Bradi1g55500.1 locus=Bradi1g55500 ID=Bradi1g55500.1.v3.1 annot-version=v3.1	63 kDa	0	0	0	0.0416
Bradi1g02090.2.p (+1)	pacid=32797519 transcript=Bradi1g02090.2 locus=Bradi1g02090 ID=Bradi1g02090.2.v3.1 annot-version=v3.1	36 kDa	0	0	0	0.0767
Bradi1g25530.1.p	pacid=32797326 transcript=Bradi1g25530.1 locus=Bradi1g25530 ID=Bradi1g25530.1.v3.1 annot-version=v3.1	58 kDa	0	0	0	0.0547
Bradi1g34200.1.p	pacid=32802422 transcript=Bradi1g34200.1 locus=Bradi1g34200 ID=Bradi1g34200.1.v3.1 annot-version=v3.1	12 kDa	0	0	0	0.192
Bradi2g42100.1.p	pacid=32781898 transcript=Bradi2g42100.1 locus=Bradi2g42100 ID=Bradi2g42100.1.v3.1 annot-version=v3.1	41 kDa	0.057	0	0	0
Bradi3g60517.2	Bradi3g60517.2.p pacid=32816015 transcript=Bradi3g60517.2 locus=Bradi3g60517 ID=Bradi3g60517.2.v3.1 annot-version=v3.1	?	0	0	0	0
Bradi4g42217.10.p (+8)	pacid=32785773 transcript=Bradi4g42217.10 locus=Bradi4g42217 ID=Bradi4g42217.10.v3.1 annot-version=v3.1	126 kDa	0.0431	0	0	0
Bradi1g02960.3.p (+1)	pacid=32796559 transcript=Bradi1g02960.3 locus=Bradi1g02960 ID=Bradi1g02960.3.v3.1 annot-version=v3.1	34 kDa	0	0	0	0.0918
Bradi3g36320.1.p	pacid=32816863 transcript=Bradi3g36320.1 locus=Bradi3g36320 ID=Bradi3g36320.1.v3.1 annot-version=v3.1	30 kDa	0.0889	0	0	0
Bradi3g13460.1.p	pacid=32814219 transcript=Bradi3g13460.1 locus=Bradi3g13460 ID=Bradi3g13460.1.v3.1 annot-version=v3.1	141 kDa	0.0312	0	0	0
Bradi1g77047.2.p	pacid=32804133 transcript=Bradi1g77047.2 locus=Bradi1g77047 ID=Bradi1g77047.2.v3.1 annot-version=v3.1	32 kDa	0	0	0	0.0986
Bradi4g40611.1.p	pacid=32788121 transcript=Bradi4g40611.1 locus=Bradi4g40611 ID=Bradi4g40611.1.v3.1 annot-version=v3.1	38 kDa	0.104	0	0	0
Bradi1g01140.1.p (+4)	pacid=32803158 transcript=Bradi1g01140.1 locus=Bradi1g01140 ID=Bradi1g01140.1.v3.1 annot-version=v3.1	85 kDa	0.0273	0	0	0
Bradi4g42810.1.p	pacid=32790367 transcript=Bradi4g42810.1 locus=Bradi4g42810 ID=Bradi4g42810.1.v3.1 annot-version=v3.1	57 kDa	0	0	0	0.0455
Bradi5g02260.1.p	pacid=32808051 transcript=Bradi5g02260.1 locus=Bradi5g02260 ID=Bradi5g02260.1.v3.1 annot-version=v3.1	28 kDa	0	0	0	0.0645
Bradi4g11540.1.p	pacid=32791047 transcript=Bradi4g11540.1 locus=Bradi4g11540 ID=Bradi4g11540.1.v3.1 annot-version=v3.1	17 kDa	0	0	0	0.138
Bradi4g05930.1.p	pacid=32787970 transcript=Bradi4g05930.1 locus=Bradi4g05930 ID=Bradi4g05930.1.v3.1 annot-version=v3.1	51 kDa	0.051	0	0	0
Bradi4g09120.1.p (+1)	pacid=32788533 transcript=Bradi4g09120.1 locus=Bradi4g09120 ID=Bradi4g09120.1.v3.1 annot-version=v3.1	48 kDa	0	0	0	0.291
Bradi3g14040.1.p	pacid=32815152 transcript=Bradi3g14040.1 locus=Bradi3g14040 ID=Bradi3g14040.1.v3.1 annot-version=v3.1	37 kDa	0	0	0	0.484
Bradi2g40800.1.p (+1)	Helicase pacid=32774798 transcript=Bradi2g40800.1 locus=Bradi2g40800 ID=Bradi2g40800.1.v3.1 annot-version=v3.1	48 kDa	0.1	0.0467	0	0.0467
Bradi1g17237.1.p (+3)	pacid=32802666 transcript=Bradi1g17237.1 locus=Bradi1g17237 ID=Bradi1g17237.1.v3.1 annot-version=v3.1	17 kDa	0	0.423	0	0
Bradi2g52790.2.p	pacid=32782338 transcript=Bradi2g52790.2 locus=Bradi2g52790 ID=Bradi2g52790.2.v3.1 annot-version=v3.1	56 kDa	0.144	0	0	0
Bradi2g50020.1.p	pacid=32772318 transcript=Bradi2g50020.1 locus=Bradi2g50020 ID=Bradi2g50020.1.v3.1 annot-version=v3.1	21 kDa	0	0.157	0	0
Bradi1g61090.1	Bradi1g61090.1.p pacid=32793359 transcript=Bradi1g61090.1 locus=Bradi1g61090 ID=Bradi1g61090.1.v3.1 annot-version=v3.1	?	0	0	0	0
Bradi1g55980.1.p	pacid=32794136 transcript=Bradi1g55980.1 locus=Bradi1g55980 ID=Bradi1g55980.1.v3.1 annot-version=v3.1	18 kDa	0.322	0	0	0
Bradi1g65070.1.p	pacid=32796882 transcript=Bradi1g65070.1 locus=Bradi1g65070 ID=Bradi1g65070.1.v3.1 annot-version=v3.1	50 kDa	0.111	0	0	0
Bradi4g26877.1.p	pacid=32787239 transcript=Bradi4g26877.1 locus=Bradi4g26877 ID=Bradi4g26877.1.v3.1 annot-version=v3.1	193 kDa	0.105	0	0	0
Bradi3g28220.1.p	pacid=32821398 transcript=Bradi3g28220.1 locus=Bradi3g28220 ID=Bradi3g28220.1.v3.1 annot-version=v3.1	19 kDa	0	0.116	0	0
Bradi2g24070.1.p (+1)	pacid=32774570 transcript=Bradi2g24070.1 locus=Bradi2g24070 ID=Bradi2g24070.1.v3.1 annot-version=v3.1	42 kDa	0.106	0	0	0
Bradi3g15050.1.p	pacid=32817618 transcript=Bradi3g15050.1 locus=Bradi3g15050 ID=Bradi3g15050.1.v3.1 annot-version=v3.1	107 kDa	0.0182	0	0	0
Bradi1g13630.2.p	pacid=32805986 transcript=Bradi1g13630.2 locus=Bradi1g13630 ID=Bradi1g13630.2.v3.1 annot-version=v3.1	39 kDa	0	0.104	0	0
Bradi1g14320.1.p	pacid=32793869 transcript=Bradi1g14320.1 locus=Bradi1g14320 ID=Bradi1g14320.1.v3.1 annot-version=v3.1	56 kDa	0.0927	0	0	0
Bradi1g74300.1.p	pacid=32797998 transcript=Bradi1g74300.1 locus=Bradi1g74300 ID=Bradi1g74300.1.v3.1 annot-version=v3.1	33 kDa	0	0	0	0.111
Bradi2g12950.1.p (+1)	pacid=32773898 transcript=Bradi2g12950.1 locus=Bradi2g12950 ID=Bradi2g12950.1.v3.1 annot-version=v3.1	127 kDa	0.0437	0	0	0
Bradi2g26680.1.p (+1)	pacid=32781427 transcript=Bradi2g26680.1 locus=Bradi2g26680 ID=Bradi2g26680.1.v3.1 annot-version=v3.1	58 kDa	0.0328	0	0	0
Bradi1g37692.1.p (+2)	pacid=32806895 transcript=Bradi1g37692.1 locus=Bradi1g37692 ID=Bradi1g37692.1.v3.1 annot-version=v3.1	42 kDa	0	0.117	0	0
Bradi2g23150.1.p	pacid=32782240 transcript=Bradi2g23150.1 locus=Bradi2g23150 ID=Bradi2g23150.1.v3.1 annot-version=v3.1	19 kDa	0	0	0	0.203
Bradi4g08770.2.p (+2)	pacid=32783610 transcript=Bradi4g08770.2 locus=Bradi4g08770 ID=Bradi4g08770.2.v3.1 annot-version=v3.1	20 kDa	0	0	0	0.198
Bradi3g08060.1.p	pacid=32815121 transcript=Bradi3g08060.1 locus=Bradi3g08060 ID=Bradi3g08060.1.v3.1 annot-version=v3.1	58 kDa	0.0463	0	0	0
Bradi3g38670.1.p	pacid=32812493 transcript=Bradi3g38670.1 locus=Bradi3g38670 ID=Bradi3g38670.1.v3.1 annot-version=v3.1	56 kDa	0	0	0	0.0437
Bradi3g56517.1.p	pacid=32821912 transcript=Bradi3g56517.1 locus=Bradi3g56517 ID=Bradi3g56517.1.v3.1 annot-version=v3.1	149 kDa	0.0167	0	0	0
Bradi1g76940.2.p (+2)	pacid=32805076 transcript=Bradi1g76940.2 locus=Bradi1g76940 ID=Bradi1g76940.2.v3.1 annot-version=v3.1	65 kDa	0.0394	0	0	0
Bradi3g08380.1.p	pacid=32816203 transcript=Bradi3g08380.1 locus=Bradi3g08380 ID=Bradi3g08380.1.v3.1 annot-version=v3.1	41 kDa	0	0.0794	0	0
