# Supplementary material for: Phytochromes transmit photoperiod information via the evening complex in Brachypodium
Source: Genome Biol. 2023 Nov 7;24:256. doi: 10.1186/s13059-023-03082-w (PMC10631206; doi:10.1186/s13059-023-03082-w)
Supplement: Supplementary file 2 — Additional file 2: Supplementary Dataset S2. Gene expression analyzed over 24 h in both LD and SD growth conditions. [file 13059_2023_3082_MOESM2_ESM.xlsx]

## Sheet: TPM_table_clusters.TAIR10_geneI
clusterInfo	Bd_geneID	TAIR10_geneID	TAIR10_geneSymbol	WT_ZT00_LD_193R	WT_ZT04_LD_193R	WT_ZT08_LD_193R	WT_ZT12_LD_193R	WT_ZT16_LD_193R	WT_ZT20_LD_193R	elf3_ZT00_SD_144R	elf3_ZT04_SD_144R	elf3_ZT08_SD_144R	elf3_ZT12_SD_144R	elf3_ZT16_SD_144R	elf3_ZT20_SD_144R	WT_ZT00_SD_144R	WT_ZT04_SD_144R	WT_ZT08_SD_144R	WT_ZT12_SD_144R	WT_ZT16_SD_144R	WT_ZT20_SD_144R	elf3_OX_ZT00_LD_169R	elf3_OX_ZT04_LD_169R	elf3_OX_ZT12_LD_169R	elf3_OX_ZT20_LD_169R	WT_ZT00_LD_169R	WT_ZT04_LD_169R	WT_ZT12_LD_169R	WT_ZT20_LD_169R	phyC_ZT00_LD	phyC_ZT04_LD	phyC_ZT08_LD	phyC_ZT12_LD	phyC_ZT16_LD	phyC_ZT20_LD
1	Bradi1g00260	AT1G07550	-	12.84	11.28	9.25	7.52	9.02	9.43	7.5695	8.42273	4.85374	5.9519	6.45919	6.90629	14.6883	8.3202	9.50677	7.0087	10.5163	11.6571	6.36797	5.27039	6.68192	2.20994	12.6662	10.1987	8.9033	6.92099	16.96	12.78	9.18	9.19	9.14	2.37
1	Bradi1g00460	AT1G15520	ABCG40,ATABCG40,ATPDR12,PDR12	7.39	5.42	6.65	8.41	7.12	7.81	7.47464	11.5765	10.5083	10.7766	11.0203	8.62163	7.58906	6.31719	6.94465	9.34991	11.1315	8.26399	7.67319	7.1954	7.82007	6.5213	10.6403	9.48811	9.25291	9.3006	15.18	10.96	8.26	10.78	11.13	8.28
1	Bradi1g00470	AT5G41210	ATGSTT1,GST10,GSTT1	78.95	58.58	60.35	74.19	87.37	66.47	67.7771	71.6511	67.8964	65.4495	87.4469	60.6098	66.358	60.3037	68.7195	72.6638	124.709	70.0223	55.4182	53.6728	45.5142	37.17	63.7416	57.403	57.5929	70.2584	88.76	66.52	45.16	50.2	52.29	61.6
1	Bradi1g00497	AT4G00755	-	107.67	39.76	42.72	52.35	45.3	45.27	100.407	45.7488	34.3405	39.4036	82.2484	84.4183	127.091	43.2906	47.7806	41.1304	67.1619	107.323	52.6113	76.8826	52.4344	82.3281	95.9616	40.7444	39.5508	47.5111	62.44	52.08	51.36	59.08	56.95	71.36
1	Bradi1g00530	AT1G17850	-	13.16	4.38	3.39	6.21	10.76	9.09	7.20446	8.65011	11.9652	15.21	16.8683	9.26331	12.2882	5.29698	4.08366	9.31992	14.6255	14.2637	6.0642	5.06266	9.50722	5.30196	15.9077	15.0708	15.1262	17.5527	8.19	8.1	7.71	6.51	6.34	10
1	Bradi1g00678	AT2G20410	-	1.67	0.98	2.05	1.66	1.92	0.93	4.53706	4.54294	3.6901	4.47452	4.14133	2.97867	2.39329	1.64255	3.14613	3.62781	3.09612	2.81349	2.53959	2.06698	2.38714	1.60156	1.74329	0.939545	1.18398	1.33329	4.13	2.06	2.32	2.67	2.81	1.53
1	Bradi1g00720	AT5G04250	-	3.03	1.8	1.42	3.5	3.1	2.79	6.33823	4.10409	3.31251	2.96593	3.99636	4.05412	4.26253	3.45034	2.2508	2.13252	3.87556	5.00203	4.04942	5.01436	3.40438	5.7579	6.59168	5.48984	3.76415	4.18569	5.24	2.46	3.31	3.15	2.86	1.79
1	Bradi1g00830	AT3G60810	-	10.67	11.4	7.84	8.72	8.16	14.46	6.5331	12.989	12.7402	19.3684	15.3812	7.31315	16.2542	11.2772	8.95761	9.55636	15.076	18.9271	8.27458	5.76884	11.5261	14.739	13.0203	24.1558	28.8117	21.0514	13.31	21.06	28.23	27.56	17.8	18.37
1	Bradi1g00847	AT4G00090	-	27.13	9.68	10.27	16.02	20.69	13.23	18.3135	13.7271	13.6819	14.3669	17.2222	16.8161	18.8393	11.0553	15.1819	16.9795	23.5966	19.3668	15.8268	20.4243	19.1301	17.8307	28.5968	17.4334	15.1073	17.4062	30.24	20.2	18.3	19.01	18.07	15.77
1	Bradi1g00910	AT1G65000	-	20.68	6.39	11.98	20.28	21.72	14.36	15.4553	22.7664	17.4474	18.2882	22.8811	18.4314	19.0045	9.4491	25.2783	20.2196	25.0447	25.5732	21.9604	21.4283	30.1452	21.3565	32.4981	12.4022	20.3147	17.4712	23.8	12.09	12.45	14.77	19.62	13.11
1	Bradi1g01014	AT1G15370	LOLITA	48.14	36.26	36.63	35.26	45.26	46.68	34.1996	48.5009	42.977	52.2867	50.6998	34.3202	46.4221	40.7408	42.3509	44.8615	60.1335	65.583	54.5658	98.94	60.5698	90.3787	56.5808	51.4796	37.9052	48.3495	68.39	61.29	52.71	49.87	54.6	51.65
1	Bradi1g01090	AT5G46750	AGD9	31	37.2	37.02	35.3	40.98	39.67	29.6585	51.832	46.1968	55.4812	46.5068	28.7589	36.4739	43.1317	40.6809	58.8803	42.0351	27.8292	47.7747	54.5926	56.53	77.8209	53.553	58.396	48.9794	49.6151	70.39	70.37	57.9	63.3	69.99	74.82
1	Bradi1g01130	AT1G32330	ATHSFA1D,HSFA1D	51.4	20.89	20.32	28.37	35.53	31.77	42.4503	29.7067	23.2582	26.8484	35.0908	38.5366	47.8625	20.6946	26.0712	25.3535	36.9819	41.5832	31.4529	29.0139	29.0516	24.4143	47.3841	27.4019	23.7617	26.5372	48.07	37.82	31.74	34.42	33.31	30.22
1	Bradi1g01170	AT1G32230	ATP8,AtRCD1,CEO,CEO1,RCD1,RIMB1	6.91	10.57	10.87	13.37	13.09	13.21	6.99807	13.0185	10.8468	11.2674	9.72223	8.22501	9.65608	10.6346	13.1686	13.9228	13.0467	8.19581	8.39783	8.67809	9.39122	4.13137	8.58693	11.2504	10.6718	9.71282	20.44	18.15	15.56	13.07	16.36	7.99
1	Bradi1g01200	AT1G61010	CPSF73-I	4.72	2.43	2.06	4.52	4.04	4.8	3.70414	5.66615	4.29608	5.23094	4.59323	3.55557	3.81596	3.6235	3.62097	5.84088	7.28509	4.74382	3.59309	2.77613	3.64505	1.5357	6.45624	5.40603	5.94832	5.00125	6.6	5.39	5.19	5.71	5.8	3.31
1	Bradi1g01210	AT3G14000	ATBRXL2,BRX-LIKE2	1.39	1.19	1.36	2.27	1.72	2.37	1.19868	1.84081	0.794389	2.05212	2.04	0.89119	2.06608	0.58828	0.71764	2.55419	2.28329	3.70166	3.07952	3.54711	3.82401	1.71805	4.24454	3.15771	0.926397	2.52453	3.69	2.66	0.75	1.72	2.67	1.69
1	Bradi1g01270	AT5G65660	-	3.43	1.39	2.42	1.61	1.52	4.25	4.65972	2.69374	1.54384	2.9357	1.63886	4.38228	4.17483	1.5908	2.07407	2.48461	2.68921	3.94808	3.06345	4.62008	4.84287	1.81925	4.81476	2.49745	2.43984	2.35845	1.5	2.28	0.89	1.28	3.07	1.68
1	Bradi1g01290	AT4G04860	DER2.2	32.88	24.29	26.32	31.96	32.65	27.96	28.632	40.3023	38.4148	38.4883	39.4283	29.3497	35.8373	34.9914	30.8358	37.4321	38.527	40.3257	36.0154	53.6592	43.4492	43.4804	44.4462	43.8893	38.6913	43.0941	44.53	41.43	31.87	37.41	36.67	25.25
1	Bradi1g01442	AT3G47570	-	0.27	0.42	0.81	2.29	1.72	0.18	0.428861	0.410392	0.398027	0.853178	2.32002	0.532573	0.226779	0.324438	1.66262	3.25526	2.83671	0.947801	0.833444	0.0637064	0.389607	0	0.72068	0.345582	0.155634	0.0392194	0.25	0.21	0.55	0.63	0.6	0.41
1	Bradi1g01460	AT5G48840	ATPTS,PANC,PTS	4.28	3.02	3.49	5.47	4.17	3.37	3.71387	4.20032	3.56678	4.3119	6.54817	2.09501	5.5097	2.43766	3.97455	4.44445	8.69074	9.96081	4.42983	7.4701	6.49828	7.60198	9.01874	4.47039	5.51671	6.10821	10.75	5.84	4.45	3.05	5.57	4.68
1	Bradi1g01487	AT5G50970	-	19.29	6.55	5.75	8.42	9.07	6.23	15.6098	7.47011	7.26002	7.19759	13.4676	15.3183	20.8449	5.76464	7.12164	6.29896	12.5865	16.1199	9.8868	5.3598	8.27597	4.69533	16.8766	7.80861	5.28332	7.32418	10.24	6.88	6.77	8.27	7.88	9.08
1	Bradi1g01710	AT4G14147	ARPC4	19.21	14.72	14.55	22.5	21.11	21.9	13.5687	22.7727	16.9822	20.4205	18.7125	13.9659	18.3899	20.8587	19.777	24.0848	24.8473	21.1759	16.5559	30.3425	18.253	19.5972	20.808	21.5714	20.6904	19.302	26.22	21.94	17.58	19.43	21.69	19.37
1	Bradi1g01720	AT5G48660	-	1.56	2.52	2.86	4.02	3.11	3.5	3.23531	5.2317	3.84373	4.57737	4.63525	1.62293	3.14306	3.87294	2.96802	6.184	5.52495	3.84827	4.33296	7.38758	6.22401	5.9878	4.17502	4.28905	5.71493	4.32662	6.77	4.73	3.83	5.35	5.24	4.05
1	Bradi1g01780	AT3G01980	-	15.04	7.8	6.65	8.43	13.18	9.75	17.0029	13.235	11.7085	10.3948	13.4317	12.495	24.2909	10.4102	10.3671	8.78191	16.3624	27.451	12.3845	11.6832	12.5498	8.40069	22.7049	12.222	12.1466	17.3029	17.81	10.81	7.94	11.59	10.82	8.66
1	Bradi1g01847	AT3G23790	AAE16	13.51	11.41	7.66	10.21	10.14	14.85	12.5888	13.2314	11.542	12.8912	14.5371	10.5293	16.3001	9.58678	8.59178	12.9055	16.4324	11.9287	9.13526	9.4806	12.6468	8.70003	14.1785	17.0993	13.37	13.8213	23.13	21.7	19.54	19.89	20.49	14.65
1	Bradi1g01936	AT3G59350	-	20.06	16.38	15.05	13.58	18.39	17.51	18.2374	18.5013	15.0795	15.9623	19.1828	15.4124	23.367	17.165	16.5006	18.0997	19.7237	16.0566	14.8482	18.2427	13.8624	18.9926	20.8473	21.4561	16.6517	11.741	30.16	24.35	25.58	22.55	22.77	44.74
1	Bradi1g02030	AT1G64510	PRPS6	516.73	520.41	362.03	476.65	359.99	524.86	553.597	401.215	664.95	742.127	841.972	608.885	576.102	448.928	281.447	411.424	683.367	782.42	629.338	204.61	407.516	274.706	488.924	434.193	591.47	598.808	248.32	361.43	447.53	469.78	467.68	613.13
1	Bradi1g02056	-	-	24.35	9.67	9.68	12.4	21.93	13.86	16.461	9.40714	8.14931	10.6201	22.0326	14.0667	19.6469	10.3815	19.0763	15.5766	24.9545	36.2255	18.8562	7.55286	14.7246	3.14608	29.0692	8.33092	9.92589	14.4034	9.57	7.63	11.79	12.55	13.27	12.85
1	Bradi1g02060	-	-	56.97	65.87	70.93	80.32	87.13	77.92	80.1011	109.806	87.7814	78.7738	77.3044	77.9524	72.608	69.3793	68.5218	95.7101	80.1811	73.2398	74.5194	73.0889	77.6293	70.2307	92.9497	70.9579	82.2399	80.9965	131.56	110.81	92.66	91.28	102.66	82.98
1	Bradi1g02090	AT2G44060	LEA26	33.45	19.74	26.29	27.18	35.52	27	29.9578	30.9559	30.4645	33.6453	33.9273	23.359	29.4852	24.9875	28.6152	32.7519	42.2904	25.6318	41.4044	45.2562	49.0778	49.162	57.1478	41.5187	31.3543	45.2504	55.7	38.45	31.31	42.48	45.59	42.79
1	Bradi1g02100	AT1G09630	ATRAB-A2A,ATRAB11C,ATRABA2A,RAB-A2A,RAB11c	37.22	26.48	48.66	52.84	48.08	27.93	54.3961	61.5557	41.3467	32.5495	41.8735	36.6909	44.8837	49.6283	79.1421	37.2809	40.3202	47.1333	43.6088	58.0979	53.1282	26.6981	65.2398	33.4843	49.4191	40.9521	84.23	53.63	45.43	50.39	49.61	29.89
1	Bradi1g02137	-	-	3.71	2.35	3.32	2.25	3.3	3.87	1.70796	5.47771	3.0062	5.56892	4.97469	3.5639	3.23561	3.0359	3.4107	5.07926	5.887	2.89885	2.94542	3.42193	3.70291	2.46287	8.31653	4.81645	2.82199	3.63252	4.65	5.06	5.16	4.37	5.26	2.78
1	Bradi1g02145	-	-	3.02	2.88	2.26	2.6	2.55	2.58	1.88893	3.67673	3.08403	3.10769	2.93304	2.24908	3.2619	1.79117	3.62741	3.94442	3.21204	3.2342	2.05345	2.6741	3.50819	2.92117	5.20997	4.20976	3.63379	3.77731	6.49	5.1	3.62	4.06	3.74	1.18
1	Bradi1g02220	AT1G72170	-	75.33	68.87	72.2	56.88	82.25	94.34	65.305	125.607	93.6591	120.769	106.48	70.2897	92.2997	90.6596	83.7789	119.36	138.737	132.223	128.01	108.372	161.705	86.281	170.74	124.812	112.654	135.173	104.93	86.61	85.09	75.59	78.32	75.76
1	Bradi1g02247	AT2G26140	AtFtsH4,ftsh4	5.25	4.13	4.37	5.2	7.87	4.72	5.07774	5.87993	3.87841	4.63038	4.4441	4.04765	7.85311	4.35179	5.54816	5.18252	6.40382	7.53893	4.80312	5.46855	6.21094	7.4054	8.64173	5.69456	4.81807	5.99988	10.65	8.19	5.99	6.66	8	4
1	Bradi1g02260	AT5G60050	-	10.1	5.35	6.13	8.4	9.11	6.9	10.5314	10.8685	7.54086	8.20559	10.7786	9.47583	8.18296	7.4829	10.9804	7.89373	8.42265	9.82458	6.44559	14.7395	13.0144	8.05102	15.5926	8.24943	11.8409	10.1511	12.05	8.65	11.08	9.08	10.32	6.11
1	Bradi1g02280	AT1G77280	-	21.46	8.9	11.23	21.09	26.38	15.62	17.5143	23.212	19.827	18.168	25.0413	20.371	17.9803	8.87794	18.0355	21.5874	29.0303	21.2403	16.6861	17.6136	27.1312	18.1269	34.075	18.5486	17.2174	21.6692	22.91	22.46	17.17	26.03	26.42	18.61
1	Bradi1g02350	AT3G45770	-	7.37	10.9	9.81	12.84	12.17	12.67	7.75651	15.1233	12.1172	13.5466	10.6033	7.90767	10.3201	9.53716	10.883	11.6323	12.5407	12.8968	9.80946	8.13673	10.7373	4.52163	12.8276	12.1752	10.2883	11.0133	15.96	15.23	11.38	11.74	11.16	11.24
1	Bradi1g02390	AT1G72175	-	27.15	11.76	12.7	11.89	15.76	11.54	28.9878	23.1856	14.5785	20.042	33.0391	24.2049	33.4202	14.5111	13.7333	14.1978	22.434	33.0597	18.6894	19.0561	18.7615	19.6501	33.3152	14.9507	12.6995	13.2552	23.49	15.44	12.87	15.93	17.62	26.43
1	Bradi1g02480	-	-	15.92	7.58	6.6	7.88	10.79	12.92	12.4986	20.2252	19.0546	20.6714	22.7117	17.7952	10.8746	8.58811	9.50922	11.6596	13.9953	16.9512	9.30205	4.7451	9.43618	6.77772	17.4397	12.9872	11.1434	14.4358	8.74	9.69	7.48	7.6	8.85	10.09
1	Bradi1g02540	-	-	19.72	4.56	9.13	16.47	18.69	11.6	24.4657	18.2692	19.2548	15.3815	23.2164	20.6515	18.9594	9.58019	14.0373	12.4951	17.0828	19.7795	14.7329	11.7037	17.9546	6.64119	29.6817	15.4633	14.3848	19.9418	17.04	9.98	11.89	13.44	12.52	16.35
1	Bradi1g02597	AT3G05420	ACBP4,AtACBP4	33.05	23.77	21.38	20.74	30.68	29.36	25.2223	28.0566	22.6855	29.3339	31.816	29.2967	33.3904	22.4497	18.5864	27.9227	31.1384	28.6901	29.0007	61.512	32.7714	34.1832	40.5378	32.1464	27.867	27.0503	43.89	41.22	31.73	31.43	33.86	33.58
1	Bradi1g02840	AT4G01160	LRB3	3.75	1.66	1.92	3.72	3.93	3.72	4.82445	2.9765	2.40738	2.89182	3.22144	2.11116	3.91159	2.32846	3.59684	3.86736	3.95458	4.3235	2.41744	3.53392	4.83069	3.59997	5.57891	3.50359	3.68196	3.57287	4.89	3.61	2.87	3.01	3.34	2.34
1	Bradi1g02910	AT3G17030	-	4.11	1.68	2.89	4.63	4.55	4.24	2.38985	4.74567	3.13365	3.40274	3.31024	3.49003	3.51994	2.94496	4.67476	3.50277	4.62553	3.85395	2.93521	3.55994	4.85953	2.62434	4.51882	3.98629	6.07649	4.38912	4.87	3.95	5.17	4.98	4.9	2.61
1	Bradi1g02920	AT3G17090	PP2C.D2	10.19	4.39	5.89	5.5	9.01	7.72	11.3665	6.78258	9.90178	8.44139	11.3995	9.28864	13.5206	4.83322	6.16154	12.9021	12.796	13.6709	11.4219	11.851	17.4332	12.4299	15.9965	8.23373	8.27167	10.3837	10.91	8.32	7.66	6.98	9.4	9.84
1	Bradi1g02930	AT3G06610	PYK	48.07	42.48	39.61	44.54	39.51	47.11	40.1481	57.0673	42.0411	50.9174	49.3214	33.2841	45.4633	39.5309	41.5274	46.3791	44.4359	52.0337	56.7224	94.7657	56.0494	71.2684	71.7782	62.57	64.5657	70.1705	64.5	51	49.24	50.5	45.29	37.74
1	Bradi1g02950	AT3G05760	-	31	17.41	20.28	16.49	17.99	18.91	25.2699	22.1794	16.9133	19.7892	23.3131	20.2262	40.9743	18.9263	14.8208	15.3348	24.9231	37.6722	19.2069	16.1282	17.9824	8.4099	28.6305	21.0797	17.9479	19.7736	31.94	23.6	22.74	24.64	23.37	17.99
1	Bradi1g03010	AT1G15030	-	11.16	8.87	8.85	11.55	12.41	11.28	10.19	15.0485	10.9196	14.8921	16.033	6.88549	14.6687	10.4551	13.1807	13.2217	13.4231	13.1358	14.5146	16.6252	18.184	13.5866	16.1126	16.9403	14.7286	15.8688	15.67	14.58	13.71	14.86	14.49	11.44
1	Bradi1g03050	AT4G16070	-	16.91	5.2	8.28	9.68	9.11	5.99	17.2311	6.19464	6.94754	4.54175	11.5562	12.0458	14.6573	6.78456	9.21671	5.92921	11.2333	13.1425	6.64439	6.48876	6.79127	4.88363	24.6578	6.68284	9.2576	9.23106	9.71	4.27	5.52	7.3	8.07	8.83
1	Bradi1g03120	AT4G02340	-	12.93	4.97	6.68	5.92	8.65	6.99	10.8618	9.37911	8.31812	6.943	10.9355	10.654	9.92572	5.05872	8.16419	9.38613	10.9617	9.53356	10.3299	10.3005	12.5027	4.5966	27.7767	13.3084	10.5302	13.8481	17.06	7.29	7.37	8.58	8.65	11.75
1	Bradi1g03130	AT3G16700	-	71.77	53.11	39.53	55.53	54	57.4	61.0387	56.9105	52.1386	66.6918	71.4762	63.3502	82.9723	48.448	49.2454	67.2062	89.745	83.7568	81.2381	93.0447	83.1376	59.9071	99.5549	63.4472	50.0643	60.5069	73.58	63.95	56.5	51.94	60.7	75.82
1	Bradi1g03150	AT5G01470	-	10.38	5.27	7.3	6.03	9.79	8.63	7.06873	11.1195	5.92604	8.62318	10.1494	9.50979	11.5781	5.6316	8.30429	8.16105	7.71686	9.96954	7.81745	14.5845	12.3827	16.0413	15.114	12.1565	9.79813	11.6751	8.44	8.13	8.89	8.15	12.29	9.11
1	Bradi1g03191	-	-	13.55	14.41	9.96	11.17	13.4	10.07	32.7797	44.6609	45.6091	49.2131	48.6431	31.0797	16.5419	24.3702	11.4588	18.6034	10.7079	16.939	25.8879	12.2136	18.8405	16.5912	15.2281	28.9103	16.8889	23.1667	27.28	19.46	12.28	10.9	17.31	4.83
1	Bradi1g03283	-	-	12.3	3.25	5.23	6.64	10.31	8.31	7.83238	9.32164	9.00008	12.2774	15.5352	9.81122	10.8335	3.41004	5.15984	7.4623	9.58415	12.0458	3.47588	3.23632	3.30317	0	8.04656	4.0355	4.66827	6.69413	13.2	7.77	5.18	6.64	5.45	4.81
1	Bradi1g03290	AT5G01470	-	7.55	3.15	3.37	3.18	7.05	8.92	8.20246	9.15765	8.96585	10.4235	11.6253	7.7705	6.35452	4.10213	4.04571	5.39854	8.48723	8.3939	7.01066	7.81113	7.45829	2.49443	10.0293	9.73394	7.75929	10.6393	7.22	8.37	6.84	7.01	6.5	5.53
1	Bradi1g03420	AT5G59010	BSK5	2.04	2.94	2.25	1.44	3.43	3.5	2.55166	3.36182	3.56012	3.8751	3.11776	3.13859	2.37493	2.89949	1.63456	4.01135	4.00689	2.74602	2.87651	3.04237	3.92144	4.35311	3.33571	2.70144	2.98197	2.78944	4.06	5.36	5.36	3.88	4.54	4.75
1	Bradi1g03490	AT1G07410	ATRAB-A2B,ATRABA2B,RAB-A2B,RABA2b	33.71	27.07	24.78	24.68	31.39	32.48	27.0192	32.5468	23.6301	35.1129	33.8025	27.167	41.4677	28.4838	26.0062	35.0239	38.5018	43.2612	35.7813	56.7066	39.6711	68.135	46.2503	42.7759	28.4956	37.0546	48.02	38.15	27.81	37.39	31.16	31.54
1	Bradi1g03590	AT3G09350	Fes1A	9.06	12.85	9.76	11.53	11.37	15.54	7.39641	19.5271	14.9416	23.1153	14.1881	7.41205	10.4576	13.4546	9.40803	20.0738	15.8613	10.7156	16.7921	18.4931	15.7908	11.7071	13.6644	22.303	16.4804	16.2109	20.19	27.75	18.03	16.56	18.18	23.33
1	Bradi1g03605	-	-	2.44	2.95	4.76	2.26	1.86	6.93	1.44649	4.17014	3.20034	2.24248	3.5918	2.92443	3.45701	4.78073	3.14193	3.02077	1.72972	4.84757	0.438223	1.30202	0.828745	8.23655	2.58826	2.25704	3.43251	1.27596	1.96	1.92	1.08	0.76	1.83	1.02
1	Bradi1g03660	AT2G39630	-	10.15	7.32	9.34	11.55	12.51	10.43	9.20987	14.5684	15.5494	12.832	12.9429	5.73027	13.1718	10.9312	13.5749	14.9536	17.0696	15.1932	12.7143	18.8886	19.937	16.1986	24.9213	19.5663	15.2261	18.5527	19.25	14.7	15.79	15.22	13.9	13.18
1	Bradi1g03720	AT5G02500	AT-HSC70-1,AtHsp70-1,HSC70,HSC70-1,HSP70-1	290.45	177.53	235.94	236.17	246.79	237.5	298.826	320.456	274.968	314.204	311.764	257.751	357.12	209.119	305.009	337.186	331.229	266.125	201.737	294.142	271.899	186.615	395.892	320.318	339.936	328.437	374.18	434.9	399.59	436.32	405.9	393.42
1	Bradi1g03730	AT3G46450	-	21.83	15.44	13.36	14.27	18.21	18.47	18.5354	16.9262	12.8405	18.4649	21.8982	12.4841	28.5838	15.4173	13.0511	18.5887	24.9637	27.0758	20.4355	23.2763	22.6897	26.5301	24.8693	18.3766	16.1696	18.9476	23.39	19.13	19.5	19.58	22.35	17.2
1	Bradi1g03820	AT3G46060	ARA-3,ARA3,ATRAB8A,ATRABE1C,RAB8A,RABE1c	16.49	16.89	14.84	15.46	15.05	14.51	13.6761	17.6567	15.0547	21.0281	20.4901	16.1831	20.3665	14.1469	13.3116	22.4497	26.19	22.828	22.6726	33.2489	28.5433	52.7353	25.9082	18.2619	19.2855	20.532	30.82	24.26	23.05	23.55	26.87	23.44
1	Bradi1g03860	AT5G13520	-	18.31	22.26	20.5	23.63	27.72	24	16.2906	30.6086	27.7517	32.7956	26.2843	19.2072	21.5276	25.5906	23.7868	37.5014	24.2304	18.7436	23.3497	22.6827	27.3036	18.4706	30.1476	29.9461	28.4885	30.7397	31.89	30.71	30.55	26.99	31.63	23.29
1	Bradi1g03867	-	-	8.39	3.83	5.51	8.55	6.47	3.98	11.8855	6.49895	4.17457	5.85239	8.79851	10.8372	12.7513	6.18908	7.28753	5.78544	10.0215	9.31468	4.9645	7.65911	6.3274	5.00953	10.1196	6.19933	6.50541	4.67671	4.81	5.86	6.07	7.61	6.17	5.09
1	Bradi1g03890	AT2G22640	ATBRK1,BRK1,HSPC300	21.85	17.46	19.14	18.25	26.41	20.78	15.6457	27.9438	21.8788	28.0548	18.6817	17.8538	22.4699	23.64	21.148	29.3262	26.7681	24.6724	16.9112	45.4475	35.0511	45.1141	25.4107	28.5958	22.9171	27.7921	19.45	22.59	21.73	24.99	24.96	17.25
1	Bradi1g03930	-	-	23.04	15.36	10.82	12.72	17.67	15.7	23.2748	22.713	14.9431	21.378	20.9936	17.2528	28.5022	16.7261	14.2341	20.2604	25.7684	24.5039	20.5636	37.3885	29.6885	31.2951	36.9225	28.706	22.434	26.8198	29.9	19.66	16.92	15.78	18.56	16.3
1	Bradi1g03951	-	-	3.69	4.29	4.33	2.93	5.4	5.68	5.30714	4.858	4.74004	4.99951	5.97077	4.75015	5.80414	2.57804	3.94671	6.9534	7.67313	6.23436	4.72158	3.00643	5.83594	0	6.30921	6.30302	4.21661	6.37295	3.55	4.91	4.15	3.62	5.83	2.12
1	Bradi1g04030	AT3G14160	-	7.79	3.4	2.59	4.93	4.17	5.54	4.12531	4.67272	3.12604	3.75758	5.51085	4.65746	7.49556	4.03259	2.8384	2.57239	4.4496	6.91755	3.77274	2.20105	2.4268	1.16259	5.53877	2.93979	3.59624	2.89007	4.81	5.18	4.87	4.88	5.22	5.31
1	Bradi1g04060	AT5G58370	EngB-3	0.86	0.77	0.97	2.12	1.62	1.1	1.79527	2.72964	2.4536	3.37981	2.3707	2.36189	1.2881	1.08853	1.24765	2.70258	3.26215	1.8519	1.24752	1.29083	2.48671	0	3.99636	2.41697	2.74774	3.92207	4.31	3.63	2.04	3.49	3.23	2.85
1	Bradi1g04110	AT2G46310	CRF5	87.6	60.07	70.94	66.43	70.33	54.71	73.765	68.7109	54.1988	48.5026	62.197	71.2481	87.2572	76.4718	74.423	59.446	64.4325	81.1016	60.8666	61.7694	66.8713	46.1991	78.6055	57.6653	57.7631	64.9552	85.91	66.79	75.62	79.38	78.85	62.93
1	Bradi1g04191	-	-	5.86	2.93	2.75	4.24	4.41	4.46	10.0529	8.08397	5.90158	8.15789	8.73996	8.06281	9.84396	4.38367	4.1477	4.77857	7.70146	8.24757	7.14575	5.33813	7.83681	11.7835	7.51482	4.3207	3.30654	5.20811	4.92	5.27	3	3.75	3.33	5.49
1	Bradi1g04220	AT5G14670	ARFA1B,ATARFA1B	145.15	105.33	97.43	69.87	125.45	134.46	73.6749	127.036	113.985	154.658	137.041	79.6771	129.511	111.219	104.053	153.959	182.16	140.789	231.465	351.525	204.206	349.237	207.577	175.72	155.536	159.497	173.66	163.81	155.05	144.15	151.52	155.88
1	Bradi1g04232	AT5G20180	-	7.3	6.82	11.44	10.51	13.83	10.29	6.4185	16.9806	13.0916	18.6948	13.1681	7.59165	7.56466	8.47255	13.3485	22.2732	11.7905	14.0463	15.9604	19.9191	19.3214	27.1339	15.2393	21.9606	22.5331	21.8336	20.56	9.92	8.24	10.39	10.89	5.89
1	Bradi1g04240	AT5G12190	-	39.61	25.33	31.59	29.35	34.86	39.5	44.2404	45.1962	39.6968	42.8565	41.4723	26.437	47.8005	37.1613	40.1833	45.3797	46.393	53.2738	33.2058	60.8373	54.5972	60.1773	65.0632	43.7462	38.4584	45.3938	67.31	40.18	41.93	44.99	40.81	35.62
1	Bradi1g04270	AT1G56460	-	33.24	14.88	11.85	14.58	22.08	17.85	20.1771	17.4703	14.5971	16.163	20.1678	18.3565	30.0614	12.2622	11.8222	16.7176	23.538	28.2163	11.9808	14.4177	18.5963	9.54877	24.086	20.2201	16.1331	18.244	27.66	27.01	23.51	24.52	26.15	24.51
1	Bradi1g04330	AT5G27540	emb2473,MIRO1	34.41	30.69	26.39	34.06	41.08	39.08	33.8997	37.4171	34.8203	38.5242	38.9765	28.888	38.2048	31.2699	33.8029	39.9871	45.4272	31.0156	32.036	28.0688	31.9371	21.2914	43.1184	37.452	34.4174	38.2258	53.83	43.23	38.06	43.15	46.78	39.85
1	Bradi1g04520	AT4G16580	-	110.67	80.37	69.33	81.66	107.16	98.9	92.7427	108.164	102.206	105.633	105.838	93.3738	117.399	85.0757	80.9265	107.634	119.361	98.3448	93.5605	83.5425	91.0775	85.2835	121.74	107.103	92.877	97.8184	130.62	128.07	109.47	110.75	122.65	130.16
1	Bradi1g04570	AT1G03360	ATRRP4,RRP4,SOP2	10.71	7.53	8.92	9.16	13.97	12.38	6.95231	14.9631	14.7357	18.1773	15.5349	9.38164	8.62383	8.27719	9.03106	15.5178	16.2012	12.9867	12.3491	16.1498	13.0325	17.6909	15.4167	14.142	12.8311	16.4898	22.93	17.9	13.57	18.57	15.09	14.55
1	Bradi1g04590	AT3G12600	atnudt16,NUDT16	16.32	14.28	13.07	15.85	15.3	15.51	15.2876	18.6955	15.5384	21.8708	15.6263	13.5856	18.6043	13.0302	11.0624	21.2759	18.2686	19.7978	15.4802	11.412	17.5569	12.4925	18.8157	21.1985	13.803	20.2082	16.25	18.36	16.37	16.99	18.99	17.79
1	Bradi1g04710	AT3G03880	-	22.77	24.2	25.92	21	23.85	17.71	33.3363	36.8707	20.2964	26.4135	28.848	22.758	23.8527	29.0757	25.4318	17.5557	21.2132	20.4661	20.6685	38.5173	28.6888	19.6455	36.3102	36.2532	33.7938	26.466	30.66	33.57	33.91	36.34	30.48	29.92
1	Bradi1g04740	AT5G25450	-	48.48	60.37	67.84	73.26	66.63	55.09	24.3349	70.4089	62.7784	82.3294	73.4927	32.8446	41.7773	66.2121	85.6493	94.8129	105.608	59.4099	90.2504	82.7616	82.4988	80.843	73.728	76.6335	81.8019	109.889	125.79	102.3	93.57	100.6	112.43	104.96
1	Bradi1g04810	AT4G25650	ACD1-LIKE,PTC52,TIC55-IV	251.9	219.63	151.25	126.86	164.64	190.12	181.449	195.692	193.505	256.34	237.378	203.506	310.813	203.046	167.996	240.91	276.441	360.476	262.568	148.286	201.341	156.782	258.203	302.955	229.041	245.949	222.41	278.12	243.8	226.42	226.42	210.97
1	Bradi1g04940	AT1G20890	-	9.34	7.22	7.21	6.65	10.26	8.15	7.73512	11.8168	13.3869	12.902	10.6399	6.95283	7.4715	8.38345	8.28157	15.0945	13.0566	12.0951	8.49428	14.9404	14.0776	16.3576	14.1519	13.3521	9.82136	13.3339	14.23	17.75	11.41	14.48	13.5	7.95
1	Bradi1g05030	AT2G32670	ATVAMP725,VAMP725	96.1	68.19	70.79	70.15	87.81	90.85	105.077	98.771	77.2373	99.1187	110.803	88.7883	136.588	87.4718	90.5569	104.819	126.927	122.075	101.4	115.667	94.9835	116.555	150.476	96.1878	82.9915	89.9446	173.64	115.34	107.07	114.1	118.44	117.43
1	Bradi1g05037	AT1G59640	BPE,BPEp,BPEub,ZCW32	1.58	1.48	1.49	1.27	1.8	2.51	1.41753	3.6109	2.63905	3.56782	1.16481	1.64028	1.64776	2.18621	3.44098	2.07408	2.25574	1.90538	3.1102	3.07736	4.2757	3.66173	2.86564	3.73374	2.1009	2.55588	7.63	3.81	2.97	2.55	2.95	1.46
1	Bradi1g05070	AT1G25540	MED25,PFT1	30.46	13.63	13.1	10.88	14.58	12.67	28.0902	15.7504	13.5434	12.1039	21.5781	22.6498	33.7548	15.9646	15.1038	11.7913	20.9996	23.9586	19.0317	13.036	14.2274	6.60911	29.5254	15.8679	13.2137	14.0234	16.87	16.4	16.71	17.43	18.95	15.59
1	Bradi1g05080	AT4G33660	AthCYSTM11	6.36	5.64	5.71	5.04	4.32	6.28	5.18617	7.77826	5.52677	6.63745	4.80324	3.68061	8.67949	7.03533	7.56746	6.45517	7.33419	8.6808	9.85841	13.7233	17.7867	0	6.92951	7.39446	12.1601	9.95928	3.55	5.38	5.47	6.51	6.72	6.8
1	Bradi1g05100	AT1G59710	-	1.29	2.74	2.22	2.96	3.17	1.02	2.55334	2.58234	5.11894	3.70947	1.98867	2.97336	2.2537	1.50702	3.59174	4.7981	2.23328	1.27008	3.5845	2.84304	3.09793	5.53733	3.18209	2.80298	1.57867	1.18837	3.13	1.37	2	2.13	1.46	8.34
1	Bradi1g05156	AT2G02590	-	9.61	7.67	10.4	8.83	10.7	12.27	13.3034	12.4674	14.7169	17.2307	19.8539	15.7274	14.42	10.2743	10.8979	13.7369	17.3813	17.8932	14.2556	7.23989	14.2126	5.51007	13.1769	9.82632	13.9338	16.0088	7.51	12.02	11.11	12.86	11.83	11.33
1	Bradi1g05217	-	-	30.5	20.16	27.24	27.43	23.33	20.21	43.4981	30.5591	28.2659	22.3751	29.0155	28.6149	42.0108	29.1974	33.1595	22.93	30.9397	31.8206	32.3834	24.1937	27.9961	15.4871	42.3229	24.9993	29.06	24.0593	30.77	26.61	24.24	28.5	28.95	22.1
1	Bradi1g05320	AT3G04630	WDL1	4.2	3.06	2.55	5.89	3.58	5	2.97484	5.81153	5.64685	4.91061	4.86315	3.2016	5.29094	3.29893	4.59785	6.87975	6.01775	5.74674	5.7344	5.68158	7.13602	5.75903	4.07058	4.23516	4.80134	4.91089	5.13	7.12	7.83	10.33	11.06	14.74
1	Bradi1g05360	AT2G16860	AtSYF2	14.97	9.47	11.14	12.38	14.47	9.68	11.6864	13.3178	10.9475	9.02936	11.9681	10.9017	15.8853	9.01255	11.8636	11.7295	12.4912	14.3185	10.8372	12.0137	13.0402	8.60517	19.2136	13.8812	12.0645	11.8911	18.89	16.63	11.95	16.36	15.15	14.62
1	Bradi1g05371	AT1G08770	PRA1.E	3.09	1.19	2.58	2.92	3.31	2.16	3.82542	3.93881	4.17014	4.45	5.103	3.21717	3.86758	2.08771	3.0513	2.79977	6.83469	6.51617	3.93804	5.20973	4.12167	0	5.07092	3.41853	2.45325	3.4823	1.64	1.87	1	1.14	2.33	4.5
1	Bradi1g05390	AT3G23060	ATBM1C	7.8	3.3	2.99	3.91	5.33	4.58	14.1241	6.82582	5.13252	5.28793	5.2961	8.6749	9.73552	2.55853	3.46202	4.36773	6.13382	7.61906	3.44268	6.8533	5.76149	12.0563	18.8946	11.7303	7.41232	10.199	10.4	5.82	3.53	5.25	4.8	3.6
1	Bradi1g05420	AT1G04230	-	31.03	21.08	17.35	17.39	18.4	17.93	29.1314	21.5668	15.3229	19.4994	26.2143	25.105	33.5573	18.8438	19.049	17.201	24.6403	26.963	19.5574	20.7655	19.0942	11.1711	30.2777	19.8238	17.6901	18.3894	27.33	23.31	21.66	24.39	24.33	25.62
1	Bradi1g05430	AT4G02590	UNE12	36.56	25.25	24.94	24.06	30.02	22.31	41.3934	40.8861	30.2977	31.5615	37.014	34.8743	46.6438	31.4709	26.0689	27.685	36.2229	41.255	25.9665	17.008	24.2364	7.61324	37.4731	22.3283	20.4819	21.4278	32.07	34.66	28.47	24.97	28.83	37.63
1	Bradi1g05690	-	-	1.85	0.95	1.02	1.76	1.81	1.75	2.69443	1.75	1.97669	2.10478	1.8741	1.39433	3.08569	1.04305	0.590481	2.7673	2.71506	3.95698	3.51383	4.85788	3.70348	0	4.50695	1.17252	1.18531	2.14229	2.43	2.06	1.43	1.09	1.5	0.89
1	Bradi1g05715	ATCG00900	RPS7,RPS7.1	218.01	196.92	239.67	174.34	243.11	205.25	399.796	298.081	279.692	248.702	301.528	375.898	303.49	288.852	290.115	214.276	252.241	386.852	166.522	192.465	184.043	246.837	178.271	164.411	133.671	164.671	148.38	94.37	96.67	99.27	101.15	97.7
1	Bradi1g05740	ATCG00680	PSBB	72.95	57.14	59	52.75	81.41	76.36	103.17	78.2007	64.7029	76.6626	88.831	93.6505	93.4125	87.1776	71.8363	67.4257	81.6192	96.0352	90.2227	50.6576	68.6127	42.0572	105.784	76.3148	88.4697	78.1542	88.1	0	0	87.81	0	0
1	Bradi1g05749	ATCG00640	RPL33	61.34	58.29	73.38	73.57	97.08	61.7	38.5463	46.3066	55.2155	39.1239	39.938	71.6451	103.339	63.1028	69.8725	82.0489	62.4427	150.149	52.6496	26.7179	42.5301	140.805	66.4225	24.9858	52.5862	42.6816	47.91	46.6	50.82	52.7	38.77	35.44
1	Bradi1g05799	ATCG00890	NDHB.1	49.59	58.28	57.39	51.48	56.59	47.93	138.581	93.5661	101.267	72.6597	97.8222	105.25	67.884	58.5977	55.6547	37.2607	58.6512	55.8876	42.8932	25.5935	23.436	15.8504	43.9078	32.1088	39.1885	35.1302	43.47	23.67	22.43	23.69	21.89	21.74
1	Bradi1g05810	-	-	9.78	9.07	9.76	7.98	10.19	6.86	9.45482	12.6774	9.9587	11.1145	13.7156	8.3536	12.245	9.42793	8.90529	9.02373	13.1917	10.298	8.28088	12.1552	9.19074	9.2984	13.818	8.76889	6.77771	9.649	11.55	9.87	8.43	10.41	10.49	7.27
1	Bradi1g05996	-	-	5.43	6.42	7.63	10.74	8.82	7.44	7.88293	16.2769	9.26855	9.34512	7.63895	11.6806	7.14158	12.2758	11.8451	7.18725	10.3831	10.1304	8.80911	10.5491	13.6332	15.8245	13.5516	17.3658	12.4957	15.8707	18.79	8.47	7.83	6.78	9.35	6.52
1	Bradi1g06110	AT1G11890	ATSEC22,SEC22	24.66	19.51	19.62	20.85	27.13	22.34	21.332	29.1093	21.9698	26.5068	23.2305	20.3353	22.1976	21.2703	18.8456	27.9093	30.9579	25.6292	29.4134	31.4427	29.295	20.0743	29.9431	26.4981	25.2673	29.0398	34.01	27.92	31.62	30.24	27.64	29.03
1	Bradi1g06122	-	-	5.18	4.14	4.69	4.43	5.06	4	3.05627	3.43459	5.72634	4.00051	3.4095	3.48728	5.42148	3.77899	4.9464	3.56145	6.67493	10.1712	4.53433	3.5837	6.19544	10.1134	9.11105	4.70014	4.12455	4.7868	8.43	3.38	2.96	2.67	3.12	5.06
1	Bradi1g06320	AT3G11780	-	10.1	8.02	9.27	8.87	8.95	11.18	7.47944	10.1741	6.46303	8.87941	9.92158	10.6813	15.746	10.1682	9.39131	13.7953	15.5073	20.6934	16.7769	20.9268	18.4634	4.01601	14.1853	16.1787	12.4152	14.8921	18.63	17.39	12.23	15.28	11.81	11.4
1	Bradi1g06580	AT3G22290	-	32.6	30.85	25.23	27.14	28.15	32.39	23.3908	30.4438	23.7979	27.5486	26.095	21.6903	35.4509	26.4864	25.8671	31.3076	38.321	33.8451	27.5183	35.4325	27.3826	35.5618	33.2646	37.6817	23.3692	30.1509	46.18	44.06	35.06	35.22	38.95	33.78
1	Bradi1g06590	AT1G01020	ARV1	11.45	7.16	7.21	8.68	9.31	9.39	10.4964	10.1384	8.32158	10.1527	10.4669	12.5795	12.8426	10.1534	7.43068	12.3676	14.5988	16.982	11.1654	15.7297	11.7963	15.2506	16.3649	14.7327	10.8904	10.3338	13.04	10.73	9.26	9.17	10.44	9.7
1	Bradi1g06620	AT1G56000	-	19.99	33.45	18.96	15.18	13.17	15.43	16.576	15.4055	12.9329	12.6307	12.9972	14.72	28.0519	19.5038	15.2707	16.1383	17.0835	21.4868	18.5559	13.3135	12.9415	14.8795	13.4238	16.7603	10.9163	12.512	11.04	15.71	10.6	9.44	11.38	16.79
1	Bradi1g06630	AT2G17380	AP19	24.07	35.9	39.78	35.95	46.99	39.04	24.8025	50.8529	44.8332	46.8671	36.1884	28.8248	25.912	39.2332	39.9981	47.7487	43.8031	33.4717	47.2615	70.0793	51.8773	84.1102	44.4432	44.8365	44.1733	45.1439	51.71	64.42	57.2	49.08	53.25	42.67
1	Bradi1g06640	AT3G60830	ARP7,ARP7,ATARP7	6.96	8.58	6.14	7.75	10.53	13.34	6.39369	14.2524	12.8424	15.8544	12.1505	5.57804	7.89575	8.96897	8.55037	15.2757	12.1961	11.0028	11.6567	16.1064	10.0346	20.3777	10.7413	13.5307	11.7979	12.9313	13.19	16.93	13.39	14.58	13.51	20.58
1	Bradi1g06800	AT5G62690	TUB2	64.69	46.98	48.42	51.59	68.81	62.02	58.5556	87.2904	73.3366	76.1941	69.61	56.4614	60.1246	58.9534	60.6743	83.867	74.0674	49.3263	61.9197	110.722	78.6916	88.7442	79.053	59.2481	63.9544	59.7411	104.71	93.98	86.63	82.26	93.88	80.94
1	Bradi1g06890	AT1G31330	PSAF	3124.78	3912.72	5237.47	4794.05	4293.16	3534.54	4922.71	4309.03	5444.22	4016.93	4057.3	4720.35	4032.56	5858.07	6944.07	5365.31	3739.12	3661	4080.68	2456.39	4161.7	2111.86	3627.44	4301.98	5609.16	5159.64	2272.78	3731.06	4049.83	4308.1	4183.39	3480.92
1	Bradi1g06917	-	-	12.77	8.93	9.6	13.14	18.86	14.76	13.6385	15.4978	12.0803	14.9488	17.9391	13.7099	15.418	8.10271	10.6054	18.1046	17.4878	19.7634	12.3245	10.7559	14.2966	8.50149	16.9183	17.9703	14.8556	14.0539	26.87	24.82	18.77	21.12	22.1	19.12
1	Bradi1g06970	AT2G43000	ANAC042,AtJUB1,JUB1,NAC042	2.06	1.05	2.26	0.12	1.91	1.85	1.47355	3.06813	1.88676	2.30043	2.44102	1.13715	3.2641	1.31423	2.55253	2.33857	1.83698	1.63514	1.09842	4.40416	0.533333	2.53224	7.22334	6.02618	2.8533	0.926327	4.72	0.4	0.86	1.24	2.39	0
1	Bradi1g06990	-	-	2.15	0.47	0.22	0.65	0.7	1.04	2.255	0.809932	0.191422	1.64563	1.78178	4.33782	2.86223	0.484575	0.604497	0.937233	0.835591	4.33534	1.86947	2.5031	4.25656	13.0067	9.97776	2.55834	1.7042	1.95313	1.5	1.06	1.12	0.96	0.78	0.97
1	Bradi1g07070	AT1G19400	E-4PDHase	64.61	62.48	96.44	72.75	51.51	44.77	57.1489	64.5224	40.1784	39.3143	50.7061	41.101	73.5387	89.522	63.3196	39.468	51.1305	63.017	69.8975	63.444	63.3685	41.1473	59.3791	59.3591	78.3868	55.5942	72.73	72.53	79.49	71.19	61.6	46.34
1	Bradi1g07110	AT1G19430	-	27.59	6.28	5.18	12.22	19.58	16.72	19.8152	11.9333	16.1848	18.3012	21.5283	16.339	19.6391	7.99081	8.7326	19.313	23.4036	18.0989	21.287	12.4896	20.0321	11.8067	24.0067	14.048	11.9624	18.6928	32.04	20.39	16.88	19.7	23.59	17.84
1	Bradi1g07150	AT1G79010	-	165.56	143.63	162.84	151.23	136.99	130.16	109.631	104.361	92.5094	98.9315	112.613	99.4901	205.414	168.527	153.536	156.037	176.436	194.427	183.013	177.702	152.491	170	172.635	154.686	148.161	151.122	215.4	181.9	160.34	167.89	172.45	158.23
1	Bradi1g07180	AT5G65700	BAM1	7.82	5.75	2.81	3.82	5.35	8.18	6.91981	6.40256	8.5269	8.60546	7.28008	3.46589	8.28713	5.6185	3.23151	8.7733	8.64915	7.15707	4.13507	6.47371	7.76374	2.13802	8.90864	7.68722	6.05534	7.07889	3.79	7.72	5.64	4.73	5.72	3.35
1	Bradi1g07200	AT2G16250	-	22.23	14.1	11.42	10.37	15.33	14.05	17.0445	19.8343	18.9837	17.6778	18.8025	15.7082	21.2696	13.9083	15.236	19.1621	21.1445	16.5143	19.4958	25.9696	22.2777	15.3213	40.0923	16.5783	14.1425	15.1528	40.59	20.49	19.2	17.46	17.57	17.39
1	Bradi1g07210	AT3G43980	-	58.18	54.66	56.08	55.01	74.15	75.84	59.7636	117.633	103.149	157.608	113.837	49.5961	51.4977	73.3599	63.928	121.231	108.201	81.5341	95.7077	162.247	123.157	107.338	128.804	101.386	125.911	132.643	121.06	77.03	77.06	81.08	80.98	71.7
1	Bradi1g07230	AT4G37830	-	146.36	127.6	154.83	175.14	169.04	130.7	154.195	208.653	203.696	200.996	187.194	142.253	180.791	204.306	212.195	238.588	233.521	232.093	220.715	218.144	225.417	224.789	241.675	201.392	209.59	216.228	200.8	179.73	139.33	158.36	168.48	172.51
1	Bradi1g07277	AT4G07960	ATCSLC12,CSLC12,CSLC12	6.58	5.41	2.9	5.84	6.94	5.51	7.69755	5.91918	7.50666	8.25625	7.87188	6.1634	8.53522	6.35889	3.73079	7.92918	5.16815	5.23646	10.055	17.7678	12.9224	16.7095	10.1345	5.39405	6.82248	8.63469	9.71	5.35	6.03	5.05	4.47	34.18
1	Bradi1g07370	AT1G74970	PRPS9,RPS9,SOT8,TWN3	240.13	234.91	155.09	237.82	163.79	235.28	213.689	201.855	295.189	351.56	402.001	269.713	206.087	177.715	135.885	216.706	308.074	336.662	348.923	147.784	250.709	149.691	225.171	250.659	335.683	337.044	130.04	174.35	232.1	226.54	212.77	291.71
1	Bradi1g07570	AT1G06870	Plsp2A	18.58	52.07	81.91	61.95	38.68	27.14	20.4734	71.6663	48.8348	50.0461	30.9976	22.773	25.3035	90.7568	87.6252	68.1208	35.8312	19.584	50.1588	53.1267	45.893	50.6322	45.6808	58.9419	100.15	51.7006	73.31	59.21	76.51	65.35	64.05	62.32
1	Bradi1g07577	-	-	10.24	19.32	25.79	14.21	7.68	8.61	14.6713	15.1071	10.0472	7.45325	12.9791	12.6124	20.1168	32.5202	23.8014	7.9921	8.9371	9.47024	15.0693	13.2518	9.43879	12.3541	16.7698	18.8898	22.4251	11.0768	17.54	15.43	21.04	19.28	14.57	7.32
1	Bradi1g07625	-	-	1.92	0	0.74	0.15	0.9	0.62	0	0.732433	0.271992	1.54986	1.47767	0.79839	3.8417	0.217153	1.1911	0.433463	0.888115	1.6998	1.44991	0	1.2736	0	1.02719	0.323198	0.290547	0.876407	1.31	1	1.9	1.52	0.84	2.79
1	Bradi1g07635	-	-	1.35	0.37	1.01	0.78	0.51	1.3	2.55734	3.83283	3.13695	3.82334	5.5848	3.2032	1.92697	1.43785	1.08613	1.60456	0.928764	3.21584	2.66421	3.36949	2.61631	10.6595	3.90021	2.107	2.12048	3.07544	1.7	0.76	0.44	0.92	0.47	1.53
1	Bradi1g07650	AT5G66850	MAPKKK5	8.23	7.74	6.84	6.48	10.57	8.44	9.55497	11.2171	7.16029	7.81246	7.20584	6.3568	13.799	7.09629	7.25869	8.62638	10.2473	9.26842	7.06907	8.92229	11.2204	11.5428	14.978	9.83831	9.67244	10.9491	15.11	7.8	8.45	9.71	9.61	18.35
1	Bradi1g07710	-	-	4.57	2.85	2.26	3.38	2.49	2.24	7.34477	9.72629	9.19297	13.0336	14.1029	8.73227	4.08648	3.46306	2.92619	3.40772	5.50183	4.93932	3.23753	2.89126	2.44758	3.28695	4.39027	3.73304	3.8912	3.29133	4.21	4.14	2.77	3.73	2.73	1.85
1	Bradi1g07810	AT3G50000	ATCKA2,CKA2	51.12	38.79	46.76	55.08	44.21	33.05	52.0924	56.9698	40.1101	39.3307	49.2807	50.4983	51.479	51.1037	51.3996	36.5902	42.9451	41.3159	39.1737	40.4036	42.1649	28.6971	55.9965	45.5694	58.5983	45.0282	61.84	59.17	56.65	68.79	61.78	54.58
1	Bradi1g07820	AT4G33910	-	1.71	0.79	1.14	1.63	1.76	2.08	1.05334	3.54262	3.5396	3.86628	2.58704	2.79458	1.79417	1.70054	2.09784	3.12481	3.62565	3.68317	2.37017	6.41285	5.2688	1.49328	4.00973	4.30334	2.59855	4.83923	5.44	4.27	2.05	3.27	3.44	2.65
1	Bradi1g07930	AT4G37360	CYP81D2	223.92	83.87	64.25	98.08	132.37	108.44	182.274	123.828	166.766	161.753	241.388	232.729	202.079	75.0933	90.2396	136.724	169.574	217.772	195.341	109.875	183.905	127.761	316.135	121.791	67.9439	124.375	155.89	77.6	64.24	73.22	96.83	148.63
1	Bradi1g08020	AT3G15660	ATGRX4,GRX4,GRXS15	44.9	35.16	38.06	46.64	52.78	51.91	41.1593	57.3073	48.8906	57.8405	56.4576	41.0456	41.1715	42.2369	44.692	55.1029	59.7924	53.7165	56.597	64.4296	51.564	47.1878	67.8036	51.7816	60.3459	57.3199	65.9	63.7	51.22	53.12	53.92	57.93
1	Bradi1g08040	AT2G03430	-	32.15	12.79	19.22	23.56	20.16	14.7	26.521	20.2707	17.9793	16.4367	33.3405	22.0684	22.9265	16.1312	16.5563	16.0459	33.627	30.9901	30.9837	29.6788	26.4493	16.0612	35.4675	22.8657	25.508	24.4931	33.23	33.46	25	28.09	26.65	52.15
1	Bradi1g08060	AT5G15410	ATCNGC2,CNGC2,DND1	48.64	55.69	40.08	43.25	43.84	48.04	51.779	56.0579	60.432	59.6827	52.7816	50.5865	85.6848	43.6007	44.1597	59.394	51.9782	46.6776	51.324	62.8553	48.0266	40.1018	54.794	61.0458	70.1965	66.8454	30.66	48.56	39.04	40.09	42.07	23.02
1	Bradi1g08190	AT3G21560	BRT1,UGT84A2	65.95	91.69	116.09	61.78	64.11	58.03	79.4375	114.606	58.7089	50.8548	59.9468	65.072	60.1394	154.772	107.947	47.0998	56.5851	63.931	97.0126	96.8493	98.491	45.6764	154.036	131.696	154.447	123.905	121.74	89	119.95	104.04	85.62	69.55
1	Bradi1g08201	AT5G07960	-	39.66	30.35	39.89	39.25	39.64	35.03	33.0822	47.6726	36.1435	37.4848	31.1905	33.7195	38.8616	44.745	46.3017	37.0903	42.4834	43.3925	60.6325	104.427	66.5443	74.1421	65.3306	60.6834	49.4045	50.1271	67.33	53.2	43.46	48.99	50.09	39.08
1	Bradi1g08210	-	-	1.59	1.19	1.37	2.2	2.91	1.92	2.14506	4.41299	3.11589	4.34127	2.80583	2.81199	2.6143	2.05981	2.12264	3.8646	3.14287	1.54479	1.54295	1.74409	3.84175	0.817645	2.51614	3.07704	3.67614	3.17525	4.58	4.24	4.3	4.96	4.93	3.59
1	Bradi1g08217	AT3G05010	Cand2,PMTR1	34.9	35.16	36.15	40.64	37.87	35.4	41.0115	43.217	41.2702	37.8614	39.2454	30.9145	46.8201	41.5359	45.6366	39.4509	42.5954	39.3227	41.7605	49.2622	51.0432	37.9082	38.1685	44.9641	42.1972	43.2034	42.87	37.33	34.39	43.26	40.9	29.62
1	Bradi1g08240	AT1G69270	AtRPK1,RPK1	13.26	22.76	19.15	18.64	20.7	17.76	14.6439	31.1738	21.8214	23.5979	18.6502	14.5444	14.8646	26.8683	21.1668	26.1729	17.7717	10.907	19.51	21.242	23.8333	12.8531	24.0553	29.403	27.2804	21.9702	44.95	30.04	27.03	26.27	27.44	18.58
1	Bradi1g08294	AT5G60940	CSTF50	4.88	1.39	3.17	3.38	5.91	3.91	4.94856	7.11036	5.29071	6.96976	6.72867	4.83846	4.81061	3.41867	4.77503	5.39603	5.12554	5.77708	4.52606	6.32975	7.99594	3.19373	5.90777	6.1238	6.21159	7.08651	5	5.85	5.79	6.76	7.28	13.07
1	Bradi1g08320	AT1G26340	ATCB5-A,B5 #6,CB5-A	4.92	5.31	6.48	10.29	8.64	7.57	4.58759	11.2407	10.9187	14.1177	7.89185	4.82292	4.58856	5.66487	6.94547	12.752	14.0929	7.55121	6.77231	20.3979	12.6984	20.166	13.4453	13.8294	16.7199	17.2808	25.23	21.15	15.8	15.28	16.04	9.45
1	Bradi1g08370	-	-	79.7	38.31	18.83	45.41	52.92	41.74	56.0399	26.6023	30.8421	30.4614	52.1187	65.0974	81.4656	30.5778	30.4714	31.8993	58.6968	86.0127	48.7063	25.4743	36.9109	29.8519	73.549	19.7541	19.4893	29.1305	43.83	26.17	28.32	24.53	28.38	26.45
1	Bradi1g08400	AT5G35840	PHYC	48.02	22.31	30.81	41.25	38.27	28.59	52.7934	39.0478	31.2269	31.076	53.1574	43.8687	37.9108	27.405	40.2505	32.6764	43.4278	40.9694	33.1245	22.9274	32.4745	16.1046	48.3622	25.3877	32.5503	28.9114	20.05	20.38	19.49	23.05	21.26	20.76
1	Bradi1g08410	-	-	7.39	7.04	4.29	3.6	2.73	5.42	9.58823	9.9859	5.79	9.30732	7.96357	5.42606	8.80177	6.69693	2.24721	6.90778	3.65061	5.18435	13.6468	36.9164	34.924	39.9497	13.7752	15.7484	8.80994	11.5758	26.04	10.51	12.12	8.52	12.71	6.69
1	Bradi1g08421	AT4G16370	ATOPT3,OPT3,OPT3	10.29	16.93	11.66	8.9	14.43	14.26	5.83998	24.8167	17.1183	27.946	10.2007	8.42304	15.8692	13.3769	10.4751	26.6331	17.4084	13.5321	19.1409	18.9155	24.2675	26.4987	18.5772	34.9453	23.7693	24.7924	44.92	61.7	51.04	35.05	61.22	36.28
1	Bradi1g08430	AT5G55540	LOP1,TRN1	3.52	3.2	2.05	2.57	2.9	2.51	2.53918	4.80375	3.26882	4.6726	3.08522	3.22568	3.85849	3.90313	2.77179	3.3043	2.926	3.39563	4.15995	3.92014	5.83029	4.63202	5.47659	5.44416	4.80599	4.89903	2.23	3.25	3.2	3.03	2.82	3.52
1	Bradi1g08510	AT1G04130	AtTPR2,TPR2	3.6	3.27	3.01	3	5.97	5.52	4.33617	7.74021	5.60053	7.55646	5.23268	2.10527	4.39341	5.1815	3.60548	5.75977	6.27616	4.73456	3.73157	8.33812	5.1703	7.66621	5.75948	6.3147	5.01859	5.74774	8.54	8.3	8.13	6.87	7.47	6.34
1	Bradi1g08690	AT1G54390	ING2	31.5	31.09	30.37	36.63	33.77	26.63	50.1684	58.0756	50.0579	51.586	56.4911	54.8663	37.6421	38.0337	48.613	48.2352	54.6918	52.027	32.3553	28.3437	45.9449	35.1802	41.8459	35.9371	41.9452	52.4892	40.95	38.08	33.01	35.41	37.14	32.07
1	Bradi1g08718	AT1G05385	LPA19,Psb27-H1	109.1	57.51	38.54	55.79	84.69	75.45	54.3591	47.903	69.103	86.7358	80.7343	72.1052	87.9146	47.7735	43.4736	76.737	98.2921	134.234	75.6024	43.8391	83.5911	55.9042	114.821	89.5702	52.502	83.9186	68.19	70.21	55.04	56.5	62.3	75.04
1	Bradi1g08900	AT3G22845	-	36.37	31.09	35.96	34.24	35.49	32.87	45.3834	49.6775	37.9321	41.6443	36.1098	33.9808	37.2003	35.8078	38.2116	37.6379	34.9852	37.9184	43.4225	82.6244	50.1678	60.5456	51.809	57.5404	48.3635	50.2466	64.75	49.1	42.67	40.37	46.94	34.36
1	Bradi1g08930	AT5G43830	-	335.62	254.78	290.78	421.9	382.14	331.78	296.322	425.724	324.851	353.532	360.189	268.528	326.657	331.796	473.888	408.797	444.113	381.274	434.994	583.228	574.882	440.364	505.423	389.99	333.678	400.596	483.75	413.12	384.68	385.19	426.09	425.12
1	Bradi1g08940	AT1G17680	-	2.56	2.3	1.36	2.27	3.15	1.68	3.29265	2.67799	1.86989	2.38187	2.77237	2.41838	2.57586	1.73921	2.59176	2.29406	3.0313	1.20364	1.9139	1.79582	2.23251	3.23165	3.50945	1.99445	2.75393	2.15523	4.03	2.69	3.13	3.08	2.79	2.27
1	Bradi1g09065	AT3G54560	H2A.Z,HTA11	99.72	76.38	132.64	144.42	122.71	77.07	96.3621	166.503	133.291	107.422	113.867	94.4612	97.112	103.765	187.569	137.005	105.162	128.255	94.414	151.277	137.288	144.973	119.879	87.3731	109.845	100.462	153.28	114.44	135.84	138.13	144.88	115.81
1	Bradi1g09100	AT5G43670	AtSEC23G	6.44	5.36	4.29	7.74	6.65	6.21	7.94367	9.24827	6.16196	7.05815	9.42063	5.34268	10.0221	6.76106	7.98407	8.81101	7.5928	6.10093	7.60246	6.41121	8.41052	4.50962	8.276	5.25154	5.9453	6.68474	10.53	9.41	10.5	10.03	11.79	7.32
1	Bradi1g09187	AT3G23100	XRCC4	4.99	3.2	3.69	5.19	5.48	2.74	4.26593	5.60262	4.88999	4.88958	3.90856	3.88296	3.92283	3.89015	5.57105	5.61359	4.2362	6.72482	3.08237	5.22694	3.91582	5.20017	6.03104	4.5439	5.47477	5.09939	6.85	5.62	5.16	4.89	4.92	8.8
1	Bradi1g09210	AT5G05920	DHS,EDA22	2.37	3.82	3.06	4.73	3.86	5.06	3.42117	5.3959	5.10173	6.44514	3.79483	4.28587	3.54005	3.24431	4.99704	6.2259	4.97779	3.56939	5.62799	7.39749	5.15414	8.31953	3.99876	4.33943	4.17911	4.83689	6.82	4.52	4.87	6.72	6.46	6.49
1	Bradi1g09246	AT5G66560	-	1.52	1.9	1.22	1.86	2.07	1.16	1.45538	3.86755	3.5368	4.69006	3.36203	1.85946	1.91091	2.52002	1.99417	5.71487	3.57578	2.13065	2.49023	6.96088	6.06333	5.72819	5.04637	3.10209	2.42058	3.23398	7.78	4.41	3.46	3.44	3.75	1.69
1	Bradi1g09340	AT4G02030	MTV16,UNH,VPS51	15.18	14.4	11.74	13.98	20.34	15.75	12.5532	16.623	14.9068	17.3423	17.0693	13.2411	15.7968	12.3704	13.8333	18.5292	18.697	15.4603	15.0597	15.2609	16.8406	10.7864	16.8099	15.033	14.9107	15.7018	20.18	19.67	19.59	19.3	20.21	20.35
1	Bradi1g09369	AT2G14110	-	44.91	26.43	41.88	40.14	44.14	38.84	32.1757	38.1507	31.0391	36.6927	39.2742	35.6884	46.9459	27.336	40.3083	29.7708	45.1837	59.7212	41.0574	65.6603	52.6166	64.4817	67.1795	40.4384	43.5618	41.1443	75.95	37.85	43.66	44.71	44.56	50.88
1	Bradi1g09630	-	-	13.32	6.77	9.53	9.49	12.38	9.7	5.87596	11.3336	8.20562	12.5458	12.4167	6.00319	13.8396	8.87152	9.23041	11.1791	14.7223	14.7667	13.5741	15.2159	15.1811	22.6623	18.1641	14.9731	12.6607	12.692	20.69	13.58	11.79	12.81	11.88	7.8
1	Bradi1g09780	-	-	1.72	1.87	1.08	2.22	1.86	1.61	1.1993	2.71817	1.64742	2.2909	1.16673	0.60573	1.48785	2.53181	3.07154	3.19169	1.73341	0.836564	3.05464	6.92153	3.68109	8.29616	3.5476	2.52437	5.38981	2.52622	8.59	3.5	4.11	4.39	6.01	3
1	Bradi1g09800	AT5G11730	-	11.73	14.36	8.74	7.88	10.46	13.13	9.43379	20.8726	14.7904	17.4304	12.2137	10.6502	19.3741	14.7377	11.1705	18.0645	11.2164	11.1473	20.3165	32.209	28.1551	43.1264	20.0561	20.6541	19.9175	18.7321	27.17	16.81	17.38	19.52	19.65	15.55
1	Bradi1g09990	AT5G65820	-	5.74	1.48	2.78	3.93	3.61	2.59	5.55585	3.12502	2.52897	2.3352	4.76932	4.33443	5.30201	1.69978	3.71764	2.8962	5.49046	5.54953	3.10894	2.62867	4.28362	0.610214	8.42181	3.47368	3.1036	4.18181	6.09	4.02	3.33	4.21	3.73	2.27
1	Bradi1g10023	-	-	1.73	0.81	1.94	1.02	3.02	2.12	0.987268	1.61708	3.1102	2.65826	2.14037	0.967168	2.42296	0.805081	1.3937	3.42046	2.79578	2.47163	3.95404	2.0521	1.94388	4.25633	3.55657	1.20667	0.870589	2.39358	4.93	1.74	1.49	2.05	2.51	4.51
1	Bradi1g10080	-	-	7.34	2.76	2.78	3.85	3.77	3.16	4.69245	3.1775	6.20966	4.35326	5.48251	5.94008	4.11703	3.83663	2.41786	2.84021	4.73576	4.41029	2.79924	3.06546	3.80505	6.155	5.99732	3.32282	4.78448	4.31574	4.25	4.16	4.46	4.37	2.83	2.44
1	Bradi1g10090	AT2G13650	GONST1	9.65	8.27	6.96	8.91	6.94	6.61	10.1467	8.1856	8.06914	6.2355	8.71808	8.0152	13.4351	7.99374	10.0422	6.67269	8.22622	10.9845	6.88066	6.62468	9.35888	3.54654	13.5361	9.8869	8.3535	7.87455	9.42	7.77	7.29	10.12	8.73	6.68
1	Bradi1g10290	-	-	2.4	1.72	2.21	1.9	2.72	1.81	2.4863	5.74184	2.20869	3.1538	2.18329	4.36599	2.82285	1.36882	3.58799	3.28434	2.37263	1.60849	2.92117	6.01053	6.05231	2.58969	7.06193	3.08848	2.53097	2.95198	3.19	1.66	2.57	1.37	1.85	2.86
1	Bradi1g10490	AT2G02040	AtNPF8.3,ATPTR2,ATPTR2-B,NPF8.3,NTR1,PTR2,PTR2-B	32.28	25.98	24.85	27.93	28	23.5	28.4259	28.6817	28.0901	22.2729	27.7473	28.1472	29.8049	28.992	30.3377	22.7852	27.3566	28.256	29.8194	32.1682	28.1906	26.9983	33.0056	28.8343	25.3092	23.5256	38.19	29	28.68	30.81	30.21	27.81
1	Bradi1g10697	AT4G36630	EMB2754,VPS39	34.64	21.47	21.56	27.03	29.62	20.11	36.9855	25.5326	22.1441	17.017	28.7478	36.0481	39.431	20.1498	26.8056	20.9362	26.5248	24.6483	24.4303	23.6702	23.8588	18.1547	34.6144	20.692	22.4352	19.0018	30	24.93	26.52	30.45	30.04	27.19
1	Bradi1g10720	AT4G12790	GPN3	69.84	52.35	58.62	67.79	72.3	61.41	59.9275	63.732	59.2577	60.8333	72.1549	60.0867	74.5254	54.8069	66.7586	60.3654	79.1024	83.9899	54.7916	59.9924	57.1387	46.3507	88.5863	75.9089	78.7542	73.4623	88.84	73.69	64.81	74.75	68.62	62.11
1	Bradi1g10760	AT5G16840	BPA1	3.37	3.72	5.39	6.82	6.59	4.92	2.25678	6.7443	8.37383	7.79872	6.32285	3.48236	2.94273	5.36661	7.68904	8.41475	6.29073	2.10036	5.76901	8.17713	9.72146	12.336	8.79237	4.86911	8.28243	6.218	5.79	6.8	5.71	5.57	9.25	9.36
1	Bradi1g10780	AT2G44050	COS1,COS1	34.43	21.67	20.03	29.3	36.45	31.16	31.9814	35.5386	36.5089	38.9806	43.4438	27.7533	36.9964	16.4252	22.3918	44.3069	44.6843	42.0224	40.861	40.8925	33.2183	50.2689	40.6653	28.6852	23.7649	29.9343	48.71	37.02	29.83	25.23	33.11	43.47
1	Bradi1g10950	AT5G10290	-	44.81	30.71	29.76	37.38	43.43	35.38	35.2182	32.2279	32.8572	31.736	37.6995	32.4446	42.5236	29.1008	36.3586	41.0429	45.8579	37.6014	31.0681	32.649	38.2832	31.0651	42.0991	28.2921	24.9897	28.5948	63.62	40.03	34.53	41.6	42.16	37.04
1	Bradi1g10990	AT5G14320	EMB3137	333.57	408.06	329.26	456.78	253.74	350.52	402.142	411.034	463.296	587.566	620.462	443.616	406.267	399.673	329.976	386.584	495.153	559.879	464.146	352.81	443.953	329.666	497.148	456.579	697.633	702.346	515.13	472.42	624.2	687.16	656.59	628.38
1	Bradi1g11020	AT1G77720	PPK1	8.57	5.88	4.96	8.87	9.85	6.82	9.45232	8.75329	8.43738	8.47086	9.79569	8.05399	9.84937	6.88196	6.88237	8.60328	6.65201	7.90565	7.5571	3.41777	7.02121	3.87879	9.23944	7.51937	5.82696	7.27317	8.92	7.11	5.82	6.52	6.85	6.28
1	Bradi1g11027	AT4G08180	ORP1C	5.83	4.4	3.36	4.33	5.6	5.31	4.88558	6.57386	4.15903	5.30425	4.96035	3.95236	6.24382	3.97475	4.60098	6.46625	6.82221	5.00209	6.6292	8.14458	8.43581	9.39245	8.8533	5.35528	5.35122	4.75918	8.59	7.52	5.54	6.48	6.12	5.82
1	Bradi1g11070	AT1G18470	AtPPRT3,PPRT3	33.74	22.65	34.31	36.24	34.23	25.08	30.5013	34.9729	29.9238	23.6471	31.8634	24.8689	32.4557	29.0331	40.0762	26.7634	28.4599	36.3691	22.8734	32.1193	28.1611	31.8595	30.1143	28.0007	30.919	27.0483	32.03	23.47	29.09	38.03	31.87	28.56
1	Bradi1g11110	AT3G17970	atToc64-III,TOC64-III	32.06	22.81	16.37	25.31	26.73	34.35	22.2951	35.804	33.1835	40.5085	39.2064	21.5909	27.0326	22.6241	18.23	32.5123	43.5408	36.2016	30.9388	19.8254	23.246	22.6286	32.1802	40.1707	34.2521	35.9704	39.11	38.46	34.24	36.21	32.92	33.77
1	Bradi1g11130	AT2G01490	PAHX	46.04	27.61	27.88	39.67	42.44	38.87	41.9141	36.7425	33.1302	31.587	36.8205	40.4207	45.4678	30.5478	37.6973	34.1969	42.7684	41.9299	30.9402	50.5635	41.7847	39.1438	48.0473	34.5947	35.7071	39.2773	58.4	29.97	26.26	31.91	36.45	30.34
1	Bradi1g11171	AT1G22450	ATCOX6B2,COX6B	8.94	3.8	3.02	4.74	4.68	3.52	8.54576	4.23835	2.81474	3.37731	4.15836	7.70148	9.88749	2.80689	3.99523	1.67978	4.47702	7.28473	4.01106	3.44514	3.52835	2.95834	8.09285	3.38613	3.36313	3.39804	3.83	3.61	4.15	5.28	4.6	5.59
1	Bradi1g11280	AT4G39670	GLTP	22.49	10.72	12.98	13.05	14.72	18.63	18.7356	25.6517	19.2218	16.3177	14.1958	15.9988	31.5562	17.9571	15.5222	20.5216	12.8274	27.1166	8.62779	23.9493	18.616	32.7174	29.8872	24.6685	16.8491	19.6261	12.86	10.25	9.15	10.39	9.26	17.15
1	Bradi1g11372	-	-	3.05	3.33	1.95	1.55	1.79	2.26	3.29043	2.84911	2.44365	2.3352	2.81764	3.22377	4.02823	2.303	1.80871	1.66807	1.93343	3.20297	2.2409	1.43841	2.26333	1.84265	2.93922	2.91478	2.36658	2.42972	1.25	2.26	2.6	1.56	1.29	1.76
1	Bradi1g11550	-	-	71.75	45.09	53.41	56.73	43.04	30.36	79.6851	38.253	30.8538	23.8358	44.9962	61.2335	86.0627	45.2652	45.8692	26.1098	34.6922	54.4772	30.9408	29.6364	25.6347	18.1846	36.3565	27.4417	27.8879	22.2724	37.35	28.33	25.56	35.29	38.48	29.73
1	Bradi1g11580	AT3G06460	ELO1	12.97	8.51	11.55	12.7	6.98	7.28	12.2584	12.5019	9.53755	8.57818	9.46675	11.757	18.2089	15.0414	12.6168	8.376	11.8056	13.3934	11.2364	6.88068	10.565	4.55839	16.2423	15.129	13.5519	13.3388	11.95	11.78	10.17	11.08	9.28	12.75
1	Bradi1g11650	AT5G03280	ATEIN2,CKR1,EIN2,ERA3,ORE2,ORE3,PIR2	1.04	0.36	0.98	2.46	2.19	1.55	1.94376	1.77921	1.4657	1.1473	1.79535	1.49867	1.19443	0.643826	3.09002	1.79375	3.6526	2.02258	1.03597	0.875573	1.83814	0.447794	3.63398	1.70035	3.49786	2.61419	2.11	1.67	2.19	3	2.39	1.49
1	Bradi1g11687	AT1G55000	-	26.84	33.85	21.27	11.82	15.38	19.91	29.5861	26.9573	23.711	19.2665	18.3591	21.6108	55.0367	32.5525	15.1159	16.5457	14.8373	26.7015	23.8946	21.9529	17.3178	7.70605	20.3383	39.6966	16.2044	18.4226	26.99	23.86	19.13	17.72	15.92	11.71
1	Bradi1g11830	AT3G22630	PBD1,PRCGB	58.68	50.65	53.45	65.15	74.73	63.1	40.0037	77.8257	64.8087	82.8836	76.8358	56.9419	57.9663	59.0132	70.6189	86.958	96.2915	68.0265	83.2832	126.784	80.7077	76.8285	74.2967	70.3133	64.1673	67.8274	103.6	83.02	78.54	79.2	83.27	73.84
1	Bradi1g11837	AT1G54520	FLAP1	210.24	155.76	165.58	231.05	271.35	215.06	162.928	209.814	246.935	233.884	224.891	203.108	172.914	164.455	248.274	312.771	261.318	234.794	206.785	90.131	216.378	118.168	251.202	181.84	201.621	265.05	161.63	167.87	183.95	195.23	213.46	187.51
1	Bradi1g11960	AT3G47850	-	27.64	14.97	16.99	22.02	28.23	21.83	25.2562	27.0941	22.6186	20.5776	21.4018	17.6759	26.1377	15.6139	21.9867	25.2501	25.1891	27.7375	16.2597	21.1675	26.6762	12.6192	41.935	31.5016	23.2679	28.3723	30.65	30.32	26.76	28.04	28.63	24.08
1	Bradi1g11992	-	-	20.13	17.91	11.97	19.15	24.77	20.89	13.5117	28.5513	25.6449	31.5659	24.4354	17.7658	28.8524	21.5181	17.7032	35.6093	37.7545	40.6997	33.3091	47.2688	42.7148	42.5592	41.4463	37.142	37.538	46.3251	40.4	36.69	28.24	28.74	31.77	24.81
1	Bradi1g12170	-	-	10.42	5.17	5.42	6.53	6.89	5.81	8.65139	8.41987	8.07321	8.22237	8.06886	7.88875	6.2873	6.46542	9.93848	8.53319	8.77803	7.27531	12.1584	10.7087	13.3619	11.4357	34.0231	14.2118	13.9798	10.6833	15.8	8.47	6.53	6.09	5.87	4.88
1	Bradi1g12180	AT3G61130	GAUT1,LGT1	2.82	2.11	2.21	5.69	5.45	3.59	2.07859	4.14488	4.44268	5.15237	4.9738	2.05361	2.06674	2.42007	5.34098	5.97388	6.05687	3.13363	3.09852	5.25315	3.18321	3.58986	2.97288	2.15529	4.10442	3.02252	5.23	3.89	6.07	4.99	6.97	4.21
1	Bradi1g12216	AT4G32820	CABIN1	12.08	8.52	6.95	8.71	12.54	10.05	8.06643	12.0486	10.5774	10.6853	11.7348	9.80646	11.0664	8.17115	8.19247	11.7999	14.6042	9.54364	9.46449	10.3795	12.0586	4.229	14.1826	13.5068	13.6537	11.6013	17.39	14.03	13.82	13.63	13.28	11.81
1	Bradi1g12470	AT3G09880	ATB' BETA	35.86	20.83	22.96	27.88	28.26	24.27	25.729	24.4117	19.894	21.0599	26.0257	20.4006	41.1432	27.4055	32.2698	22.8939	37.8911	31.0785	28.4445	12.3985	24.5426	23.7108	38.9185	23.923	25.0712	23.131	27.43	21.76	21.37	21.6	21.55	18.06
1	Bradi1g12480	AT1G45050	ATUBC2-1,UBC15	52.29	40.08	39.97	41.73	48.08	35.68	52.2429	47.2228	32.2243	36.3291	50.3815	35.5951	73.8996	49.2469	44.0031	34.8577	49.5205	66.5662	45.2935	45.8529	46.177	23.9895	66.0182	45.9069	37.8195	45.0555	43.71	44.03	35.31	38.89	41.79	38.65
1	Bradi1g12570	AT2G23780	LRX4	8.26	14.44	13.65	9.51	10.46	12.34	14.484	22.0708	16.2532	12.4127	12.7653	9.6091	15.5356	14.6975	15.7373	14.5389	11.85	13.5644	14.7395	31.2821	17.287	30.0473	19.0558	20.0121	17.8807	17.3821	22.27	16.55	14.41	15.61	19.21	27.68
1	Bradi1g12660	AT2G14520	-	1.39	1.65	2.01	2.63	2.14	2.42	2.32181	2.83222	3.57414	3.57491	2.42831	2.37377	2.49684	2.29298	3.35876	4.60229	3.34084	2.03727	1.80453	1.6932	2.32668	1.03298	2.47128	2.86164	2.18002	2.78426	3.51	2.08	1.42	1.81	2.56	2.66
1	Bradi1g12673	-	-	4.25	5.01	4.31	5.25	6.94	5.85	2.65781	10.4211	10.5743	14.7404	5.88349	4.69304	5.53862	3.84927	8.33566	8.82844	6.6468	4.81709	13.0235	14.1583	22.6054	22.8144	13.6957	12.8569	13.2345	16.8772	11.04	8.46	7.03	7.56	8	6.96
1	Bradi1g12852	-	-	2.84	1.01	1.37	1.36	2.76	0.97	2.84352	2.09674	2.06708	1.92737	2.88996	2.64658	3.21934	2.02771	1.20565	1.38455	2.89536	2.22291	1.65801	1.13941	4.14907	0	1.369	2.14688	1.14887	1.93591	1.33	1.56	1.9	1.24	1.71	2.07
1	Bradi1g13261	-	-	2.58	2.51	1.21	0.64	3.12	2.55	2.27948	1.73555	1.91156	1.68747	2.25365	1.56368	2.97402	1.61886	1.83353	1.6674	3.07385	2.60923	3.01674	1.69163	2.63155	3.13563	3.42095	2.54835	1.82687	2.3081	0.88	1.59	1.17	1.8	1.6	1.25
1	Bradi1g13310	AT4G38170	FRS9	7.62	5.74	4.88	6.34	7.39	5.67	8.22436	9.02526	6.69195	7.18826	6.4472	5.54127	8.94809	5.6484	5.581	8.61586	6.94261	4.85668	6.59793	6.57901	8.89652	3.25542	8.07556	7.55827	6.86091	7.3177	11.06	9.01	8.3	9.21	10.08	6.1
1	Bradi1g13330	-	-	294.51	252.92	300.55	272.38	260.82	222.13	213.064	216.017	131.08	158.103	219.717	214.123	307.835	260.818	227.584	219.757	264.061	357.502	435.453	355.898	461.891	361.709	428.035	297.927	288.129	310.206	302.42	487.31	428.96	423.42	391.74	439.92
1	Bradi1g13340	AT3G03773	p23-2	10.86	16.03	14.16	10.7	11.54	16.56	7.73977	20.3987	14.6124	21.2672	14.3016	7.8092	15.1074	16.4635	10.7791	20.7937	17.7682	10.6263	16.2652	33.9243	21.2341	28.2752	18.9015	26.5916	20.8793	21.3308	27.9	26.65	22.12	21.45	19.36	15.34
1	Bradi1g13350	AT2G36900	ATMEMB11,MEMB11	27.41	16.55	15.07	21.22	18.8	13.67	32.7922	19.8568	15.3061	15.9599	21.5209	29.4534	39.8539	20.5705	23.3647	16.6916	23.4168	22.2462	26.9781	48.1637	28.7346	38.1826	39.2769	21.6368	21.3837	21.9161	30.2	22.16	20.98	22.93	23.05	20.32
1	Bradi1g13430	AT5G67610	Nemp_B,PNET2	9.1	5.83	3.82	7.94	8.54	7.09	9.73441	10.4888	7.03256	7.61131	8.46038	9.32767	11.0788	5.24786	8.26042	8.4247	10.1999	10.2847	6.87603	8.58019	7.16685	7.78784	11.4237	8.61263	8.30867	7.66105	11.24	7.81	7.77	9.81	9.53	9.23
1	Bradi1g13480	AT3G58460	ATRBL11,ATRBL15,RBL11,RBL15	18.92	11.37	10.19	13.04	20.94	18.71	11.3511	19.7528	14.8552	15.5884	12.9973	8.76465	17.2931	14.5046	12.5399	17.0499	17.1249	17.1256	14.1078	21.0608	19.5262	24.7695	23.3718	21.6357	17.3957	19.5616	25.7	23.64	21.24	22	23.49	11.24
1	Bradi1g13490	AT4G32915	-	21.42	17.26	15.74	31.65	30.73	35.54	15.5502	39.7163	57.8986	81.0199	77.0518	24.3022	20.4036	17.3111	22.639	51.4603	65.9733	53.802	56.0285	35.2552	59.935	42.0093	71.1248	57.7419	94.0024	104.778	43.23	46.3	52.06	61.66	53.93	54.34
1	Bradi1g13590	AT2G38680	-	9.78	7.38	14.6	7.67	7.35	7.13	8.48247	15.4761	15.9865	25.5869	17.4057	12.7222	9.47593	9.47805	8.10372	9.71487	11.1258	8.69452	8.92066	7.52384	7.77872	4.86037	12.4031	15.1533	19.7327	16.3848	14.43	14.43	18.8	15.31	12.05	10.29
1	Bradi1g13600	AT4G21720	-	4.37	7.35	4.65	6.04	7.17	6.07	3.44395	8.5658	6.76139	6.37724	4.94904	6.25713	8.46575	8.10184	7.04342	10.2046	5.26711	8.78673	33.5126	21.4005	30.9554	34.5102	6.27318	9.52826	7.31272	9.23242	10.65	5.68	6.82	7.42	6.26	7.07
1	Bradi1g13670	AT3G44150	-	0.77	1.5	0.8	1.56	1.6	2.14	0.644594	2.82189	2.98905	3.31583	2.65078	0.733462	0.943384	2.27653	1.15969	2.50844	3.48353	1.15603	3.42243	3.11005	3.96948	5.74517	2.24123	2.54623	3.08904	3.1069	2.62	3.5	3.65	4.42	4.69	3.57
1	Bradi1g13770	AT5G38640	-	10.87	8.23	6.58	9.75	8.48	12.32	8.68803	17.5027	13.5313	14.7898	14.3271	6.69859	12.946	8.96362	9.63771	14.3934	18.1838	11.9523	12.6359	12.5983	13.9341	8.61967	16.4161	18.7327	16.4062	15.7806	15.75	16.4	15.29	15.73	15.32	15.86
1	Bradi1g13777	AT1G30120	PDH-E1 BETA	58.66	63.17	51.8	41.61	56.52	71.6	70.9426	104.285	97.7881	118.922	79.2993	67.0229	61.5002	73.6884	53.0305	79.1445	83.4137	61.1363	54.989	50.1652	50.4372	61.2425	53.0485	64.8108	59.7371	63.6003	56.49	87.85	77.76	74.63	70.92	70.75
1	Bradi1g13787	AT1G65680	ATEXPB2,ATHEXP BETA 1.4,EXPB2	2.51	2.04	1.1	1.91	3.49	0.94	4.51874	6.57646	4.28984	4.88907	4.00567	3.3586	1.41414	2.22169	1.55222	2.52022	1.82729	2.41361	1.44479	2.18364	2.54067	0	2.59257	3.15013	3.89286	3.213	0.97	2.28	2.38	2.32	2.58	2.03
1	Bradi1g13840	AT1G30300	-	8.74	3.82	4.21	5.26	7.64	5.75	3.29682	2.81962	1.6909	4.26087	3.65022	2.42902	10.8894	6.56034	6.32945	7.42862	10.9299	11.7017	6.17663	8.41549	9.80698	6.55487	7.05588	6.52151	3.23193	4.29903	11.95	6.11	5.9	7.99	7.74	7.16
1	Bradi1g13862	AT5G12230	MED19A	16.85	8.61	12.6	29.99	18.54	16.65	10.6436	13.3843	10.2361	12.8116	8.50134	19.6714	17.3745	13.7585	13.5082	15.4879	19.8267	16.1412	13.4863	7.55939	13.166	7.50776	14.2675	13.2257	11.5532	13.5403	15.19	17.14	13.54	12.36	18.53	15.37
1	Bradi1g13910	AT2G34710	ATHB-14,ATHB14,PHB,PHB-1D	3.9	6.93	5.07	5.03	8.25	7.55	6.92594	16.5944	10.3453	12.9706	10.4945	6.00107	6.24851	8.15136	6.61121	8.63698	7.28165	4.18556	6.96754	8.22592	9.60903	8.18187	8.56131	11.3543	11.3949	10.1567	9.46	13.95	14.06	12.09	14.22	8.68
1	Bradi1g13920	AT3G29130	-	8.68	4	4.81	4.81	9.61	5.27	5.17163	7.26254	7.01918	6.70463	6.66796	7.64592	9.61447	6.56729	9.45968	7.45232	7.9899	7.72068	8.14857	9.6053	9.54711	7.17923	10.2499	10.3681	7.72283	10.1562	12.75	7.08	7.73	9.67	9.41	6.61
1	Bradi1g13971	AT4G21610	LOL2	17.83	21.79	26.43	20.03	19.9	20.14	27.539	22.9799	18.1226	16.0053	23.587	27.2817	26.5066	27.0223	22.3334	17.7369	20.6011	19.4177	22.306	26.2123	25.4625	49.8553	27.7897	17.955	19.3953	16.733	25.82	14.49	23.47	23.87	23.31	45.58
1	Bradi1g14000	AT3G22750	-	25.78	27.6	28.54	30.84	28.62	26.23	26.7889	34.6006	25.821	29.3154	26.9987	28.3477	29.4549	30.4359	31.7018	27.2538	27.5732	20.4343	24.9158	45.1296	27.814	26.4108	25.9785	29.4509	28.175	26.809	49.35	34.56	33.47	38.22	36.55	27.24
1	Bradi1g14250	AT3G54650	FBL17	58.46	27.65	22.9	26.79	34.51	37.91	40.3375	41.8382	31.943	40.461	47.8138	42.3868	60.2089	28.2087	26.3301	40.3521	49.7013	50.9746	38.0402	35.4799	43.4642	22.7857	53.9537	47.2589	27.1527	40.3156	32.16	39.08	31.92	32.2	30.67	31.52
1	Bradi1g14320	AT3G04610	FLK	16.67	14.41	17.49	15.63	17.76	15.22	14.4185	21.3627	19.0398	20.6105	19.6209	15.9767	16.7893	14.7296	18.3935	19.3948	22.072	17.4247	16.1	19.4655	19.0458	8.5291	22.507	22.5645	21.7704	19.1612	27.92	27.97	25.84	25.85	22.6	17.97
1	Bradi1g14346	-	-	1.81	0.92	0.56	0.14	0.75	0.71	1.98734	1.34564	0.310619	1.24146	1.87661	0.428877	3.34193	0.981528	1.32748	0	1.02166	2.48575	0.527183	0.26477	1.77135	0	2.3797	1.04172	1.19103	0.467944	0.89	0.61	0.66	0.67	0.93	0.98
1	Bradi1g14467	AT3G18400	anac058,NAC058	7.89	4.99	3.45	3.36	3.73	5.62	6.67881	7.65959	6.00394	7.54557	7.35716	6.67704	9.76405	3.73089	2.21466	4.0988	3.46269	13.6409	1.1489	3.17375	3.41733	5.20498	3.19623	3.09781	2.94282	3.32122	2.35	4.57	3.58	3.14	3.26	2.63
1	Bradi1g14517	-	-	6.19	3.06	4.11	3.99	4.22	4.58	6.4106	7.91426	3.4568	4.7762	5.65858	7.96159	4.78554	3.29748	4.05395	4.15263	5.55145	4.828	3.0306	3.79406	3.42848	4.85688	6.00341	5.2187	3.32558	5.37771	8.36	5.74	5.4	7.18	4.48	5.27
1	Bradi1g14690	-	-	16.98	9.29	13.15	12.12	14.4	13.6	10.7729	15.8946	8.84545	12.0108	12.9162	12.011	16.4969	13.6593	13.3234	12.9856	13.4498	14.2646	13.5191	22.1504	19.0219	23.8658	19.1313	14.1552	14.0527	13.6323	22.54	21.74	17.65	19.17	17.33	13.94
1	Bradi1g14730	AT1G47710	AtSERPIN1,SERPIN1	15.86	18.81	17.26	19.11	17.05	18.01	11.1049	25.4868	19.0751	20.8368	16.8959	10.7833	12.9883	21.9319	20.7032	23.9041	27.09	15.9271	22.1461	22.7055	28.392	26.6318	22.8608	23.1194	25.8485	26.5546	38.13	37	34.42	33.32	36.29	37.6
1	Bradi1g14790	AT3G16700	-	9.54	6.48	8.39	11.09	14.52	11.45	13.5714	17.3186	13.4462	17.0998	13.7491	9.34051	14.0301	10.1373	9.67664	16.3118	16.9599	12.8176	12.1463	17.8146	17.9796	9.36387	24.7884	21.4483	10.1276	18.8704	15.36	13.6	10.27	11.92	14.45	10.99
1	Bradi1g14830	AT2G14910	-	168.19	152.18	121.83	124.46	135.87	130.41	144.466	137.413	121.096	121.265	128.307	117.766	203.311	126.337	116.771	129.826	146.131	137.309	100.63	75.9584	81.7782	66.0724	116.373	83.6769	79.8926	71.177	132.65	119.69	121.25	113.4	116.01	125.18
1	Bradi1g14850	AT3G19540	BDR4	4.51	5.21	4.7	4.61	4.03	5.44	4.2576	7.40401	4.88313	6.31515	3.15977	5.08795	10.0594	7.43205	6.42595	8.13962	3.72138	4.04561	9.33815	16.8893	11.6411	11.0516	6.02084	9.97217	9.53892	6.99733	14.99	10.89	12.07	9.5	11.63	9.68
1	Bradi1g14940	AT1G12360	KEU,SEC11	18.89	16.44	15.63	18.97	21.73	16.03	12.3811	17.7346	16.2185	16.9895	18.2172	12.4183	17.4718	16.9205	18.6704	20.2405	22.1625	15.5855	13.6789	15.9771	13.1488	7.80179	20.5743	18.1938	17.7948	16.8303	26.53	25.34	23.29	25.93	24.38	25.79
1	Bradi1g14960	AT2G29900	PS2	13.74	8.15	12	10.85	11.48	10.13	12.8539	13.9229	10.2441	12.0462	17.8875	11.1498	18.3833	11.7875	10.5978	10.7048	13.8647	13.8083	14.3656	9.07332	13.3328	9.14146	21.2573	14.5644	13.063	13.7409	17.44	11.38	12.73	11.62	12.47	12.27
1	Bradi1g14965	-	-	8.48	4.27	4.64	11.92	13.59	13.89	7.48385	12.8297	13.6321	21.7994	16.8351	8.56713	7.20369	3.95422	8.19748	15.348	18.2662	14.7253	13.0433	6.65986	18.797	15.3632	16.8063	14.3511	10.1261	14.965	8.08	9.9	6.88	6.21	7.65	11.19
1	Bradi1g15170	AT4G13500	-	489.52	452.98	423.6	404.58	450.59	516.23	395.212	417.672	413.188	463.839	543.748	516.985	519.898	446.811	266.536	353.576	576.9	813.661	377.65	115.133	271.776	184.866	460.786	357.295	390.789	486.001	228.59	373.19	324.56	344.8	302.27	336.4
1	Bradi1g15300	AT4G01897	-	7.12	8.23	6.17	10.22	13.52	12.51	5.77484	16.7241	11.1866	14.9188	11.1646	6.19107	11.0463	10.468	12.513	14.8583	13.9939	12.8446	7.45488	8.82042	15.426	6.35176	15.0352	14.2574	18.5782	20.0337	14.66	12.13	10.77	10.76	13.56	4.85
1	Bradi1g15340	AT1G50575	-	34.88	30.5	20.91	19.84	29.36	34.28	27.6704	36.2125	35.907	34.8544	37.1651	20.2166	39.5737	33.2415	26.0643	37.1516	42.9588	45.7704	30.1294	29.4466	26.3558	30.4591	31.4169	39.3924	29.1616	30.6525	35.15	52.17	32.96	29.52	35.07	31.81
1	Bradi1g15410	AT2G35610	XEG113	3.86	2.14	3.55	7.37	4.8	4.35	6.0849	6.43255	4.89971	4.97489	5.64871	6.53885	4.80063	3.7295	5.88214	4.09239	5.98796	7.09371	4.31926	4.87808	5.28359	0.753663	10.1112	3.91911	5.3589	4.78856	8.54	5.46	5.27	6.03	5.43	5.73
1	Bradi1g15490	AT1G61250	AtSCAMP1,SC3,SCAMP1	8.05	4.12	7.55	5.21	6.98	5.12	7.87355	11.203	9.23626	8.5547	8.66304	10.8101	7.69874	5.69068	10.1322	7.8187	7.18877	9.92448	4.0974	7.5891	7.73647	7.78019	14.145	9.23147	10.3023	9.64291	17.3	7.53	6.14	7	5.63	5.23
1	Bradi1g15530	-	-	26.75	19.66	26.68	23.77	25.07	26.4	20.8039	30.2681	20.7522	27.7127	26.6189	22.9257	25.9311	18.7867	17.5416	35.5369	35.52	37.245	28.4496	47.1821	38.6028	31.2587	42.2557	34.4436	29.2519	33.6223	33.04	23.54	15.65	17.52	21.5	17.9
1	Bradi1g15560	AT1G05140	-	144.24	145.16	121.39	98.14	127.94	145.84	133.938	200.498	200.356	204.183	177.751	152.488	210.266	199.682	142.363	190.15	216.045	199.608	178.743	98.1277	153.803	80.5327	188.51	191.14	150.903	174.588	157.37	191.83	164.02	113.95	121.64	129.32
1	Bradi1g15750	-	-	22.91	7.72	6.82	11.84	7.43	7.7	21.3921	7.8981	9.46933	6.40131	13.7917	20.9572	28.7522	7.53437	7.63875	8.52462	11.9306	19.1746	8.97853	18.1287	9.44478	13.6288	19.044	8.40941	6.93237	6.72731	9.35	7.36	9.85	8.79	7.83	10.33
1	Bradi1g15760	AT1G50740	-	26.95	26.33	32.92	27.82	32.48	27.01	22.7367	27.8399	43.2854	41.6396	27.0085	22.3259	36.5305	26.846	38.5444	53.1506	45.788	34.9011	36.9142	87.2956	46.8218	51.2093	69.1702	55.719	32.7339	39.7948	68.33	42.52	21.36	34.29	25.55	16.13
1	Bradi1g15770	AT3G17940	-	1.46	1.11	1.2	1.46	2.69	1.99	1.76016	3.71335	1.96829	2.49015	2.08681	2.48365	1.2549	2.14917	2.5403	2.85952	2.28297	3.16676	2.37626	5.06141	4.62263	4.4486	3.58225	2.78271	3.90892	3.53879	5.35	2.99	3.64	3.7	3.92	4.29
1	Bradi1g15910	AT5G67610	Nemp_B,PNET2	8.68	6.05	4.81	7.23	5.91	5.3	6.98459	7.58393	5.87312	6.98645	7.26807	8.71059	8.48874	5.82869	6.39959	6.1079	5.70703	6.5906	6.21649	6.58806	6.28735	12.4987	9.10896	8.58387	6.79351	6.74857	9.89	8.36	7.79	8.5	7.08	14.3
1	Bradi1g15940	AT3G19590	BUB3.1	10.09	7.69	6.41	8.11	11.85	12.1	10.7651	17.4143	12.1681	13.8622	14.3864	10.1896	11.4255	12.6992	10.7445	16.218	14.5032	12.085	12.719	14.4231	15.5338	15.7297	17.039	12.1922	16.3651	12.5048	21.07	17.22	15.78	15.43	16.05	13.45
1	Bradi1g15990	AT1G19360	RRA3	3.5	3.92	4.56	5.89	7.23	5.62	3.58397	5.79521	5.33215	5.74074	4.74974	2.79212	4.82989	4.2694	6.48292	8.71237	7.4036	5.98359	4.27005	5.81723	5.82371	5.68873	7.03752	6.8974	4.88838	6.61307	10.25	7.57	5.72	7.75	7.52	6.06
1	Bradi1g16000	AT4G24220	5[beta]-StR,AWI31,VEP1	32.71	13.91	16.22	17.43	22.57	16.32	50.8664	16.7788	15.5391	17.2435	21.2154	29.5332	40.0407	19.7462	20.0077	16.599	18.0099	27.6889	17.7978	8.88823	11.6392	14.3374	28.4963	14.4599	11.3747	13.8573	16.35	7.3	10.47	11.95	11.88	35.12
1	Bradi1g16030	AT3G29170	-	6.54	7.59	9.97	10.82	10.54	8.45	4.63122	12.5668	9.58982	12.3152	7.66449	7.03847	7.05532	6.97655	7.13009	13.0064	11.448	9.34778	5.524	13.3297	12.6784	5.58264	9.5902	10.764	10.8247	11.4844	10.91	11.71	10.37	8.05	8.75	8.59
1	Bradi1g16120	AT2G38470	ATWRKY33,WRKY33	4.55	3.61	4.39	4.18	4.8	3.9	6.5283	8.44963	8.59025	8.17424	7.17292	6.36956	5.52637	6.34413	4.88942	6.05374	6.35702	6.62674	5.14129	2.54368	4.55851	3.47169	7.27769	8.55829	6.69171	7.7429	5.29	4.71	5.01	4.72	4.85	5.79
1	Bradi1g16170	AT3G29270	-	51.7	25.31	36.28	42.04	52.81	39.79	57.159	53.6176	51.3936	53.8033	58.8917	65.2651	66.9298	40.4707	39.6826	46.9936	52.535	60.4301	42.8477	30.7329	50.8755	33.2685	62.0548	43.2224	42.6801	48.2089	37.38	32.36	33.72	36.67	34.48	26.83
1	Bradi1g16240	AT5G39250	-	10.48	5.48	5.33	4.54	5.26	6.19	7.93453	5.81859	6.01094	7.73121	11.4494	4.83136	9.67375	4.87573	5.58953	6.09355	9.65221	6.66472	7.57841	12.3897	6.71771	6.70848	12.1838	4.12641	8.32233	7.27687	8.28	6.15	4.56	8.71	4.91	5.86
1	Bradi1g16517	AT2G27820	ADT3,PD1	6.09	10.9	8.12	8.38	8.41	7.3	6.8359	11.3015	7.75552	11.2028	7.50081	6.43153	11.9778	8.39279	7.0974	12.2747	11.1307	7.46645	10.6129	10.6666	11.7294	9.03012	11.6461	11.4165	7.72448	6.66622	17.96	10.32	7.33	8.51	9.18	8.46
1	Bradi1g16570	AT5G01400	ESP4	31.25	11.89	12.6	16.28	18.7	16.37	20.1499	17.547	15.088	16.1538	22.9077	20.2298	34.3664	13.1848	14.5156	16.8709	25.7229	24.5462	18.2874	14.3116	19.7214	7.5537	25.3648	18.6485	18.5303	19.3527	26.38	21.15	20.96	24.8	23.26	23.19
1	Bradi1g16620	AT2G38280	ATAMPD,FAC1	40.61	16.76	24.35	32.46	28.63	31.57	31.5905	30.0387	20.321	23.7934	37.5787	29.5296	28.6892	22.3043	46.7496	35.1585	52.9127	27.1389	41.7299	36.4541	34.4778	21.8669	52.7431	24.9143	22.1295	25.109	55.87	33.77	33.8	40.51	34.63	39.11
1	Bradi1g16730	AT5G01710	-	12.83	9.82	9.32	13.44	9.29	6.49	13.7427	8.11636	11.3182	10.8694	15.1108	13.8879	15.1832	9.72931	11.1867	10.0692	11.3436	11.1103	12.9953	4.91703	7.77835	4.58802	15.1203	6.55499	6.52678	11.0791	15.79	7.5	10.45	8.62	12.29	9.01
1	Bradi1g16810	AT1G09160	-	7.63	11.46	7.92	7.48	7.94	9.35	7.29293	12.2272	7.9281	11.4443	10.1026	5.2776	11.4702	10.1904	7.1929	12.5394	11.9624	11.1244	11.023	18.4307	8.21472	9.21765	8.13462	10.2941	8.20427	7.87242	18.52	15.55	12.32	11.55	12.45	13.77
1	Bradi1g17080	AT3G66658	ALDH22A1	12.93	11.18	10.32	5.12	5.35	5.86	8.51922	7.00018	7.01782	6.73977	8.65297	7.24041	22.388	15.9609	9.02465	6.35781	9.39477	11.635	10.7334	9.15631	11.4446	11.5874	11.6945	13.7356	8.49883	8.28177	15.61	13.02	19.25	17.31	11.48	7.54
1	Bradi1g17170	AT3G05720	IMPA-7	4.99	6.67	4.5	5.43	4.68	4.35	9.25212	7.11674	4.90723	5.74079	6.84123	8.28338	9.53575	5.55261	5.54622	4.1877	4.56896	6.32627	5.50572	2.86885	6.08944	2.05429	7.10464	6.12815	5.15916	5.86473	9.45	5.17	5.49	6.72	5.74	5.4
1	Bradi1g17210	AT5G06950	AHBP-1B,AtTGA2,TGA2	22.19	33.16	29.04	26.88	32.63	25.29	28.542	53.6366	35.8187	44.967	33.2641	23.5511	39.2183	36.4039	27.7199	35.3064	36.5684	26.5488	34.5132	37.1262	32.0858	29.3372	33.5036	52.5743	36.2405	34.4915	78.22	75.73	50.6	45.3	48.25	34.12
1	Bradi1g17237	AT3G43810	AtCAM7,CAM7,ZBF3	242.47	275.03	303.99	220.6	234.85	174.3	208.711	338.64	215.558	253.543	203.417	155.02	284.22	281.737	265.717	294.515	275.119	251.325	302.125	562.713	419.352	749.902	345.958	317.956	259.569	237.059	535.39	474.77	384.4	372.13	314.74	421.14
1	Bradi1g17257	AT3G10740	ARAF,ARAF1,ASD1,ATASD1	2.26	1.86	2.04	6.61	3.49	1.17	2.37653	2.90203	3.05502	1.95829	2.86451	2.92587	2.15091	2.2103	4.02325	3.94582	2.654	1.81514	3.3637	3.17777	3.55238	3.3004	2.48873	1.52717	2.7574	2.35303	5.39	3.86	3.3	4.79	5.17	4.76
1	Bradi1g17590	AT3G23590	MED33A,MED5A,RFR1	19.82	17.1	14.04	17.08	22.86	16.09	24.8852	27.4378	25.6102	27.4623	29.93	24.7606	20.6427	15.416	18.0969	24.1672	19.9347	13.5992	18.1096	26.0966	25.8249	23.3795	29.47	25.1477	20.3925	21.0645	27.02	23.73	24.15	24.83	26.92	20.92
1	Bradi1g17620	AT5G58300	-	3.85	2.45	3.71	5.17	5.89	3.92	3.25749	5.30413	6.37969	5.53937	3.81965	2.36141	3.2868	3.5943	4.46811	8.89045	4.28546	3.18944	3.98256	2.73427	4.3604	2.90828	5.20494	3.65096	3.63347	4.01055	10.16	5.45	5.44	5.05	7.14	4.33
1	Bradi1g17630	AT3G08720	ATPK19,ATPK2,ATS6K2,S6K2	17.14	13.43	12.42	13.82	19.7	15.78	12.9613	19.0809	13.9181	18.2854	18.7311	13.7785	20.1049	13.2316	16.4966	19.2425	22.2767	17.2972	18.1246	17.5527	16.0144	14.3776	25.7765	16.7491	12.9758	18.063	34.26	24.28	17.5	20.11	20.88	22.19
1	Bradi1g17650	AT2G40770	-	8.87	3.35	2.6	3.34	5.67	5.68	4.77107	6.97126	7.66045	7.48373	9.1113	5.30807	9.31049	4.01208	3.85779	8.02549	8.68028	7.46615	6.00219	6.79216	6.7273	6.38053	9.03416	7.4386	6.93054	6.60857	13.27	10.79	9.15	10.42	10.51	21.4
1	Bradi1g17665	-	-	27.03	29.9	32.59	40.42	34.79	26.64	17.472	38.6527	26.3836	38.2362	29.2855	25.0162	28.0804	27.3564	31.6168	37.0374	38.8367	33.9049	42.6888	42.96	51.8389	19.2732	52.5984	51.0767	44.9897	51.6805	51.88	34.2	30.41	32.91	34.42	33.34
1	Bradi1g17730	AT3G56310	AGAL3	66.14	34.08	41.2	48.15	43.16	51.87	58.8524	39.0386	24.1004	23.8062	44.4809	49.9833	86.8923	46.1873	48.1914	29.2295	55.5173	67.2085	37.0871	32.5102	38.7406	23.2753	50.4197	36.8364	34.9769	35.5211	49.78	46.86	48.1	54.86	47.4	41.04
1	Bradi1g17870	AT5G05340	PRX52	13.01	14.4	9.25	21.28	16.89	13.96	13.4137	15.7971	26.3799	13.7065	14.1815	19.8041	13.9307	17.8396	14.4906	24.1814	27.9108	14.9547	29.5399	13.2939	4.31064	14.1747	4.23834	1.79648	4.6493	2.17951	59.41	31.87	29.77	36.97	36.58	29.62
1	Bradi1g18030	AT5G27760	AtHIGD2	41.43	32.13	28.68	23.57	34.33	30.32	26.9411	36.8335	27.0884	26.7402	30.2178	29.4519	36.7245	39.4751	29.0639	36.8714	61.9411	46.7481	40.6871	96.7077	46.4466	93.0666	85.3988	44.595	35.2771	43.0911	92.5	24.01	21.22	25.66	25.09	34.52
1	Bradi1g18050	AT2G06520	PSBX	3896.9	4562.32	5142.94	4642.62	4560.2	4373.99	5275.03	4654.48	5570.25	4282.73	4452.16	5900.11	4647.37	6543.89	6560.44	5620.36	5159.82	5708.19	7005.83	6474.19	5952.15	6705.1	5273.31	5738.64	5947.73	5878.04	2361.14	3063.78	3194.95	2855.9	2881.29	2743.08
1	Bradi1g18090	AT1G02860	BAH1,NLA,SYG1	5.05	2.74	3.29	2.44	2.98	1.59	6.27946	3.06845	3.68593	3.32422	4.06191	5.85577	3.66804	3.40011	2.9038	1.38135	3.5877	4.6331	1.55626	2.05756	1.20353	3.27869	5.75866	2.95572	3.23501	2.37186	3.38	2.98	1.71	3.04	3.56	2.93
1	Bradi1g18120	AT5G06360	-	73.43	43.4	40.3	41.17	46.45	45.48	72.6455	64.3412	46.2864	66.7459	66.099	53.3363	96.727	56.3716	39.505	55.554	64.6873	80.3524	41.1865	63.4781	49.1442	28.5717	68.1623	51.9799	54.6512	59.0465	97.31	64.23	59.14	68.96	69.14	53.84
1	Bradi1g18130	AT5G27710	-	4.47	5.47	6.26	5.82	8.55	6.48	4.24445	10.7751	11.1455	9.91452	8.01143	5.54056	7.22905	7.20959	9.67252	11.6936	12.7589	8.17939	6.29184	13.2941	11.1807	7.53668	10.7836	13.0655	10.2021	10.5286	12.59	9.95	8.4	11.07	11.47	7.8
1	Bradi1g18180	AT3G06930	ATPRMT4B,PRMT4B	52.9	33.68	25.63	32.07	36.72	40.97	36.1301	54.263	43.3982	54.5316	53.6703	35.8326	57.0422	37.1468	33.6698	53.8	61.7212	56.6372	41.5728	49.5538	48.719	36.72	50.5269	59.7913	57.9164	52.7854	67.3	68.72	61.48	67.63	62.03	50.56
1	Bradi1g18230	-	-	3.11	3.1	5.37	8.42	6.54	3.95	3.56513	6.09324	6.44723	4.71811	1.88814	2.55486	2.48445	4.59077	7.77489	5.96819	5.35637	3.56532	4.0544	3.7416	2.49484	3.63535	2.61218	1.62206	2.40655	2.92204	1.06	2.24	1.83	2.14	3.05	0.98
1	Bradi1g18340	AT1G08830	AtSOD1,CSD1,SOD1	308.86	342.28	344.49	177.73	358.19	510.74	193.483	347.946	273.663	365.48	347.884	200.092	313.86	363.381	309	353.547	513.021	406.694	425.845	703.383	495.105	604.867	487.595	473.254	369.85	344.788	714.36	550.39	319.38	393.77	392.34	298.12
1	Bradi1g18420	AT3G05100	-	2.16	1.34	2.12	2.24	1.49	1.92	1.20298	1.49034	1.74446	1.20222	1.83968	0.483265	1.78296	3.13586	2.44311	2.97139	2.76575	2.9247	2.26567	1.04882	1.58552	1.3354	3.15286	2.34136	1.61821	2.12768	3.12	2.45	2.71	2	2.74	1.13
1	Bradi1g18430	-	-	12.95	4.93	6.75	6.36	7.51	7.37	11.975	7.78153	7.28654	7.95746	13.0973	12.7877	13.4458	6.91619	8.75978	7.52046	10.7706	11.988	8.80999	11.6981	14.1492	12.7922	18.6672	7.74923	6.65414	9.62229	8.79	6.34	7.16	7.44	7.42	6.63
1	Bradi1g18450	AT1G54610	-	51.73	27.86	37.79	50.34	45.9	25.3	71.2313	46.962	34.6484	28.7939	57.1977	60.4069	58.0271	32.4322	69.4242	32.9108	43.0255	59.3302	44.6592	33.885	50.2356	24.7074	88.1287	25.4329	35.6987	33.6187	42.71	24.62	31.35	38.7	37.54	37.16
1	Bradi1g18531	-	-	27.49	11.53	8.77	8.41	13.7	14.14	18.3293	12.5325	9.11295	11.7098	18.5244	16.3582	29.2529	12.7716	10.3781	14.0336	17.7607	28.374	18.788	13.465	21.6371	14.8979	40.7542	18.0543	14.1113	17.7049	24.17	16.93	12.34	11.78	13.54	10.92
1	Bradi1g18595	AT5G18540	-	32.3	21.45	23.58	20.95	15.99	14.01	30.5793	14.8807	13.8004	12.1025	21.378	26.4707	36.8175	19.4485	22.0998	11.9887	22.552	36.0665	19.2885	10.7042	17.7634	4.95681	27.2701	17.4986	14.5366	14.7334	32.34	16.77	18.1	20.77	17.4	17.85
1	Bradi1g18600	AT3G02050	ATKT4,ATKUP3,KUP3	44.72	29.99	22.23	14.53	25.98	26.53	37.6742	29.2259	21.5812	32.2365	22.2637	22.6977	55.6231	28.0405	27.9268	35.5642	37.6119	36.2596	36.8483	45.5549	34.4652	49.5524	38.3163	34.3915	28.1548	32.4766	64.94	41.81	33	37.22	40.33	43.51
1	Bradi1g18680	AT3G56510	-	14.16	10.1	8.79	11.81	13.77	14.85	8.64864	16.5798	12.8456	16.3564	14.766	6.24638	12.6435	8.902	9.59848	15.9765	16.6039	16.2323	13.3301	18.2325	16.9952	17.3683	17.8811	20.4637	14.8652	16.442	24.32	20.73	16.48	17.99	18.12	12.75
1	Bradi1g18700	-	-	10.99	6.61	6.86	10.16	11.96	11.89	4.4819	11.5061	9.55662	13.5452	12.0413	5.31175	8.00262	6.61704	7.37912	14.0628	20.4824	13.0549	13.4832	12.3899	15.0093	10.6761	12.7349	14.4098	13.251	14.0011	21.06	21.62	18.28	17.63	17.37	16.02
1	Bradi1g18705	-	-	4.36	1.83	1.57	2.03	1.5	1.38	4.21562	6.03034	1.73279	2.21035	2.76595	6.82177	3.85115	1.14241	1.63241	1.25853	1.84392	4.44285	2.76334	2.49916	6.02614	9.01115	5.48981	2.11189	0.85391	2.68315	2.2	1.76	2.12	1.94	1.7	3.43
1	Bradi1g18740	-	-	20.33	18.46	24.03	28.48	39.67	29.37	15.0727	31.4861	26.7925	31.0856	29.0314	26.8467	28.088	20.2525	31.9673	26.7248	27.1387	35.0127	21.0928	36.2634	37.909	27.6293	32.4131	29.3463	28.2102	28.4537	37.97	27.67	26.55	28.86	31.02	19.36
1	Bradi1g18793	-	-	2.23	2.29	2.44	4.02	3.34	3.3	1.54679	5.14886	4.98394	4.0526	4.22126	1.52435	2.81711	3.5872	3.17952	4.42421	7.69185	5.08773	2.86382	6.29828	5.56103	1.41459	4.92595	5.32127	6.62057	7.04735	7.87	5.82	6.06	7	7	4.44
1	Bradi1g18800	AT3G57220	-	7.84	6.7	7.2	9.71	9.57	10.73	7.24119	15.1834	16.1412	18.2645	12.5163	9.16115	11.5298	8.5933	11.2545	16.6313	16.8891	11.9374	10.3347	29.9736	13.2747	14.0763	18.8126	25.2094	20.687	22.4954	18.22	20.07	11.69	13.27	14.37	13
1	Bradi1g18900	AT4G21770	-	11.35	7.7	8.81	18.36	16.54	12.79	10.6411	24.5662	30.504	24.7925	22.1522	11.2472	10.7752	6.61286	13.5702	18.1878	22.8325	14.8713	14.1522	10.2338	16.4835	5.49587	18.6626	19.5946	23.0868	20.7826	16.43	29.55	26.62	29.55	25.42	29.16
1	Bradi1g18970	AT3G61790	SINAT3	7.8	4.78	4.49	3.12	4.81	5.09	7.71732	5.38631	3.90329	4.86282	5.83469	6.48832	8.92669	5.15252	3.1792	4.30605	4.88419	5.7694	4.70921	5.1205	2.73191	2.54698	5.32279	5.1984	4.74288	3.88066	8.4	7.01	5.66	5.42	6.13	5.96
1	Bradi1g18980	AT3G54480	SKIP5,SKP5	62.15	33.21	33.39	33.51	35.53	34.6	80.1809	54.7125	35.8305	42.0087	71.5585	79.7259	84.0418	43.6386	40.6019	25.6024	44.8167	89.5553	41.0721	47.4453	49.5348	47.3115	64.3871	43.8068	44.9384	44.1023	32.2	35.19	35.58	39.65	35.26	33.54
1	Bradi1g19120	AT5G62960	-	57.94	41.75	29.67	24.47	22.96	28.97	52.521	35.1686	30.5313	29.5567	31.4637	42.2046	103.55	34.957	33.2783	27.8825	33.2224	51.3131	58.9617	51.9724	32.772	54.2855	38.0545	42.4006	28.2212	29.421	51.93	38.83	31.46	29.13	31.85	26.82
1	Bradi1g19150	AT1G09920	-	2.51	1.32	1.2	1.95	1.35	1.82	2.00426	2.17236	2.20581	2.73064	4.32548	3.63597	3.45517	1.38367	1.96436	1.71023	2.9642	2.87327	0.994086	3.20249	3.25503	5.59803	4.415	2.51384	2.73001	2.27096	2.38	3.44	2.73	0.76	1.35	0.8
1	Bradi1g19210	AT3G63460	SEC31B	57.13	39.86	31.62	32.48	46.28	41.82	47.1763	50.9064	46.4435	57.1257	64.9801	53.8214	57.2153	40.9758	40.2436	52.6445	63.9066	44.3557	55.6568	47.5926	48.2613	39.3881	76.7068	59.4855	49.9289	50.3593	77.27	67.85	60.06	59.35	59.37	61.89
1	Bradi1g19230	AT3G63470	scpl40	41.84	21.72	23.5	20.56	24.79	16.61	40.7689	28.0134	21.0997	18.5073	34.9192	31.0672	27.6972	22.9904	21.4624	16.3651	38.4066	27.309	30.8354	39.9029	30.4642	15.2801	73.5111	31.6329	37.6848	30.6362	47.73	32.44	22.85	23.79	24.72	32.35
1	Bradi1g19250	AT5G13720	-	113.26	192.96	138.85	60.36	79.23	140.07	61.447	171.942	98.6934	134.824	68.0151	73.0433	160.714	219.932	102.312	105.537	77.4922	107.309	155.928	226.645	154.923	141.357	97.3798	277.135	209.206	154.187	232.67	367.22	261.44	210.22	220.32	140.98
1	Bradi1g19260	AT2G41770	STL1	3.06	3.5	1.44	2.14	2.27	1.61	2.98756	2.93298	2.46207	2.42614	4.05384	2.84019	3.92746	3.14254	2.6879	2.59152	4.08039	2.39349	2.93929	1.79705	2.12315	2.88349	3.96558	2.44669	2.34053	2.80393	3.33	3.2	2.19	2.07	3.71	2.02
1	Bradi1g19340	AT5G19070	-	118.69	46.49	53.92	64.05	76.28	59.41	85.922	53.0172	51.79	57.3725	91.58	86.8259	80.618	47.2358	57.9076	56.029	80.3588	105.068	69.1061	59.3031	91.8945	50.5183	132.893	68.8113	70.5523	77.7874	75.79	53.64	51.97	75.67	61.73	56.76
1	Bradi1g19510	AT1G63900	DAL1,SP1	84.15	55.07	49.22	58.21	53.34	46.65	100.581	55.1635	45.5633	42.8307	72.9747	74.905	120.938	63.9646	55.3357	44.4571	64.9765	92.5524	67.2857	42.0265	46.3313	44.1896	74.4429	41.5384	39.3882	41.6857	52.37	44.85	43.7	47.96	47.49	55.51
1	Bradi1g19530	AT4G21105	-	86.16	79.02	89.03	123.23	121.02	110.37	66.226	126.183	132.416	168.614	125.747	95.494	102.355	116.745	129.059	153.35	174.934	162.469	127.059	135.383	167.101	125.376	148.243	150.589	149.457	154.785	157.9	120.4	99.09	119.63	121.31	123.48
1	Bradi1g19591	-	-	1.69	2.38	1.04	2.69	2.34	2.09	2.66053	1.2315	0.928304	1.32301	1.51153	2.10902	3.92399	1.83063	1.91301	3.15514	2.03695	3.50152	1.11926	2.25114	2.48748	1.62635	1.96879	1.61976	1.33516	1.79851	2.23	1.06	1.59	1.42	2.01	0.87
1	Bradi1g19627	AT3G06290	AtSAC3B,SAC3B	23.26	9.47	7.35	9.52	13.19	10.65	17.8302	11.9737	9.91066	10.9824	16.0636	15.9129	22.5343	6.75821	8.89059	10.9394	16.2742	14.3553	12.2366	7.60199	11.5034	4.25595	21.1871	12.2643	10.8559	12.0502	16.68	15.22	11.95	15.6	14.81	12.31
1	Bradi1g19690	AT5G28740	-	36.3	19.09	14.73	19.06	18.23	18.52	31.4288	24.5816	21.3531	21.2816	31.261	31.4748	37.4236	17.693	17.2474	20.9342	31.4783	26.71	23.1411	18.6819	17.9508	11.4035	33.991	22.2018	22.2057	20.2916	32.38	26.98	27.28	28.84	29.27	28.46
1	Bradi1g19698	AT5G57860	-	38.12	30.9	29.49	37.26	34.49	27.9	39.4058	31.6647	24.1573	33.3412	35.427	32.9055	42.5694	30.3245	28.4456	28.1177	31.2197	52.0257	35.6354	55.4755	37.233	47.113	46.3716	33.5414	28.925	37.1043	36.21	34.93	29.43	31.25	32.69	25.43
1	Bradi1g19702	AT2G40950	BZIP17	11.25	11.34	9.29	9.24	12.7	12.9	14.0441	13.516	9.78762	10.6993	10.4356	9.8302	13.0284	12.1595	13.1206	13.0638	10.2315	9.02873	12.8512	14.3634	15.3006	29.7984	18.1254	13.5737	13.7824	13.3271	16.62	13.96	15.37	14.45	13.43	25.25
1	Bradi1g19830	AT5G54750	TRAPPC3	43.92	42.6	48.77	53.13	61.24	56.55	33.8743	60.6787	50.4655	68.0058	53.7542	28.9125	50.8548	53.4715	48.2951	70.6529	72.3807	57.9211	65.9383	99.965	63.7505	63.8572	54.6607	61.4741	56.2464	67.0537	83.37	77.23	68.49	67.73	73.88	66.13
1	Bradi1g19850	AT5G12240	-	24.89	16.75	15.77	18.71	21.54	25.49	13.5693	28.6804	33.187	31.9878	39.3134	20.506	28.4685	18.6857	17.0672	35.544	39.5854	34.767	20.8275	41.1904	35.7041	46.9005	35.1157	32.0814	30.0338	30.2423	40.51	34.41	26.84	28.44	28.6	29.45
1	Bradi1g19870	AT2G26810	-	9.5	3.79	4.72	5.76	5.97	5.35	5.21263	6.64143	4.54958	5.53078	4.9179	3.66229	6.16409	6.70855	6.56558	6.01057	9.24146	9.70874	6.36942	7.11522	7.73482	1.26165	9.12227	7.84578	5.99642	6.77605	10.43	8.49	7.01	6.36	7.35	4.97
1	Bradi1g19910	AT5G49400	-	3.24	0.48	0.73	1.72	2.07	1.13	2.13162	1.03249	0.459569	0.718034	1.86045	1.89895	1.96503	0.867364	0.57246	1.35662	1.7932	2.68448	1.50713	2.47893	1.34459	0.998031	2.37209	0.94689	1.46817	1.20043	2.35	1.34	1.83	1.24	1.42	1.22
1	Bradi1g19920	AT5G49650	XK-2,XK2	26.92	13.77	14.75	20.39	25.82	30.74	18.1684	26.0989	29.9199	38.8076	36.826	21.8624	23.8348	12.8463	18.0807	33.7965	49.7662	33.4698	25.4665	39.2582	32.797	34.2585	35.0398	34.6572	32.3328	40.0395	29.02	33.07	28.78	35.23	35.11	32.26
1	Bradi1g20067	AT1G09450	AtHaspin,Haspin	1.84	1.53	1.05	1.3	2.73	2.78	3.36957	3.96076	3.06861	3.67624	4.26633	2.91589	2.70352	2.4833	2.46008	3.96298	2.73768	3.20671	2.92912	2.77134	2.51153	2.50032	2.60115	2.5146	2.40039	2.96462	3.19	4.07	3.51	2.15	3.18	3.97
1	Bradi1g20125	AT5G61190	-	12.04	4.84	5.45	6.19	4.41	4.15	10.6556	3.78797	2.87483	2.92443	7.1493	10.4946	14.4452	4.474	4.48507	4.08021	5.87773	7.49258	4.93368	1.99615	3.5527	2.88854	7.87344	2.62118	2.23426	2.56752	2.42	2.87	5.28	5.39	4.22	6.94
1	Bradi1g20197	AT1G48310	CHA18,CHR18	3.32	1.04	2.14	1.46	2	1.49	3.30103	2.82271	2.34107	2.2103	2.45052	2.75538	3.45568	2.17299	1.92829	2.97507	1.78679	2.19542	2.37021	2.29558	2.19248	0	3.20659	3.27364	2.64378	2.56768	2.67	3.6	2.08	2.71	3.87	2.35
1	Bradi1g20210	AT5G28040	VFP4	2.53	1.49	1.38	3.16	2.83	2.26	3.5329	4.51084	5.22179	5.66809	2.81303	2.28619	4.11402	2.21156	2.12848	5.12834	4.0596	3.90424	2.04027	2.12986	2.11935	6.74769	4.21423	3.26469	3.01796	3.74869	4.96	4.12	2.45	4.12	4.31	3.75
1	Bradi1g20260	AT4G27710	CYP709B3	23.11	11.06	9.9	12.26	21.43	17.49	21.7307	31.3886	39.1657	34.2766	21.2636	16.0663	23.9228	8.74332	12.998	30.0399	14.9426	21.194	20.8174	10.5909	19.6799	14.881	27.093	41.5202	32.175	56.4343	24.25	11.94	11.38	14.45	16.09	89.64
1	Bradi1g20320	-	-	43.68	23.49	23.54	29.64	26.38	25.78	43.1332	26.8898	20.7947	25.2893	26.8993	29.39	47.0028	22.3835	23.3006	26.006	27.6162	47.6748	25.3848	37.8485	28.483	26.6383	45.9001	33.0093	29.7843	28.5771	42.14	28.38	26.19	31.91	30.22	19.61
1	Bradi1g20390	AT1G14000	VIK	77.05	20.99	18.94	24	33.98	26.85	64.5958	20.5428	25.4755	26.5934	49.1865	53.9317	77.8946	14.397	13.6897	25.2584	38.302	60.2878	31.3656	20.2493	27.0075	21.7077	55.0677	23.8138	15.0599	22.0007	41.19	22.53	19.44	21.83	26.08	49.02
1	Bradi1g20400	AT1G14010	-	49.1	40.42	44.8	55.92	45.27	47.88	57.6008	73.3353	61.6157	76.7429	72.6955	46.7665	68.8586	61.3861	64.1349	68.3196	73.5653	82.5194	62.962	77.987	77.205	79.8739	72.1396	65.081	55.7007	64.3535	81.47	70.42	65.23	60.71	68.55	55.83
1	Bradi1g20410	AT1G18700	-	26.24	16.39	13.32	15.81	16.53	19.31	17.0938	23.3778	16.9455	22.1774	24.16	20.3323	23.9419	13.8236	10.4526	21.2485	26.2433	23.3562	19.6588	19.7882	23.5209	18.45	25.4037	25.0969	19.9746	21.7911	35.97	30.54	27.08	23.76	27.46	24.81
1	Bradi1g20527	AT3G59960	ASHH4,SDG24	2.25	1.45	2.32	1.95	3.58	2.43	1.86794	2.89726	2.20446	2.62131	2.1867	1.90854	2.14251	2.02258	3.31945	3.33407	3.61625	2.18765	1.81237	3.32551	2.631	1.71201	3.98999	2.99303	2.44135	2.51972	3.93	1.96	1.8	2.14	2.94	2.01
1	Bradi1g20610	AT1G69640	SBH1	6.11	3.81	5.73	6.16	6.78	5.48	4.52251	9.05505	7.92423	6.1009	5.47415	4.22469	6.08019	5.16526	6.11551	8.17926	7.64418	7.37999	5.71595	9.05491	8.54001	5.45644	8.52307	7.19517	8.32464	8.34926	9.77	9.26	7.75	6.82	6.82	4.88
1	Bradi1g20630	AT5G06970	PATROL1	8.36	6.51	7.33	8.23	11.64	8.53	7.38656	11.0064	8.4227	10.6311	8.78908	6.61082	8.84862	7.31648	9.55299	11.7832	12.6744	8.59773	8.40947	9.62272	10.1078	9.05724	11.182	10.2777	10.8046	10.848	15.09	13.15	10.9	11.38	12.17	8.82
1	Bradi1g20750	AT5G10020	SIRK1	5.23	3.33	2.24	4.35	6.4	3.75	4.31429	5.37885	4.74879	4.91851	5.18287	3.23113	5.62639	2.78859	4.98224	6.44795	6.21281	4.79233	5.30486	3.00771	4.79342	4.49313	6.53767	4.0908	4.05573	3.72101	5.85	5.4	3.78	5	5.52	4.48
1	Bradi1g20770	AT5G64610	HAM1	58.66	23.97	30.3	31.61	35.16	29.63	47.1801	29.5248	24.9552	21.3449	36.0271	46.8979	56.9106	30.2074	26.4019	24.1706	32.3482	41.0641	31.2549	29.0928	26.0837	49.9758	40.7095	30.1291	25.1337	26.6431	39.09	28.39	30.71	24.88	25.91	27.05
1	Bradi1g20820	-	-	12.69	7.94	12.9	13.99	16.13	15.72	9.70834	15.2529	12.9234	12.8152	13.2096	12.0094	20.5964	13.6888	10.4345	10.7115	12.6753	26.6186	8.16954	12.0737	14.4699	2.84228	13.3617	11.0922	11.736	15.3259	10.98	11.24	12.5	14.12	14.53	9.72
1	Bradi1g20995	AT1G17290	AlaAT1	20.96	20.95	17.5	21.99	21.2	21.48	14.7448	23.2825	20.644	23.7542	23.2928	15.4223	19.765	17.2111	17.7578	23.3186	33.3232	22.4127	19.7275	25.6158	20.628	12.8638	31.3605	22.7755	19.1615	19.7545	43.73	30.07	23.63	22.11	23.91	24.46
1	Bradi1g21060	AT2G26210	-	54.64	28.76	30.56	41.3	39.57	36.73	36.1182	34.331	30.3394	32.6443	38.6453	36.6352	52.2316	30.3656	35.5375	30.4908	48.3711	55.8261	34.0979	46.5756	31.3269	33.2316	45.3106	29.8168	34.2006	35.5193	46.27	36.34	35.42	41.2	39.03	38.29
1	Bradi1g21110	AT3G19100	TAGK2	3.07	2.39	2.39	3.17	5.59	4.2	5.16832	5.39086	4.55802	5.51033	6.51928	2.79858	3.91168	2.80015	2.88998	7.43024	6.67811	2.65178	7.35018	7.69254	9.96185	8.59545	9.04932	5.51307	4.83501	6.99956	12.24	4.65	3.37	3.9	4.9	3.01
1	Bradi1g21190	-	-	8.43	3.78	5.56	4.49	6.12	4.64	10.0237	7.47496	7.1164	6.50821	8.41257	6.76776	10.2341	4.40578	8.43501	7.60122	8.38027	10.3036	5.75563	5.9552	7.86276	3.29796	15.2408	10.006	9.76775	7.97973	9.93	5.62	5.21	4.7	5.62	4.89
1	Bradi1g21210	AT5G52210	ATARLB1,ATGB1,GB1	12.13	10.3	12.28	14.03	17.37	12.87	16.0729	13.6951	11.7973	13.4649	14.6412	11.8134	17.3183	12.0789	13.92	13.111	14.4886	18.5449	12.6668	21.6127	15.4799	27.13	20.6546	16.9626	12.1588	14.6414	14.34	10.03	10.15	9.66	12.06	11.86
1	Bradi1g21221	AT5G02502	-	47.56	38.98	43.01	45.31	61.29	43.65	36.7983	59.5382	39.6686	59.3391	48.5186	33.772	47.7627	42.0401	54.8307	62.5558	58.2849	60.7475	66.7053	130.66	109.793	132.632	95.5725	81.7825	71.168	67.2001	74.19	51.91	46.59	43.51	40.53	35.82
1	Bradi1g21260	AT1G28200	FIP1	25.77	14.47	15.67	19.58	24.5	16.1	20.1566	20.2646	15.5982	14.137	20.6483	12.5152	22.533	19.0657	19.2472	23.4352	25.2123	20.9916	26.3135	29.1322	23.5822	20.3506	30.9787	18.7787	18.2489	21.3118	27.39	19.01	19.64	17.57	20.73	41.41
1	Bradi1g21290	AT1G22450	ATCOX6B2,COX6B	4.63	7.18	5.99	6.05	7.21	8.51	6.68749	11.364	7.47493	10.2771	10.7236	9.55096	7.76186	4.51467	5.21265	9.01717	8.32496	9.23785	5.44819	15.1697	11.3495	7.66186	11.8643	12.0335	9.26526	10.7071	18.35	10.87	7.25	10.85	11.89	8.83
1	Bradi1g21310	AT4G33950	ATOST1,OST1,P44,SNRK2-6,SNRK2.6,SRK2E	31.5	24.29	31.29	35.98	33.69	30.24	30.785	28.043	38.7631	30.7397	35.7528	24.7754	31.4042	23.6582	30.9695	35.4167	37.0305	31.9922	25.1679	31.5508	29.21	48.8537	34.1483	23.252	17.5011	22.6932	46.75	29.4	23.41	27.87	36.1	66.36
1	Bradi1g21360	AT1G34640	-	20.55	19.99	16.82	15.65	12.83	19.76	12.7287	17.1312	18.7363	17.0027	12.6231	13.7845	25.8465	18.1863	14.7524	9.91867	16.1553	30.1943	20.1032	31.0009	20.2029	32.0291	22.7072	22.9587	16.6926	15.5495	22.18	14.94	11.26	12.82	14.08	10.99
1	Bradi1g21380	-	-	67.44	42.81	42.86	53.83	67.79	76.29	58.8273	68.344	75.3809	77.6119	92.2084	75.5875	59.6856	46.3257	42.8511	64.8875	84.8085	95.0015	79.049	52.2208	68.2318	61.5858	104.121	85.5677	74.6893	84.3891	76.37	75.77	76.96	73.82	77.77	65.21
1	Bradi1g21400	AT5G08565	SPT4-1	90.43	60.93	67.18	64.04	70.15	65.84	61.0324	65.1304	50.1093	65.8202	68.1332	51.3146	85.4397	65.7229	61.1231	64.7518	74.3688	91.8393	54.0053	112.395	69.2138	93.9931	98.306	78.3943	55.0118	63.0266	100.59	67.62	62.2	68.14	69.92	60.54
1	Bradi1g21470	AT5G11470	ASI1,IBM2,SG1	6.15	2.59	2.37	4.37	5.88	5.38	2.51339	4.55295	4.61527	4.73457	3.39851	3.13024	4.06075	3.47606	3.71041	5.17483	4.76682	5.39486	2.81711	3.46907	3.08435	3.57912	4.88924	4.33653	5.25754	5.46267	8	6.41	6.21	5.66	5.75	4.28
1	Bradi1g21647	-	-	6.35	2.25	4.14	5.28	5.15	5.12	5.899	3.64934	3.97287	4.86114	4.34752	4.29338	6.45925	3.25823	2.19272	4.6961	5.23508	6.80279	4.20553	6.43346	5.05276	6.10412	6.81101	6.78314	5.84828	6.76398	7.57	5.59	4.58	3.88	4.55	4.75
1	Bradi1g21720	AT2G23930	SNRNP-G	43.79	34.21	38.36	36.25	47.59	50.89	27.1955	54.0038	47.4784	61.9564	46.9152	23.693	33.1434	36.8906	37.4044	54.4609	62.3024	52.8728	56.3108	123.244	77.578	120.847	61.1736	49.0656	60.3938	66.0761	68	57.94	52.96	66.41	61.25	46.74
1	Bradi1g21740	AT5G26210	AL4	37.88	40.46	47.83	33.59	45.05	45.68	44.9556	79.7774	51.7698	62.9792	49.3423	32.654	57.7494	58.7527	42.5252	63.7816	49.3184	55.66	40.4161	125.993	63.6741	128.891	37.8743	76.4297	57.8603	54.8897	81.54	82.02	64.64	58.75	68.6	36.69
1	Bradi1g21755	AT5G20520	WAV2	60.25	22.63	29.5	51.85	52.3	35.93	71.1947	49.5354	41.4831	34.3989	50.3635	56.7113	72.5797	24.156	45.4351	44.4355	53.0653	68.1464	41.4429	38.4525	54.2084	27.3376	77.2979	35.2534	31.8619	41.2101	67.57	31.21	37.48	37	39.41	38.24
1	Bradi1g21780	-	-	508.27	620.05	576.28	390.7	379.38	448.5	632.121	423.566	405.387	422.812	453.033	632.62	835.168	631.638	457.304	357.061	338.395	540.955	561.776	383.669	404.557	414.984	405.136	587.059	478.428	425.499	372.87	543.42	503.59	479.97	452.28	315.18
1	Bradi1g21914	AT5G08110	HRQ1	4	2.31	2.68	3.96	3.53	3.81	3.23268	3.22122	2.88322	3.12439	3.05105	3.08891	3.60363	2.42293	3.33623	3.64497	4.08447	3.3936	1.99079	3.68163	3.53822	2.32827	4.97138	3.85873	3.37187	3.95042	4.11	4.42	2.85	3.5	4.39	3.89
1	Bradi1g22101	AT1G69230	SP1L2	105.78	132.94	136.7	141.3	132.55	116.79	116.379	156.433	115.955	134.877	148.008	98.1272	161.523	226.231	176.735	189.245	195.699	168.277	199.216	257.566	166.048	261.384	125.999	137.92	125.05	120.278	152.85	140.02	137.13	138.73	148.71	135.79
1	Bradi1g22147	AT3G55140	-	1.33	1.52	2.02	1.73	1.97	1.74	1.15806	2.04106	1.68751	2.36708	2.41981	1.74647	2.14302	3.15871	1.88991	1.68665	2.23774	3.60904	1.83062	1.56227	2.89462	0.84822	2.81365	1.66987	1.72529	2.87122	2.27	2.82	1.42	1.84	2.08	1.88
1	Bradi1g22671	AT1G13950	ATELF5A-1,EIF-5A,EIF5A,ELF5A-1	215.65	157.53	157.17	192.71	231.59	215.01	157.024	208.104	174.837	210.119	202.864	160.838	210.051	164.984	221.074	214.149	241.494	235.164	166.338	224.836	253.748	186.271	216.244	162.736	187.298	198.009	154.62	184.97	181	203.27	192.73	210.66
1	Bradi1g22770	-	-	32.54	44.99	45.21	37.56	39.73	41.16	25.0076	56.7768	34.9368	40.1676	24.5045	21.2377	41.8233	52.9782	52.4401	37.4011	29.4452	35.347	41.3566	61.3672	55.4687	47.9896	34.1546	58.9629	49.2919	46.6919	42.51	53.54	51.74	50.47	47.46	26.34
1	Bradi1g22840	AT5G48385	-	21.83	21.08	15.11	19.63	21.75	21.44	17.0226	21.6042	19.5608	21.2467	20.8641	15.6932	24.0421	20.1992	20.8968	20.4411	22.9621	17.5123	18.4665	18.5627	17.9348	17.8776	21.465	22.3966	21.2133	21.4423	25.05	23.92	25.47	28.29	28.85	22.78
1	Bradi1g22850	AT5G43100	-	29.68	15.19	16.57	27.65	30.46	20.15	22.6395	24.903	21.3769	18.5557	24.7455	21.7559	24.5187	16.5771	29.7222	24.0312	28.9356	26.0552	24.0649	27.5307	29.5416	20.3149	44.692	27.9381	27.5315	25.1451	34.39	24.43	23.96	31.17	29.5	26.42
1	Bradi1g23070	AT3G11210	-	0.85	0.99	0.94	2.17	3.28	1.41	1.64263	2.75435	2.9159	1.87202	1.88457	1.4774	1.53411	0.920137	1.75041	2.92062	2.02159	1.34439	1.44658	2.46088	2.04897	0	0.397098	0.500674	1.28245	1.65826	1.86	2.1	1.6	2.85	2.94	2.26
1	Bradi1g23090	-	-	4.48	2.07	2.7	3.22	3.04	3.12	5.34257	3.54889	3.90982	5.327	6.59888	7.02344	4.30347	2.46629	3.06929	4.7552	5.44796	3.94074	5.28267	2.8357	4.78344	3.068	6.05091	4.26816	2.60389	5.42219	4.9	2.39	2.29	2.96	3.14	2.88
1	Bradi1g23140	AT1G59600	ZCW7	7.74	3.91	4.43	5.63	7.37	8.94	5.41783	9.10702	8.43677	9.93395	10.8175	7.62951	6.57461	3.89125	5.72022	10.425	11.5623	9.06208	7.14054	8.69865	8.50696	6.52707	9.7861	6.95734	8.6546	9.60246	13.85	9.23	9.53	9.81	10.08	6.92
1	Bradi1g23160	AT5G67590	FRO1,NDUFS4	111.71	100.32	99.95	119.41	113.25	132.28	88.4261	117.461	104.246	121.017	118.846	96.1723	118.297	113.424	114.013	124.889	137.886	121.371	133.218	111.777	127.176	82.8925	118.653	113.496	105.989	111.786	154.23	135.66	129.97	132.81	128.59	132.48
1	Bradi1g23320	AT5G55560	-	1.96	0.77	0.81	2.74	2.3	1.03	3.13639	3.81184	2.09938	4.34819	2.73104	3.46902	1.01637	0.674172	2.00193	4.19969	3.64837	1.18004	3.16702	1.07285	4.38547	0	6.60157	3.28483	3.65613	5.26617	2.18	1.36	1.82	1.12	1.91	7.46
1	Bradi1g23497	AT1G21070	URGT2	18.69	17.91	23.49	26.58	23.76	24.06	14.3469	28.9328	31.7009	29.7091	22.8432	14.1612	16.6873	24.8433	27.8281	35.7314	28.0014	18.5915	27.0324	31.4957	24.5524	23.3368	29.7913	21.2688	26.297	27.0849	33.26	27.1	27.87	28.9	40.98	34.32
1	Bradi1g23560	AT5G13050	5-FCL	53.36	46.12	36.25	39.08	47.54	50.59	42.8873	49.2355	43.4899	52.5992	50.8477	54.6449	58.9853	36.2041	35.9477	48.457	53.6633	63.2445	43.2085	44.1455	52.8159	46.8683	66.8951	65.8808	59.2615	72.8774	42.39	46.8	44.52	46.15	47.46	46.42
1	Bradi1g23590	AT4G14600	-	19.01	20.17	20.11	27.47	27.08	22.56	22.8161	24.7642	25.1955	25.9451	24.8982	26.1789	26.3838	26.0825	26.2809	22.3138	22.3467	33.5897	24.7042	39.3529	28.7357	34.6554	31.4011	35.7362	21.0199	28.115	30.26	26.41	18.72	23.1	20.49	21.72
1	Bradi1g23630	AT3G13550	CIN4,COP10,EMB144,FUS9	24.24	11.03	13.44	13.91	14.8	14.96	13.9075	10.1411	9.8368	9.46475	15.5028	12.9524	34.739	8.20134	17.317	13.13	17.6284	24.2946	12.814	14.9416	18.6529	25.9056	30.109	15.7036	12.8166	19.2206	30.49	17.89	16.66	18.94	20.74	16.61
1	Bradi1g23716	AT2G37710	LecRK-IV.1,RLK	5.02	1.12	4.85	2.41	4.22	3.01	3.95994	6.45106	4.1205	4.81804	3.18311	5.38099	4.58081	2.96904	7.57057	4.62069	4.92214	5.66064	2.10174	5.26477	2.96153	4.14267	13.6514	5.71691	6.05075	6.26683	4.15	5.56	3.69	5.67	5.59	1.64
1	Bradi1g23722	AT2G37710	LecRK-IV.1,RLK	3.05	0.8	2.57	1.29	2.8	1.42	3.83083	3.42984	3.85924	2.21737	1.81121	2.62868	2.50414	1.74292	2.21901	1.34721	1.83818	2.22423	0.561581	1.3807	0.655032	0.716869	7.10438	3.83609	5.8579	3.172	3.93	2.07	2.31	2.04	1.93	1
1	Bradi1g23930	AT1G20110	FREE1,FYVE1,PDE330	13.86	11.97	11.73	14.75	15.53	12.83	13.0479	15.4797	14.5241	14.3895	16.4987	16.6222	13.4963	12.6675	16.3399	10.2151	15.2354	12.1758	14.1558	16.5874	14.9999	17.8317	18.8555	15.0771	12.7998	13.3566	17.25	11.38	11.97	15.21	16.44	14.87
1	Bradi1g23980	AT5G50420	-	4.53	3.79	3.34	4.66	4.33	4.74	13.0886	12.7907	11.5622	12.9145	16.0585	12.8883	7.55107	4.67978	3.83749	4.88721	8.97707	8.47823	9.75947	8.22618	11.8505	11.6773	13.2637	7.74355	8.81892	8.19015	6.32	3.77	6.31	6.55	7.3	5.62
1	Bradi1g24030	AT4G02730	AtWDR5b,WDR5b	20.62	16.82	16.21	13.5	20.17	18.54	25.3461	27.1597	19.9319	24.2003	25.7682	24.3369	28.1994	21.7424	21.6899	24.7939	29.2138	29.6299	23.6231	25.2986	28.7013	28.4409	32.2528	27.401	21.9657	26.8166	33.39	31.85	25.37	24.9	25.14	31.13
1	Bradi1g24200	AT3G57540	AtREM4.1,REM4.1	47.45	30.89	43.19	39.95	34.09	32.18	43.6715	62.8864	48.8842	55.4218	52.8695	32.7288	40.4096	57.3174	58.2409	37.0402	52.9424	44.5184	55.8651	94.4973	89.7828	150.798	50.0131	51.3993	45.3749	45.6729	33.06	32.68	38.44	44.18	48.7	44.53
1	Bradi1g24210	AT5G47940	-	14.37	8.76	11.81	12.23	10.51	7.54	13.5964	12.7369	9.66805	8.54095	13.9528	12.174	12.1143	10.0061	12.6949	8.39051	12.7806	9.83265	9.90015	9.82454	11.0471	6.92124	13.7705	10.1928	13.2312	9.25858	14.84	11.28	14.02	15.28	14.25	11.26
1	Bradi1g24220	-	-	119.07	62.49	64.15	74.19	89.22	98.65	110.81	121.735	127.102	142.565	171.03	143.686	148.343	73.7689	68.084	95.1137	169.711	208.511	125.69	74.2554	110.196	59.1449	181.324	147.796	144.894	152.19	94.44	104.31	120.87	126.66	121.05	104.84
1	Bradi1g24250	AT1G04940	atTIC20,AtTic20-I,TIC20,Tic20-I	70.14	65.82	51.18	84.33	79.53	110.7	26.8574	45.7591	73.7937	73.2365	65.8174	38.9205	70.7794	59.1952	63.2016	112.772	121.516	104.238	81.2296	56.7897	70.1203	40.339	61.5329	98.8001	128.206	116.718	58.85	111.14	115.61	114.76	105.84	114.72
1	Bradi1g24260	AT4G36720	HVA22K	60.09	39.46	36.51	41.25	42.77	37.25	59.0167	34.6335	23.1367	21.6064	38.1352	50.3592	66.2865	36.3205	36.1579	28.5383	44.2678	60.8392	36.7381	33.3439	28.6434	40.4287	55.9206	34.3495	32.9048	30.2234	56.32	32.09	33.3	33.77	33.64	30.45
1	Bradi1g24270	AT2G41900	DEG9,OXS2,TZF7	25.11	16.12	20.27	23.66	20.8	19.98	37.6151	33.0666	22.5531	27.5127	23.9958	26.3672	39.2867	24.7272	27.5575	27.4675	19.3255	23.9451	22.2498	31.5512	28.9013	28.2219	33.8716	28.342	33.7336	27.2698	43.46	29.12	29.75	28.73	32.75	32.53
1	Bradi1g24330	AT4G19900	-	17.75	12.48	10.27	9.73	8.82	11.81	13.6235	14.4853	10.6615	17.16	14.9206	11.4007	21.2187	10.607	8.60352	13.3574	21.1996	17.8939	18.0998	23.1343	19.0814	34.6463	21.73	17.8085	14.9184	14.792	19.79	15.06	15.07	15.44	15.49	22.92
1	Bradi1g24360	AT2G35100	ARAD1	6.32	4.91	5.52	5.33	5.07	5.94	3.64688	4.49228	3.98711	4.71005	5.0219	5.25811	5.95458	4.3067	5.19323	5.99298	6.82146	6.4335	7.00354	4.15897	6.01742	6.39036	5.68192	6.07198	4.34691	7.26358	7.65	6.39	4.97	5.77	5.75	7.38
1	Bradi1g24450	AT5G61830	-	2.89	1.34	1.09	0.94	1.45	1.11	0.757257	0.917946	0.618795	0.71761	0.837699	2.22745	3.1626	1.17972	1.98995	1.00917	2.46733	4.81326	2.79601	2.13777	2.6384	3.37883	3.16899	0.700473	1.99908	2.12332	3.32	1.91	1.82	2.9	1.73	4.01
1	Bradi1g24461	AT1G10760	GWD,GWD1,SEX1,SOP,SOP1	8.43	9.17	10.76	7.99	8.14	11.21	0.808835	1.5439	2.63603	2.46925	2.17757	0.675177	11.9353	8.6742	8.07029	6.45196	8.99808	11.7391	2.42706	10.093	8.41304	3.67472	8.7719	14.2757	8.78382	4.92947	20.27	13.88	10.08	9.57	9.51	8.95
1	Bradi1g24463	-	-	13.43	9.06	11.61	9.18	11.28	9.38	22.265	21.745	18.4703	19.9199	20.0541	20.5438	15.6595	11.0233	7.60566	10.1218	11.2156	15.5756	14.5725	9.82469	11.1212	8.84481	23.3101	18.484	12.531	13.3419	6.92	7.28	7.23	9.98	6.36	6.21
1	Bradi1g24667	AT5G66690	UGT72E2	52.84	25.51	39.11	41.26	51.44	40.75	48.7171	40.8058	64.846	79.7603	120.036	58.2113	59.2212	35.3307	50.9698	91.6071	78.1578	62.989	45.3589	112.659	76.0501	85.3628	123.665	65.6681	33.1366	77.059	107.68	25.32	19.56	25.72	28.63	33.68
1	Bradi1g24680	AT5G54310	AGD5,AtAGD5,NEV	131.2	66.97	87.38	95.07	90.34	70.27	115.386	74.6684	66.6759	62.8193	98.7545	97.7464	146.486	74.5716	84.2164	68.4616	97.3985	111.824	74.482	64.7704	74.0997	64.9764	126.065	64.0019	59.5342	60.7412	126.27	71.41	79	84.65	84.5	100.83
1	Bradi1g24705	-	-	5.85	2.57	1.46	2.87	3	1.6	8.63009	3.99521	3.18529	2.63362	2.84191	5.07409	4.47832	1.89173	4.66828	4.49561	3.34122	2.11761	1.25771	2.52953	2.51716	0	7.23947	1.69966	0.349269	4.66588	3.5	3.92	2.59	3.31	3.11	3.22
1	Bradi1g24720	AT4G32010	HSI2-L1,HSL1,VAL2,VAL2	24.87	22.27	17.03	14.65	19.44	21.44	24.5476	23.6439	20.9347	22.6975	20.5493	20.5529	37.8442	20.667	17.0738	21.865	20.7188	23.7458	20.1313	16.6113	22.8573	11.865	32.3868	32.6805	22.4788	23.1265	32.49	36.15	25.27	28.38	27.4	24.02
1	Bradi1g24740	AT4G27380	-	10.46	6.95	7.11	4.47	7.63	6.69	5.55813	9.86052	8.81858	11.1179	8.81096	6.47711	8.84322	5.759	5.82369	8.5384	9.27649	10.64	10.2634	13.2717	9.05995	6.07953	10.3084	11.8461	10.5315	9.05113	11.98	8.67	10.12	9.52	7.87	6.8
1	Bradi1g24870	AT3G08940	LHCB4.2	5335.46	6471.89	7234.99	6460.56	4908.2	4950.94	9423.52	6707.27	7604.84	6650.57	6950.36	8959.29	6160.36	8344.6	9273.52	5992.63	3495.47	4332.77	7401.01	6422.68	6469.4	5732.78	5632.53	6115.27	7340.3	6328.04	3630.4	5053.65	5782.24	5529.91	5231.4	4186.96
1	Bradi1g24940	-	-	17.13	14.11	12.74	15.84	16.13	14.68	13.7722	20.8035	16.8693	19.7035	15.9039	10.3289	13.6338	14.0222	15.1893	17.9766	17.6989	14.4018	13.6754	16.5764	18.3904	9.8727	22.231	19.2265	17.4657	15.5285	32.38	26.76	23.85	23.09	24.64	16.77
1	Bradi1g24960	AT4G05120	ATENT3,ENT3,FUR1	59.12	40.21	74.69	74.29	53.62	31.68	47.3461	62.0329	46.994	35.8106	44.3395	37.0416	59.8634	62.6313	91.9867	46.5086	64.1682	53.8351	44.0599	50.0468	52.0946	43.6864	56.2706	53.642	66.1874	48.5346	75.5	63.99	62.64	89.98	68.63	189.12
1	Bradi1g24980	AT4G03280	PETC,PGR1	3604.18	3734.01	3851.73	3493.08	3419.33	3459.03	3753.03	2807.23	4170.7	3570.67	3748.94	4252.46	3753.61	4085.86	3971.37	4107.16	4038.88	4931.3	3993.06	2817.15	3348.26	3113.94	2831.76	3189.99	3001.52	3124.11	2020.51	2940.46	3075.79	2891.59	2747.05	3111.8
1	Bradi1g25017	-	-	4.04	2.28	2.31	3.64	2.4	2.16	5.02843	3.31799	3.40651	2.78869	3.33018	2.27736	4.70301	3.33634	4.32908	2.85597	3.87255	4.71524	2.93094	2.75822	3.0011	3.51362	3.87635	1.56867	2.1848	2.5107	3.17	3.49	2.25	2.89	3.19	3.69
1	Bradi1g25057	AT1G11380	-	30.13	25.08	29.33	28.92	16.3	15.23	22.6144	18.0788	12.3217	12.5537	18.4835	19.5039	27.4727	21.8623	26.4771	13.1222	23.4542	24.2875	16.4558	18.9562	16.7225	22.1178	21.6246	21.2316	20.1795	14.7071	33.44	27.5	21.92	24.78	20.08	45.93
1	Bradi1g25170	AT1G11360	-	30.09	26	27.65	30.92	39.84	37.62	30.0014	45.8312	45.007	48.7646	42.1376	29.0065	36.5187	37.2023	34.8263	50.797	49.5674	41.2703	41.8207	47.6763	51.0431	30.1288	43.4491	47.5584	45.3527	49.7246	49.78	50.1	38.23	42.82	47.4	48.54
1	Bradi1g25200	AT5G54580	ORRM2	34.59	23.56	20.47	26.06	29.17	35.6	22.4658	37.8656	42.5347	50.815	50.836	28.1823	28.0657	25.996	21.7019	32.6979	47.2646	49.517	33.5138	27.2469	30.4702	30.0239	46.6741	46.2004	49.9067	51.4057	34.82	36.18	36.56	33.95	33.9	40.37
1	Bradi1g25260	AT3G53970	PTRE1	42.6	39.6	35.71	41.66	46.81	44.89	49.3006	55.7565	43.3764	43.3987	46.4822	39.4411	52.4555	42.1417	36.3666	45.0201	46.7625	45.6862	48.2746	39.7669	43.0457	27.0934	52.3049	46.9109	42.3014	42.7322	50.29	48.05	42.58	42.27	49.67	49.72
1	Bradi1g25297	AT2G34440	AGL29	3.32	2.06	1.66	2.87	3.55	1.99	2.94204	3.52176	3.1013	2.11249	3.41156	2.46706	4.12248	1.59187	3.78643	2.86936	5.31995	5.00048	1.70205	3.91208	1.89685	3.69735	4.41658	4.18471	2.3728	2.79677	4.94	4.18	3.77	3.96	2.82	2.64
1	Bradi1g25310	AT5G36170	ATPRFB,HCF109	38.38	27.04	21.23	29.72	35.19	37.85	16.8226	33.2575	32.5923	41.7272	35.003	25.6248	35.0202	22.8861	28.3552	43.2161	50.5969	49.6904	30.1011	33.2431	35.2484	27.7914	45.759	42.8171	48.0799	47.8727	67.45	73.16	64.03	69.98	64.08	48.23
1	Bradi1g25340	AT1G11480	-	27.75	19.66	20.5	22.6	24.53	24.4	23.7036	25.8129	27.5403	25.7804	29.4397	25.9408	25.909	22.179	21.268	25.5112	27.8436	25.6167	20.2836	17.5573	26.107	27.5439	31.9768	24.8935	21.5101	23.421	31.99	30.53	30.53	29.35	32.18	27.28
1	Bradi1g25380	AT5G54650	ATFH5,Fh5	1.72	0.86	1.04	1.49	2.74	2.49	0.944197	2.28776	2.36186	2.7252	2.99763	1.79401	1.28243	1.05592	0.984293	1.88645	3.00072	2.06176	1.28235	0.796883	2.66659	0.85947	2.18156	1.73687	3.28459	2.06646	1.27	2.56	2.57	2.62	2.51	1.94
1	Bradi1g25460	AT2G02040	AtNPF8.3,ATPTR2,ATPTR2-B,NPF8.3,NTR1,PTR2,PTR2-B	8.9	8.75	8.83	3.82	3.1	3.52	8.13828	4.73801	1.66627	5.78001	4.31809	5.14787	11.3322	14.6055	5.26159	2.6814	4.14481	4.1562	6.44901	3.80269	5.84224	14.7101	5.38569	3.60289	4.6975	3.74646	3.34	2.63	5.88	6.58	5.81	14.42
1	Bradi1g25470	AT5G54680	bHLH105,ILR3	70.76	48.41	46.89	63.31	53.29	47.84	69.6757	59.7539	51.0732	52.282	79.7183	57.6818	74.1518	53.7398	49.4866	50.4912	64.7222	77.5292	42.5329	30.6034	41.5851	19.3034	61.497	53.7684	61.506	47.4763	78.57	58.45	65.09	66.07	67.75	72.17
1	Bradi1g25564	AT4G05200	CRK25	1.92	1.21	3.28	4.36	4.46	2.77	2.19631	3.76144	3.94081	3.26794	2.64547	1.78231	2.66621	2.02483	7.32056	4.40945	3.943	3.43243	3.52145	3.69674	5.03314	4.29193	8.0501	4.8886	3.85663	4.36548	10.39	5.09	3.58	8.1	5.78	4.2
1	Bradi1g25657	AT4G23180	CRK10,RLK4	17.35	16.38	10.04	11.71	9.11	11.3	12.939	10.0201	9.94202	12.1112	14.5034	15.0089	17.35	14.2003	8.66905	10.8259	12.4889	11.6285	15.8686	12.8696	8.81627	18.9748	21.8052	14.5023	10.0786	11.0147	11.67	9.45	8.38	10.54	11.64	12.53
1	Bradi1g25697	AT4G27300	-	7.18	4.81	6.2	5.58	6.09	6.19	5.39676	7.61792	7.47496	6.6227	5.21026	2.88848	11.7831	6.70131	11.5432	6.94187	8.16482	5.87429	11.1375	6.65238	6.51172	10.5733	10.2447	4.23902	5.59814	4.01107	8.65	7.49	6.97	10.47	8.69	9.12
1	Bradi1g25712	AT4G23130	CRK5,RLK6	18.07	6.76	10.38	12.65	15.29	9.03	12.895	12.2449	13.5154	9.60399	12.3178	10.425	15.9397	6.63145	14.2386	9.88488	15.8653	11.798	11.3495	10.7474	11.5143	3.23636	23.0998	14.0342	11.6459	10.6412	14.19	12.27	8.87	10.12	10.05	10.02
1	Bradi1g25837	AT1G54290	-	289	263.32	273.88	185.11	261.72	306.6	176.411	264.046	236.49	283.752	175.228	189.351	334.159	270.925	225.298	289.756	254.113	307.727	304.56	445.529	341.204	487.549	259.561	360.23	372.46	312.568	385.06	495.46	469.66	408.53	463.91	475.05
1	Bradi1g25913	-	-	13.1	8.42	7.47	9.27	9.61	12.84	10.59	10.1614	17.8425	22.1439	23.8448	11.9418	11.6347	8.47911	11.5877	12.5418	19.2583	24.2679	13.9019	9.32067	10.5312	12.3917	12.2424	13.2722	11.7442	15.8065	6.04	8.8	10.57	15.69	10.6	13.68
1	Bradi1g25977	AT3G20560	ATPDI12,ATPDIL5-3,PDI12,PDIL5-3	19.48	18.89	16.21	21.38	30.35	28.49	15.7564	21.6662	19.7219	24.7752	25.6345	15.5473	21.6998	21.4115	25.6949	34.6183	35.4545	25.1294	27.3003	41.0241	29.6116	44.3351	22.0391	19.1641	16.8317	16.91	39.31	40.19	28.59	34.35	35.82	29.92
1	Bradi1g26050	-	-	64.16	51.51	58.34	66.31	78.2	66.54	49.2683	67.6844	59.5872	68.3078	68.4031	47.4574	50.3604	58.5846	60.9493	80.0639	78.5866	68.3858	80.9357	111.191	95.4502	107.475	95.1496	80.4641	76.0342	87.5846	111.56	78.43	70.42	74.43	66.78	69.11
1	Bradi1g26287	AT5G57700	-	1.89	2.37	5.78	6.61	3.11	1.59	3.61464	5.04377	3.31628	3.88381	2.47506	1.30007	2.49224	5.57804	7.01326	4.70624	2.24148	3.42329	2.5443	4.54455	3.65711	2.40287	2.72745	3.54537	4.7691	4.00911	10.92	8.03	8.18	6.65	8.3	5.69
1	Bradi1g26350	AT4G04640	ATPC1	1306.21	1371.69	1366.92	1334.63	1227.38	1305.3	1516.62	1514.21	1874.26	1687.25	1753.94	1733.55	1371.57	1663.77	1472.04	1469.86	1570.51	1401.83	1361.5	476.398	804.3	592.897	857.481	1023.67	1097.51	1102.51	758.67	1291.54	1331.96	1166.4	1171.79	1267.49
1	Bradi1g26430	-	-	1.65	1.61	0.88	1.08	1.37	1.01	1.97647	0.748685	0.599753	0.720919	0.959704	0.330758	3.09408	0.976029	1.29738	0.580753	0.918107	1.72504	0.623061	1.04321	1.56424	1.91022	0.475244	0.558077	0.239202	0.127589	0.28	0.12	0.27	0.1	0.72	0.74
1	Bradi1g26457	AT5G55060	-	6.34	4.43	7.18	10.35	7.72	6.33	6.08623	7.38388	6.41429	5.31139	5.06317	4.66796	6.55462	5.81934	11.8111	7.17111	7.88544	5.33754	4.48922	8.79574	7.17471	7.48024	8.94287	7.80993	7.59966	7.96716	9.83	9.13	6.9	8.93	9.75	5.02
1	Bradi1g26560	AT5G09400	AtKUP7,KUP7	8.52	9.06	7.58	9.57	9.51	10.06	7.86934	10.5906	9.26267	8.67363	7.48019	7.90172	10.7447	8.18786	9.02893	10.3328	10.0364	8.67469	10.5037	11.469	10.8113	5.77379	10.6085	11.8252	8.5715	9.8024	20.32	12.89	11.74	13.21	11.24	7.99
1	Bradi1g26600	AT3G14750	FLL1	37.51	18.24	19.09	29.89	28.54	29.63	33.1326	28.0223	27.254	24.9865	26.643	28.15	41.3606	14.2458	27.6193	27.5074	31.9364	41.614	24.8135	26.8232	39.4739	36.1672	42.2241	25.207	27.1941	32.7945	43.02	35.04	28.15	34.46	35.61	36.82
1	Bradi1g26603	-	-	7.14	7.53	7.97	8.49	7.31	10.15	8.45195	6.20251	8.98046	8.18973	8.86634	7.21942	10.9685	6.55745	9.09038	7.91821	14.6771	18.4531	8.4115	8.46416	10.2917	5.27608	17.3062	13.9011	9.15313	15.6093	5.41	5.14	5.26	5.53	5.29	3.81
1	Bradi1g26640	-	-	3.94	3.76	2.79	3.11	3.7	5.03	2.64117	3.26597	1.99383	4.17664	5.76202	4.34218	6.4166	5.23765	3.35515	5.64124	4.52791	3.71452	2.92382	2.64568	3.33033	3.26947	4.03867	3.62443	2.78743	1.70515	7.9	5.03	5.88	5.63	5.38	3.4
1	Bradi1g26647	-	-	1.78	1.8	1.19	0.85	0.94	1.35	2.71987	1.79331	0.939835	1.47265	2.28613	1.09701	3.57294	1.85064	0.464704	0.546774	1.25097	1.28099	1.12138	0.376027	0.664136	0	0.848837	1.35862	0.490813	0.724291	2.3	2.16	1.21	1.64	1.82	1.89
1	Bradi1g26690	AT1G34750	CIPP1	15.33	15.7	15.56	22.64	23.87	20.5	11.305	21.9289	21.7772	21.7825	18.478	10.4406	13.4071	15.8086	19.7132	19.7081	27.4887	19.0926	13.6826	24.6737	19.6536	23.3532	22.8321	17.5414	18.8043	15.1279	44.97	28.76	21.52	26.54	30.39	31.96
1	Bradi1g26736	-	-	8.71	2.28	3.6	6.15	6.19	3.42	6.11079	4.50342	4.95363	3.63515	6.44202	6.61087	7.36656	3.64566	4.65852	5.62948	5.53046	9.20526	6.50939	4.97748	4.51781	2.72545	9.76956	6.4747	3.62825	4.49	5.14	3.6	3.05	4.73	2.41	3.11
1	Bradi1g26830	AT1G28340	AtRLP4,LLR2,MLLR2,RLP4	2.23	2.8	1.62	2.53	1.84	2.7	2.27129	3.96021	2.87109	2.88244	2.37721	1.37211	3.77543	2.1537	1.10312	2.33687	2.79745	2.12482	2.4058	2.52081	3.23026	3.34109	2.5784	3.64369	2.99604	2.51187	2.27	2.39	2.15	3.35	3.75	3.38
1	Bradi1g26850	AT1G66360	CAR2	15.8	15.54	16.08	16.83	15.71	19.37	16.7056	16.4036	15.9703	17.557	21.7096	15.9871	14.3551	16.9412	15.8661	20.2046	36.102	16.6282	21.8532	19.5369	17.3797	7.59188	27.6725	17.8526	15.2108	19.9229	32.57	18.97	17.64	19.05	15.76	22.71
1	Bradi1g26880	AT4G24930	-	174.15	173.99	238.34	188.53	166.33	136.14	245.204	133.013	115.935	102.529	149.348	196.825	256.567	221.056	210.318	122.463	134.232	227.078	130.238	51.8216	92.28	40.9626	134.642	112.421	124.471	124.268	64.14	131.79	157.74	178.53	177.09	141.81
1	Bradi1g26980	AT4G15090	FAR1	5.1	3.44	3.74	4.43	2.37	4.66	5.88395	5.52646	5.31476	4.95246	5.58912	6.59021	5.47732	3.46164	3.85298	5.21461	5.20678	3.10357	4.18535	2.00405	2.88626	3.11137	4.05811	4.15228	4.51054	3.45093	4.76	5.14	2.93	3.84	4.33	3.34
1	Bradi1g27010	AT2G44610	ATRAB6A,ATRABH1B,RAB6,RAB6A	95.75	76.38	64.28	61.54	92.85	93.04	62.1708	91.3559	71.9764	97.2054	87.6985	58.8633	98.7807	82.4168	72.6042	96.2607	111.428	96.9412	114.561	113.366	99.3087	98.7836	109.068	83.8925	62.8063	80.5266	131.33	123.17	94.27	88.07	93.81	110.74
1	Bradi1g27040	AT5G47030	-	74.2	76.53	77.01	87.35	93.06	98.49	66.7049	103.465	102.235	99.1975	77.3382	61.2288	72.6853	75.6232	76.683	96.8901	107.363	89.9408	97.5535	88.6422	104.937	106.862	110.657	102.406	102.896	114.246	131.53	103.31	103.23	101.84	115.02	108.76
1	Bradi1g27050	AT5G47080	CKB1	106.82	75.81	102.2	142.89	141.76	96	116.47	105.782	83.5661	77.6929	99.8007	104.971	139.084	75.9549	124.392	91.9626	99.4251	126.828	100.813	127.195	155.735	83.7694	124.969	71.2299	88.5615	99.8061	103.9	91.12	97.88	105.69	113.52	102.09
1	Bradi1g27080	AT5G51150	-	43.87	26.98	24.91	28.56	29.84	27.31	34.2871	30.4694	26.4563	26.8251	31.8026	33.6127	54.3994	25.9244	22.0828	25.7216	29.6348	43.7831	33.0722	41.0441	38.6214	36.1154	66.9445	37.0441	27.7339	37.8625	30.96	25.13	25	25.74	25.37	23.56
1	Bradi1g27153	AT1G02130	ARA-5,ARA5,ATRAB1B,ATRABD2A,RA-5,RABD2A	5.64	5.03	6.11	4.77	7.88	5.36	4.7847	8.25515	4.36537	8.36685	6.58234	3.43218	5.9114	6.74732	6.22363	9.53502	8.2093	6.82847	10.3329	17.7534	12.5249	30.3705	9.19707	9.25609	9.1845	5.50672	12.63	12.56	11.62	11.37	13.13	14.6
1	Bradi1g27157	AT1G02130	ARA-5,ARA5,ATRAB1B,ATRABD2A,RA-5,RABD2A	69.63	83.71	73.21	52.23	45.26	54.86	14.6319	26.8628	20.4681	25.9937	25.6075	16.438	102.199	71.8974	54.3446	49.6732	48.4409	53.3031	69.7412	98.4973	57.2143	83.2904	62.6013	75.6024	59.4988	57.02	92.71	97.9	93.23	86.34	88.98	78.71
1	Bradi1g27210	AT1G67325	-	25.2	23.23	18.31	15.1	15.77	19.61	29.948	28.8769	17.947	21.9381	22.5909	20.1432	36.0095	19.6776	14.2046	19.836	22.0764	29.722	23.3821	22.8685	26.8938	24.5048	27.5047	30.9615	17.7621	20.6614	29.74	25.22	19.17	19.84	20.39	14.57
1	Bradi1g27290	AT2G26480	UGT76D1	11.96	15.06	12.08	9.61	7.8	9.03	14.7371	19.7046	18.2313	23.8412	19.3357	17.3434	23.7118	18.8592	15.3981	19.1602	8.11634	8.16775	23.5276	20.5025	16.4421	9.96191	14.2629	15.6776	15.1781	13.5672	33.06	14.36	8.46	10.88	14.35	47.95
1	Bradi1g27310	AT5G61530	-	21.06	12.84	9.21	14.36	14.86	13.74	13.6004	14.3319	12.2983	13.3015	15.1598	11.0087	16.3321	10.6381	13.6122	14.3762	19.052	16.8751	15.8916	15.7441	14.5331	15.0747	18.8706	15.9344	15.6486	14.9001	33.3	19.93	16.2	21.85	18.52	14.51
1	Bradi1g27370	-	-	21.07	8.39	12	13.76	14.62	13.59	28.1561	26.6218	22.5427	23.6513	23.7549	24.0026	23.0832	13.1004	15.6258	18.6132	25.1637	30.2314	24.2998	17.7064	28.3596	20.2033	37.4866	20.3011	20.5444	22.718	11.07	8.71	8.89	12.46	8.81	22.59
1	Bradi1g27405	AT3G15351	-	18.18	6.82	10.54	11.61	12.18	7.29	9.38217	10.1222	7.42246	8.84001	10.1835	7.55975	17.1634	8.49593	10.9542	10.5506	11.7927	17.8942	7.07298	6.36014	10.0186	9.80652	12.5866	7.90309	7.9223	8.55785	11.94	8.84	9.44	9.67	9.32	8.12
1	Bradi1g27735	AT2G38960	AERO2,ERO2	2.36	1.83	1.97	2.55	2.53	2.39	2.04568	3.69618	2.87578	3.35808	3.57835	2.37399	4.16753	3.13353	2.89056	4.37692	3.88152	3.01871	3.07108	2.86009	3.49279	1.50811	3.20201	3.64295	2.06081	2.33898	3	3.04	2.4	2.48	2.61	2.83
1	Bradi1g27790	AT4G00500	-	18.71	11.57	7.68	6.93	11.37	11.13	12.2482	10.6838	11.5997	8.27134	12.0824	10.181	20.4596	8.46163	8.75804	9.34417	12.0655	16.0428	11.1997	10.9805	11.1645	7.62973	16.1406	13.4452	9.20784	7.40565	10.55	12.45	9.68	8.59	10.63	9.54
1	Bradi1g27807	AT1G70150	-	10.39	10.38	6.33	10.03	11.49	14.33	13.6687	12.4275	11.27	11.9057	13.4384	7.07044	16.9978	8.28493	10.5949	10.0618	13.3802	17.7412	8.01571	9.06544	11.6247	5.22823	12.1349	12.6801	10.4197	13.4571	10.01	11.09	9.69	10.48	9.51	13.03
1	Bradi1g27880	AT1G07745	ATRAD51D,RAD51D,SSN1	9.07	9.81	9.59	9.04	10.07	15.72	7.17556	15.8578	12.3614	18.6862	14.137	7.26864	10.3174	10.2088	8.13923	14.0288	18.888	13.556	11.8393	12.0403	13.1372	6.27786	15.522	20.3721	19.1905	20.2773	19.74	16.73	17.77	16.53	18.32	14.24
1	Bradi1g27890	AT2G15270	-	22.41	14.25	18.4	16.15	20.73	12.12	19.8399	17.9987	15.8826	15.4607	19.4969	17.7031	22.6902	15.9084	15.1179	16.0911	18.2188	22.6202	11.8776	12.3653	15.0256	11.0724	20.8883	14.8314	13.929	16.1459	23.2	18.35	20.37	24.33	19.38	19.14
1	Bradi1g28006	AT3G45010	scpl48	0	0	0	3.11	0	0	0.470609	0.648433	0.697656	0.973687	1.26247	0	0.332238	0.471225	0.617404	0.893706	0.303516	0.340491	1.21798	2.48519	1.47812	0	2.73732	3.35836	1.9077	2.58193	0	0	0	0	0	1.44
1	Bradi1g28060	AT2G17730	ATL25,NIP2	16.47	14.61	14.08	11.76	15.11	16.77	12.765	20.5362	16.6203	19.8043	22.8211	13.5829	19.2265	13.1837	12.5315	16.5662	18.7251	18.2499	20.4434	20.0451	26.9357	26.0849	19.6369	17.2231	14.3674	20.8792	15.12	16.23	17.37	18.22	19.91	17.32
1	Bradi1g28105	-	-	30.34	21.68	37.34	42.4	37.37	28.61	20.6994	37.5054	32.4014	28.193	29.2105	36.3557	32.2382	31.3852	44.4275	28.6509	26.8133	31.6164	32.6454	37.7637	42.6885	25.1198	35.1355	34.717	30.9901	32.1697	24.35	22.82	25.43	25.73	27.06	22.39
1	Bradi1g28140	-	-	142.98	113.95	86.06	99.95	111.9	116.14	111.441	118.028	129.813	131.958	125.987	116.753	201.001	122.739	81.9324	135.628	148.617	200.957	165.181	125.136	141.405	141.735	159.478	166.954	114.896	141.575	214.48	191.65	147.04	137.72	150.71	93.47
1	Bradi1g28180	AT1G73880	UGT89B1	6.59	16.36	7.33	7.53	5.45	5.28	4.5182	10.8034	15.44	7.93422	9.21868	12.5054	12.0899	15.5679	8.53724	11.975	7.91182	11.9999	8.79885	8.66993	10.8454	7.68921	6.12429	6.52746	3.55908	3.70131	4.7	6.84	4.71	3	2.98	4.04
1	Bradi1g28194	-	-	4.05	3.64	2.97	1.9	4.49	3.96	2.71812	2.63184	1.80115	2.03478	1.80297	2.35274	5.77768	3.2462	2.49358	3.7105	4.99582	6.05	2.77436	3.23788	2.99606	2.64662	3.99785	2.99214	1.88172	3.87972	4.21	4.12	4.07	4.14	3.31	2.69
1	Bradi1g28196	-	-	8.88	5.73	4.99	9.12	11.6	10.51	6.60916	11.7851	16.5195	18.7936	18.3256	11.8996	10.2717	4.29824	5.22677	15.5945	22.6631	17.2027	16.6939	3.92472	14.5482	6.66808	16.0275	15.4876	12.7238	17.836	14.71	15.07	12.39	14.27	13.05	10.81
1	Bradi1g28320	AT5G10530	LecRK-IX.1	1.63	1.76	0.84	2.27	0.86	1.45	1.98602	2.0665	2.2556	1.39068	0.877405	1.52493	3.05793	1.63173	2.01793	1.51303	1.42312	0.98272	1.88611	5.11974	1.68783	0.735389	2.47982	5.63202	6.41966	4.47008	2.94	3.3	1.83	1.89	2.57	0.82
1	Bradi1g28340	AT1G78360	ATGSTU21,GSTU21	17.52	21.97	26.51	17.44	16.11	19.63	23.5289	26.6905	17.0329	21.4857	16.8426	19.799	23.3373	32.4404	26.7278	21.9206	12.808	11.7325	34.5929	59.6906	33.1396	62.6656	19.3405	16.2874	30.2386	25.7153	38.2	26.46	31.3	26.26	29.91	11.38
1	Bradi1g28380	AT4G00840	-	14.4	11.91	6.04	9.46	7.64	9.56	7.31285	6.93462	5.51652	5.76265	9.22409	4.49316	20.3781	8.75806	8.49141	8.84668	10.6178	12.8219	10.2294	6.41115	5.36033	10.5645	13.4321	10.0833	9.11636	7.62725	5.96	5.74	6.24	6.47	6.66	10.1
1	Bradi1g28400	AT3G13960	AtGRF5,GRF5	15.18	10.69	12.87	12.15	13.02	10.59	13.4826	12.3849	11.3552	11.3568	14.0729	13.1383	20.8246	12.4476	9.56523	11.0751	12.5437	13.7207	10.5391	13.9825	9.53237	12.3091	15.3571	14.6541	10.4092	11.3448	22.74	15.77	18.45	18.13	17.99	13.8
1	Bradi1g28410	AT5G51720	At-NEET,NEET	201.97	234.03	193.98	198.14	235.18	299.71	141.526	116.46	413.185	466.087	364.28	194.16	182.373	203.557	191.454	376.074	387.888	339.373	153.431	177.232	212.243	231.641	149.088	232.237	177.536	239.898	124.68	177.97	121.82	203.95	136.07	171.37
1	Bradi1g28486	-	-	3.56	1.53	1.97	1.13	2.21	2.14	0	0.519919	0.339761	1.09969	1.32135	0	5.317	2.19018	0.907241	2.46654	2.89793	4.57346	3.5731	7.9172	4.49104	5.25652	4.51067	3.42879	1.6956	2.43839	4.7	2.43	3.05	2.93	3.44	2.8
1	Bradi1g28530	AT3G15430	-	167.03	133.6	134.49	74.99	57.15	59.94	242.614	116.491	57.9485	57.8378	91.9561	149.022	279.618	175.703	103.025	41.8507	68.7851	112.059	60.5603	50.2821	34.6766	32.0433	114.568	63.9426	90.9893	47.2621	96	92.17	93.9	106.26	90.84	77.63
1	Bradi1g28580	AT2G20725	-	36.06	30.22	36.24	42.45	48.44	39.6	38.6802	56.5859	71.7982	73.525	70.6749	40.0541	35.8341	33.1911	34.8141	48.7829	46.8208	47.6129	34.3337	21.7744	32.9436	23.8154	37.9695	39.4223	40.4372	55.9158	25.72	35.36	31.86	36.96	33.04	41.28
1	Bradi1g28610	-	-	4.18	2.73	3.77	3.23	2.13	2.88	4.92133	6.07032	4.36434	3.9784	4.45858	4.51367	3.73389	4.96967	5.20755	3.74693	4.63293	3.40192	2.28304	4.31912	5.24884	5.99551	5.74349	4.74426	6.80022	6.14678	4.34	3.57	4.57	4.16	5.15	3.74
1	Bradi1g28660	AT5G17270	-	8.22	4.4	3.74	6.05	7.79	6.87	5.22355	12.4737	9.28317	13.6322	11.6882	5.99871	8.67364	5.90878	5.01432	11.4979	14.5149	8.60638	8.66946	8.67801	11.2773	8.82327	12.4623	11.0984	12.0843	11.3684	15.41	13.57	11.38	14.78	12.55	11.16
1	Bradi1g28710	AT5G24340	-	9.91	7.79	7.98	9.31	9	8.45	8.71869	7.9234	8.70715	7.25787	10.9751	7.93832	10.2303	7.38572	8.74253	7.06118	10.2806	11.0559	5.72594	5.15743	7.82405	3.32606	10.3525	6.01304	7.38126	8.78389	9.01	7.66	6.42	8.87	7.71	6.73
1	Bradi1g28816	AT2G30942	ssSPTb	24.91	19.09	21.53	22.4	24.67	18.65	22.0295	29.9606	22.7766	27.3805	25.3583	18.517	28.1592	24.4537	24.5065	29.8871	29.6878	32.4014	25.4283	38.8323	32.5109	57.9221	33.8194	27.8406	27.5142	26.7039	33.48	28.22	20.54	21.31	24.07	18.96
1	Bradi1g28820	AT3G23280	XBAT35	32.24	23.75	21.85	24.46	23.22	21.55	30.6028	25.6788	19.665	18.7288	29.0996	24.4319	39.8583	24.4436	19.731	20.8548	29.425	30.6105	25.2572	32.5797	23.1934	32.9058	35.158	25.7511	20.9861	19.5941	32.66	28.45	26.56	28.75	27.12	27.29
1	Bradi1g28825	AT2G20430	RIC6	3.15	1.89	1.64	1.83	2.23	1.21	1.8702	1.21656	1.12571	0.956696	1.67605	1.51529	5.74174	1.79323	1.50717	1.04419	1.87663	4.59685	1.6435	2.35747	3.37276	2.70664	1.6745	0.919768	0.695314	0.997027	2.26	1.66	1.64	1.19	1.37	1.29
1	Bradi1g28847	AT3G24180	-	22.04	19.8	17.28	26.14	27.85	20.35	21.9536	24.5209	17.5442	20.5581	24.9351	18.5113	29.7438	17.0533	19.6121	21.2849	27.4895	25.4396	15.3937	10.5057	14.3402	7.8542	9.84461	9.87409	9.61627	9.32625	20	19.67	18.95	20.7	20.26	16.5
1	Bradi1g28920	AT3G04450	-	49.53	32.36	34.08	28.64	28.69	22.73	42.7124	26.3939	20.6928	21.7713	35.8547	37.7491	64.2544	28.3592	26.7264	18.3393	32.6263	35.5228	32.0095	18.728	18.4834	11.0243	34.8108	24.1681	23.0757	23.8825	35.32	24.31	25.75	34.87	30.02	29.63
1	Bradi1g29010	AT2G33290	ATSUVH2,SDG3,SUVH2	15.36	9.29	9.5	12.33	13.68	10	15.1364	14.0016	12.1193	12.078	15.6062	12.7668	17.0854	12.1769	14.18	12.2102	15.3638	12.056	12.5703	13.7591	16.6569	14.4214	17.0175	14.6307	12.6907	13.3059	14.95	13.78	14.51	13.82	13.95	9.38
1	Bradi1g29060	AT4G39350	ATCESA2,ATH-A,CESA2	10.92	8.09	11.73	18.33	13.85	11.12	15.0567	13.8799	14.5798	10.9674	13.525	10.2997	12.3962	7.59977	20.0799	12.5827	11.2476	8.41659	10.5947	6.64635	12.6327	24.6716	10.8178	7.80005	9.86085	10.4838	14.31	11.3	12.51	14.45	15.93	9.46
1	Bradi1g29110	AT2G45850	AHL9	2.77	3.54	4.13	6.16	5.29	5.67	4.88523	10.7898	9.97846	9.55709	5.86892	3.68667	3.31545	6.35139	6.28316	9.87543	7.59975	5.9169	6.89404	9.35554	8.32351	6.99915	9.85575	8.4784	9.66009	9.53327	13.29	8.06	8.34	9.06	9.08	5.36
1	Bradi1g29130	AT1G63690	ATSPPL2,SPPL2	19.39	14.46	12.7	14.41	19.39	14.58	12.2718	15.2122	12.5871	13.8007	15.2748	12.5286	20.655	12.7856	13.9074	15.3828	17.8238	19.8498	16.8239	18.0353	17.71	12.2011	22.1906	16.7165	16.913	16.2939	25.55	17.8	18.02	20.29	20.83	15.88
1	Bradi1g29167	AT2G36720	-	17.5	9.75	6.53	9.07	15.45	10.88	14.7675	8.66741	7.86467	13.0405	18.6492	11.1627	22.0687	7.61497	5.71275	20.9038	19.1612	17.0632	14.2772	10.1546	18.1454	12.7562	12.8439	7.54014	3.99407	6.81534	18.09	15.04	10.39	10.58	13.48	9.51
1	Bradi1g29180	AT4G35785	-	11.95	9.91	14.51	11.97	15.75	14.86	13.1052	13.332	12.4946	16.1982	13.6819	9.51167	16.105	11.0249	11.9136	20.9752	17.4072	15.2395	14.6416	15.1277	16.4119	8.0468	12.8475	12.2896	12.1509	11.8372	19.94	15.4	12.73	16.02	15.18	12.62
1	Bradi1g29220	AT4G13220	-	15.54	13.09	16.34	21.06	23.28	22.6	18.7547	23.0699	28.7526	30.971	26.2039	19.8829	17.9274	14.5294	15.0763	24.8567	25.7167	23.6849	21.5059	16.8211	24.5831	17.3989	28.5605	31.3816	34.1598	36.0948	24.65	24.62	22.98	24.01	25.15	22.8
1	Bradi1g29287	-	-	17.59	13.4	12.75	10.71	17.16	19.17	13.0423	19.3313	18.0832	21.4887	20.0171	13.9149	25.1431	16.8235	14.9861	22.3106	29.3315	23.1192	20.2275	20.3588	18.9042	19.719	28.2231	27.577	23.6509	24.2738	28.87	35.49	30.08	22.58	24.82	23.92
1	Bradi1g29390	-	-	10.58	6.43	4.37	7.36	10.56	9.35	6.38699	12.2243	8.52555	13.585	8.04901	4.92926	8.25898	6.37448	6.68231	15.2363	12.0341	11.4211	10.1499	11.1085	11.7651	12.6891	17.4488	17.4397	13.3293	17.2038	19.8	16.57	11.21	13.81	11.44	8.26
1	Bradi1g29420	-	-	2.97	5.86	6.12	5.71	3.41	4.55	2.79377	5.68423	5.25619	7.07381	5.29702	3.98867	4.44482	6.8741	4.92134	4.63843	7.24927	3.30678	4.10763	6.34315	4.86556	5.69272	5.32283	5.60255	5.58299	4.94099	8.02	6.41	5.58	6.96	5.35	2.51
1	Bradi1g29451	-	-	4.14	3.2	6.98	3.84	2.08	1.71	2.50581	6.39434	3.78963	4.63073	2.59226	2.11096	3.70242	5.16339	4.53491	3.85374	3.39026	3.23726	2.04419	5.76309	4.99721	1.39069	3.45807	4.47552	4.44233	4.49458	7.37	6.89	5.62	5.8	4.01	1.41
1	Bradi1g29464	AT1G48380	HYP7,RHL1	5.08	2.37	3.74	3.95	4.57	2.92	3.4968	5.45849	3.36966	4.12516	4.46804	1.777	6.44085	3.25807	4.09459	4.82383	6.20149	5.70356	5.03062	10.9019	5.83963	6.16807	6.17297	7.82696	7.15597	5.65545	11.02	8.63	6.17	6.38	6.94	4.21
1	Bradi1g29537	AT2G26430	ATRCY1,CYCL1,MOS12,RCY1	10.23	8.4	9.14	7.88	12.64	9.06	12.0766	13.5251	8.73758	12.266	12.059	14.0422	14.5251	9.16141	12.1	10.9912	13.3285	10.7326	10.4321	11.6255	13.2987	7.97833	21.0456	13.9889	12.266	13.415	12.6	10.94	10.1	10.63	10.92	5.86
1	Bradi1g29550	AT5G16450	-	111.13	71.01	78.9	86.08	114.76	90.98	86.3418	91.3471	74.0577	90.4706	85.7485	77.0314	125.084	82.9227	86.9517	86.0232	115.92	140.14	104.858	151.034	139.364	136.773	133.78	103.964	89.1813	106.023	97.23	101.38	85.38	89.79	99.44	86.58
1	Bradi1g29560	-	-	13.78	6.55	7.15	7.08	10.02	7.97	12.2623	7.36369	5.71591	6.10095	10.6966	10.1156	16.4179	7.1323	8.52123	7.12833	13.2838	12.6454	12.1356	5.60203	9.78735	6.9451	16.5321	6.72881	6.80671	6.57569	6.96	8.1	8.57	9.28	10.08	8.69
1	Bradi1g29900	AT1G50250	FTSH1	1029.49	1085.88	829.67	916.52	972.89	1040.2	904.253	1090.95	1143.43	1047.36	1007.88	912.764	1001.03	973.444	974.801	1115.12	1086.8	1065.27	1122.44	974.739	1077.32	885.53	1050.8	1245.37	1151.88	1174.68	1137.89	1203.54	1172.3	1094.18	1117.95	1155.14
1	Bradi1g29930	AT1G20110	FREE1,FYVE1,PDE330	44.76	29.76	25.45	33.98	33.91	32.35	40.0177	34.9215	33.1279	33.093	37.9565	33.9577	54.0261	31.5557	30.5263	35.4225	40.0005	49.935	34.3347	36.9719	39.5556	22.1739	57.8668	34.262	33.6577	35.7198	44.22	31.08	30.71	30.1	33.02	30.27
1	Bradi1g29960	AT4G38500	-	4.05	1.58	2.33	2.57	1.64	2.43	2.12844	2.63581	2.96537	2.61037	3.22472	2.3573	3.29092	2.5251	2.0686	3.54741	2.89331	2.72324	2.1794	2.20876	2.7969	2.45536	4.13821	2.31268	2.81026	2.02526	3.06	3.89	4.09	3.48	3.07	3.47
1	Bradi1g30060	AT1G76200	-	167.7	146.41	142.11	163.45	169.92	143.38	150.195	177.051	139.386	166.259	160.457	142.316	188.651	153.82	149.702	159.875	181.572	224.601	205.134	219.583	224.172	173.151	251.321	186.836	178.2	193.117	177.61	130.27	131.92	129.8	137.06	128.92
1	Bradi1g30110	AT1G30755	PSI2	20.51	10.57	11.7	10.42	12.67	7.87	25.7607	17.3207	12.8934	9.32286	15.3732	13.7262	21.0176	10.0052	17.4387	6.06144	10.8044	13.5175	14.8716	19.0223	19.6059	10.9303	40.4456	18.0936	15.262	13.5256	15.39	8.87	6.66	10.6	9.22	7.89
1	Bradi1g30140	AT2G16770	AtbZIP23,bZIP23	34.01	22.83	27.56	34.8	32.36	35.61	26.4276	43.0594	35.7435	41.0379	33.6745	30.4858	27.659	33.0796	43.662	36.0325	36.1458	34.3928	35.7636	29.2714	41.2899	16.3342	33.724	23.9143	25.3493	32.427	53.43	37.44	32.87	35.34	37.38	29.5
1	Bradi1g30150	AT3G51250	-	2.69	6.59	6.16	5.79	3.8	4.44	6.11606	7.16876	4.83375	5.12563	4.07622	2.79184	3.64387	8.76066	6.65138	5.85644	2.94066	4.39993	7.70544	4.00757	4.37856	6.21417	5.11187	4.75786	5.48824	3.38102	5.24	4.83	4.88	4.36	4.9	15.63
1	Bradi1g30200	AT4G38520	APD6	60.13	54.54	51.38	50.83	62.91	61.96	60.9074	64.1269	57.4305	62.5082	65.6333	59.6948	65.1298	61.9252	55.3841	60.6504	71.1716	69.3071	47.1613	52.0643	57.5854	36.2032	64.0814	60.7716	55.6909	58.5378	77.1	73.45	71.93	71.39	72.25	48.88
1	Bradi1g30330	AT4G34100	CER9,SUD1	59.54	33.41	38.15	40.6	36	29.72	60.3495	46.534	32.805	28.3885	44.4531	47.8679	56.3988	36.8112	49.1138	30.5019	43.7826	41.5575	38.1501	39.8794	35.9676	33.3701	66.563	41.4259	43.1731	36.8154	66	42.95	48.53	54.86	51.09	61.37
1	Bradi1g30350	AT1G79915	-	3.22	0.47	1.49	3.25	0.93	2.27	1.94642	2.51162	2.48377	3.54066	3.0452	2.22082	4.02653	1.37856	2.4696	2.99492	2.90166	3.89749	0.83207	3.68373	3.99332	4.98024	4.79477	3.02288	2.68822	2.65435	3.82	3.43	4.28	3.8	3.16	4.41
1	Bradi1g30390	-	-	40.74	15.03	22.93	33.99	27.82	22.18	34.825	25.2864	21.9642	20.388	24.9041	25.4212	37.3141	22.4676	27.2216	20.6485	26.84	30.1872	19.2816	27.5074	26.0782	28.1915	31.8207	14.3158	18.3046	17.3326	34.58	19.63	26.85	28.68	31.47	26.8
1	Bradi1g30400	AT5G32440	-	123.56	31.22	29.35	40.06	55.49	45.8	84.606	40.0416	54.8718	56.706	106.651	94.282	107.423	24.0254	36.2637	62.6067	107.533	117.863	93.7501	67.1694	96.5846	90.2328	133.039	39.1336	26.5026	49.5182	55.29	42.1	38.73	46.01	47.83	98.68
1	Bradi1g30440	AT1G21720	PBC1	28.26	41.42	34.75	32.42	32.08	32.85	24.451	37.6619	31.8864	43.7677	51.1176	25.4338	38.2649	43.1246	32.7193	34.8625	59.2366	41.6735	54.7678	92.5242	46.3704	64.6322	50.5183	41.273	40.9604	39.093	60.41	46.98	41.47	37.71	37.39	38.61
1	Bradi1g30450	AT4G19003	VPS25	16.11	10.05	12.09	13.7	14.23	12.23	9.91581	11.9055	9.55701	11.1916	13.1702	9.39287	12.6673	13.1098	10.1685	11.0233	15.3868	15.1518	13.8648	16.7914	13.5199	20.7329	17.3224	12.5821	11.3411	11.2451	14.18	11.45	10.14	11.55	11.35	14.31
1	Bradi1g30600	-	-	30.96	22.94	25.56	25.09	36.6	31.61	30.5735	38.6323	28.4918	34.6619	33.186	31.4642	35.3615	24.1383	29.2225	41.0095	43.4561	36.9303	40.2247	52.178	50.4565	47.9815	60.8328	43.7629	39.1863	44.3676	62.06	45.46	42.77	39.91	42.31	38.39
1	Bradi1g30656	AT2G41040	-	106.91	124.24	113.46	95.44	105.82	104.29	90.3067	122.112	140.007	127.565	110.712	97.4999	108.297	116.723	98.8947	115.968	116.33	104.975	91.8251	49.7794	89.3142	68.4712	79.7637	95.6252	88.9636	103.409	88.54	121.89	126.11	115.77	120.86	123.79
1	Bradi1g30720	AT3G46920	-	10.35	7.54	5.43	11.58	12.88	10.35	10.0988	13.4245	15.1107	14.1512	16.7949	7.29737	9.75722	8.32536	13.4239	18.4931	16.4854	9.27369	13.5278	9.4596	11.2295	6.67487	12.1861	7.90516	9.01832	8.40981	15.71	10.8	10.12	11.75	12.78	9.85
1	Bradi1g30730	AT5G25220	KNAT3	222.8	138.52	169.93	278.72	235.02	186.97	201.907	190.559	157.26	152.025	174.787	171.961	249.798	131.752	247.787	167.089	182.522	267.991	127.57	167.9	206.1	117.376	166.169	117.257	133.165	147.076	136.06	167.53	146	195.1	176.09	170.11
1	Bradi1g30740	AT1G68530	AtCER6,AtCUT1,CER6,CUT1,G2,KCS6,POP1	71.12	87.06	88.79	55.24	94.12	97.87	65.0549	158.896	83.8454	103.705	98.2511	71.5475	86.9311	152.682	68.0126	62.9458	108.47	68.8688	84.9907	59.7819	43.6579	33.0833	121.204	115.122	114.888	122.914	48.39	118.38	108.43	136.1	121.23	88.82
1	Bradi1g30811	AT2G24090	PRPL35	120.72	145.52	107.52	168.99	104.25	128.36	159.351	143.848	198.299	226.51	273.568	176.308	145.967	140.098	125.804	157.167	218.429	271.005	220.001	96.7376	178.704	152.509	188.837	176.872	266.068	276.029	116.29	124.68	166.48	175.13	170.28	183.71
1	Bradi1g30830	AT2G24280	-	20.12	7.95	10.58	17.88	16.72	10.96	16.9522	12.3012	13.6711	11.9656	18.2701	10.8916	12.7788	11.3661	19.7948	15.372	23.2229	15.8801	16.2694	35.4853	22.0176	14.9335	68.6794	42.6636	27.7647	24.5051	87.59	38.26	29.27	27.57	29.52	25.16
1	Bradi1g30930	-	-	5.57	2.85	4.56	4.59	5.48	4.72	6.31041	5.08154	5.14739	4.25671	4.94711	5.26845	7.06278	3.83321	4.19695	5.96797	6.27454	6.71176	3.04717	3.769	3.40061	3.12664	6.58342	6.10988	3.3048	4.92386	6.48	6.07	4.17	4.76	6.25	7.62
1	Bradi1g30965	-	-	12.08	6.7	3.88	3.03	3.74	5.1	5.40109	2.95951	2.38051	3.43017	4.75808	6.40319	19.1682	7.88133	3.8536	1.15285	5.29436	9.60535	8.90942	1.59737	2.29091	7.45468	12.2338	4.44564	4.64367	3.74234	2.69	2.76	3.91	5.3	3.94	5.73
1	Bradi1g31000	-	-	7.52	6.07	5.2	4.98	9.72	8.07	4.54864	5.66379	2.99158	3.87354	5.15538	1.96917	9.43192	7.86985	5.18655	8.73481	11.3418	6.06177	5.86661	7.39125	5.15501	2.798	6.56641	8.10842	6.92749	7.10258	9.91	8.63	6.59	6.01	6.7	6.76
1	Bradi1g31020	AT4G27250	-	7.84	2.96	3.33	5.2	6.38	5.3	6.49491	11.4377	7.57102	10.1633	11.0178	5.43218	6.30595	4.40794	7.13993	8.21659	6.7239	7.49606	6.41187	13.8847	7.54341	7.12599	9.62527	10.1927	6.63842	7.5644	12.8	8.39	7.34	7.8	9	8.55
1	Bradi1g31027	AT1G17890	GER2	21.38	12.7	14.2	20.53	24.09	17.5	17.9302	25.0519	23.1305	23.6545	25.5878	19.8566	21.1526	21.5022	22.957	28.3054	28.5619	22.1818	24.0249	25.0862	26.9909	24.1163	32.2931	27.8648	24.8376	25.5894	31.86	28.81	28.2	27.26	30.56	27.65
1	Bradi1g31080	AT4G31860	-	38.51	17.38	18.05	21.54	28.65	26.57	24.0635	27.2803	28.6808	33.9109	34.4116	24.6683	38.5176	14.2001	20.0053	35.9893	39.3797	35.7158	24.7025	31.874	37.2615	38.9599	33.7191	27.4243	22.5717	25.1291	55.72	37.86	27.07	29.55	33.28	50.45
1	Bradi1g31090	-	-	3.28	3	2.76	5.04	6.52	3.48	3.29401	4.54822	3.37393	3.64443	3.91352	4.04518	3.87738	2.75804	4.40217	4.74648	3.68963	4.13365	3.05529	3.04304	3.42099	3.41477	3.69456	3.79782	2.66873	3.98144	5.36	4.46	3.93	5.3	4.23	3.48
1	Bradi1g31220	AT3G24515	UBC37	2.17	3.15	1.32	4.13	2.96	2.37	4.87249	3.81273	2.39282	2.79684	4.4021	3.37771	3.18617	2.34926	2.96215	2.13309	4.00711	3.16047	2.78761	4.42389	3.64492	5.68373	2.76369	2.25784	1.89646	3.6131	3.24	3.07	2.92	2.83	2.95	3.72
1	Bradi1g31320	AT1G51680	4CL.1,4CL1,AT4CL1	24.54	15.47	12.75	13.58	13.26	12.9	20.846	23.1697	24.8508	22.8852	31.9648	18.4334	21.2955	21.9505	16.3637	20.2277	26.9177	18.0665	42.3118	31.3896	28.6202	31.2501	31.0666	11.3186	22.3617	19.0472	26.88	16.7	20.97	20.91	29.07	60.99
1	Bradi1g31450	AT5G20500	-	49.48	45.6	44.35	49.41	50.77	45.97	38.6156	53.4376	48.3112	47.8889	45.6305	35.8351	60.478	47.9754	48.8132	47.1663	59.7345	67.3289	56.9948	100.154	68.1686	82.2155	70.5851	71.3349	50.5155	58.255	84.3	68.17	53.52	58.29	59.29	52.79
1	Bradi1g31547	-	-	3.2	2.28	1.84	1.94	2.51	1.57	3.54448	4.81675	3.83921	4.49714	4.16966	4.61698	4.08348	1.76175	1.30213	2.85064	2.89234	3.04377	2.78958	1.5399	3.79702	1.22893	4.39371	3.45489	1.79582	1.65701	1.39	1.43	1.89	1.81	1.83	1.85
1	Bradi1g31580	AT5G05080	ATUBC22,UBC22	6.01	7.01	5.35	7.7	5.47	7.94	6.38732	8.24917	6.35866	7.26311	7.63579	5.57895	9.15578	8.51607	6.5045	10.3671	11.807	8.31854	10.199	10.7614	9.36622	11.3134	9.69704	12.3544	9.62972	10.2575	7.61	12.17	6.65	6.36	11.18	5.94
1	Bradi1g31630	-	-	17.87	14.4	12.36	16.45	15.51	9.93	14.2393	12.8732	11.0968	9.70208	11.9035	12.6837	20.81	15.3576	14.9047	11.9726	14.5237	17.554	14.5911	22.7269	15.6473	19.1668	15.0358	13.5642	11.717	12.6317	18.17	10.78	9.98	12.55	13.97	12.58
1	Bradi1g31640	AT2G15910	-	18.75	11.69	11.76	17.02	21.18	16.59	13.2984	29.7883	21.4529	26.2746	26.1249	15.7927	21.4454	12.463	15.2611	28.4643	38.4512	31.1513	30.5302	43.9299	39.9654	33.3026	51.377	23.0976	17.3671	29.2578	46.16	26.7	15.25	19	18.53	16.29
1	Bradi1g31656	-	-	31.28	11.06	9.92	15.83	19.85	16.68	23.3998	16.1123	16.2535	21.7396	19.7777	30.1011	25.3691	7.9757	19.1237	26.4659	17.3979	33.3846	16.4373	12.5871	27.0891	14.7448	32.9482	14.5099	7.65454	13.8231	10.04	10.08	9.05	9.17	12.23	7.99
1	Bradi1g31660	-	-	17.04	9.75	12.42	14.1	16.8	19.35	12.1022	17.4782	12.6172	20.8336	16.6949	10.9546	14.6827	9.56993	16.2474	24.0845	21.1965	19.8803	20.7976	38.2863	31.0982	35.7998	17.4647	23.4469	17.1508	20.8146	31.45	30.79	23.09	18.81	23.72	17.75
1	Bradi1g31800	AT5G35960	-	14.32	11.21	19.1	23.64	22.76	16.54	18.1073	26.2179	15.1948	14.1684	18.1488	15.596	17.2408	16.5472	26.8344	17.4629	24.5479	17.5989	14.7117	27.155	21.2236	15.7001	26.8132	19.4111	17.0517	16.7044	30.24	22.52	24.28	30.9	25.56	20.52
1	Bradi1g31820	AT2G14740	ATVSR3,BP80-2;2,UXS2,VSR2;2,VSR3,VSR3	28.25	25.47	18.83	20.72	18.19	26.03	20.2889	26.6412	22.3345	27.8973	32.8515	18.8942	33.2373	25.1241	18.832	19.2202	34.5249	26.6102	26.5098	35.3844	26.1031	39.8677	32.119	33.6399	29.0898	24.7022	71.89	47.94	42.06	45.72	47.24	35.74
1	Bradi1g31850	AT1G54320	-	47.33	30.69	34.56	38.78	37.62	37.1	34.8685	38.0421	32.4067	31.6193	38.5607	31.5867	48.0793	32.0617	32.4676	36.2471	46.3401	48.5689	35.4565	62.1031	42.8106	39.5763	51.4192	34.8203	32.0584	34.8526	62.49	40.13	37.59	42.11	40.32	39.28
1	Bradi1g31860	AT5G44730	-	42.29	19.27	25.16	32.15	29	25.69	32.3245	25.7274	20.5538	21.8354	30.3716	29.6585	50.582	23.7751	27.2594	22.5157	33.7886	43.7782	26.554	26.1634	22.5514	21.4429	38.1718	21.4414	21.3884	19.6633	31.01	26.23	24.91	27	23.8	24.08
1	Bradi1g31940	-	-	7.76	3.14	3.89	4.61	4.59	4.07	2.89182	4.53861	3.55278	5.63989	5.71031	5.33157	6.25425	4.96036	5.27305	4.04176	7.4619	7.01015	8.0283	2.5603	6.34044	4.57191	7.51117	4.25638	4.8533	4.1267	5.93	5.29	5.91	5.84	6.35	4.1
1	Bradi1g31971	AT2G25790	SKM1	1.34	1.21	4.23	2.68	3.48	2.11	1.63268	8.63525	4.37071	3.61964	3.00257	0.570655	1.7316	3.42705	3.86157	3.34046	2.60112	2.47844	1.03535	7.01022	4.64916	2.96333	5.46891	4.84884	6.32313	5.83302	8.12	7.54	5.17	5.88	7.82	1.54
1	Bradi1g31980	AT2G15640	-	20.38	10.49	10.5	11.43	8.66	8.92	15.4139	9.72923	8.22059	7.20984	13.1251	11.2975	20.4315	11.9705	9.35416	7.45522	8.94253	13.9882	11.1851	12.7428	8.33266	10.6767	14.5609	10.7251	10.1973	7.31986	11.05	9.59	10.38	7.95	7.65	5.7
1	Bradi1g32020	AT2G35010	ATO1,TO1	48.6	36.99	29.25	27.84	44.55	54.63	24.6968	58.2586	51.6518	65.3057	51.1308	33.6845	38.2594	41.2999	32.9529	54.0058	59.9337	57.7665	54.2477	62.39	71.2694	74.2015	62.258	63.7455	62.153	72.8491	57.94	54	52.29	48.69	48.96	46.22
1	Bradi1g32160	AT5G20480	EFR	1.45	1.46	2.2	1.86	2.05	1.23	1.48439	2.30076	2.99507	2.69863	2.49807	1.54239	2.23441	1.78078	2.42641	2.64792	3.63184	2.36526	2.09222	1.32044	2.03682	4.03914	6.91839	2.79441	4.77402	3.76995	3.83	2.37	2.8	3.58	3.36	5.52
1	Bradi1g32170	AT1G71840	-	4.45	2.96	3.61	3.19	5.88	5.72	3.02136	6.27903	4.65153	7.11818	5.05667	2.76834	4.27828	3.33331	4.86266	7.48634	6.2327	5.62454	5.76857	12.2205	7.82122	7.11657	6.87464	7.61659	7.84726	7.73789	14.61	8.44	7.19	7.75	7.34	6.04
1	Bradi1g32219	AT1G31160	HINT 2	27.46	15.52	23.92	21.93	29.67	30.06	15.1358	27.1792	29.65	38.0555	33.0691	17.0145	18.7004	20.4033	20.7404	25.2481	32.623	30.4636	20.6336	28.6697	23.9467	21.9243	28.3178	30.4053	33.5043	41.0756	22.71	27.71	33.71	31.98	31.08	29.23
1	Bradi1g32370	AT2G40260	-	5.34	4.47	3.76	2.81	4.69	4.98	5.41616	8.38586	5.93713	6.56265	6.23746	5.21895	8.77554	3.66279	4.31281	3.41142	6.70544	8.23738	6.92484	14.1226	7.73566	54.1745	17.0836	16.2928	5.27732	5.73848	16.06	3.9	3.36	5.43	5.24	5.18
1	Bradi1g32490	AT5G16450	-	28.41	24.71	30.78	28.27	42.54	34.65	18.762	43.3308	40.2222	43.3652	39.9088	27.5979	39.2442	36.5846	35.3038	59.583	49.6575	45.6607	46.2913	74.9291	58.0605	92.5699	47.0986	45.4032	35.3187	46.4723	62.92	63.24	42.96	39.3	46.33	59.88
1	Bradi1g32530	AT2G34630	GPPS,GPS1	31.5	23.6	23.32	22.67	23.16	20.83	29.6816	21.2177	21.8127	18.2712	23.7321	22.009	40.3646	16.4727	17.0412	27.5958	27.8253	27.1114	23.3495	24.6806	22.6194	16.9465	35.0401	17.8015	19.3919	21.3076	52.24	32.4	23.88	27.37	25.11	21.53
1	Bradi1g32570	AT4G18372	-	6.94	9.36	8.28	7.12	9.63	7.59	8.88001	11.1628	12.784	11.8925	10.1239	6.27659	11.2377	7.36107	6.35902	10.7251	9.94234	10.6549	10.5868	7.15847	9.4345	6.2238	10.1098	14.9069	9.71274	10.785	14.54	11.02	11.28	10.75	8.97	6.75
1	Bradi1g32580	AT4G24490	ATRGTA1,RGTA1	6.16	5.53	4.23	5.31	7.86	6.46	5.79642	7.5005	6.08313	8.40855	8.74341	4.47201	7.33636	5.63897	6.05692	7.33961	8.01521	5.24356	7.05665	12.8512	9.29804	5.40402	11.7788	7.49786	8.03797	6.55056	11.39	7.51	7.02	8.62	7.62	7.88
1	Bradi1g32590	AT4G20930	HDH1	16.91	4.63	6.83	15.99	15.3	11.81	26.0965	16.4849	14.8634	13.4159	18.9804	16.6102	13.3998	5.64895	16.022	12.125	17.8321	16.4028	11.3979	14.91	16.4777	8.31206	31.0895	16.1543	14.295	17.0121	21.01	10.58	11.66	12.1	10.66	11.94
1	Bradi1g32630	AT1G16670	CRPK1	7.1	5.93	9.34	11.11	7.84	7.58	8.72608	9.23704	9.33685	9.00997	8.62482	6.88127	10.8576	7.16549	11.7335	8.64764	11.9769	7.54421	9.01065	10.6615	10.9935	9.87238	15.7913	7.85237	7.31077	8.23013	12.92	7.43	7.95	9.63	12.38	27.97
1	Bradi1g32700	AT4G05320	UBI10,UBQ10	107.81	87.3	151.43	119.49	112.16	80.33	143.432	152.043	135.804	132.604	152.457	131.449	155.007	121.799	131.025	109.673	93.7358	96.0729	103.662	145.351	125.897	111.702	165.69	126.843	134.797	126.233	176.61	102.36	121.61	133.54	121.81	281.65
1	Bradi1g32747	AT4G26980	-	11	11.15	9.63	10.18	10.07	9.66	11.217	10.8262	5.65446	7.95788	9.09312	8.14123	17.5351	11.0502	8.78581	10.2019	12.4661	11.9945	10.7507	9.42424	12.3708	8.9552	17.7494	14.4765	9.76738	10.3259	14.93	13.02	11.03	12.2	12.18	9.41
1	Bradi1g32792	AT5G20165	-	20.38	19.64	21.63	24.14	18.34	17.27	21.2763	29.237	24.6638	33.8122	25.4928	21.4013	26.9092	28.9781	21.7202	25.0601	25.2337	28.8161	28.0067	26.733	36.7885	28.0402	27.8563	30.9269	27.6939	24.5307	26.2	24.7	25.27	24.99	25.44	20.29
1	Bradi1g32821	AT1G05205	-	28.89	25.13	23.78	36.07	32.71	29.31	21.2478	27.8998	25.7914	29.1569	32.5749	25.5155	34.16	28.1102	22.8923	30.9879	38.8504	45.453	29.2568	36.4081	34.2088	33.0686	38.6702	41.4715	31.4776	37.9211	34.74	25.26	22.54	27.44	30.45	28.88
1	Bradi1g32927	AT3G07080	-	8.89	13.78	15.62	14.02	13.38	15.26	12.1017	22.5677	17.3369	16.5319	12.0081	15.18	14.4347	13.7521	13.9604	13.7837	13.2891	9.0759	9.21382	12.0076	13.2281	13.6713	12.295	12.5365	13.6647	11.0596	12.55	14.23	16.81	15.15	17.27	28.08
1	Bradi1g32960	-	-	35.38	22.39	24.3	19.44	21.94	26.56	41.9876	36.3267	25.9375	37.1842	38.264	36.522	53.7253	24.484	22.9601	27.9685	39.2029	41.521	27.5583	35.4331	33.8856	17.4467	45.1342	29.6385	31.1385	27.1156	52.97	43.02	38.03	39.61	35.49	36.68
1	Bradi1g32970	AT4G31200	-	6.63	7.26	6.84	6.98	7.28	7.02	7.64436	12.3904	9.86174	11.5094	11.1646	8.17853	9.95055	8.7152	10.386	9.89709	13.4768	9.43912	7.4755	6.18946	9.16757	4.33675	13.6859	11.0397	10.1757	11.6405	13.5	10.05	7.93	9.21	8.54	5.42
1	Bradi1g33040	AT5G54570	BGLU41	1.31	1	2.06	4.49	3.24	1.03	1.03385	2.19623	2.69313	1.98289	3.14786	2.36954	1.11984	1.97665	3.62408	1.8204	3.58262	1.29261	0.982171	0.739117	1.76722	2.06983	0.904787	0.73097	1.29814	1.45155	1.07	1.35	1.63	1.04	1.96	0.7
1	Bradi1g33210	AT5G51540	AtOCT1	2.24	0.83	1.35	3.38	2.73	2.52	2.43963	2.94017	3.64309	3.70318	3.79104	2.61018	1.93521	1.8672	2.6685	3.0445	3.56484	2.66572	1.87512	2.60448	2.8971	1.07612	2.55934	2.32767	2.29557	2.86102	3.91	2.51	1.93	2.36	2.52	2.7
1	Bradi1g33230	-	-	31.34	36.82	45.28	44.59	43.16	42	43.8509	82.4948	54.157	59.6168	62.3339	29.3787	52.2072	54.8275	45.4072	53.0873	70.0931	56.5686	52.4748	162.491	84.4247	106.21	124.994	131.95	114.61	100.07	92.56	57.13	36.43	39.72	45.83	9.34
1	Bradi1g33240	AT1G15270	-	492.45	413.22	437.95	428.42	518.19	465.93	456.005	480.431	398.843	449.439	425.426	428.804	574.724	481.782	496.679	533.111	557.454	667.157	524.493	710.459	662.407	695.538	741.112	677.518	667.006	667.635	658.2	590.32	545.98	556.95	577.23	477.58
1	Bradi1g33280	AT3G26370	PAGR	42.5	13.77	14.4	18.78	24.95	26.66	28.8044	17.1591	17.3972	19.5064	23.4016	25.7476	37.5424	12.6844	18.1788	19.2913	26.005	34.5292	21.7268	15.6192	19.624	19.1939	26.1945	19.6807	19.5586	21.4043	27.72	20.37	20.59	21.85	21	21.5
1	Bradi1g33290	AT2G42240	-	9.49	5.63	6.73	6.83	10.65	9.89	6.54243	8.8862	9.27607	9.552	10.6028	8.44305	10.526	6.81637	6.80187	10.7725	12.4941	11.9702	8.84048	7.56623	8.64108	3.14593	11.5077	9.82764	10.4194	10.5192	10.92	6.77	7.06	7.9	9.23	8.42
1	Bradi1g33300	AT3G50220	IRX15	4.14	7.37	4.76	4.13	4.36	6.99	4.15981	10.7363	5.92382	10.5271	4.95896	4.26561	8.167	7.83856	5.03058	8.09147	5.34323	6.06301	10.9594	52.6032	17.0923	33.1512	14.9869	26.5398	12.6337	12.3806	13.96	8.86	9.63	8.91	9.11	10.71
1	Bradi1g33320	AT5G67230	I14H,IRX14-L	66.85	51.47	39.29	58.39	66.15	67.44	45.795	59.126	64.7214	85.7395	82.3494	49.3828	74.6404	51.7965	48.0113	77.875	99.2797	97.0214	87.8538	83.773	91.1067	86.4618	98.682	78.4017	64.0311	78.5958	103.92	69.4	58.67	61.93	79.07	130.96
1	Bradi1g33330	AT1G30590	-	105.27	53.72	55.68	59.42	59.27	57.23	98.9951	54.4397	43.624	46.0995	69.326	88.8874	133.238	45.2607	43.5249	41.4363	74.0298	78.906	49.0823	36.0823	39.6956	27.9818	75.0458	53.0906	56.3244	54.8742	74.9	58.28	59.68	71.56	62.58	59.09
1	Bradi1g33401	-	-	6.88	3.01	3.3	6.06	7.8	4.79	4.68187	4.02195	4.23013	4.52853	5.88651	5.65457	8.08753	2.97799	4.11583	5.41127	6.87481	9.60454	2.21407	5.2565	3.22153	4.95302	6.70224	4.78563	6.30599	5.92679	4.67	3.95	2.73	3.8	3.15	2.6
1	Bradi1g33470	AT3G13000	-	5.82	2.27	3.48	5.88	5.44	6.92	4.30357	5.90009	5.32032	4.19138	4.44938	3.9196	7.46464	2.01761	3.04233	4.95536	6.11787	6.84077	2.76899	3.4194	6.27929	1.92993	5.69322	4.71429	4.18607	5.60191	3.65	4.78	5.12	4.11	4.61	4.7
1	Bradi1g33510	AT5G53890	AtPSKR2,PSKR2	1.86	2.54	3.26	5.97	5.6	3.29	5.05785	6.24926	4.40462	4.00694	4.03179	3.73165	2.89067	1.65364	6.42654	3.82701	5.22373	2.48662	2.89403	3.00799	6.04003	4.35082	5.28734	3.45239	4.47102	4.39647	5	4.11	5.15	5.18	5.43	6.68
1	Bradi1g33530	AT1G44350	ILL6	5.72	3.58	7.13	4.41	6.03	3.06	7.59619	8.08867	5.01456	10.057	3.2667	3.37059	9.08747	3.41681	6.13342	3.91056	7.63226	7.52982	3.65182	9.35915	5.10326	13.3946	5.33116	17.5216	22.4781	15.5658	4.21	3.69	3.74	9.98	6.98	28.43
1	Bradi1g33720	AT5G57345	AtOxR	222.25	253.18	354.77	414.94	281.09	255.33	429.84	1108.12	779.117	615.756	421.34	339.655	282.396	442.412	604.191	483.203	393.482	382.188	320.199	416.521	376.654	404.772	430.115	489.199	595.894	515.768	124.71	121.55	354.83	353.61	214.54	142.68
1	Bradi1g33850	AT1G54250	ATRPABC16.5,NRPB8A,NRPE8A	34.72	29.51	33.33	27.85	30.46	26.29	22.8587	37.4491	27.0884	35.8285	30.6077	19.5699	38.6081	28.9107	29.27	33.2727	39.4366	37.1056	43.7698	51.8708	39.082	37.5153	39.5599	50.0899	39.7837	46.962	58.15	53.89	37.2	39.76	36.04	33.27
1	Bradi1g33930	AT5G10750	-	10.21	9.15	9.78	10.66	10.3	9.12	13.6548	17.2064	11.348	11.4455	11.9443	12.388	12.3466	14.8311	14.351	14.1385	10.2949	13.0232	12.3178	14.2836	14.5987	5.62625	16.4358	12.4795	12.9834	12.6787	11.3	11.93	12.53	11.82	11.81	17.51
1	Bradi1g33960	AT4G29890	-	16.76	6.55	5.59	7.95	13.49	9.6	18.3582	10.0358	8.38558	8.85262	9.13358	9.80488	13.2331	4.67112	9.18715	9.95489	12.1322	13.5301	6.0512	9.71624	11.7423	3.46499	18.0645	13.8524	10.9546	10.9336	9.14	9.05	10.48	8.19	8.5	4.75
1	Bradi1g33980	AT1G51600	GATA28,TIFY2A,ZML2	18.35	10.5	10.59	14.27	21.37	15.97	17.5023	16.783	14.8191	18.8147	17.9538	17.8026	19.2517	10.253	13.8753	18.2141	20.9276	22.621	13.7859	20.1051	19.5796	16.1508	24.1549	17.6342	16.7626	18.3692	24.72	20.58	15.8	17.45	17.76	13.9
1	Bradi1g33990	AT5G57140	ATPAP28,PAP28	5.7	3.94	5.13	5.22	4.35	4.7	4.35369	5.35961	4.83215	6.1047	5.37944	2.81507	5.10801	4.27774	5.27576	4.82659	6.06396	6.7453	4.05926	5.30567	6.74825	3.89719	5.65311	5.56924	5.40605	5.23047	7.54	6.29	5.12	5.9	6.78	4.35
1	Bradi1g34040	AT5G57170	-	51.1	28.81	24.09	38.67	53.51	50.93	30.5442	36.9847	55.9203	69.8	67.6836	47.552	40.0563	20.5402	23.8702	48.0537	72.526	95.7309	43.6327	31.7487	51.7302	43.5542	52.7908	39.1818	43.8384	57.6776	52.15	55.3	46.67	48.81	55.46	56.53
1	Bradi1g34130	AT4G31350	-	17.47	14.86	12.85	20.28	25.12	20.94	15.7178	26.3856	22.9605	28.9594	26.288	15.9408	22.1586	15.705	13.0178	34.2163	30.5092	22.9805	26.102	19.2333	28.0485	18.7047	26.5133	23.0849	22.2006	30.3014	28.9	26.51	22.74	27.62	28.28	19.97
1	Bradi1g34140	AT2G19110	ATHMA4,HMA4	10.61	15.24	8.85	12.75	13.75	13.95	10.4483	18.5525	16.3239	16.1373	14.2881	11.8953	17.7303	14.6014	11.977	15.1811	14.2218	11.8575	11.4003	6.94534	11.3478	5.31315	16.1517	12.3013	13.9818	13.8202	20.85	14.25	11.95	15.35	16	13.22
1	Bradi1g34270	-	-	4.75	4.25	3.93	3.56	5.78	4.06	6.38662	5.25009	2.02624	4.35156	3.64973	5.12181	5.72928	4.51484	3.22829	3.23165	6.46428	5.47165	3.88385	3.29416	4.57043	2.75522	6.43206	4.81402	4.98815	5.19877	9.25	6.11	5.72	6.78	6.18	3.74
1	Bradi1g34360	-	-	40.44	16.6	14.24	16.04	17.89	16.52	38.9336	16.996	15.2834	14.371	32.618	41.7619	51.9363	16.0065	17.7615	17.3136	25.0518	37.3717	20.7048	15.8576	16.0682	14.2469	35.9993	17.4281	17.1134	15.3083	16.84	15.96	18.75	18.85	18.72	16.56
1	Bradi1g34509	-	-	3.4	0.91	0.99	1.12	1.19	0.68	5.24436	3.51221	1.7743	1.58499	3.14815	1.56052	2.50945	0.711614	1.11804	0.748251	1.50581	2.67466	3.45895	2.33101	2.9842	1.40563	6.25817	3.51105	3.16978	3.98114	1.05	1.69	1.61	1.73	1.51	1.94
1	Bradi1g34513	AT1G69740	ALAD1,HEMB1	183.61	181.71	143.48	178.31	142.63	186.12	153.184	163.493	169.159	210.431	226.673	165.635	187.813	159.006	135.046	171.222	217.745	206.147	204.645	111.884	141.506	119.165	199.078	194.035	214.636	211.991	228.82	231.87	239.6	259.97	234.58	269.21
1	Bradi1g34566	AT5G04090	-	19.08	22.34	23	22.27	25.56	25.31	22.2062	25.7797	20.4057	20.8582	22.8819	21.7557	30.369	22.9425	21.5355	21.7756	27.6291	22.9326	21.4119	26.4317	25.3053	18.6691	25.6732	25.7573	24.1435	21.2716	25.63	23.92	19.32	21.87	24.72	15.05
1	Bradi1g34707	AT1G26120	ICME-LIKE1	23.04	14.27	17.79	23.52	21.52	21.64	19.5285	17.5215	15.7759	17.7258	17.5064	18.9192	22.6835	14.5934	21.1663	21.9674	19.8895	25.351	16.2737	17.6806	24.0612	13.5624	23.8389	18.3631	17.2153	16.3298	27.11	19.56	19.22	22.41	24.51	17.38
1	Bradi1g34717	AT1G60460	MTOPVIB	1.66	1.13	1.96	1.89	2.54	2.03	0.801147	1.49957	2.28392	1.85624	0.920902	0.680293	2.59578	1.90861	1.35456	2.91524	2.03202	3.14581	0.542671	1.65448	1.48116	3.63704	1.59992	2.17086	2.62237	2.96624	1.5	1.92	2.15	2.62	2.55	1.98
1	Bradi1g34740	AT4G39220	ATRER1A	25.16	27.47	23.57	28.53	21.74	21.32	28.6693	29.5899	27.8459	25.23	27.525	25.2393	29.2223	25.977	26.0527	22.8362	26.4974	32.6425	33.0627	45.2324	33.5331	31.9639	41.1831	31.307	29.0356	25.7612	31.69	22.58	21.44	22.17	27.04	26.04
1	Bradi1g34750	AT5G58710	ROC7	133.12	83.12	99.33	107.24	126.75	123.9	107.083	133.402	114.256	139.352	141.098	91.2765	139.995	106.431	135.872	169.907	183.576	171.529	164.981	272.88	209.664	274.016	188.541	175.835	159.498	164.233	302.11	229.1	200.37	201.17	227.05	156.08
1	Bradi1g34760	AT5G16470	MBS2	80.68	75.07	95.2	123.6	114.47	76.23	78.1075	105.889	92.1608	111.718	100.449	71.8431	81.2238	72.0624	136.542	117.914	106.716	119.097	115.902	132.517	141.928	101.632	112.804	91.6676	99.2464	94.3807	157.1	100.2	92.43	106.23	117.49	82.06
1	Bradi1g34857	AT5G36300	-	14.99	11.18	10.08	11.61	11.82	11.24	10.3632	12.6852	13.5426	12.6682	13.7312	10.6095	19.41	7.48591	11.2637	13.8504	13.6033	14.2962	10.6135	7.38573	9.3783	9.44854	12.6421	9.11105	8.21273	10.9689	9.59	13.68	10.43	10.06	10.69	10.34
1	Bradi1g34890	-	-	14.57	12.19	12.66	16.91	22.16	24.61	10.9047	23.2003	27.6074	28.384	16.8743	13.089	14.2482	15.171	18.8895	28.9991	22.6931	19.449	13.2547	12.4694	20.0678	6.8337	21.9683	18.6737	18.174	23.5793	27.8	23.45	16.87	20.3	23.41	91.59
1	Bradi1g34950	AT5G24460	-	12.9	10.22	6.36	10.51	7.92	8.53	7.67789	13.7024	9.96572	17.7989	11.4859	16.9353	12.7763	12.931	4.79015	24.7551	11.7749	15.6976	17.1155	7.89148	13.1284	0	15.2387	13.178	5.6335	10.3033	18.87	11.2	12.03	9.87	12.49	20.19
1	Bradi1g34970	AT2G45670	AtLPEAT2,LPEAT2	50.62	63.5	43.08	45.53	54.14	52.01	67.7903	58.8481	54.1479	71.0626	70.3179	60.0286	67.8973	57.1692	43.6817	63.7775	47.1597	35.2703	66.0503	47.96	70.8412	60.3995	59.7987	59.1884	41.4055	54.5968	57.09	45.97	45.16	43.96	50.32	51.05
1	Bradi1g34980	AT4G11860	-	20.36	16.32	19.4	25.43	25.36	21.67	22.5182	23.2142	20.1704	19.4002	24.7999	23.3412	22.8012	20.5873	25.9897	22.3807	24.3928	20.2889	19.2916	17.2608	22.8418	15.2698	26.8221	22.1314	22.9686	21.1998	32.85	31.7	28.99	31.87	33.09	30.57
1	Bradi1g35040	AT2G16460	-	14.33	12.29	13.87	14.11	11.54	13.89	8.47396	12.8574	9.73523	15.1691	12.4902	9.50199	14.875	13.0195	11.7541	14.8273	19.6711	15.5715	12.8824	11.1488	12.8787	9.75817	11.9244	13.9822	10.635	10.3869	16.8	10.57	15.38	21.19	14.94	120.34
1	Bradi1g35110	AT5G53540	APP1	41.27	26.54	24.67	25.51	34.55	33.66	36.233	36.2802	29.5422	35.3266	45.4254	31.3082	51.7345	28.0813	27.678	33.8626	47.1035	47.7162	31.7718	37.7824	34.6452	19.7883	53.2993	36.9086	29.2893	33.7462	52.17	40.56	35.48	43.72	40.92	29.08
1	Bradi1g35120	AT1G01200	ATRAB-A3,ATRABA3,RABA3	15.12	13.47	16.54	17.86	19.51	14.83	17.681	21.2535	16.3913	17.3577	26.7068	13.9014	18.5958	18.7763	18.6769	16.0931	18.2791	16.3944	21.8769	26.2877	20.7	11.6402	19.5655	11.5296	14.1354	19.2789	22.31	15.22	15.64	14.44	18.31	8.91
1	Bradi1g35130	-	-	114.48	62.24	56.98	65.39	102.6	99.78	82.5912	80.1187	94.6344	99.8727	121.195	123.487	109.596	73.0687	57.1277	110.161	123.347	168.175	112.482	63.368	117.563	57.0391	151.455	112.935	102.474	132.015	96.74	91.05	88.89	86.08	93.89	92.83
1	Bradi1g35157	AT3G09830	PBL39,PCRK1	28.84	18.82	23.48	23.02	19.99	14.46	13.3265	14.3665	9.49354	8.91887	11.3106	9.42691	30.965	25.0889	34.051	17.3908	18.6007	29.4315	36.8705	42.2166	28.7457	33.1709	52.6749	20.9728	15.7351	14.3371	37.59	20.1	25.98	29.34	25.84	24.69
1	Bradi1g35210	AT2G17972	-	129.82	93.76	75.82	111.95	151.81	165.66	113.409	222.576	214.353	248.636	185.594	120.863	134.624	117.562	108.693	234.822	206.809	191.908	167.276	204.752	282.674	192.701	251.659	283.411	224.154	278.093	216.37	288.8	223.75	217.22	229.37	170.83
1	Bradi1g35240	AT2G21160	-	54.47	37.83	30.94	40.26	62.57	59.05	32.8809	74.0305	58.6043	82.064	64.8055	34.691	53.4023	41.6873	41.5537	85.8433	97.414	72.5629	73.0281	99.1525	83.2968	97.3626	111.97	86.3989	62.964	80.0933	143.49	110.91	91.27	84.7	84.19	74.85
1	Bradi1g35255	AT5G42470	-	16.16	12.33	15.22	18.06	14.54	12.74	12.5635	19.1558	13.8498	12.6564	15.9729	11.9283	17.527	14.7796	18.0249	13.9857	14.0866	16.9815	10.782	10.6087	12.4379	12.3197	16.1207	13.5729	11.4636	11.5909	18.18	16.37	17.95	15.48	19.17	13.19
1	Bradi1g35470	AT4G04210	PUX4	8.49	4.19	3.65	3.71	5.22	4.95	8.45391	7.96375	6.24966	6.92789	9.07825	6.85865	11.6503	4.60791	4.41373	4.63076	6.28128	9.49374	6.82627	6.42185	6.40726	7.20317	8.44357	6.29259	5.76503	5.69822	9.91	9.05	6.91	8.1	6.54	6.87
1	Bradi1g35490	AT5G47650	ATNUDT2,ATNUDX2,NUDT2	56.24	38.84	29.14	22.77	34.27	34.78	19.5577	32.4501	21.4739	27.4381	17.7458	13.3716	65.0531	28.2298	23.0795	30.9964	40.4645	39.3595	34.5561	33.2668	30.1204	32.9654	37.3405	30.8749	24.5596	27.2997	61.36	48.97	43.51	37.01	34.94	69.23
1	Bradi1g35620	AT1G70300	KUP6	34.93	45.03	35.53	36.18	47.98	44.67	35.1931	63.1511	43.2981	67.0227	40.6241	36.2311	53.5556	62.1245	49.0252	77.3582	67.7301	54.8163	57.3551	61.7208	80.7093	60.4418	60.1633	59.3033	50.9669	46.2483	86.07	89.83	76.84	77.39	79.71	46.58
1	Bradi1g35840	AT3G59500	-	25.96	12.58	15.49	17.92	18.51	20.11	23.3132	18.8331	15.7627	17.6791	23.9995	24.2408	35.884	14.0537	16.0492	17.359	25.9374	34.7382	14.3437	27.7822	18.5839	23.457	28.8986	20.885	17.9144	18.3985	27.14	26.24	21.94	22.49	22.71	19.12
1	Bradi1g35905	AT3G18510	-	33.38	13.8	13.96	18.84	17.64	14.77	32.4463	24.4862	21.6292	22.7776	31.687	24.2862	35.1639	18.3945	18.8748	25.8372	27.1932	40.3496	27.815	33.5405	33.5937	34.6741	48.7725	19.7934	21.7648	28.787	37.37	21.73	20.57	19.58	20.99	18.28
1	Bradi1g35920	AT3G12130	KHZ1	23.31	17.53	16.86	21.6	34.35	31.3	14.5753	31.5924	37.2731	44.2586	26.7296	17.4064	25.4691	14.4599	18.9033	35.0526	30.5067	34.9974	26.3354	23.648	30.4771	25.2101	30.4653	31.9519	29.8163	37.8888	41.98	42.81	32.85	32.96	37.46	31.72
1	Bradi1g35950	AT3G57890	-	19.52	13.42	12.75	13.5	18.59	14.55	21.3608	19.8385	16.6833	20.9229	23.2258	19.7756	25.9813	17.3929	16.512	21.6792	21.3394	20.1199	21.5591	17.0868	20.9411	14.6472	23.4474	17.574	16.8124	16.7323	22.75	19.79	18.4	18.65	18.5	23.71
1	Bradi1g35990	AT2G42300	-	1.69	3.04	1.51	1.09	2.85	2.43	2.18194	2.01175	1.80804	2.61924	3.29811	1.69503	3.00469	2.20379	1.39405	3.07973	3.16411	3.73287	2.33576	3.1356	1.51296	5.60824	1.42855	4.87925	2.31011	2.87508	1.19	3.12	1.7	1.2	1.63	1.13
1	Bradi1g36010	AT3G13770	-	0.76	0.83	0.43	0.82	1.14	1.19	0.828625	1.75885	2.18161	2.43773	1.4705	0.886764	1.44346	0.561655	1.16973	3.44469	1.47295	0.745182	1.25338	0.389376	2.35111	0.677128	2.82598	1.78593	2.14254	2.23849	2.41	1.94	1.82	1.95	2.29	2.21
1	Bradi1g36067	AT3G57670	NTT,WIP2	3.44	3.69	2.39	2.41	3.42	3.05	2.35166	4.28442	2.90675	4.19424	3.67587	3.63093	4.38031	3.41635	2.49264	4.35301	4.46828	3.08751	4.04622	3.26798	4.75468	2.11096	5.73423	3.98751	2.33064	4.31581	3.37	4.59	3.47	2.77	3.4	2.51
1	Bradi1g36150	AT5G55230	ATMAP65-1,MAP65-1,MAP65-1	0.8	1.29	0.37	1.6	3.8	1.69	0.746111	1.47126	4.08541	4.01909	2.59565	1.6845	1.08073	1.23897	1.27663	4.22457	4.48316	2.42476	1.26071	1.29517	1.82202	0.677417	1.4938	0.865359	0.680632	2.22031	0.47	1.85	1.53	1.26	1.72	1.89
1	Bradi1g36210	-	-	7.71	4.09	2.74	3.35	5.04	4.46	4.67185	4.15932	3.69504	3.18183	4.68564	5.85132	7.08046	3.34444	2.59322	3.20492	6.12096	6.46756	3.51618	4.46648	4.53439	3.43918	8.59691	6.45911	3.54918	4.07341	6.33	4.48	4.03	5.47	3.5	4.65
1	Bradi1g36236	AT2G01060	-	2.97	3.2	3.66	5.22	4.25	4.28	4.7941	7.23825	6.79209	4.70959	3.66615	3.68681	3.24395	5.33439	6.23905	4.68623	3.33581	3.9012	3.16299	4.38021	5.67353	4.81292	3.75778	3.83461	5.57921	4.37654	3	5.53	5.72	6.1	5.1	4.92
1	Bradi1g36270	AT4G26550	-	16.59	9.67	10.81	17.43	9.32	10.73	12.3127	11.0328	12.0878	9.55625	10.1169	14.6959	17.3269	10.307	11.9059	13.5038	10.2447	18.7387	10.2279	10.8154	18.0882	16.6472	13.2233	10.9234	9.2926	6.77497	9.93	9.94	11.03	9.86	9.87	11.61
1	Bradi1g36277	AT3G07860	-	4.2	2.04	4.22	3.99	4.14	1.67	3.62142	4.04765	3.07287	3.30433	2.94985	3.52576	5.72594	2.40361	3.13512	5.00569	4.79363	5.72579	2.30008	4.67026	5.06313	2.6552	5.20964	6.54386	4.05639	5.68066	6.72	6.61	3.92	4.56	3.64	3.53
1	Bradi1g36290	AT1G07170	-	13.4	11.04	10	12.63	10.93	11.96	14.8112	19.3975	13.3406	17.5845	17.049	8.61573	14.8931	12.1126	15.0826	17.8414	21.24	15.5348	8.74111	20.6474	20.669	17.6299	30.492	19.4454	17.0531	23.6863	21.52	19.04	12.25	18.59	14.75	9.61
1	Bradi1g36410	AT3G13220	ABCG26,AtABCG26,MSR02,WBC27	4.37	3.99	3.61	5.16	6	6.75	5.04895	5.48069	5.5074	6.55807	5.74477	4.32561	5.51658	3.97476	5.07431	6.49986	4.27051	6.6192	2.11519	2.49002	6.51589	2.6534	7.01311	5.61991	5.56348	7.15309	5.45	7.03	4.82	6.78	6.93	5.02
1	Bradi1g36460	AT3G15800	-	20.44	35.38	23.61	26.22	28.41	28.31	20.4969	40.721	31.8181	29.6477	19.8115	16.9686	31.6561	31.3791	29.8628	29.3442	20.1494	18.0452	27.0606	34.0814	31.0772	42.3634	29.4234	36.2916	42.7933	33.4027	64.25	38.28	39.67	36.83	45.13	41.1
1	Bradi1g36467	-	-	21.94	13.82	13.49	14.09	11.51	11.41	20.0133	13.8314	11.0305	10.8661	15.621	13.3875	22.6179	13.4669	11.1483	11.225	12.6515	17.5185	14.9901	12.9502	11.8006	12.3752	17.0778	15.5283	13.436	11.4947	20.42	17.28	14.04	14.58	15.91	14.73
1	Bradi1g36530	AT2G25490	EBF1,FBL6	34.85	16.64	17.78	20.69	30.82	25.06	21.6085	31.7267	35.3342	42.4119	46.3255	26.8539	35.1685	24.2644	21.2171	33.4764	45.2188	47.8662	30.364	18.7645	28.2914	27.4948	44.894	29.1241	21.2063	31.7694	73.58	32.02	34.33	32.51	35.87	48.55
1	Bradi1g36560	-	-	41.46	33.49	44.69	33.73	57.33	58.77	31.2768	50.1729	47.2427	60.7202	48.9426	36.4026	37.016	47.1158	28.4697	52.8694	46.8958	53.8805	49.5535	52.4006	64.4803	60.752	50.7333	56.1427	40.7919	59.8526	27	36.64	45.7	39.37	41.59	25.48
1	Bradi1g36572	AT5G07320	APC3	14.36	9.73	6.34	9.83	11.93	11.77	12.3136	9.29706	12.3304	11.9156	17.0927	16.3214	16.2688	8.8886	9.07664	14.1001	18.9456	16.2408	15.8587	10.3403	11.5552	9.65296	19.9813	13.5297	7.67971	11.5671	10.15	9.1	8.61	9.28	8.99	11.93
1	Bradi1g36620	AT5G23710	-	2.35	1.17	1.53	1.87	1.85	1.91	1.13237	2.44561	2.09469	2.34489	1.76337	1.27752	1.7928	1.15067	1.75584	3.0908	2.77824	2.22259	1.89861	1.71275	2.45984	1.03509	2.41949	3.38399	3.40492	2.62027	3.84	2.48	2.29	2.15	2.49	1.47
1	Bradi1g36640	AT2G26670	ATHO1,GUN2,HO1,HY1,HY6,TED4	421.67	516.64	480.55	290.32	231.78	289.64	361.944	435.144	241.142	243.976	238.175	290.922	772.469	666.99	476.41	304.886	272.073	479.892	424.465	314.738	348.191	281.533	293.098	499.379	369.397	272.135	438.94	577.37	550.94	458.47	407.7	274.67
1	Bradi1g36660	AT3G15350	-	14.84	14.96	10	13.2	16.51	14.66	13.514	21.474	15.268	22.4004	17.2921	13.4494	19.4889	13.609	11.2715	19.8778	17.6633	16.966	23.4545	21.3709	27.4731	20.8852	20.646	21.9318	14.684	17.2331	25.85	21.64	17.86	15.47	18.41	15.83
1	Bradi1g36711	-	-	5.58	4.92	6.11	7.04	8.69	11.24	7.46978	7.71586	9.92922	8.33604	6.18266	4.99457	4.72537	8.07717	7.69267	10.214	7.2548	12.3892	7.09474	4.86419	8.55449	3.67872	7.98517	7.11972	5.4859	7.68065	14.19	5.6	4.91	5.34	6.72	2.62
1	Bradi1g36840	AT1G52730	-	68.84	44.86	41.27	48.24	54.08	54.43	53.7045	52.2856	43.0072	42.7472	50.6266	47.0699	72.8876	43.2936	46.0403	47.0282	60.3396	65.2039	43.49	51.9949	45.9161	53.0299	73.7675	48.7714	42.7469	43.9785	77.3	59.45	56.41	59.14	56.23	50.77
1	Bradi1g36860	AT5G20140	AtHBP5,HBP5	65.76	74.99	57.45	66.01	55.91	71.74	76.2199	84.1876	77.8747	104.286	106.703	83.981	101.861	89.9025	66.5113	83.5861	102.514	95.3519	92.0369	81.986	78.002	62.5056	77.4126	112.294	108.487	97.2357	50.9	66.91	59.87	60.59	59.74	81.12
1	Bradi1g36880	AT4G11630	-	3.34	2.61	3.08	3.68	4.04	4.88	1.41785	5.74965	5.43287	7.85214	4.82985	2.71342	3.39933	3.31354	2.79863	5.69723	7.29736	4.27026	4.15347	5.60904	5.04901	3.42939	5.04592	7.03862	6.06252	6.77154	10.16	8.11	6.3	7.56	7.14	4.57
1	Bradi1g36960	AT1G49350	PUKI	5.43	7.16	7.49	10.55	9.1	7.68	4.5297	8.26658	9.20388	10.6491	8.83361	3.69735	6.84007	5.64816	8.34799	14.1788	11.2793	9.64278	6.65588	8.71861	7.37668	5.11401	8.42565	9.25875	10.4618	8.01644	12.66	8.54	7.35	10.56	10.34	9.74
1	Bradi1g36965	-	-	1.27	1.58	1.94	1.76	1.57	3.01	0.895576	3.3629	3.53593	2.72919	0.907066	1.40782	1.25919	2.24836	3.28129	3.24279	2.691	1.31828	1.15163	0.284915	1.55981	2.75054	0.834378	1.5127	2.96008	2.18354	2.37	2.51	1.71	2.09	2.11	0.64
1	Bradi1g37020	AT4G13360	-	87.48	63.11	60.39	87.35	96.85	95.99	73.0205	87.2716	79.5968	93.0567	92.998	71.9378	88.4484	75.0401	109.87	116.736	122.852	92.3602	85.5944	70.7779	94.5897	88.4425	107.139	93.5648	100.84	129.828	105.29	99.84	99.52	113.79	116.71	103.62
1	Bradi1g37030	AT1G05675	-	27.4	34.54	20.21	16.97	20.77	25.01	35.4583	33.7294	47.4416	48.9788	36.86	31.108	34.7923	43.4167	18.6508	25.2672	26.2378	26.6822	24.9526	11.3607	24.1825	6.31974	19.4412	29.644	18.0831	26.6425	12.73	20.91	15.43	11.67	13.99	6.07
1	Bradi1g37080	AT3G24500	ATMBF1C,MBF1C	1.99	0.95	1.85	0.14	1.69	0.86	1.57566	4.45885	1.44215	2.94931	4.20396	2.16194	1.90584	1.65621	1.20907	0.939973	3.37236	0.768113	8.7816	20.8943	1.84123	22.0246	4.68707	4.68623	5.24998	0.794729	7.2	0.36	0.19	0.45	3.19	2.07
1	Bradi1g37120	AT5G14860	-	7.13	4.24	4.14	10.55	12.12	9.88	11.2211	7.16582	10.9393	11.679	14.2113	16.282	14.7627	3.88896	7.4247	13.8997	11.6253	13.7645	10.0561	5.52797	10.1584	2.1545	12.9843	9.64109	7.03949	13.1231	2.51	3.61	2.74	3.73	4.97	6.42
1	Bradi1g37205	-	-	2.48	2.4	2.13	2.65	2.88	2.24	3.12675	1.59458	1.08403	1.89315	3.24586	3.55286	4.94328	1.53738	1.70533	2.59988	3.90029	4.55047	1.92092	1.07666	2.64084	1.04678	4.11454	2.50462	1.66023	3.19084	1.59	1.53	2.5	1.92	2.09	2.06
1	Bradi1g37230	AT3G47760	ABCA5,ATATH4,ATH4	1.65	2.61	1.4	3.35	4.06	2.89	1.67319	4.05248	3.93759	4.80312	3.4148	1.16597	1.82615	2.56171	2.93669	4.48144	4.44244	3.22221	1.89967	1.29784	2.69915	2.54283	1.98931	3.91358	4.09291	4.10318	2.22	5.47	4.3	4.69	6.02	4.76
1	Bradi1g37250	AT5G09630	-	21.37	15.79	21.16	26.84	17.9	17.61	24.756	20.5893	16.1703	15.0981	20.8418	22.247	24.9421	18.4667	25.3153	18.7903	18.8257	21.152	17.1787	20.1144	15.0677	7.28603	18.5304	17.2492	15.0143	14.7025	22.45	19.26	20.79	21.99	22.56	23.78
1	Bradi1g37270	AT3G28720	-	5.9	4.76	5.15	5.42	6.1	5.46	4.07162	6.38165	6.04233	6.00341	5.80094	4.00145	4.61051	4.56124	5.90983	6.03197	6.75665	6.4005	6.00673	5.07029	5.37749	4.08735	8.55595	6.20064	6.40859	7.42754	7.57	6.65	7.12	6.84	5.87	4.98
1	Bradi1g37311	AT1G22750	-	52.38	39.57	34.1	29.05	24.59	24.27	34.6448	32.0463	26.9606	23.2171	24.1266	23.2541	74.7409	27.1476	25.4459	36.4715	35.0715	40.7654	38.4915	39.7545	19.9909	30.0182	37.6128	47.2668	31.4349	28.607	70.76	41.45	34.53	35.16	36.05	33.16
1	Bradi1g37337	-	-	29.65	22.02	28.8	28.68	39.74	27.44	25.8464	36.1826	26.1683	32.6457	30.3312	21.8	33.3711	22.3543	30.6693	42.515	49.5909	32.3809	45.0477	68.1126	51.7177	55.8091	56.6888	41.925	38.2601	37.2819	72.05	44.8	35.78	38.13	39.51	34.89
1	Bradi1g37520	AT2G45320	-	3.09	4.43	3.8	5.11	4.77	5.6	3.70707	5.25719	5.55851	6.51206	3.97607	3.29572	4.97529	3.94704	2.31765	5.54053	5.71387	5.96339	4.37245	5.61035	6.21863	3.26154	6.81762	5.70943	5.31416	8.21402	8.48	6.78	5.05	6.07	5.45	4.05
1	Bradi1g37590	AT3G13772	AtTMN7,TMN7	27.98	30.6	19.67	23.42	31.43	34.52	16.8096	38.4732	29.384	40.8006	30.0047	20.928	29.2643	27.6956	24.2141	44.3574	40.9705	27.8067	37.4335	50.7319	42.1939	43.3116	37.9244	39.4995	32.404	34.1735	57.49	46.69	40.89	41.21	43.6	35.73
1	Bradi1g37632	AT4G29735	-	66.27	50.66	58.65	51.92	84.14	60.33	36.1642	71.7087	65.3162	81.304	64.3252	40.7079	71.3686	58.5428	69.8952	99.0985	95.8425	96.4958	92.9787	333.959	148.548	365.81	118.396	109.094	86.2809	105.945	116.78	80.96	54.97	63.06	64.12	58.73
1	Bradi1g37679	-	-	61.04	33.52	41.52	32.07	38.25	44.33	40.3831	39.4797	33.8	49.4281	48.0143	48.4786	66.1593	41.9322	32.3597	33.1748	47.1751	71.1797	58.3098	35.659	45.6606	34.1312	58.5632	43.9593	35.9951	43.145	41.98	43.29	37.61	42.9	44.93	43.52
1	Bradi1g37830	-	-	8.93	4	4.34	5.7	5.69	4.67	3.79055	4.71662	4.01948	5.64256	2.94532	1.18419	11.3697	4.54647	6.36533	6.15021	5.84601	7.34708	5.64353	9.57526	10.65	12.4297	11.4664	9.01624	6.1018	5.72609	15.34	7.66	7.12	8.08	8.02	6.78
1	Bradi1g37890	AT1G47740	-	49.46	9.63	19.72	30.73	21.99	20.38	66.3884	19.087	16.3015	15.1337	34.3229	41.8286	51.0754	14.4191	24.1527	18.3445	25.9289	48.3597	17.9639	24.7767	25.3749	13.5562	47.8009	15.3547	23.3064	19.5354	21.24	12.59	10.77	17.62	19.66	22.14
1	Bradi1g37920	AT4G25150	-	10.37	8.36	9.11	16.71	8.82	7.59	11.2704	13.9342	12.7385	10.2233	13.7465	10.7776	8.98353	7.56511	12.3091	12.0054	14.3395	14.3458	10.7519	13.5643	13.5075	9.58954	15.3636	10.5121	11.452	13.7683	13.03	11.59	12.81	12.93	10.92	15.63
1	Bradi1g37960	AT5G25930	-	7.75	6.7	6.76	3.49	6.57	4.3	4.64012	11.1294	8.79343	12.7797	6.31521	4.48221	9.37318	6.30029	6.37692	9.51399	7.40423	6.34167	10.0323	9.48338	11.9534	17.7198	18.5062	24.334	12.9504	15.4183	21.11	13.68	13.2	11.47	12.58	17.24
1	Bradi1g38100	AT5G11620	-	7.16	2.5	2.75	4.72	3.77	4.18	3.80813	2.83499	3.24054	4.79539	4.11946	6.26633	4.95883	3.181	2.61348	2.85315	5.91349	4.91968	4.42767	2.43628	2.79805	0	5.04003	1.84444	1.51426	2.59162	0.92	1.85	1.55	1.77	2.23	3.82
1	Bradi1g38180	AT1G78700	BEH4	7.14	4.88	4.94	6.09	8.04	5.87	6.22622	6.20979	8.46768	7.33478	7.47339	5.02247	10.4777	5.80184	7.8109	8.47793	8.09727	7.55477	4.61814	6.2848	7.56008	14.1598	10.5129	8.21821	6.65313	7.16081	12.94	7.85	6.97	7.35	7.64	4.92
1	Bradi1g38190	AT5G45750	AtRABA1c,RABA1c	14.59	10.77	12.44	14.23	24	17.48	12.3778	25.8072	23.079	29.7081	20.6557	13.797	14.4275	15.5252	16.5577	26.9842	25.346	16.8903	20.4304	41.9485	37.3443	30.2514	38.2909	33.322	22.7208	27.7	37.25	27.23	23.9	21.04	26.43	26.19
1	Bradi1g38330	AT2G01580	-	1.68	1.91	1.41	1.79	1.31	2.1	1.79109	1.08949	2.57885	3.09597	4.12426	1.0721	3.26318	1.89928	1.05536	1.93694	3.87316	2.69553	5.23045	3.96229	4.15509	0	2.82824	3.08505	1.68614	3.59237	1.65	1.61	2.24	2.16	2.88	1.83
1	Bradi1g38370	AT5G41760	-	3.6	2.63	2.79	2.92	2.63	4.24	3.11394	3.54445	3.27976	3.53293	2.94712	2.54534	5.21492	2.84148	3.09913	5.03435	4.36757	4.93271	3.44429	6.89751	4.19404	4.4404	3.81918	3.92352	3.95919	3.9948	3.17	4.27	2.89	3.04	3.57	2.65
1	Bradi1g38577	AT3G48160	DEL1,E2FE,E2L3	4.59	1.01	1.43	2.77	2.64	2.3	3.54492	2.8027	2.84704	2.40925	3.90608	2.5805	3.80244	1.30897	2.53744	4.22149	4.7696	5.03968	3.75387	8.45043	6.91917	7.27089	3.74149	3.06987	1.81923	2.51686	2.93	2.03	3.12	3.37	2.59	1.94
1	Bradi1g38786	-	-	2.96	0.21	1.64	2.29	3.05	0.52	6.17961	3.49552	3.43523	1.58909	1.72363	10.6374	3.49546	0.136146	2.53191	3.81212	3.19411	3.19762	0.313793	0	0	0	3.42088	0.208618	0.55084	1.88374	0.19	0.49	0.53	0	0	0.8
1	Bradi1g39167	AT2G42600	ATPPC2,PPC2	848.41	866.21	528.86	522.68	874.2	978.32	640.968	672.176	605.643	1106.39	1343.64	911.304	901.482	693.783	476.389	571.761	1337.99	1169.14	932.107	174.709	382.803	274.856	451.712	688.505	260.7	561.621	453.13	482.69	405.89	448.82	470.7	594.91
1	Bradi1g39223	ATCG00350	PSAA	34.37	24.31	29.48	22.77	36.53	38.42	36.9211	30.7379	33.8914	42.9311	35.3605	41.9351	33.6356	36.1813	33.4943	24.5888	31.3861	40.2733	67.7543	22.2765	40.1236	17.9536	167.564	125.688	118.432	78.9079	21.7	29.54	16.47	23.27	12.55	16.11
1	Bradi1g39510	AT4G28980	CAK1AT,CDKF;1	38.53	20.73	24.06	21.43	28.9	21.8	32.1691	24.0861	17.5743	20.0588	31.4413	33.4581	38.8533	19.8065	23.1994	20.0425	32.1941	36.055	32.7691	36.4547	27.6961	26.288	44.6715	23.933	25.6149	22.6814	39.4	30.65	22.49	29.38	26.77	21.72
1	Bradi1g39720	AT2G04520	-	116.96	124.49	145.93	137.99	150.09	154.66	90.7656	230.054	220.484	290.408	166.005	95.1583	142.696	163.121	152.253	254.349	218.6	173.413	217.864	461.596	376.878	416.706	262.317	304.13	252.692	310.993	320.89	287.44	254.05	267.29	291.1	237.59
1	Bradi1g40150	AT1G64090	RTN3,RTNLB3	71.22	48.51	57.67	57.87	68.78	51.72	65.1345	65.6931	55.537	48.0767	61.6954	56.9253	67.5178	53.0204	66.8898	59.8531	68.9028	62.9546	67.0445	87.0548	83.3284	76.6807	83.7702	59.9167	55.2044	57.3048	95.64	58.57	55.85	55.74	65.94	46.69
1	Bradi1g40290	-	-	1.43	1.45	2.51	1.42	4.42	2.5	1.60084	2.57154	2.06391	2.41807	3.02383	1.53524	2.43624	2.30001	3.42506	3.40405	2.94762	3.11821	2.90968	4.21212	5.40963	2.05166	2.94213	2.71526	2.84514	2.77787	4.55	3.46	2.09	2.94	2.36	2.02
1	Bradi1g40407	AT5G25790	-	4.77	3.89	3.67	4.67	5.09	5.17	5.97193	7.72519	6.13421	6.11669	6.06352	5.75331	6.0602	5.76835	5.63538	6.2785	6.7583	5.76795	4.67977	5.19234	6.26024	0.88322	7.08818	6.22879	4.70284	5.11431	4.66	4.75	3.98	4.48	7.38	4.96
1	Bradi1g41221	-	-	48.4	15.95	21.07	26.42	33.13	23.26	40.5661	29.4383	25.9789	21.6391	39.203	32.057	52.3564	20.4596	25.04	28.0073	40.8353	55.7446	38.8164	37.7359	43.4494	30.8134	67.1255	27.5775	25.2887	34.495	30.49	23.01	22.16	21.63	25.76	23.78
1	Bradi1g41640	AT1G03687	-	37.96	17.99	9.07	27.24	24.66	25.33	20.8333	15.8237	20.5669	21.4752	20.5935	20.0843	29.4488	15.1613	15.0674	23.7239	26.4343	29.9074	17.4865	14.6915	18.4996	10.7605	21.3235	16.6415	14.1876	16.7682	23.76	25.99	18.51	19.48	26.04	21.78
1	Bradi1g41670	AT5G53060	ESR1,HOS5,RCF3,SHI1	13.76	7.35	7.26	8.87	9.87	8.68	13.4222	12.8967	10.9882	11.9391	15.7102	12.8414	21.6542	10.1291	11.3381	14.7323	15.4354	15.3416	12.8324	11.0457	12.6353	11.4812	12.7957	11.8538	9.50072	13.3875	10.67	8.96	6.84	13.85	8.54	16.03
1	Bradi1g41740	AT5G53970	AtTAT1,TAT1,TAT7	4.67	1.81	3.38	2.47	4.01	3.68	5.02524	5.45922	3.32237	6.46348	3.96669	4.35701	5.42392	3.30466	2.31435	3.86129	4.59312	3.49979	6.23266	10.4798	6.62786	12.1412	7.09854	10.3728	5.16748	4.57786	17.54	9.17	6.95	7.48	9.03	4.5
1	Bradi1g41760	AT2G20590	RTN17	4.53	4.01	3.18	3.72	3.53	4.81	6.08177	7.78254	4.19103	5.10926	5.64645	5.61063	5.005	4.49436	4.26342	6.24725	6.26861	5.00904	7.52871	9.32868	8.12046	7.35779	9.0108	6.50739	6.3586	7.25474	9.13	6.53	7	6.91	7.73	3.93
1	Bradi1g41830	AT1G53670	ATMSRB1,MSRB1	299.64	396.06	354.92	237.57	260.3	245.8	222.122	321.651	316.295	290.541	260.508	209.964	374.377	450.207	317.619	316.007	272.865	300.748	311.165	287.547	241.128	234.239	182.19	316.939	322.705	236.786	294.9	407.27	307.32	364.02	325.82	214.56
1	Bradi1g41940	AT1G13380	-	22.39	18.78	15.03	19.29	16.14	19.92	24.8622	31.5064	23.593	28.4209	28.343	19.0517	26.7918	28.3143	25.103	31.1169	26.1473	30.9471	45.1887	65.7827	66.8973	49.0927	37.4776	33.2066	35.7063	34.6901	52.1	39.46	41	34.17	40.67	29.48
1	Bradi1g41947	AT3G05680	EMB2016,VIR	19.39	13.76	11.38	14.42	15.07	13.46	18.2956	18.2308	15.4035	16.9252	20.5004	17.5111	17.3561	14.0784	13.7531	15.064	20.6871	14.2444	14.0701	8.60665	12.5471	5.43225	20.2772	19.3618	16.6324	16.8909	15.57	17.19	16.22	16.88	15.38	17.49
1	Bradi1g42010	AT1G79940	ATERDJ2A,Sec. 63-1	8.46	6.69	6.64	10.53	10.79	5.44	6.59839	9.29475	8.11528	7.83941	8.66995	6.42933	7.30886	8.77585	8.50152	8.73142	10.2824	7.40589	8.77304	8.75508	9.30058	6.98114	12.4886	9.49476	8.24957	9.90968	19.16	10.87	10.42	12.48	13.6	8.46
1	Bradi1g42030	AT5G17560	BolA4	96.43	97.26	115.05	157.15	141.05	138.91	86.8305	130.578	155.766	173.548	148.586	104.9	90.5392	130.456	180.527	198.468	181.126	156.721	123.793	85.9965	120.36	126.915	114.02	121.445	149.2	169.797	117.63	120.95	148.35	152.91	160.67	153.97
1	Bradi1g42040	AT3G18380	DTF2,SHH2	72.24	32.67	33.3	35.59	36.62	40.19	55.0979	40.1018	35.806	36.8368	50.2501	52.975	69.4098	30.4333	35.1054	34.6593	54.805	68.8825	43.5527	55.9159	39.1031	39.1344	57.2985	35.4071	41.0702	34.7055	63.66	42.31	37.14	46.82	44.82	38
1	Bradi1g42250	-	-	2.57	3.96	5.17	6.33	5.68	4.92	3.85496	8.08303	5.90473	7.01561	5.00674	4.00885	4.98461	5.442	6.71222	5.48513	5.83757	5.46816	5.45808	6.83979	6.81104	9.85514	6.90427	5.7078	6.85664	6.67583	3.11	4.18	4.62	4.61	4.54	3.95
1	Bradi1g42270	AT5G14780	AtFDH1,FDH	57.08	35.56	32.34	35.48	47.35	48.95	44.5812	55.8174	39.3264	49.4497	50.7862	40.514	57.0506	36.8531	36.9606	58.9344	86.3112	59.3895	39.231	78.6073	55.6064	48.0159	91.0547	81.5566	61.4709	87.8702	136.37	86.35	65.93	82.7	81.47	83.92
1	Bradi1g42594	-	-	5.14	5.3	4.11	5.65	6.23	3.66	27.3659	17.1985	20.756	17.2384	29.0421	29.1665	8.30662	3.30574	4.63718	5.90129	5.91783	5.47735	5.29195	4.72136	4.51368	3.36428	5.4087	5.06523	3.4014	4.09849	5.02	3.85	3.76	1.55	3.03	3.79
1	Bradi1g42770	AT4G28320	AtMAN5,MAN5	3.15	1.75	1.58	2.75	2.7	1.38	2.9546	2.8513	1.94209	2.29029	2.93929	2.51878	2.86437	1.48611	2.38167	2.08949	3.12412	3.39039	2.87721	3.61155	3.57465	3.8653	5.45681	2.38062	2.35393	3.17406	5.22	2.69	3.81	2.75	3.91	4.04
1	Bradi1g42780	AT1G04970	LBR-1	8.98	5.28	5.67	7.06	6.14	7.7	11.5315	6.71301	5.7836	5.67917	7.86654	11.5445	11.2002	5.92135	5.94523	5.50264	7.0462	8.90178	7.34228	6.32626	9.09617	4.72058	10.0366	6.78195	5.90257	5.79463	8.98	5.79	5.53	7.75	8.82	6.55
1	Bradi1g42790	AT4G26750	EXT-like,LIP5	16.7	13.81	16.72	14.78	16.22	10.97	24.7444	23.9931	20.1482	19.4852	25.1542	18.6444	18.5098	15.5958	14.0159	13.2608	13.978	16.664	11.9868	9.55654	13.1197	10.3281	19.4717	15.6449	13.9693	14.7854	16.47	13.76	13.5	15.98	15.45	12.33
1	Bradi1g42810	AT2G04550	DSPTP1E,IBR5	21.27	16.19	14.18	18.93	19.93	18.26	18.4489	19.9321	18.9221	19.8017	18.7037	13.7308	20.8915	14.1995	21.056	19.3756	21.0978	21.3164	15.8757	37.0902	20.3636	22.0136	27.6657	19.8557	13.5841	20.1297	25.84	15.97	13.95	15.71	18.08	19.66
1	Bradi1g42880	AT4G02340	-	7.75	9.36	8.86	10.56	9.19	12.71	5.21897	11.2182	10.3022	11.1921	9.29016	6.98623	8.84485	11.4489	11.1886	18.7004	16.6443	9.0179	17.4136	30.0128	22.6606	20.7063	9.02684	10.3148	12.5366	10.679	19.92	19.89	25.63	22.72	24.6	25.64
1	Bradi1g43000	AT3G16090	AtHrd1A,Hrd1A	34.68	24.51	23.09	21.2	31.92	28.7	26.6511	28.3454	25.0175	29.2233	26.1158	28.3565	41.3057	22.8906	26.7272	29.8457	30.5935	37.1576	26.6136	30.332	29.8802	22.7748	33.8234	33.9272	25.246	32.3569	34.53	34.13	29.22	27.22	29.83	25.92
1	Bradi1g43240	AT5G55960	-	18.56	13.75	13.17	20.03	18.78	14.95	15.5744	19.6904	18.3501	17.2302	21.1768	18.2023	26.066	14.9092	19.9623	16.7808	26.9781	24.2521	20.5776	8.86592	13.451	10.3698	26.854	16.3735	16.8465	18.1795	18.18	14.86	13.69	13.67	17.24	16.95
1	Bradi1g43280	-	-	1.48	0.2	0.68	0.58	0.85	0.64	0	0	0	0	0	0	1.70571	0	1.22716	0	3.59528	1.40171	0	3.63614	0	0	1.24891	3.25606	2.72422	3.8158	1.86	1.72	2.9	2.27	1	0.83
1	Bradi1g43350	AT4G26610	AGC1-2,D6PKL1	3.91	2.87	2.76	3.75	5.4	4.59	4.31918	5.72421	4.20013	4.07942	4.03283	3.40637	4.59369	1.98939	3.20085	4.6702	5.6478	4.25529	4.41335	3.55551	4.08531	2.48785	5.07285	3.92182	4.36406	4.80902	4.07	5.2	5.99	5.29	5.31	7.02
1	Bradi1g43423	-	-	1.71	0.61	0.53	1.68	1.13	3.05	1.92012	2.31958	2.39085	2.72635	3.55143	3.11734	2.06019	1.08554	0.773031	1.75963	3.21817	3.41616	1.50164	0.465636	1.26598	1.03838	2.86533	1.95946	3.27244	2.74236	1.61	1.8	1.8	1.77	1.67	1.66
1	Bradi1g43603	-	-	11.03	6.09	7.48	6.91	6.21	7.63	6.83309	8.11204	5.09859	5.40936	5.92181	6.78001	11.2438	6.53404	5.83612	6.05705	5.91314	12.0849	8.08324	13.0352	12.3595	21.329	10.9889	8.61429	7.07191	8.85902	11.88	7.95	6.04	6.86	9.61	5.48
1	Bradi1g43950	AT4G01150	CURT1A	2794.96	3603.8	3925.17	3652.1	3165.83	3536.62	2710.25	2676.39	3825.52	3311.33	3286.05	3246.37	2615.05	4023.98	3709.48	3734.72	3498.74	3231.53	4339.38	1924.58	2909.02	2648.07	2486.89	2970.25	3414.79	3421.45	1378	2443.99	2795.52	2530.89	2612.56	2914.08
1	Bradi1g43980	AT5G38470	RAD23D	104.22	96.27	138.72	190.85	134.49	106.06	135.272	206.966	147.78	127.958	134.035	106.474	107.379	147.353	263.293	142.655	119.796	103.644	123.303	190.61	147.639	144.185	131.86	119.836	157.295	128.851	162.68	160.77	198.68	225.22	171.86	172.94
1	Bradi1g44100	AT3G49100	-	27.5	28.7	30	32.61	29.58	27.9	19.8153	32.6697	27.4177	30.2157	25.7347	16.5233	31.1735	32.0217	30.5254	41.3919	30.6877	40.3552	23.9105	38.0411	40.0144	45.8642	38.5071	33.5135	27.5003	32.4468	41.55	36.74	30.45	33.26	36.78	29.34
1	Bradi1g44160	AT5G37630	EMB2656	3.56	4.75	3.67	3.42	2.75	3.02	4.39406	5.98321	5.28863	4.83012	7.11653	4.25218	4.33501	4.77796	2.85266	3.24845	5.53084	3.16039	3.00369	3.93243	3.24432	2.17399	4.3797	5.45833	4.80063	4.18986	6.28	5.37	5.29	5.04	4.47	5.43
1	Bradi1g44297	AT1G14780	-	4.09	6.32	2.53	2.1	4.84	3.49	2.4507	5.71068	4.42031	4.45681	1.81386	2.47563	7.38658	3.8046	3.63458	2.4273	3.79704	3.83652	4.23852	9.27607	5.86887	5.71507	6.38605	9.54354	7.0226	4.74661	5.74	6.6	4.11	3.05	4.57	0.97
1	Bradi1g44317	AT3G02850	SKOR	2.17	1.71	1.93	2.84	2.28	1.99	3.33895	3.57727	2.4078	4.11113	3.12992	1.54418	2.99485	2.26579	3.64798	5.42736	3.36881	1.66446	4.4004	11.3331	7.31601	9.36949	2.71148	2.52516	2.59831	1.84547	5.68	3.11	4.02	3.5	3.34	1.76
1	Bradi1g44440	AT1G10290	ADL6,DRP2A	24.05	20.58	15.04	20.42	27.09	21.51	20.7666	28.0591	23.4062	26.9128	26.3981	18.8619	21.2693	19.5457	23.0672	28.9165	30.9203	19.6944	24.5999	33.5521	25.3043	24.7308	28.1907	28.5302	22.6148	22.8725	41.72	41.96	33.28	33.37	35.17	38.05
1	Bradi1g44510	AT3G48140	-	193.01	157.37	186.93	216.94	245.94	200.3	219.588	277.481	287.055	358.973	283.809	201.025	269.894	200.206	256.101	346.77	360.673	375.981	213.675	302.877	284.204	273.152	282.272	296.931	261.242	290.021	260.21	256.03	199.89	213.06	223.91	174.66
1	Bradi1g44550	AT5G14950	ATGMII,GMII	21.15	12.95	16.37	20.04	16.6	15.31	16.3972	20.0369	14.9936	13.0805	15.6232	14.9309	18.3826	13.7542	22.9069	14.8119	17.6917	15.8789	14.1316	11.1218	15.8555	5.37829	20.9003	16.5525	16.6908	16.16	26.04	20.11	18.77	23.45	21.38	15.44
1	Bradi1g44577	-	-	7.41	3.82	3.75	3.57	6.84	6.53	3.20439	7.55307	6.59244	10.7288	8.24019	3.52502	7.42281	4.43086	5.44592	8.35764	10.6979	6.94826	6.58428	6.56176	7.46463	2.37977	12.938	8.02965	8.56892	9.6031	9.49	6.71	6.61	6.78	5.97	5.35
1	Bradi1g44640	AT1G05060	-	10.51	11.44	10.66	9.54	12.33	10.77	11.8797	16.6669	12.529	12.6426	11.6043	10.9947	18.5374	12.9487	12.8457	14.2818	18.4456	13.3291	16.9773	17.7585	18.2322	8.7517	16.2261	16.4281	14.7799	13.3753	17.76	16.07	8.97	14.24	15.24	9.41
1	Bradi1g44660	AT1G62330	-	1.63	2.65	1.65	2.8	3.31	2.33	2.2464	2.96265	2.54405	2.22226	1.99812	1.88127	2.84741	1.68335	2.49759	2.94604	3.36473	2.24695	2.96746	3.04489	2.93229	2.12542	2.36872	1.7762	2.21884	1.20697	3.44	2.73	2.65	2.55	2.53	1.87
1	Bradi1g44670	AT5G14940	-	9.84	6.22	4.13	4.26	5.72	6.54	5.71527	5.91364	2.87557	6.59148	6.87115	8.05106	16.8614	6.01577	3.02772	4.91311	9.02095	9.24418	9.33675	13.8617	10.1219	6.02595	13.9573	7.87137	3.32522	4.31904	10.48	8.62	9.29	7.79	8.32	3.62
1	Bradi1g44760	AT1G24120	ARL1	11.26	4.66	4.46	7.13	8.42	7.97	6.89768	7.04796	9.50671	9.07551	11.3541	9.28749	12.9022	3.29698	3.40631	9.34953	14.3255	14.1544	7.86631	6.64689	6.59514	12.4545	10.3804	7.34179	7.38341	9.62759	7.56	6.87	6.66	7.12	9.71	9.06
1	Bradi1g44990	AT5G40250	ATL46	21.82	20.52	14.73	13.71	19.7	19.34	19.7017	26.0477	30.5707	29.3533	24.2906	21.8586	30.9688	24.0307	13.1342	30.6115	30.5595	30.4796	31.8704	23.1837	25.6943	23.6656	28.9826	29.1898	22.1508	29.9269	3.51	17.73	13.32	13.78	19.85	8.27
1	Bradi1g45040	AT1G18160	M3K&#948;7	30.89	10.47	12.24	26.04	36.73	21.79	18.6569	12.5779	22.2032	23.6796	28.2372	16.4301	31.8147	7.78227	18.3492	35.4452	44.7697	27.4679	25.551	21.1809	24.2625	12.761	29.5752	16.817	11.229	19.8241	41.86	25.34	16.26	18.13	31.03	26.24
1	Bradi1g45070	AT4G33170	-	1.37	0.34	0.61	1.98	1.32	1.67	1.42575	2.55799	2.98912	3.31849	3.74387	0.888208	1.4361	0.842436	1.43458	3.518	2.85853	3.2352	1.41396	1.12136	1.89689	0	2.50022	2.00486	3.47359	4.26351	2.16	2.18	2.69	3.77	3.21	2.93
1	Bradi1g45114	-	-	9.23	2.16	4.22	8.36	6.64	5.22	5.63006	4.26581	3.7969	4.02505	5.39918	5.6172	6.21293	3.79217	5.46575	5.03771	5.80548	6.19322	2.68358	4.12842	4.78266	7.01685	7.38318	4.6752	5.77043	6.40481	3.5	4.02	6.02	6.57	5.56	3.51
1	Bradi1g45270	AT5G57230	-	17.77	14.96	13.73	14.28	15.22	20.34	12.5879	24.7578	21.649	27.2013	26.3916	13.3779	15.8592	18.2111	14.0797	21.3783	25.916	20.4333	23.6162	28.3346	22.1851	19.6386	28.1346	28.185	27.4034	28.3552	26.73	19.3	23.52	23.41	18.76	18.55
1	Bradi1g45311	-	-	24.83	15.88	19.52	19.94	29.01	29.22	11.6796	17.6469	18.4338	22.0372	18.7687	14.8024	19.7937	19.1424	21.6149	23.3388	28.2724	23.6982	16.7296	10.4862	18.4034	12.0269	22.2739	28.8372	20.2153	28.3203	18.16	20.7	18.06	20.48	20.19	17.98
1	Bradi1g45361	-	-	1.82	2.12	1.22	2.46	1.85	1.36	1.73617	3.04015	2.23149	2.43308	1.94177	1.82306	1.87876	1.88218	2.82856	3.03149	3.49667	1.96246	2.04019	2.87061	3.18716	2.05988	3.08721	2.54837	2.96957	2.51381	3.55	2.33	2.09	2.27	2.62	1.47
1	Bradi1g45380	AT1G22050	MUB6	63.82	34.54	50.26	55.1	34.02	31.36	42.2716	37.3822	38.2474	29.3154	44.2678	34.0757	52.0923	49.4048	43.3837	31.1872	55.4175	56.4966	39.3588	44.6309	35.9805	43.5505	61.1707	34.0242	38.2469	32.6408	61.09	43.65	39.13	40.74	43.13	39.32
1	Bradi1g45607	AT4G08960	-	4.11	3.47	4.05	4.23	4.58	4.97	3.73036	8.36108	6.78411	6.3104	5.87718	9.85181	4.7697	4.51391	4.44538	8.83697	5.55111	4.73132	7.30333	5.5034	8.69955	9.50679	8.8675	11.0201	6.91269	8.1078	5.84	6.53	4.87	4.62	5.92	7.06
1	Bradi1g45630	AT4G08980	FBW2,SKIP18	24.04	12.58	15.4	14.18	16.68	15.69	17.4747	14.1695	13.7337	13.3155	17.1145	17.8291	32.3791	14.482	14.7241	12.5638	21.4048	27.5518	14.3578	14.3576	14.9618	19.9017	25.2022	19.6538	16.115	17.0952	18.29	17.96	16.58	19.47	17.84	13.75
1	Bradi1g45737	AT5G48030	GFA2	16.16	6.26	7	8.47	10.71	11.06	11.1711	13.6505	12.1367	12.2323	14.2092	9.76793	15.0857	7.22848	8.48511	11.3692	14.4862	15.4851	9.94369	10.1865	12.1119	8.58876	16.2241	13.2172	10.8733	12.5046	14.23	13.39	9.65	12.14	10.66	10.18
1	Bradi1g45751	-	-	4.05	1.8	2.52	2.23	3.4	2.9	2.27312	1.81311	1.05735	1.45958	2.98101	1.38752	4.38653	2.03104	3.3605	1.43432	4.77533	6.78456	2.31433	3.81046	5.53589	0	5.9635	2.9532	3.07603	2.4921	3.1	2.63	2.22	3.72	3.45	2.81
1	Bradi1g45950	AT2G36780	-	2.03	0.7	1.33	1.78	2.27	1.54	1.91464	4.56511	2.90401	3.55044	2.14615	0.777967	2.61079	1.24375	1.98394	2.28465	3.45366	1.29207	6.2204	21.7489	6.70147	18.5082	8.33874	5.57236	5.36357	3.04151	21.28	5.27	2.49	3.15	3.7	3.53
1	Bradi1g45990	AT5G44250	-	153.65	98.92	77.1	36.46	45.67	60.61	120.25	75.0511	37.6399	43.7781	73.5852	89.1271	192.22	92.2162	49.7195	41.3107	74.7802	133.223	93.4392	95.913	65.2462	65.0138	118.75	88.6134	71.8142	57.04	99.65	106.99	88.59	79.38	69.23	53.5
1	Bradi1g46130	AT4G38220	AQI	44.54	37.73	45.11	41.31	41.06	38.63	34.4273	43.8913	39.9512	38.3223	39.1409	36.4984	56.5421	47.7767	40.2017	42.5995	48.6369	52.9331	30.737	26.8429	34.5755	27.7199	52.2407	55.4816	64.3892	54.2338	54.38	64.69	65.01	61.73	60.4	49.64
1	Bradi1g46137	AT1G57620	CYB	17.58	13.13	11.54	13.03	19.6	18.53	10.4955	18.5434	15.6928	17.8592	13.2787	12.376	15.6854	16.9722	16.8846	18.6759	20.0177	18.4839	14.0232	34.3205	18.3735	42.112	19.2285	21.7495	16.3873	21.7743	38.19	23.96	18.61	22.39	24.21	17.8
1	Bradi1g46170	AT1G21240	WAK3	2.93	1.14	1.11	0.97	0.86	0.38	1.3512	0.532654	0.477403	0.550946	1.39231	1.80955	3.09167	1.10381	0.8038	0.880008	2.33627	1.69612	1.77909	1.70022	0.767386	0	1.89209	0.898681	1.44241	0.937865	2.63	0.95	1.03	1.27	1	2.37
1	Bradi1g46350	AT2G41945	RED1	35.39	26.12	21.97	21.37	28.69	30.09	32.1822	40.6891	35.3538	34.3002	43.098	32.4693	52.7774	29.419	30.7881	33.5411	49.7682	62.7848	30.2562	35.497	44.1277	41.5631	56.1813	36.2349	37.2348	41.9194	49.29	41.62	31.18	30.11	32.16	28.96
1	Bradi1g46360	AT3G13990	-	30.44	19.66	16.57	19.47	27.95	22.57	24.5723	29.4641	23.1935	26.9342	27.8231	25.4564	26.7353	20.387	21.107	26.526	29.8574	19.2762	22.864	20.2294	19.8199	18.2305	29.2654	25.6518	24.0491	25.8268	35.17	32.17	29.89	32.2	30.24	26.16
1	Bradi1g46387	AT1G53470	MSL4	6.57	5.87	3.57	6.99	7.66	4.86	8.42235	10.9849	7.73812	9.43793	11.4297	8.89791	6.98507	8.08379	6.9985	5.9562	10.7567	8.99624	6.29925	1.95811	7.30698	2.2199	13.8311	6.47283	5.82062	8.00061	3.07	3.62	3.9	3.81	3.07	4.88
1	Bradi1g46487	AT2G06005	FIP1	14.42	6.25	6.65	10.75	10.2	9.53	12.0204	7.69641	6.01567	5.97108	9.80428	8.24575	16.3181	6.01684	9.08526	8.58999	12.8364	15.3486	10.3885	12.11	12.2454	11.4895	17.4663	10.2343	9.57979	11.6297	12.55	7.6	7.56	10.31	9.79	7.47
1	Bradi1g46520	AT1G48270	ATGCR1,GCR1	8.72	4.67	5.04	5.57	5.91	4.99	5.5435	5.4539	5.03177	5.5798	5.54107	4.65477	7.85013	5.62684	4.87217	6.36254	9.08645	9.34839	5.99855	7.35069	8.15802	16.47	10.5681	7.49052	6.27865	7.69575	6.36	7.5	7.09	8.38	8.25	5.07
1	Bradi1g46580	-	-	12.31	13.53	16.29	16.61	19.26	14.82	15.2578	18.1408	17.4259	19.0147	16.0942	16.133	15.1416	14.0967	14.1794	16.9762	18.157	20.1234	14.3566	11.4147	14.422	15.1404	16.7654	20.5239	16.3663	17.5865	18.18	14.32	15.14	13.87	13.87	13.57
1	Bradi1g46590	AT1G19130	-	28.02	20.67	22.18	16.71	28.71	23.79	21.4503	26.7222	27.007	24.8984	25.538	15.416	29.6523	24.2447	22.7948	27.6562	24.1284	27.3808	23.5119	51.5939	34.0643	52.3702	26.7597	33.509	25.593	26.9716	34.66	33.35	22.91	24.2	25.81	22.58
1	Bradi1g46596	AT5G20720	ATCPN21,CHCPN10,CPN10,CPN20,CPN21	405.27	470.17	349.96	398.02	311.02	406.72	349.678	396.585	447.436	503.885	543.128	392.085	389.79	383.348	292.549	376.097	451.43	415.302	426.593	314.966	299.664	285.846	402.148	458.388	571.818	459.577	401.37	440.96	473.49	562.83	410.23	524.62
1	Bradi1g46622	AT4G16410	-	405.1	433.24	310.44	346.52	240.56	400.47	436.637	414.569	623.275	687.047	730.116	567.99	445.671	399.987	260.425	424.577	593.406	609.385	753.006	345.166	471.816	472.632	409.025	383.597	485.137	531.743	179.94	336.55	373.57	359.16	379.94	522.45
1	Bradi1g46730	AT5G50430	UBC33	120.19	56.83	70.29	66.19	74.69	62.88	143.82	87.1136	66.626	68.5524	96.0675	100.573	170.934	79.7602	86.5222	59.7556	87.7383	145.89	74.528	59.3292	69.257	60.8332	117.528	76.1112	79.875	76.763	113.07	75.13	76.51	87.38	84.23	89.7
1	Bradi1g46743	-	-	0.76	1.47	2.1	2.44	1.1	0.44	3.72619	4.12695	5.35827	5.00598	2.33409	1.06291	2.41138	2.65013	2.17067	3.38849	1.31816	1.65102	4.59671	1.34151	1.99381	6.72824	2.53176	5.50691	4.94845	2.64283	0.97	3.08	2.22	1.44	2.44	2.5
1	Bradi1g46940	AT5G27100	ATGLR2.1,GLR2.1	3.69	2.33	3.41	3.87	6.1	4.02	2.52403	5.43352	3.44631	6.01303	4.30261	5.3229	5.81491	3.29617	4.12481	5.16533	7.48099	7.93974	4.08529	3.21157	4.79526	6.19472	5.19944	5.73857	5.00221	6.78293	4.28	5.41	5.45	5.94	5.63	7.49
1	Bradi1g46960	AT4G31600	UTr7	16.44	20.82	23.19	21.19	19.43	17.59	13.068	25.1068	20.4139	19.8134	14.2593	17.6537	22.8596	19.8897	23.7777	22.6596	16.0455	19.9943	18.3161	25.6333	26.47	28.6184	18.788	26.2669	19.9119	18.3037	24.54	23.34	21.39	19	20.74	12.55
1	Bradi1g46970	AT2G24610	ATCNGC14,CNGC14	9.51	8.84	9.82	11.99	10.41	8.06	9.92613	11.1	8.5415	7.66804	8.07683	7.66011	13.5184	8.86133	13.4686	8.82637	9.17558	8.68205	10.4311	14.1022	11.7169	9.12691	13.5883	9.03247	7.3216	7.70486	17.5	12.06	10	12.59	13.22	10.75
1	Bradi1g46980	AT2G24590	At-RSZ22a,RSZ22a	51.54	35.36	36.87	46.41	49.34	24.31	48.0121	52.405	39.439	49.7585	58.8664	43.7203	46.8409	40.6967	48.5311	50.7851	58.7207	58.8206	46.9744	58.7129	55.4285	47	77.7986	59.2831	46.847	60.5295	60.04	40.68	45.31	39.82	36.2	28.12
1	Bradi1g47060	AT5G25050	-	2.99	2.84	4.25	6	2.92	2	4.28685	5.27219	5.27623	2.95891	1.72191	2.61672	3.05052	3.02438	5.73537	3.06187	2.92281	3.01696	3.25981	3.21717	3.70101	8.20983	2.74935	2.68226	3.21563	1.77446	4.15	3.13	2.91	2.64	3.15	2.96
1	Bradi1g47067	AT4G30780	-	117.92	50	57.04	63.03	63.97	42.77	89.716	40.8108	29.6026	32.3134	66.0812	79.0442	121.885	61.3459	59.2341	30.6182	73.1541	85.4725	50.3555	27.3105	36.7703	23.289	51.3159	27.3441	27.3546	26.8586	28.5	35.04	46.57	56.94	47.72	151.12
1	Bradi1g47270	AT4G28088	-	30.79	15.65	11	12.23	14.86	17.23	25.6611	26.484	18.0939	22.2483	19.4644	28.1551	49.0244	17.7162	15.8298	18.2064	25.6382	33.6896	24.1911	38.8386	33.0363	27.2469	50.8369	38.9161	25.7673	28.9229	54	26.2	15.49	17.81	21.49	20.11
1	Bradi1g47320	AT5G57990	UBP23	36.96	19.28	18.26	18.47	26.51	27.8	25.3729	35.5079	27.0628	35.3707	39.679	29.1933	39.0991	19.5617	19.7611	29.8884	44.5488	37.8292	26.4593	32.3564	27.7871	18.8212	34.7164	26.3328	29.8651	31.9906	46.76	44.46	40.2	41.69	39.59	38.22
1	Bradi1g47340	AT5G16950	-	7.65	5.35	4.05	6.6	6.78	6.13	1.86531	7.8734	7.56333	11.5506	7.63096	4.06936	6.0235	4.98246	4.68667	9.84761	14.313	8.97952	7.84207	9.74608	11.2562	7.64742	16.1788	11.0729	13.7793	17.2251	11	8.9	8.64	9.46	7.44	6.75
1	Bradi1g47387	-	-	1.35	0.72	1.06	1.18	1.78	1.15	4.52924	3.08158	3.54965	2.58556	3.68677	4.40286	3.22658	1.33458	1.49028	1.70243	2.23145	3.89097	2.57402	0.74586	3.01871	1.33982	2.15904	1.06251	1.31297	2.10196	3.2	0.53	0.77	0.83	1.64	1.83
1	Bradi1g47510	AT4G19600	CYCT1;4	98.63	48.35	48.63	50.41	61.79	47.84	98.101	61.5228	42.252	50.536	77.7363	91.1975	123.336	44.1838	53.4855	50.305	78.147	100.403	52.7922	28.2218	51.8751	30.9882	102.266	57.6425	57.3994	63.3696	78.99	71.86	65.93	74.25	70.17	64.62
1	Bradi1g47590	AT5G25265	HPAT1	16.69	6.32	10.13	8.61	14.83	14.11	10.7185	16.1214	16.1659	14.8543	17.2077	16.1371	18.417	9.19732	11.0125	14.4407	19.8519	22.0799	15.4569	22.6993	22.6364	22.2002	27.3813	24.9278	18.9131	25.2293	21.01	20.13	15.75	15.69	17.43	15.42
1	Bradi1g47636	-	-	0.16	2.99	2.45	1.61	1.78	0.99	1.28023	4.30888	2.50458	2.14833	1.90401	0.875767	1.16674	4.0827	1.87454	0.880956	1.21601	1.00634	0.665806	0.664279	0.577631	0	0.233711	0.314185	0.325788	0.369145	0.42	2.05	1.43	1.45	1.45	0.88
1	Bradi1g47750	AT1G80530	-	3.22	2.93	3.88	3.29	3.07	4.92	3.6886	7.34124	4.81321	6.24858	5.59242	4.84259	5.23585	5.43565	5.36352	4.97492	4.79856	5.25467	4.67387	3.91664	6.57074	2.59236	4.69733	4.6332	3.82978	5.49331	5.02	5.66	5.09	6.48	5.47	5.09
1	Bradi1g47778	AT1G49390	-	2.08	1.49	1.82	4.2	2.59	4.06	0.885336	5.85222	5.55239	6.6939	3.14712	0.5685	2.40836	1.6809	3.12393	3.83048	6.68839	4.00576	2.54979	8.20919	6.58866	2.90835	7.26419	9.42953	8.26998	8.29925	12.23	6.79	2.94	5.02	4.57	3.46
1	Bradi1g47860	AT4G32120	HPGT2	15.07	12.56	12.12	12.04	15.4	14.01	6.29181	12.7356	10.0752	13.9954	15.0723	11.0705	13.4827	14.2538	11.8833	21.4889	25.5248	18.9566	24.6601	42.3873	25.9607	59.4507	26.7474	18.5665	19.1233	21.5868	32.77	28.12	24.12	25.13	29.34	25.77
1	Bradi1g47880	AT3G22110	PAC1	11.13	10.14	10.1	15.81	16.89	14.55	7.82478	19.9321	18.9303	19.8355	13.1842	10.3733	11.5382	15.6045	15.1121	23.3031	21.0622	16.4579	15.12	23.5958	17.6534	19.4078	20.6455	20.3846	19.9321	19.8824	31.75	20.4	19.96	16.26	20.08	19.76
1	Bradi1g47890	AT3G10860	-	149.38	135.55	136.85	147.25	155.59	159.71	101.582	158.547	140.508	157.646	145.238	121.583	129.512	147.056	138.104	174.735	191.066	172.475	185.033	221.999	211.544	159.668	221.217	160.958	161.726	187.41	193.57	189.58	171.49	165.53	170.04	178.53
1	Bradi1g47910	AT3G57050	CBL	5.97	8.83	9.6	17.62	13.86	14.34	6.8571	20.2373	19.5964	20.7801	11.4946	8.51336	7.21335	11.4042	18.1497	18.1384	14.5883	9.51922	7.25825	14.1883	12.6781	17.3708	11.7903	12.3532	16.496	16.2125	13.3	15.06	14.79	18	14.96	12.31
1	Bradi1g47920	AT5G35200	PICALM3	82.44	94.95	73.37	60.14	76.65	86.42	59.6453	87.6598	79.3515	97.3133	74.9207	56.4319	114.254	87.6882	62.2049	88.1209	78.4392	72.9229	81.3042	78.7793	79.2324	100.595	75.2657	97.6855	78.5976	83.8112	128.44	115.62	98.06	89.55	106.95	78.97
1	Bradi1g47930	-	-	24.84	14.71	19.83	21.78	21.22	17.26	17.5876	14.254	14.4539	11.4755	18.4011	16.7195	27.6849	15.8313	20.8662	17.5568	23.8403	28.5926	19.1532	21.8485	21.5565	23.196	30.8584	16.1792	15.4205	18.6364	17.43	11.42	11.86	15.31	15.08	13.76
1	Bradi1g47940	AT5G11150	ATVAMP713,GPS2,GPS2,VAMP713,VAMP713	75.27	59.06	49.78	54.4	49.27	59.74	91.8723	65.3868	71.0598	69.9487	80.5234	88.0865	89.4809	60.6134	39.9292	70.1868	78.0597	88.7648	67.3837	58.8311	67.4037	61.1286	81.6566	60.9664	69.0053	59.5871	62.72	57.44	57.97	59.63	62.73	64.39
1	Bradi1g47970	AT1G31170	ATSRX,SRX	156.24	118.27	107.98	113.73	111.31	99.44	157.033	118.163	95.7101	93.283	112.483	120.273	189.56	137.281	99.7074	107.463	128.049	166.974	127.79	142.441	101.231	123.493	127.018	125.95	84.6663	99.7221	164.62	116.39	98.33	98.01	102.49	103.04
1	Bradi1g47980	AT5G22880	H2B,HTB2	12.42	14	15.5	16	20.69	19.2	17.4369	29.0362	22.9672	25.255	16.7278	10.9832	20.6359	15.3392	19.2562	34.654	21.8424	22.7796	28.9948	30.9565	28.258	32.579	28.1828	31.9133	30.3039	34.2612	63.56	31.28	22.63	20.56	27.91	13.27
1	Bradi1g48110	AT4G30820	-	18.5	14.42	18.36	16.88	23.55	18.55	16.6558	20.8438	16.8972	16.9097	15.1214	14.0127	19.4407	15.8319	19.5614	19.1101	19.6575	23.3269	15.3968	20.189	19.238	10.9641	21.4633	22.0102	21.208	23.7071	23.77	21.44	20.57	22.33	22.1	12.78
1	Bradi1g48120	AT3G44370	OXA2b	7.76	4.88	7.5	8.69	8.3	8.2	7.07928	10.0101	8.59499	10.7395	9.08793	5.92747	6.39807	5.32659	9.44067	11.6651	12.3559	7.27258	8.16672	7.82334	9.09017	9.1454	11.2015	9.48041	11.4252	10.4265	13.02	11.56	9.16	13.52	11.9	10.29
1	Bradi1g48130	AT5G55130	CNX5,SIR1	3.54	1.91	3.22	3.9	2.38	2.81	2.22685	3.96984	3.51607	5.43482	5.31185	3.32251	2.5304	2.26763	1.49256	4.43783	5.22867	3.43451	3.00167	5.87431	3.04882	2.65733	4.29096	3.08097	2.56391	3.99875	7.75	4.91	2.34	2.97	3.18	3.41
1	Bradi1g48140	AT2G29580	MAC5B	72.91	39.87	32.73	34.87	34.08	29.81	69.483	43.2857	33.6099	37.3964	55.2278	58.3437	89.4562	39.5275	38.0472	32.6745	50.5994	65.7841	37.8978	27.1708	28.9524	24.5575	70.0112	36.1223	36.1446	33.7837	61.12	47.83	45.59	52.09	46.99	48.47
1	Bradi1g48257	AT1G60070	-	23.34	21.14	14.22	17.66	19.44	19.08	20.4646	22.316	17.4979	18.4523	21.5697	17.9501	22.566	15.8164	18.81	18.2852	22.423	19.0883	18.2754	15.6994	18.0519	12.5135	22.7602	19.8409	17.2421	18.1387	26.46	25.36	21.13	22.82	23.63	19.12
1	Bradi1g48350	-	-	10.79	10.49	8.88	11.03	12.32	10.12	9.7737	12.6102	9.23879	10.7271	10.8821	9.51417	14.0679	9.23322	9.81844	11.904	12.8571	11.4047	7.45805	10.3365	10.6309	6.79835	10.2953	11.552	10.7598	12.136	13.9	13.24	12.55	14.38	14.53	11.09
1	Bradi1g48410	AT4G11240	TOPP7	24.31	20.42	22.37	22.84	20.87	17.4	19.1394	26.1249	23.1369	21.9109	23.3255	19.6444	26.9247	20.5601	27.8431	22.0217	25.4864	22.6113	26.8255	21.0634	21.2738	22.7167	24.228	24.1069	23.245	23.3706	38.65	20.89	20.68	25.71	23.14	23.68
1	Bradi1g48426	-	-	38.36	17.12	17.66	23.49	28.21	28.26	29.3304	23.8484	22.115	23.3487	28.0107	22.9881	40.3779	17.2553	18.0041	24.0277	30.0042	32.7148	21.7471	19.915	30.5029	11.4574	39.4314	28.9924	22.4291	24.1099	29.17	26.24	24.46	28.49	25.14	30.61
1	Bradi1g48460	AT3G16110	ATPDI4,ATPDIL1-6,PDI4,PDIL1-6	2.48	1.54	0.94	2.2	2.1	2.46	2.57298	1.73369	2.53736	3.76266	4.22002	3.37819	2.44912	1.06708	1.33779	3.78578	4.94769	2.8234	2.99588	1.61788	2.30042	1.89798	4.63233	2.60365	3.18474	5.99188	2.98	2.27	3.03	2.42	2.65	2.91
1	Bradi1g48530	AT4G28830	-	18.54	17.81	14.15	17.68	20.08	20.47	18.678	19.2678	15.8296	22.0996	19.5498	14.5839	22.0753	18.1303	14.0017	20.4005	20.3466	19.8772	13.6234	14.9138	13.4413	5.5785	20.8443	25.2983	20.2365	20.2469	19.01	26.77	18.5	21.45	21.42	17.21
1	Bradi1g48540	AT4G16330	-	19.15	10.47	14.37	16.83	18.3	14.78	24.201	20.0173	16.329	14.9203	22.729	18.1256	26.9996	16.2437	17.7611	19.8474	27.9213	26.172	16.595	23.5266	24.0831	16.1406	39.4135	20.7738	16.8535	20.8335	26	19.27	14.28	16.78	16.85	16.25
1	Bradi1g48630	AT5G53330	-	17.98	16.08	17.83	22.48	21.53	18.77	22.0836	25.9474	19.8697	21.8526	20.5902	21.8352	23.2745	26.0696	25.0561	21.9139	24.7381	24.7359	18.1558	21.4753	25.0156	13.8378	21.9683	19.9484	20.1922	21.4519	22.55	21.7	21.32	18.98	22.36	23.13
1	Bradi1g48730	AT5G41650	GLXI-like;10	6.21	4.48	5.89	7.74	10.71	7.24	8.54032	11.3097	10.3464	11.9246	10.4924	7.5091	5.99078	6.94669	8.2257	10.52	9.51129	5.9516	8.73873	12.7792	12.0682	17.7995	11.5704	8.01574	7.4067	7.85971	12.13	8.25	8.65	9.11	8.01	4.94
1	Bradi1g48800	AT5G67490	SDHAF4	25.72	28.51	26.78	20.58	24.44	22.73	19.3238	36.4572	23.5802	31.6008	25.3983	21.6316	34.2305	30.5397	22.4099	37.2772	32.4898	45.1246	38.7227	78.5545	70.8454	103.905	57.6826	43.3277	38.6043	46.7355	33.04	27.09	30.84	35.39	31.42	31.27
1	Bradi1g48880	AT1G53290	-	18.47	6.53	7.26	8.54	8.16	6.87	16.2338	8.29995	6.77763	8.08271	13.0928	16.29	19.7013	6.69425	9.33505	7.90879	13.1701	16.6332	16.1752	7.92343	9.13822	5.06375	19.6768	8.34095	6.98602	6.61848	17.92	9.29	8.14	9.39	9.31	7.06
1	Bradi1g49047	-	-	18.83	15	11.53	9.9	10.64	9.91	12.7408	13.5225	8.76463	10.3805	9.27085	8.92827	20.069	12.0463	12.0113	6.37162	13.0113	14.041	13.1569	9.23899	13.8999	4.00762	13.1762	16.042	13.1137	13.5086	13.18	11.72	11.16	11.65	10.39	7.92
1	Bradi1g49070	AT3G15050	IQD10	14.9	14.73	14.56	16.71	13.64	15.37	14.4301	20.4374	16.6477	15.8077	16.9199	11.1278	24.9556	18.4682	13.5874	15.1442	22.9431	17.4561	16.001	29.9369	16.6954	39.3443	31.4425	26.7496	26.8008	20.5609	37.21	21.27	19.1	24.84	23.51	48.42
1	Bradi1g49120	AT2G42620	AtMAX2,MAX2,ORE9,PPS	5.1	3.37	6.12	6.11	5.84	4.3	12.4011	4.90312	3.70681	4.18878	7.80539	7.44036	5.94855	4.12774	5.21637	3.39312	7.70935	5.39868	3.14809	4.28991	5.12611	1.71521	6.09704	3.35826	4.27323	3.54347	2.52	5.1	5.8	5.89	5.09	8.82
1	Bradi1g49130	AT2G43940	ATHOL3,HOL3	27.8	16.15	20.39	16.75	17.49	12.11	37.9767	22.0526	18.4634	14.3012	29.3428	26.848	31.6946	18.9639	18.6159	12.1223	21.9359	37.0018	20.4537	18.4381	18.8815	8.12176	33.1869	21.7054	20.5302	16.2579	11.74	10.78	9.86	14.12	11.08	14.52
1	Bradi1g49140	AT3G26340	-	89.23	77.29	76.57	81.22	88.84	84.92	67.1783	89.2358	79.1077	85.0444	88.1051	67.4972	83.9858	93.9404	85.1457	94.2071	111.789	84.4969	84.2919	97.0682	76.8205	88.023	94.7424	87.782	80.7392	82.797	155.2	130.31	107.86	109.5	115.61	102.82
1	Bradi1g49150	-	-	3.22	2.41	1.8	2.74	2.32	2.5	4.46534	2.54256	3.61867	3.6121	4.76295	4.03995	4.16746	2.55352	3.20223	1.9381	3.68599	4.34251	2.55554	0.848366	2.57433	2.46799	4.07121	2.50642	2.98732	3.03885	3.02	2.33	2.15	2.73	1.48	2.14
1	Bradi1g49240	AT2G30920	ATCOQ3,COQ3,COQ3,EMB3002	6.27	7.29	7.42	7.74	12.27	10.41	4.97925	10.6802	9.80587	10.7386	9.58916	9.38143	8.39339	7.43617	8.44041	9.62576	10.8957	8.38199	7.97919	11.0192	10.1976	5.65788	9.9561	11.7676	7.92796	11.9294	9.5	12.29	10.65	10.96	10.29	8.79
1	Bradi1g49260	AT1G78600	BBX22,DBB3,LZF1,STH3	22.54	10.39	16.24	19.48	18.73	16.1	18.4872	16.8084	15.474	12.7071	16.4861	13.4912	20.3254	14.9713	20.0205	14.8791	19.1241	17.9892	16.8166	17.4714	18.1385	13.6355	21.0146	16.3594	16.4064	15.998	17.95	14.45	15.08	17.23	17.05	16.76
1	Bradi1g49270	AT2G19760	PFN1,PRF1	351.03	289.71	294.87	314.92	357.37	352.14	236.868	360.559	350.838	437.318	368.915	275.046	348.087	313.286	352.193	452.701	496.505	449.824	448.632	739.666	539.968	721.274	455.331	394.439	390.987	408.645	549.53	397.05	368.74	369.29	385.57	317.86
1	Bradi1g49303	AT5G50340	ATRADA,RADA	0.87	0.61	2.12	1.7	1.88	2.49	1.1988	2.16916	3.16681	2.84284	0.960231	1.2388	1.42452	1.70528	2.59101	1.34464	3.8209	2.23747	1.26019	3.30172	4.96161	2.24349	4.70922	3.9678	4.10195	5.20647	3.7	3.2	2.65	3.06	2.77	0.19
1	Bradi1g49455	-	-	114	84.8	95.46	121.32	110.21	95.63	102.777	103.888	93.8275	97.2618	104.96	94.2818	108.999	90.9853	112.707	106.958	131.97	139.646	126.99	137.456	163.901	172.95	174.735	91.0588	95.9366	119.674	129.83	67.12	81.94	83.08	90.79	72.18
1	Bradi1g49550	AT2G45740	PEX11D	51.36	27.17	32.57	36.58	36.85	33.22	56.0564	40.1038	38.6679	37.0483	46.9633	46.8152	37.0434	31.8882	44.9634	44.4566	57.8236	47.6073	43.4139	77.1198	53.3506	42.0356	83.1537	39.7484	41.7636	35.8312	84.6	32.9	34.98	40.53	40.8	36.14
1	Bradi1g49600	AT1G76940	NSRa	16.09	17.03	9.25	9.51	13.43	16.82	13.6859	19.6069	13.7487	19.5388	18.9772	15.1546	19.2823	16.5914	7.16266	14.0375	14.8488	19.0916	13.1346	17.6262	13.5619	21.519	16.3483	17.643	13.1059	16.8667	25.17	26.02	14.76	13.85	15.62	14.7
1	Bradi1g49607	-	-	7.52	3.55	3.98	3.51	4.36	5.04	5.64199	6.83816	6.23192	8.39747	9.00762	5.79968	8.50955	3.50115	5.73752	5.93178	10.2191	9.09653	4.36603	5.3478	8.04905	8.97882	8.74345	6.78835	7.48944	8.02925	9.1	5.74	5.89	6.66	6.11	6.05
1	Bradi1g49650	AT5G01460	-	36.95	21.39	26.07	33.72	33.03	28.03	38.6496	42.0317	36.7748	40.2953	49.9454	35.0262	39.0902	33.888	42.5276	36.8373	51.9358	39.0329	38.8061	30.3886	35.2458	24.3969	49.8979	32.6829	34.4859	37.6839	45.56	32.55	33.01	39.17	42.7	40.68
1	Bradi1g49698	AT5G55290	VHA-e1	84.84	72.45	76.12	95.89	95.45	83.98	77.1629	139.504	126.412	136.392	117.189	99.2078	94.2727	103.904	100.974	127.899	126.421	106.419	151.523	182.618	202.595	193.788	172.903	162.064	142.934	177.216	116.68	93.4	88.7	101.44	104.51	98.95
1	Bradi1g49730	AT4G10800	-	5.31	4.96	6.19	7.63	6.42	6.51	3.86933	6.20384	5.46116	4.21849	5.49219	4.56049	5.47632	6.33849	6.93128	7.29608	6.22979	5.22207	5.45916	3.61226	5.66879	7.96736	6.34491	6.15633	7.23548	5.5186	7.79	6.25	7.36	7.55	6.98	5.71
1	Bradi1g49740	AT4G27750	ISI1	13.17	4.5	6.34	7.47	9.16	5.64	10.1818	8.19317	8.80934	7.44133	12.7164	13.9029	12.4904	8.01866	8.36724	8.74612	11.3085	12.5637	10.6205	8.03219	9.59402	8.95246	11.3011	7.2173	6.47688	5.68104	7.62	6.1	6.51	6.91	8.12	7.6
1	Bradi1g49940	AT2G45500	-	22.99	12.65	13.5	15.76	11.28	13.19	20.9829	14.4626	10.0053	10.7113	14.7834	17.9001	26.3943	13.8485	11.9937	8.40082	12.7402	16.3098	13.6594	16.2017	14.0938	21.1311	16.5349	16.748	11.7227	11.2717	15.01	13.47	16.93	16.58	13.76	16.06
1	Bradi1g49972	AT1G01940	-	10.77	4.6	4.37	5.27	7.14	7.13	9.2864	8.1113	8.3201	9.5307	9.75985	9.9538	12.4272	5.75474	5.55178	9.47771	12.0076	18.1009	11.1734	9.14392	12.9802	10.9885	16.9857	9.98536	6.38958	12.2588	12.86	9.81	5.94	6.89	8.33	7.44
1	Bradi1g49980	AT5G42520	ATBPC6,BBR/BPC6,BPC6	8.51	6.54	4.66	5	7.27	9.25	8.12024	5.33434	6.90821	7.31355	5.95829	6.15008	13.1062	5.14502	4.05858	7.9017	6.67475	9.80493	5.63262	6.41447	8.88545	6.82165	7.63121	8.19572	7.74657	9.51782	10.9	8.82	7.71	9	10.22	9.23
1	Bradi1g50010	AT4G29860	ALT2,AtDSE1,DSE1,EMB2757,TAN	12.97	8.22	7.96	9.56	8.66	9.65	13.7022	13.9541	11.6037	13.3562	15.5847	10.023	18.4786	9.50838	8.82987	9.75369	13.7599	18.2048	7.57046	9.33126	10.8492	6.27407	17.9814	11.7849	13.6144	12.1869	11.51	13.72	12	13.78	13.21	10.46
1	Bradi1g50050	AT5G42090	-	6.89	6.26	5.9	6.34	6.69	7.42	4.40251	6.56864	5.57876	6.47279	6.77796	4.98977	7.19438	6.08407	5.61356	6.69589	8.37129	6.99454	8.17375	4.96918	6.90406	6.08926	9.86006	8.0785	7.2655	7.50015	10.52	7.7	8.05	8.74	9.04	9.19
1	Bradi1g50180	AT1G32210	ATDAD1	53.44	37.93	46.3	46.53	60.67	52.86	43.5965	75.1889	64.1867	75.5661	57.9611	46.6906	54.2603	54.1602	58.2084	86.1582	80.4932	61.5734	76.099	114.945	92.8634	108.614	104.844	77.3707	71.5952	83.164	75.61	58.17	50.3	44.09	49.21	42.93
1	Bradi1g50208	-	-	6.03	3.01	4.86	4.75	4.49	3.2	9.54086	8.19661	5.69536	5.14036	8.14041	10.1703	9.05241	4.42578	4.61956	5.18033	6.24675	6.41007	4.59227	3.00062	4.48667	5.22718	6.49124	4.33907	4.43421	4.49884	7.28	3.4	3.88	3.81	4.84	3.58
1	Bradi1g50260	-	-	3.88	2.15	2.95	2.82	2.8	2.9	4.70094	3.49266	2.48857	2.6847	3.00774	4.08953	4.49419	3.72353	2.79776	2.66512	3.89261	4.31221	2.93852	2.80073	3.22626	1.32585	4.18854	3.27802	3.64463	3.60764	3.7	2.93	2.36	3.27	2.16	2.48
1	Bradi1g50370	-	-	10.81	6.22	4.83	6.8	8.16	6.78	4.87409	5.87426	3.87905	4.7925	3.8199	3.89687	12.4929	7.84911	7.97264	10.8551	10.6522	12.2422	6.52737	10.1244	10.8136	9.91172	14.2247	8.46545	7.08045	9.76445	9.24	8.12	6.08	7.05	7.09	7.5
1	Bradi1g50477	-	-	3.44	3.63	4.37	4.16	4.81	3.86	4.32003	3.77892	2.37086	4.212	4.41123	3.98477	5.35644	3.94706	2.57679	5.17027	3.89373	5.84852	2.88264	5.08081	3.64753	2.0571	4.83359	4.67399	3.89141	4.70191	6.39	5.1	5.2	4.12	4.07	3.53
1	Bradi1g50497	AT5G17210	-	59.58	39.45	46.84	49.05	58.92	54.15	45.0536	63.0305	51.3487	55.9849	51.3928	45.9168	72.2752	46.5816	59.4649	55.9702	55.157	78.6644	49.5064	82.4282	66.4259	64.8165	94.2639	73.5057	67.6866	82.5676	71.3	63.94	49.8	56.41	58.84	39.04
1	Bradi1g50580	AT5G45410	AtNHR2A	98.55	85.59	115.08	104.12	89.1	81.89	111.451	85.8755	103.316	95.6519	116.145	100.903	98.6986	129.707	137.234	117.645	121.523	91.3188	110.271	122.29	97.0925	70.6367	134.451	100.244	90.7127	90.9797	125.27	101.16	110.06	105.07	81.9	69.63
1	Bradi1g50597	AT3G13960	AtGRF5,GRF5	5.25	5.06	6.34	6.91	9.19	6.33	3.65224	7.28161	6.98783	8.07062	6.3039	3.78171	4.29676	6.81907	9.61591	8.54162	5.95278	6.80928	7.59078	8.57132	11.7564	4.58272	8.91332	8.0524	9.12777	9.11823	7.56	7.64	7.93	8.76	9.17	9.55
1	Bradi1g50780	-	-	5.32	1.86	1.02	1.13	1.1	2.65	12.8989	5.47186	11.2404	9.88687	21.7516	20.9478	5.55553	1.2521	0.324186	1.47967	2.41285	4.90187	1.18712	1.20867	0.476359	4.47658	2.87131	2.42173	0.793385	2.1779	2.92	2.67	1.78	2.6	2.98	0.67
1	Bradi1g50790	AT4G32960	-	5.29	3.28	8.04	7.23	7.13	8.37	16.1199	20.0712	15.5544	15.4154	21.0246	15.1758	7.64128	4.13453	7.22389	6.65569	6.34503	5.7957	6.55849	4.59693	6.52034	7.98437	8.42379	6.66751	6.05047	8.64861	6.55	7.33	6.62	8.54	7.03	6.75
1	Bradi1g50810	AT4G29520	SES1	10.89	3.79	9.6	10.68	13.83	12.12	8.25091	16.7395	16.0671	22.4142	17.2561	6.77866	10.4383	8.73492	8.55563	18.9188	19.6607	13.9754	13.0672	73.6039	21.93	22.1663	21.3619	33.717	18.9644	21.7226	45.8	59.05	23.74	23.45	26.76	16.82
1	Bradi1g50860	AT2G19480	NAP1;2,NFA02,NFA2	9.94	6.35	6.32	8.71	12.49	14.78	8.30326	14.8463	15.7756	25.6534	18.2865	9.29794	15.4813	6.4775	7.70039	17.0243	20.3848	16.3108	7.75509	14.8031	17.4373	11.7164	18.5255	15.2025	23.9805	26.0609	25.79	22.17	18.47	26.3	19.84	13.28
1	Bradi1g50920	-	-	32.72	23.12	28.18	29.81	31.34	31.87	28.7959	34.9374	37.5097	39.2342	41.7611	26.6595	34.8782	28.0823	30.41	41.9887	53.8161	56.5033	31.6719	39.1061	36.1378	40.9413	48.8455	47.2503	39.4566	42.6567	42.39	40.39	31.68	37.35	43.15	32.58
1	Bradi1g50950	AT5G24670	AtTAD3,EMB2820,TAD3	6.12	4.04	3.88	6.24	5.17	5.88	5.74596	7.52612	7.45243	8.32204	7.65505	5.63858	7.73973	3.81455	4.4334	7.3658	8.57058	5.07307	4.28667	7.62873	5.94765	7.65448	8.79824	6.09007	8.08709	7.15362	8.43	6.12	6.11	6.79	5.87	4.81
1	Bradi1g50960	-	-	2.61	1.5	1.41	2.41	1.79	1.55	5.3742	6.16409	4.48242	5.57271	6.12366	6.25721	2.00599	1.73955	1.20749	2.01697	3.46935	3.31442	3.93804	1.63501	3.67084	2.63346	3.99837	2.43784	2.62198	2.37545	3.61	3.17	2.29	3.41	3.85	2.61
1	Bradi1g50968	-	-	43.81	20.99	30.05	27.41	38.35	24.15	0	0.0864605	0	0	0	0	46.8805	27.1571	29.735	25.4288	33.0815	56.6461	30.4406	19.1705	25.494	23.5563	60.1128	25.3583	21.0661	19.8709	30.28	27.48	24.96	29.19	21.79	28.46
1	Bradi1g51000	AT4G29810	ATMKK2,MK1,MKK2	72.98	70.15	88.7	113.94	110.62	89.22	63.259	140.454	83.2949	88.0333	60.5703	63.2289	78.264	78.6277	125.047	110.669	89.1333	71.8541	91.0947	167.217	124.946	146.064	101.414	158.875	186.673	196.363	139.35	131.25	107.97	148.37	138.27	107.79
1	Bradi1g51290	AT1G02100	LCMT1,SBI1	11.46	7.3	7.91	10.14	9.62	12.15	7.99149	9.36023	10.7096	11.6833	11.667	7.76123	14.2389	8.9379	6.95966	12.9761	13.6681	13.1458	8.64267	11.6119	9.10694	8.37605	9.58447	12.2618	11.4889	11.0778	14.64	12.23	10.76	13.73	12.48	10.79
1	Bradi1g51300	AT4G31300	PBA1	87.36	85.27	75.86	70.92	85.25	92.56	66.2911	97.6137	77.7438	87.6362	89.5354	61.5084	89.2922	103.363	88.4077	83.585	97.4045	88.149	93.6169	118.449	90.4803	104.182	104.907	103.012	80.6231	97.3859	128.82	115.27	98.94	96.38	103.29	93.6
1	Bradi1g51330	AT4G25150	-	6.52	3.21	1.92	2.33	2.89	2.18	7.20759	6.61404	4.24413	4.9358	7.5922	8.05007	6.3649	4.11074	1.48379	2.75679	2.47637	6.60609	5.56936	3.26843	3.22787	4.58052	9.05837	4.00111	6.41839	3.59103	2.38	2.99	1.81	3.3	4.48	8.19
1	Bradi1g51340	AT5G47090	-	5.21	3.73	3.76	3.01	4.08	3.61	4.69972	4.73533	4.20553	5.35386	6.31908	4.69958	4.46241	2.97741	2.67418	3.95334	5.52054	6.94092	4.7117	6.19208	3.40945	3.78915	4.9651	5.43806	4.0001	4.7188	4.95	4.56	2.74	4.87	3.99	3.56
1	Bradi1g51390	AT4G36090	ALKBH9C	22.96	12.38	10.17	14.11	18.36	15.21	23.5936	29.9087	27.4246	28.7181	38.4242	25.98	21.613	13.6776	18.0918	22.7741	25.1488	23.1093	21.309	31.7386	25.5401	26.0644	33.1022	21.6525	21.2602	22.1637	27.17	27.61	23.82	23.03	27.26	28.94
1	Bradi1g51410	AT2G18030	MSRA5	18.36	8.92	9.75	9.78	15	12.57	14.6564	13.2174	12.5542	15.7682	22.0599	17.5513	18.6585	10.8352	11.6989	17.2753	25.8033	26.5047	17.894	14.9297	20.5858	29.1174	31.0371	12.2504	12.5018	14.3259	19.24	9.62	9.39	11.83	12.15	16.29
1	Bradi1g51420	AT3G06670	PSY2L,SMEK1	18.61	14.32	14.59	18.96	14.8	16.23	12.7023	15.2866	11.4897	12.4862	15.7544	13.2906	25.2439	12.5733	13.5578	18.0264	25.2632	26.7838	14.9415	16.1818	15.3052	13.844	17.2124	19.7455	13.5941	15.835	29.52	22.81	20.79	17.35	23.87	15.05
1	Bradi1g51500	AT5G45600	GAS41,TAF14B,YAF9a	14.71	7.77	8.39	11.11	11.81	11.37	11.2586	13.4648	11.3265	11.8099	14.8085	17.7997	18.3417	11.5511	11.5415	12.7684	16.2516	18.5597	10.6305	9.90045	10.779	8.66236	17.1489	13.7404	12.1565	13.9754	16.65	13.23	12.63	13.6	14.16	13.87
1	Bradi1g51530	AT1G12410	CLP2,CLPR2,EMB3146,NCLPP2	55.18	37.31	35.13	37.23	44.18	60.38	37.901	52.0581	52.9046	68.3733	66.5558	53.04	54.0058	33.9311	34.3194	50.6936	75.6287	78.9011	47.9818	40.6299	46.1352	36.9177	56.9488	72.4448	65.2959	69.7609	66.48	74.92	80.01	77.13	75.25	72.33
1	Bradi1g51560	AT1G31870	BUD13	43.86	17.69	17.27	18.68	20.46	17.9	50.6735	22.8911	16.7986	18.8352	31.1774	39.9088	44.7011	16.8294	16.0309	16.9446	22.4649	32.7031	18.0577	12.2522	18.0586	10.0774	34.1287	16.5704	15.9999	14.4857	28.25	27.13	25.04	26.12	24.99	22.78
1	Bradi1g51570	AT5G51570	HIR3	37.26	36.64	28.71	42.29	48	42.26	27.4312	50.6438	38.6726	49.1216	38.3016	22.3251	36.9082	30.3359	38.9068	56.7221	57.8981	38.369	48.9815	100.924	53.4557	72.0005	48.5004	43.196	43.802	41.3753	85.05	67.87	58.55	56.42	66.29	61.68
1	Bradi1g51640	AT2G45330	emb1067,TRPT	19.99	11.1	11.46	17.38	16.32	13.14	28.347	39.7417	39.9708	44.8316	37.8863	28.1281	19.5698	16.2242	16.5883	20.3192	22.7233	19.2842	17.6883	21.0619	17.4416	15.3383	24.5545	18.1574	16.8454	22.2454	24.17	19.43	19.58	20.23	18.38	17.09
1	Bradi1g51740	AT5G16840	BPA1	40.43	35.35	38.21	38.52	49.72	37.96	33.9832	48.4599	42.3159	42.5781	42.0977	36.1659	41.8536	40.1958	39.1093	50.0711	46.7014	41.3462	46.7532	123.713	65.4539	115.098	72.058	61.5961	50.8702	50.6383	100.76	64.02	54.6	58.02	65.06	42.89
1	Bradi1g51757	AT2G36850	ATGSL08,ATGSL8,CHOR,ET2,GSL08,GSL8,MAS	22.51	14.15	11.04	13.99	20.03	15.82	17.7134	22.5548	18.1932	19.7574	25.2118	15.2448	18.1348	14.0241	16.8679	22.2468	27.0254	16.2366	21.2035	19.1116	23.4921	15.9412	31.4657	23.2002	21.3795	20.7534	35	25.79	21.39	23.84	25.93	26.27
1	Bradi1g51780	AT2G32440	ATKAO2,CYP88A4,KAO2	15.9	7.53	11.66	13.35	14.98	10.96	25.3757	27.3488	15.7556	21.9939	32.0665	24.7772	14.5618	13.3448	17.7024	12.644	21.8914	16.2347	25.1575	11.9293	18.6362	6.60396	29.1946	5.54235	6.5964	14.769	16.01	12.11	11.46	17.48	13.55	22.39
1	Bradi1g51830	AT5G26667	PYR6	4.21	6.98	9.81	8.24	5.82	6.53	5.28609	8.84109	10.6363	11.9273	7.65919	6.30865	10.2314	10.3095	12.7571	7.87027	7.16	6.70159	8.0349	9.13985	9.65682	9.49196	4.82033	8.04837	7.38405	6.99771	6.3	13.94	15.53	18.95	16.75	12.34
1	Bradi1g51880	AT4G22285	-	25.04	8.88	7.95	12.4	13.36	11.37	15.8715	14.0482	9.47828	11.0489	16.1605	15.7104	21.9021	7.82571	8.85694	11.7028	14.3456	18.5006	14.9726	11.9116	11.5975	9.43358	24.0281	13.4329	10.216	10.7138	17.95	13.52	13.59	14.64	13.64	12.22
1	Bradi1g52060	AT4G25670	DOB1	13.25	13.74	13.87	13.12	12.92	15.53	15.239	16.2251	13.573	15.7821	13.0284	12.3713	21.0235	13.086	11.958	14.0768	13.261	14.4778	12.6943	14.8083	13.7376	11.5105	16.1376	22.7968	15.5148	16.0084	26.31	17.85	16.32	17.11	16.42	15.14
1	Bradi1g52140	AT5G47480	MAG5	21.08	20.83	15.31	18.55	18.79	14.23	28.4921	23.9554	20.3593	19.491	25.0644	23.0544	20.896	18.4153	19.8173	19.1955	20.2805	13.1532	18.441	13.9681	17.5834	11.7765	27.6646	19.9397	19.0198	16.0846	24.82	21.7	20.72	21.76	20.93	16.63
1	Bradi1g52160	AT4G10440	-	11.82	5.38	7.4	10.46	10.01	5.94	8.55227	13.9869	12.9275	10.9885	12.2329	9.8407	8.8683	8.20848	11.3955	8.90518	12.5567	8.80084	13.0714	12.5387	13.6721	9.34272	24.3225	13.4572	20.3237	15.443	15.88	10.64	9.71	12.06	8.89	7.59
1	Bradi1g52180	AT1G62730	-	12.68	4.6	5.75	5.36	6.33	7	8.27209	9.65581	5.82355	9.40064	14.3676	11.872	12.8574	5.14372	5.45556	8.13755	12.3557	14.9972	9.27449	6.9011	9.85454	12.7733	17.8336	7.7458	6.49406	7.81528	11.83	9.56	7.21	8.59	8.2	8.04
1	Bradi1g52270	AT4G16570	ATPRMT7,PRMT7	4.78	3.07	2.2	2.94	5.3	5.96	3.92183	8.67022	8.0858	10.1132	5.68545	4.23201	6.68611	4.1507	3.98885	7.4828	5.87628	4.93258	4.40469	5.94055	5.33639	4.13471	8.38012	7.12497	6.66356	7.47531	11.47	8.84	8.14	8.24	8.12	5.31
1	Bradi1g52310	AT1G10590	-	10.4	7.96	8.41	11.81	12.76	13.17	12.8469	25.2441	22.2713	32.449	23.3568	8.67571	8.55351	10.6604	11.0259	14.0955	21.3576	15.8423	10.0455	9.82096	13.0074	4.48744	17.1326	11.0355	14.4957	16.581	14.93	13.27	10.13	13.18	12.23	12.26
1	Bradi1g52320	AT4G16760	ACX1,ATACX1	190.77	107.29	86.89	114.45	153.54	142.29	197.391	198.462	224.206	279.283	272.382	191.234	171.712	100.586	116.603	148.294	260.586	145.594	139.118	133.216	137.222	111.116	207.985	155.931	131.511	163.242	293.38	187.14	149.19	166.22	173.77	433.42
1	Bradi1g52340	AT4G25720	ATQC,QC,QCT	10.83	8.88	10.98	14.25	16.08	12.06	13.0038	15.8164	13.2968	13.8681	15.6025	12.5195	11.6331	13.5279	14.0368	15.803	16.9866	15.2459	12.6441	14.2284	18.7112	12.7841	20.1357	14.8971	14.9643	15.2329	20.86	11.64	13.22	14.75	12.37	13.73
1	Bradi1g52360	AT1G68190	BBX27	9.82	4.94	6.39	8.24	7.41	8.73	5.04747	13.3495	6.88134	8.79865	7.90966	6.06472	7.80293	7.33449	14.6831	6.92645	9.55272	11.3446	8.87317	11.1853	14.6703	2.72413	22.6138	12.227	10.6772	10.9873	8.64	7.85	10.91	9.12	7.52	5.39
1	Bradi1g52390	AT3G54850	ATPUB14,PUB14	24.78	18.33	20.26	24.71	27.74	19.77	15.8689	22.9895	26.8353	21.8634	21.8481	20.8982	21.9747	19.3695	26.0018	26.8171	29.7544	21.0227	22.1489	21.9581	22.0529	18.6976	27.8616	23.6235	27.6395	24.5734	38.46	33.27	24.33	30.76	35.06	32.03
1	Bradi1g52440	AT3G19950	BTL08	9.88	4.24	5.57	8.85	12.06	7.76	11.7262	9.56971	6.54713	8.60379	8.92138	8.55783	12.4117	6.08015	4.69874	7.50738	9.61685	9.70816	5.39538	6.08965	7.05159	8.95739	15.458	8.95321	6.72628	9.92158	11.51	7.96	8.41	7.41	9.48	7.78
1	Bradi1g52480	AT4G35580	CBNAC,NTL9	8.16	5.08	5.46	7.11	7.94	5.34	9.24746	7.97865	7.24926	6.76534	8.97629	7.81109	11.6433	6.26653	6.95664	5.20275	8.30387	9.55907	5.65655	4.06364	6.1655	4.81644	9.98663	6.33633	6.10126	5.11878	9.98	7.27	7.55	7.27	9.55	9.63
1	Bradi1g52500	-	-	13.27	7.37	9.83	14.44	14.64	12.42	11.6917	15.024	11.4418	11.3521	12.4456	9.68321	12.0718	10.2306	14.2249	12.2586	14.4254	14.6333	10.9634	17.0828	11.8058	15.8411	14.8816	9.38128	8.86245	10.3631	16.97	13.55	7.76	11.56	13.5	12.89
1	Bradi1g52545	AT3G51260	PAD1	4.18	2.17	2.47	4.79	3.62	5.93	4.67944	4.14162	2.34621	4.29322	4.0103	2.70156	4.87856	2.40564	3.04093	3.28333	4.62456	7.875	4.16096	5.82722	6.80039	0	6.78055	6.28491	4.69686	6.78256	3.68	3.23	4.44	3.32	4.18	2.23
1	Bradi1g52550	AT4G22890	PGR5-LIKE A	445.39	440.75	482.88	577.67	480.51	539.62	666.49	469.856	477.138	407.105	519.848	623.035	538.146	497.41	546.399	479.752	458.359	428.665	535.058	346.884	385.525	361.764	458.151	439.718	478.169	482.552	236.07	268.77	338.8	401.25	436.59	376.16
1	Bradi1g52557	AT1G70310	SPDS2	121.62	117.16	80.36	105.99	98.2	103.34	82.7517	105.27	83.6234	118.479	127.118	96.2373	132.227	96.9725	81.5781	107.882	133.646	125.571	116.581	126.761	92.9931	102.87	124.319	104.686	96.074	92.0588	142.11	109.53	120.06	119.34	117.67	126.92
1	Bradi1g52667	-	-	6.96	8.2	5.05	10.87	9.72	6.17	5.80123	6.34344	7.03612	8.91946	6.60332	3.29725	10.7037	5.26745	7.17934	6.40457	7.7497	8.04002	10.1722	3.91117	6.35006	9.06467	10.61	7.69515	6.69584	7.39671	5.14	5.15	3.25	5.01	5.56	2.94
1	Bradi1g52700	AT5G63440	CSU4	45.93	35.71	51.39	37.81	46.84	42.02	44.4882	45.966	42.8293	46.6892	51.6687	50.0744	52.1698	40.8008	45.8913	57.7939	63.1783	60.6317	44.0952	57.8279	58.1444	63.1409	63.1467	51.1798	46.0524	55.1002	52.55	43.82	43.41	56.78	48.48	64.97
1	Bradi1g52704	-	-	1.82	1.97	1.67	1.31	1.87	2.41	2.1236	3.58503	2.27499	3.77479	3.13322	1.65704	2.56579	2.74777	2.58937	2.85719	2.05223	3.49946	1.77761	4.6015	7.70612	7.52039	3.28037	2.86655	2.36021	3.98343	3.48	2.01	2.36	2.15	2.76	2.08
1	Bradi1g52720	AT5G38380	-	11.17	8.19	10.1	11.61	15.38	12.2	8.89114	16.3174	13.4509	13.9778	13.1017	11.61	11.1506	8.03056	12.1954	16.139	15.195	12.2491	13.9628	19.837	18.3755	11.7208	19.4671	19.1675	14.3211	17.5042	23.98	13.59	12.85	14.59	16.39	12.28
1	Bradi1g52750	AT3G48140	-	34.62	46.12	43.54	41.7	33.43	38.44	27.1574	53.0286	47.7011	65.4962	50.9794	19.494	46.2327	41.6744	35.0285	52.8352	49.3987	35.5035	80.7995	88.6089	79.8829	154.546	64.4086	57.6358	63.3722	47.1677	72.77	53.84	57.46	54.72	76.98	95.21
1	Bradi1g52860	-	-	3.88	1.29	0.78	0.4	1.7	0.81	3.28949	1.19767	0.976612	1.0831	1.28403	3.18088	3.63532	0.876628	0.976827	0.6605	1.99392	3.54091	1.32887	0.728847	0.422597	0	2.70048	1.36633	0.861913	1.34931	6.01	3.11	2.27	2.23	2.73	1.68
1	Bradi1g53070	AT1G03860	ATPHB2,PHB2	48.04	46.18	43.78	42.72	45.77	53.77	25.1188	60.0053	52.7543	68.9841	56.9293	33.855	46.0099	51.0268	43.4019	66.3571	81.2969	55.8248	54.0348	61.4678	47.9865	32.7052	55.1375	55.721	71.6158	63.0801	101.09	117.47	94.12	81.17	85.53	79.17
1	Bradi1g53140	AT4G08455	-	4.1	1.65	3.1	4.06	6.33	3.61	2.8877	4.93558	3.90408	5.19757	4.98114	2.02062	5.58329	3.29369	6.06596	4.48785	7.92987	8.81535	6.10247	6.06778	5.05338	3.671	9.69029	3.98374	5.37877	4.69262	6.34	3.34	4.71	4.21	4.48	6.48
1	Bradi1g53230	AT2G27510	ATFD3,FD3	11.46	15.82	16.32	15.33	13.79	14.15	8.64663	24.0191	19.1908	23.9094	19.9368	10.9145	15.984	22.5547	19.4323	26.2348	25.9391	15.3165	13.6914	14.2492	17.8724	8.97085	27.3404	20.5471	15.3249	13.3786	24.35	17.17	15.85	17.86	21.62	21.46
1	Bradi1g53300	-	-	5.49	5.3	6.9	7.98	6.7	6.54	6.68824	9.21992	8.71117	7.89217	9.02678	6.59793	9.61112	7.53691	9.39849	10.1368	6.32536	10.1875	6.72464	14.3211	7.61917	22.7112	8.79675	9.12482	6.63053	6.93569	10.79	6.58	5.8	8.01	8.17	8.49
1	Bradi1g53310	AT1G51760	IAR3,JR3	2.69	2.44	3.15	1.83	2	1.84	4.8974	6.30704	6.17514	4.67931	4.63168	4.32113	4.27899	2.97451	2.30342	2.01102	3.24462	3.17269	2.04706	2.09532	4.30446	4.07297	7.72525	4.81455	3.53687	3.23753	4.88	4.27	4.44	4.35	3.04	4.51
1	Bradi1g53320	AT3G02875	ILR1	16.43	8.2	7.14	11.05	19.09	14.58	8.91439	13.0419	18.6687	19.3268	14.595	10.2138	13.3897	6.47693	7.56797	15.0894	18.8863	19.8082	9.91446	14.8061	18.057	10.9305	16.516	19.6205	15.0224	16.0422	19.46	20.35	14.15	15.29	15.99	10.36
1	Bradi1g53370	AT2G26740	ATSEH,SEH	6.56	11.24	17.5	15	11.98	6.65	9.19916	21.4926	10.0481	6.86937	5.8709	4.3755	10.6307	19.3514	30.9183	14.9342	12.8968	11.3468	14.9749	47.0682	31.2091	16.6833	25.2843	32.1462	57.791	27.1229	23.02	33.26	35.41	24.12	30.25	12.89
1	Bradi1g53410	AT1G15030	-	10.08	10.66	9.63	8.37	8.31	9.74	8.30566	12.9979	10.6017	12.0352	9.85916	7.47491	10.5938	8.61039	10.7334	10.4977	10.7785	10.0459	10.2943	6.23563	13.0158	6.47766	12.5788	14.2038	10.5474	10.5957	13.42	12.46	11.38	10.16	9.36	9.64
1	Bradi1g53420	AT2G30050	-	10.05	8.28	9.15	13.18	11.2	8.58	3.85827	8.794	4.74667	6.15773	5.42412	3.66555	9.05184	10.6038	10.4674	10.7449	10.136	8.91922	12.0436	21.5649	12.6277	15.08	15.0263	11.7731	12.125	10.8577	15.85	15.85	16.51	15.01	15.48	10.2
1	Bradi1g53430	AT3G62110	-	11.72	12.63	13.2	15.6	20.3	15.33	10.6804	17.3965	13.2974	13.6769	11.4239	6.82777	12.1163	12.0893	17.0818	18.558	17.453	12.209	11.754	20.5327	20.2489	14.5029	19.0156	19.079	14.146	17.0793	21.61	21.72	22.11	27.92	26.39	25.18
1	Bradi1g53490	AT5G26740	-	17.59	11.23	8.73	12.03	12.69	14.71	13.8182	13.1043	12.8202	12.167	15.2506	11.3112	22.4889	14.6365	15.3216	11.3594	17.2808	23.6108	16.189	17.2486	15.8895	14.8286	23.7158	15.3632	13.5897	16.6536	14.75	13.7	10.58	12.74	14.6	19.03
1	Bradi1g53580	AT2G37860	LCD1,RE	15	20.6	22.46	31.97	35.88	42.16	8.96379	25.8841	18.6406	37.3243	10.818	6.84135	24.7579	17.7798	26.421	38.2624	37.0046	20.6664	29.5367	33.4539	27.0023	53.1769	14.0471	44.9382	30.9402	47.4701	39.29	25.47	27.93	56.08	42.31	46.84
1	Bradi1g53660	AT3G11200	AL2	35.7	17.87	20.35	18.99	28.49	17.95	29.4267	28.6473	25.8638	27.0193	36.5638	23.419	31.804	25.6422	27.4699	24.0897	43.0651	36.7455	31.8928	35.6109	36.5998	29.7812	60.6302	29.6605	25.7118	29.0838	34.05	32.05	34.47	32.55	28.96	38.4
1	Bradi1g53760	AT3G08620	-	36.26	26.03	20.76	24.05	38.05	38.27	28.9931	47.8929	34.0452	45.0371	41.8759	32.0838	45.8953	30.065	27.3226	36.1044	41.1083	39.2516	21.1011	31.1833	27.9421	19.1621	28.696	30.4445	30.8856	30.5734	50.13	44.07	39.89	38.8	42.89	37.51
1	Bradi1g53862	AT2G47170	ARF1A1C,BEX1	141.86	125.11	121.55	122	141.42	137.91	77.8454	121.998	108.021	140.98	117.809	81.1252	170.429	138.662	127.585	156.679	164.118	152.548	155.947	259.99	159.165	227.34	162.525	148.617	121.344	123.33	223.81	206.92	134.98	179	171.39	168.64
1	Bradi1g54007	AT2G41720	EMB2654	7.3	2.31	2.47	4.69	5.11	4.72	3.28905	6.71054	6.05872	5.07485	5.58259	5.21273	5.33623	1.86698	2.15604	5.07747	7.22598	7.55531	3.25625	2.74562	3.85736	2.55601	7.96667	5.29856	5.31716	6.21798	8.41	6.32	6.62	6.47	6.02	5.22
1	Bradi1g54030	AT3G63140	CSP41A	903.22	869.91	486.83	599.14	551.47	792.66	1417.14	1000.9	1316.84	1488.08	1651.82	1550.36	923.227	784.95	461.435	776.348	1034.77	1131.62	987.676	423.175	513.993	604.534	598.328	684.08	553.941	728.01	329.51	466.76	491.9	476.56	501.38	719.42
1	Bradi1g54160	AT3G53810	LecRK-IV.2	10.22	7.44	7.71	9.91	11.47	13.76	4.05754	10.7888	11.6987	14.8478	8.79493	5.92314	13.5344	7.98883	7.69388	19.3712	18.3703	14.0468	12.4307	17.7505	14.8565	16.2853	21.0395	19.4636	15.7518	24.3007	29.51	17.37	12.17	13.15	19.5	5.73
1	Bradi1g54180	AT1G32150	AtbZIP68,bZIP68	21.7	15.97	12.28	9.13	17.61	20.14	17.0562	18.2323	17.2409	25.4562	19.6862	14.4265	29.3158	15.0479	10.7815	16.8767	22.1583	23.3377	21.617	25.2225	27.2305	19.501	28.3792	33.234	20.4926	31.0407	16.38	18.75	12.35	12.51	14.04	18.26
1	Bradi1g54227	-	-	11.23	5.29	5.65	7.63	10.09	8.12	10.544	10.4129	8.53753	10.3687	13.6673	9.03473	9.15273	6.30585	8.10679	8.22736	14.0067	11.9875	10.9528	7.71472	10.0742	10.2496	14.9122	10.2844	9.40326	10.8111	11.46	9.18	7.17	8.26	8.96	6.05
1	Bradi1g54240	AT2G41870	AtREM4.2,REM4.2	59.52	31.87	25.11	43.77	57.21	49.56	60.9408	56.8468	84.7503	75.3359	71.6467	65.1268	70.6774	28.622	36.4651	73.3992	72.7217	101.95	69.6921	80.7661	91.5892	80.0071	106.394	73.3429	48.258	94.6361	61.95	46.24	35.86	31.49	50.27	35.99
1	Bradi1g54280	AT2G41820	PXC3	4.08	4.22	3.16	4.06	3.17	3.54	5.64294	6.98501	5.87911	4.06277	4.53762	4.60435	8.25891	5.6559	4.65528	3.993	5.49032	5.54131	3.13565	1.64003	3.31779	0.633025	4.83359	3.60081	3.32468	3.00725	4.65	4.45	4.03	4	3.18	3.33
1	Bradi1g54290	-	-	115.08	73.95	88.38	86.01	106.67	99.03	121.963	107.397	88.3282	103.153	107.915	104.848	153.596	111.859	121.022	120.238	115.386	162.354	125.072	113.957	189.503	89.9881	169.173	140.483	118.637	133.673	94.58	84.13	82.1	80.52	85.16	76.47
1	Bradi1g54370	AT5G25450	-	149.44	219.95	223.93	159.65	142.37	151.73	131.531	214.595	128.034	134.835	118.875	97.2798	233.399	285.014	205.377	153.057	122.982	142.413	179.249	333.444	229.584	239.374	158.859	232.162	233.147	159.254	180.57	232.17	223.01	223.4	207.38	146.97
1	Bradi1g54410	AT4G14930	-	14.41	10.08	12.58	13.39	13.51	12.4	8.38344	20.0702	12.8186	13.3653	14.6986	8.44564	10.903	13.5988	12.2122	16.4176	23.9772	10.5801	16.3333	28.1627	16.5661	23.9785	41.6462	22.3745	28.2388	23.1863	53.02	24	17.65	20.11	23.71	44.63
1	Bradi1g54490	AT3G52090	ATRPB13.6,NRPB11,NRPD11,NRPE11	28.02	41.07	43.79	39.42	41.74	45.82	29.1107	52.77	47.5646	54.1704	40.722	31.8102	39.0195	54.5089	39.5412	46.5569	43.7515	53.3311	33.6817	41.9852	34.2052	47.371	42.0297	46.7911	41.2451	50.0706	45.58	60.05	48.13	44.39	36.81	43.3
1	Bradi1g54680	AT2G32670	ATVAMP725,VAMP725	38.24	46.06	48.82	52.72	48.03	42.71	32.8037	58.5158	46.5886	52.9785	47.177	32.86	34.5565	48.7735	56.6118	61.8245	55.8835	34.0172	61.7239	79.5626	59.9387	94.9532	54.7231	46.756	47.492	43.6862	84.82	69.01	63.52	66.56	71.15	81.79
1	Bradi1g54730	AT5G62640	AtELF5,ELF5	37.35	20.22	19.49	21.33	22.93	20.12	42.1548	29.7904	24.688	23.4953	36.9724	32.0433	48.8505	25.1072	24.9807	22.4963	33.6809	43.1033	19.5903	8.16936	17.042	4.77602	40.1014	23.4573	21.8304	22.3887	23.2	25.14	23.19	25.95	24.38	28.25
1	Bradi1g54817	AT4G31720	STG1,TAF10,TAFII15	25.55	19.06	25.93	32.03	34.6	33.24	17.6139	33.1205	32.3082	34.6653	37.083	18.4627	25.9539	19.8292	31.7072	37.186	30.4224	28.914	28.3085	43.4101	42.6832	22.0243	47.4406	35.0886	36.6984	43.1949	43.9	40.09	31.74	35.4	35.29	33.85
1	Bradi1g54840	AT1G59720	CRR28	31.39	13.47	12.28	22.3	27.37	22.81	27.3754	14.649	23.9753	22.9149	38.5671	23.5896	23.0367	8.81595	13.8516	22.7658	33.0706	41.1046	18.5936	5.58705	18.4576	8.74348	34.1999	12.5858	13.1663	21.6394	19.52	17.47	15.31	17.23	21.66	25.07
1	Bradi1g54911	AT5G02280	TRAPPC4	3.59	2.37	5.27	4.1	5.56	5.05	1.69271	5.79689	4.78127	4.91546	4.13172	2.7616	3.38195	3.71155	4.82627	7.5937	4.27875	3.6834	5.1017	10.592	4.67095	11.6285	6.9472	5.07026	5.73017	7.19929	8.69	4.95	4.02	5.32	5.28	3.59
1	Bradi1g54940	AT2G14170	ALDH6B2,MMSD	39.04	21.55	18.38	33.82	39.19	41.8	32.2493	35.2634	36.294	47.3297	43.9247	29.963	33.3127	18.8178	31.4193	50.3761	64.225	41.2486	26.5994	24.8373	38.065	16.9625	43.5883	37.9074	43.3004	46.967	51.59	48.94	43.73	49.13	51.66	53.32
1	Bradi1g55000	AT3G52190	AtPHF1,PHF1	25.15	25.21	21.26	28.14	34.85	37.12	24.3139	35.7194	32.1449	38.928	33.1229	24.5022	33.3849	26.0622	23.7384	43.5131	38.401	27.5351	34.6358	41.6573	41.8442	36.8558	45.4605	39.7434	33.3815	36.8559	46.13	42.33	33.06	35.98	37.63	34.63
1	Bradi1g55100	AT1G45145	ATH5,ATTRX5,LIV1,TRX-h5,TRX5	825.7	535.55	665.18	483.45	771.1	729.28	669.869	837.817	549.529	649.659	620.171	679.349	1012.78	831.617	964.517	982.651	1043.66	1034.61	505.298	973.811	1170.59	723.295	1122.53	1003.45	841.739	850.075	1196.67	1430.06	1761.16	1535.52	1495.91	1397.44
1	Bradi1g55180	AT4G27990	ATYLMG1-2,YLMG1-2	44.04	39.45	45.61	44.68	49.46	60.56	52.3994	78.478	79.4375	92.9531	92.7909	55.4744	42.7193	46.6683	46.7347	57.6134	68.734	53.6931	60.3301	42.8462	72.0633	47.1147	79.1354	88.1628	111.927	102.052	62.08	71.41	83.95	85.45	76.51	71
1	Bradi1g55350	AT3G49500	AtRDR6,RDR6,SDE1,SGS2	6.17	4.22	4.44	5.59	8.13	6.37	6.27206	7.9751	6.04507	6.74486	8.47847	6.56569	7.28813	5.05662	6.30629	9.05489	9.47311	8.67084	3.92251	4.96211	5.57506	1.23464	7.44428	7.90897	7.86656	7.39532	10.54	8.14	7.03	7.76	7.03	5.42
1	Bradi1g55427	AT4G02590	UNE12	7.6	8.61	8.88	12.23	12.26	10.82	10.856	16.0864	14.8555	16.1133	9.25895	9.01021	8.22977	11.4735	19.5072	17.3053	13.0657	15.0333	12.7126	18.4583	19.0692	11.0767	16.7041	13.1046	12.0415	14.0235	19.54	15.58	16.25	15.59	14.78	12.59
1	Bradi1g55460	AT4G14615	-	40.95	39.41	37.63	43.18	39.16	46.11	50.6998	63.3986	57.4441	62.3245	64.8791	51.4093	67.6202	50.4048	46.3381	57.0745	66.3409	85.7909	56.3392	84.6772	93.1179	97.7502	83.8389	80.3715	57.6164	68.6283	68.89	60.42	46.55	47.66	47.88	48.55
1	Bradi1g55540	AT4G20740	EMB3131	2.61	1.44	1.26	0.85	1.99	1.28	1.89188	2.00159	1.5736	2.1637	2.19248	2.30431	2.81623	1.38609	1.44043	3.34881	2.29476	2.47606	2.14038	1.94003	2.83349	0	3.11144	2.02548	2.68511	2.54294	3.58	3.07	2.24	2.28	1.08	1.5
1	Bradi1g55577	-	-	4	2.39	2.27	1.89	1.9	2.8	4.05718	4.49186	4.61167	3.49804	5.38804	5.14501	6.22792	2.42657	2.64678	3.11178	4.14955	4.38302	3.48903	3.87026	3.76826	0	7.98282	4.60001	3.82094	4.89389	4.44	4.74	3.98	3.55	3.98	3.15
1	Bradi1g55667	AT5G48120	ASI3,MET18,MMS19	5.06	3.95	4.05	5.09	7.61	7.09	3.0401	12.4696	10.9972	12.1658	10.3715	4.50993	3.90073	5.75659	5.69956	10.111	11.0661	6.86088	6.74293	7.87504	13.2209	5.73411	9.02481	12.9532	13.0959	12.2599	12.36	11.68	10.79	12.86	10.72	7.47
1	Bradi1g55677	AT3G59170	-	3.26	2.14	2.9	1.99	2.84	1.29	1.85288	3.10705	1.25299	1.67171	1.9319	1.98074	3.03303	2.53931	2.30617	2.88441	3.30224	3.01818	2.11844	5.28026	2.57702	0	4.80122	1.85356	3.7349	1.28804	6.01	2.62	1.67	2.21	2.62	2.89
1	Bradi1g55690	AT3G59980	-	115.81	114.86	84.89	105.13	102	134.19	101.239	96.2512	139.038	159.984	168.441	102.846	106.121	101.728	81.4194	123.065	152.71	137.991	134.786	87.1109	113.001	107.692	83.9045	104.476	91.0506	111.339	67.74	120.1	133.11	119.88	107.31	155.9
1	Bradi1g55760	AT2G32010	CVL1	4.05	1.8	1.68	4.08	3.42	2.85	4.19756	3.83151	3.09633	3.87756	8.10665	5.24619	3.3489	1.77015	2.23547	2.83863	6.93543	4.23875	2.69119	2.98055	3.16144	0.521383	7.29581	2.9565	1.9285	3.33327	16.62	3.73	3.38	3.38	4.74	4.55
1	Bradi1g55820	AT4G19180	APY7,AtAPY7	18.56	9.01	9.78	13.45	11.71	10.61	15.0375	10.2372	9.15284	9.75715	13.5867	13.8196	16.5531	9.19545	10.4796	10.3571	17.0467	15.1944	13.0588	6.47806	9.62542	3.30526	18.3149	9.4619	9.36643	9.45338	16.26	12.05	11.75	14.72	11.56	12.21
1	Bradi1g55840	AT2G35736	-	9.22	11.69	15.3	15.55	15.54	16.52	12.4451	25.5703	19.0242	21.6852	15.5638	9.20235	11.7543	16.578	21.123	17.3885	17.923	19.1873	15.9238	14.1714	19.3561	25.8609	21.3281	20.9745	24.7102	21.3106	24.04	19.96	16.14	18.16	19.04	12.87
1	Bradi1g55954	-	-	4.31	3.03	1.46	2.78	3.42	2.24	2.75638	3.47318	2.25633	2.85093	3.99733	6.04195	4.04378	2.90787	2.01211	1.79482	3.34193	3.56492	3.62713	0.622876	1.44567	0	2.56492	3.35078	2.31548	2.43148	3.13	3.39	1.77	2.16	1.28	1.21
1	Bradi1g56000	AT3G22440	-	122.22	77.95	67.87	58.82	79.41	76.37	171.227	110.351	95.6002	98.104	140.038	145.699	179.878	77.1534	41.9527	95.3568	125.656	138.269	113.799	85.9302	116.34	63.4161	205.334	122.409	97.1223	117.08	83.76	95.76	81.4	81.48	85.97	115.94
1	Bradi1g56010	AT4G14830	HSP1	4.7	5.04	5.67	7.15	5.56	6.88	5.86987	9.10443	6.96536	6.7209	6.88243	6.2658	6.75033	6.97188	6.57241	8.9131	9.55747	8.75685	5.38771	6.23173	6.19823	5.93462	8.99824	6.11596	7.24688	9.75861	11.64	8.17	7.08	9.31	8.15	5.5
1	Bradi1g56057	AT5G22880	H2B,HTB2	27.02	30.29	48.89	45.76	50.87	41.98	32.8085	83.9463	61.6735	67.1731	36.1038	22.9777	27.4886	44.1048	49.122	67.5048	48.701	47.325	55.0555	134.23	90.8303	82.5742	67.4223	75.4295	87.2366	87.0404	140.6	58.97	49.1	53.58	60.13	28.6
1	Bradi1g56090	AT3G14010	CID4	26.14	15.79	15.69	13.79	12.57	11.92	24.1337	15.9778	14.5289	14.0118	19.6086	22.7636	29.6608	13.818	13.8412	12.4219	18.0433	19.978	14.445	11.8445	12.9508	14.3729	22.3849	16.8138	15.3555	14.5473	17.7	16.64	16.33	20.55	16.25	19.79
1	Bradi1g56167	-	-	2.24	2.02	2.75	3.5	3.71	2.2	0.880712	0.763311	0.382917	0.439955	1.3478	1.02015	3.88845	2.51473	3.49406	4.73266	6.5511	3.46489	0.800809	0.525426	1.57214	1.51289	4.66303	3.78431	4.02744	3.72356	1.13	1.61	1.33	1.1	1.57	0.97
1	Bradi1g56250	AT3G12630	SAP5	75.37	61.13	67.69	80.55	84.89	61.58	71.2782	71.7077	85.2425	76.5498	73.7728	70.5236	74.3613	70.9919	77.5979	63.8695	65.1057	89.548	52.5263	82.4857	60.5159	60.2738	53.496	49.0563	42.8636	49.923	78.87	67.89	55.52	68.04	73.97	97.14
1	Bradi1g56580	AT3G50820	OEC33,PSBO-2,PSBO2	7100.56	7139.18	7942.34	6882.03	6560.37	6633.49	8547.87	6289.16	7251.14	5926.59	6299.31	8628.58	7882.36	7891.28	8826.42	8244.12	7235.77	8780.32	8151.84	5615.32	7915.96	6443.1	6837.06	7123.03	7662.25	7548.56	5480.25	7185.44	7600.47	6794.1	6750.93	6118.27
1	Bradi1g56612	-	-	13.19	12.01	6.44	10.18	16.81	14.38	9.74325	11.406	10.2949	12.6221	18.1383	12.0177	16.5398	6.2234	8.32739	11.62	21.2975	22.7602	17.837	6.75925	12.1783	2.79048	19.5043	14.3223	13.5635	15.1135	7.71	8.02	9.43	9.34	9.99	12.09
1	Bradi1g56730	AT5G20935	CRR42	5.6	3.61	2.98	5.41	3.62	5.1	5.05572	6.89377	7.27036	5.69478	10.0348	6.00706	5.00574	3.56218	3.81259	5.67327	8.66295	11.9552	7.00527	5.88662	4.81408	6.28931	7.15641	7.42037	12.0268	6.77849	4.14	8.81	8.12	9.2	8.37	7.05
1	Bradi1g56800	AT1G26660	-	33.43	14.94	11.63	9.37	15.78	15.52	32.3168	22.748	16.7638	21.1015	27.5572	32.6756	37.4559	18.2651	17.2056	16.2803	28.4557	30.622	18.8244	19.6709	23.3674	14.9816	37.4079	21.3965	20.4031	20.2731	25.52	18.86	15.01	19.28	18.25	23.79
1	Bradi1g56922	AT5G57830	MyoB12	90.2	62.64	52.22	51.85	49.1	45.88	15.5548	17.3581	19.3193	24.8851	16.0975	19.5159	110.227	55.3894	37.3965	38.1828	50.6386	98.9273	59.2572	37.2666	43.8592	32.487	73.2244	77.606	58.9645	60.013	63.48	58.28	61.57	58.64	53.8	32.31
1	Bradi1g56960	AT1G79090	PAT1	19.62	11.48	12.85	12.56	15.15	14.81	20.2742	20.9118	15.9768	17.1704	20.5778	16.737	20.1715	11.4748	10.8618	13.8151	20.1948	14.3094	15.0056	8.91318	11.9159	5.91159	21.5829	16.3717	15.7259	14.7319	20.08	21.25	16.76	17.11	18.99	16.63
1	Bradi1g56990	AT5G22000	RHF2A	13.39	6.25	3.77	8.73	10.86	9.92	13.704	11.7079	8.12347	7.90384	9.92049	10.9468	24.7187	7.75812	8.88081	7.37618	9.79545	11.6443	9.27073	13.2696	10.5677	13.6608	26.8603	9.72541	8.59987	7.98268	10.41	10.52	6.72	9.47	10.99	20.64
1	Bradi1g57110	AT5G06480	-	145.57	105.5	117.68	128.93	147.27	120.54	117.067	143.967	101.722	115.99	136.909	102.683	136.59	130.073	139.064	123.919	163.591	161.927	169.744	234.638	203.887	199.381	220.812	206.692	154.162	178.586	235.19	180.19	151.47	156.94	167.07	155.67
1	Bradi1g57120	AT5G01420	-	4.93	2.36	1.74	3.12	2.63	2.54	11.2702	4.29663	3.81157	4.10541	3.37069	3.71603	8.54697	3.3666	1.57783	1.22583	2.8421	5.89995	10.7311	11.5479	8.42005	11.4548	12.9231	4.58455	4.20844	3.30215	4.41	2.29	3.96	4.85	3.28	7.34
1	Bradi1g57173	-	-	2.94	1.68	2.77	3.14	2.75	2.24	3.5469	3.64592	2.64411	2.09335	3.75165	5.30902	3.0494	1.4188	3.6647	3.19635	3.97103	2.70572	3.5476	2.91647	2.98261	3.31393	4.29413	4.73676	4.65689	3.20853	3.58	2.37	1.96	1.76	1.98	1.23
1	Bradi1g57180	AT1G14060	-	1.12	2.33	2.19	1.8	1.57	1.49	0.877943	1.71694	1.59523	1.77344	1.95533	0.920696	1.70178	1.67133	1.60577	1.58637	3.8231	1.37655	2.84899	2.16429	2.44921	1.95777	2.01296	2.47715	2.50358	1.56098	7.21	2.51	1.24	1.8	1.92	2.49
1	Bradi1g57200	AT3G52390	-	3.12	2	2.15	5.25	4.86	5.71	3.27694	6.26744	6.27461	8.21957	8.55049	2.90142	3.24712	2.89408	2.69114	7.0453	6.60828	6.1188	6.05123	8.90405	9.12099	8.51531	8.18516	8.06243	8.37196	10.7941	10.88	9.67	8.27	6.29	9.6	7
1	Bradi1g57222	AT3G09360	BRF2	23.53	13.32	9.92	15.42	18.49	23.32	14.5218	17.3161	14.1361	15.4784	16.0581	15.5744	21.1399	14.2565	13.1163	18.7193	19.2492	19.2166	22.96	16.5484	23.2866	20.7518	25.4695	22.3259	17.0463	20.4819	13.25	16.95	14.53	16.07	16.64	13.35
1	Bradi1g57430	AT2G16070	PDV2	5.48	4.22	3.2	4.25	4.11	5.68	4.13385	8.55703	5.34474	6.56588	8.51729	5.11429	5.35901	4.00242	2.61528	5.04099	9.64658	7.74342	4.70873	6.57634	7.26483	2.39635	7.0064	9.31521	10.5329	8.44174	7.14	10.41	7.66	7.89	6.99	5.59
1	Bradi1g57520	AT3G49790	-	7.33	6.75	9.94	6.37	9.38	6.2	10.8184	11.0892	9.39529	9.23115	10.7898	9.24375	9.07775	9.7147	8.93426	8.13285	10.256	7.01773	11.8213	4.41575	9.87146	7.64345	7.42525	8.29399	9.75241	7.45158	8.72	9.29	7.05	7.33	8.64	7
1	Bradi1g57546	AT4G07990	-	9.78	5.53	5.65	5.36	6.01	7.13	5.06131	6.24468	5.57652	6.57607	7.48267	7.91374	10.293	5.00297	5.50833	6.57499	8.22206	11.5536	7.90499	7.08068	8.16789	10.4739	13.0099	6.34607	7.46412	7.2908	9.97	7.65	7.43	8.83	7.62	5.08
1	Bradi1g57570	AT5G47620	-	6.27	2.16	1.7	3.66	3.97	4.45	3.71249	5.99659	6.08361	6.98456	7.10313	4.40921	5.1345	2.00165	3.36586	6.38565	6.77595	5.23422	3.72226	4.83466	2.92787	1.87454	5.47992	3.99521	4.6653	4.70946	10.35	6.74	7.71	7.49	8.59	10.16
1	Bradi1g58116	-	-	18.32	10.95	17.81	19.49	23.79	16.24	14.9626	20.4933	16.8092	16.399	26.896	24.7329	18.5745	15.6218	24.855	15.5395	23.3996	26.7897	16.2718	13.1053	18.8686	21.9855	25.6355	16.3011	15.6744	18.5435	14.79	9.6	12.88	11.76	10.77	8.81
1	Bradi1g58180	AT1G60170	emb1220,PRP31	74.06	51.36	48.56	61.31	64.99	53.34	85.9575	65.1259	53.616	52.0843	67.8464	73.5778	90.0617	61.6823	65.4277	56.1493	68.0258	68.5885	57.8447	60.6766	51.4333	45.4796	72.6652	56.1933	56.5434	57.0098	76.88	64.18	55.54	67.63	63.47	59
1	Bradi1g58190	AT3G10260	RTNLB8	23.16	36.76	42.4	34.98	35.92	32.05	35.1706	38.6571	30.0855	25.2164	31.0487	24.3223	45.0814	61.7173	53.1318	40.5054	29.3032	24.7348	34.6558	100.995	55.7488	105.16	35.7407	44.837	42.9815	31.3655	69.89	42.92	38	42.84	47.28	21.29
1	Bradi1g58197	-	-	5.55	7.88	10.52	9.65	7.37	7.51	10.4837	14.1704	8.11556	9.87626	7.04046	10.2045	8.61303	10.9369	8.36843	6.94046	7.50926	6.3811	12.4208	5.31931	7.66265	4.42996	7.3498	12.6738	12.2693	9.25207	15.9	12.21	12.12	8.66	8.99	5.84
1	Bradi1g58256	-	-	14.82	6.46	7.24	7.3	10.42	7.73	11.6314	11.6451	7.79063	9.33354	13.9781	13.6704	18.0551	9.24818	8.16436	9.56904	15.6083	18.1671	9.72124	9.19563	7.90011	7.31105	23.7191	12.6339	12.76	13.4421	16.56	11.69	9.96	12.78	11.09	8.34
1	Bradi1g58317	AT2G02770	-	2.23	1.53	1.8	2.28	2.53	3.25	1.16672	2.96899	3.08443	2.90625	2.52882	2.08138	3.33689	2.32523	2.49148	3.35286	3.94056	4.30753	3.39958	3.33484	3.53296	0.93741	5.28586	3.56573	3.24775	4.38023	4.72	4.02	2.89	2.51	2.58	1.82
1	Bradi1g58480	AT3G14420	GOX1	4273.06	3001.9	2380	2287.39	2953.77	3247.86	3240.35	1878.61	2421.02	2315.89	3004.07	3767.41	3723.64	2672.43	2386.54	3154.77	3776.3	4278.08	3300.33	2464.53	2672.83	2767.07	3663.47	2899.76	2057.61	2927.18	2537.14	3100.22	2693.38	2512.21	2716.93	3154.38
1	Bradi1g58530	AT1G30090	-	16.84	9.9	11.53	11.63	12.96	9.34	13.9474	13.3419	9.90444	10.8981	14.265	14.0761	24.0111	12.6436	10.0383	9.90918	14.0515	13.4667	9.23276	13.5758	10.7016	8.56565	13.5728	11.1027	9.36139	7.74504	13	14.98	15.11	13.9	14.95	12.23
1	Bradi1g58640	AT4G37210	NASP	17.78	10.98	9.17	8.43	13.9	18.2	11.1523	21.683	14.944	20.2331	17.9801	9.36566	14.4975	13.6292	11.0229	17.44	18.7441	15.6079	15.0207	24.6857	18.486	22.2617	18.9609	15.7629	16.999	18.6683	33.93	24.86	23.18	25.36	26.2	22.42
1	Bradi1g58720	-	-	7.53	2.76	3.21	3.24	6.75	3.44	3.42358	6.89825	3.77948	4.02498	3.46422	3.05592	4.52548	3.22757	6.23232	5.50654	7.39539	4.38925	4.59084	5.1328	6.25702	3.41863	8.79875	6.44419	8.35682	8.57618	15.07	12.18	14.18	13.62	11.4	7.97
1	Bradi1g58802	-	-	4.49	4.82	5.04	5.48	7.27	5.93	5.50057	9.52885	7.02056	7.63832	7.19039	7.38767	6.55692	6.48113	5.55014	8.00549	8.95031	5.49795	7.09634	9.22421	7.81783	9.69986	7.16137	9.18571	6.30408	6.2964	9.66	8.23	6.98	6.48	7.56	5.01
1	Bradi1g58911	-	-	2.53	1.6	2.59	1.36	2.55	2.46	0.745535	3.444	1.25771	2.63933	4.29423	1.05617	3.37719	2.12241	2.17677	0.67869	6.2544	2.93174	2.5491	1.97956	4.14524	0	7.33607	3.10133	2.8207	2.39729	2.75	3.98	3.8	3.62	3.12	1.81
1	Bradi1g58997	AT4G37530	-	73.76	135.27	144.37	172.39	197.98	152.1	77.3749	160.026	278.012	236.509	211.209	183.625	106.929	194.998	204.38	273.543	233.682	279.35	122.244	53.0709	153.1	47.9523	136.914	101.814	104.093	150.545	77.54	102.69	89.72	91.71	80.55	50.59
1	Bradi1g59020	AT2G23090	-	300.47	261.28	258.89	258.28	309.97	299.02	310.359	441.333	378.703	455.724	352.685	300.913	409.855	325.65	304.183	371.875	379.942	475.365	281.343	403.286	413.835	403.457	373.512	323.867	257.45	313.101	363.97	317.97	249.43	243.25	254.22	236.99
1	Bradi1g59100	AT3G26850	-	27.89	11.25	9.9	12.93	12.28	10.03	26.5794	13.4746	11.342	10.3678	21.3708	22.9804	29.929	10.7306	11.8976	10.0232	18.8364	20.6231	14.3278	7.6975	9.22891	5.77671	25.5887	11.3624	11.6717	9.77141	14.83	12.26	13.07	13.77	11.89	13.01
1	Bradi1g59110	AT1G69410	ATELF5A-3,ELF5A-3	515.83	457.2	471.92	480.09	521.96	519.61	448.82	537.432	475.163	589.313	570.815	464.462	521.217	473.171	510.793	597.792	649.493	607.124	620.994	856.852	744.534	855.938	653.134	635.647	587.315	607.886	727.18	637.64	607.46	598.25	589.88	567.67
1	Bradi1g59170	AT1G13900	PAP2	36.76	31.42	33.12	40.46	38.61	39.25	37.3609	44.5855	35.0568	36.1338	33.6881	29.3041	39.5987	35.0393	39.5908	32.7144	39.2146	36.7062	34.0039	49.6268	47.1343	44.2355	54.2032	51.6981	41.6955	46.8267	69.45	55.05	51.75	51.83	53.44	40.45
1	Bradi1g59210	AT3G46290	HERK1	0.52	0.9	0.98	1.36	0.93	1.16	0.52088	1.491	1.46187	1.70015	1.18964	0.215405	0.951438	0.697099	2.20771	3.36755	1.60914	1.51563	2.13978	1.63786	1.45656	1.18572	2.10391	1.65966	1.63116	1.75192	2.84	2.24	2.36	2.89	2.99	1.41
1	Bradi1g59500	AT3G01440	PnsL3,PQL1,PQL2	306.2	210.19	205.75	221.38	287.68	274.78	294.964	294.211	302.303	300.074	342.367	336.139	345.886	264.808	240.916	304.315	332.351	402.298	322.179	194.198	346.507	267.774	363.175	337.752	290.007	351.52	201.69	338.49	297.05	290.88	350.06	353.64
1	Bradi1g59650	AT4G21790	ATTOM1,TOM1	72.05	38.2	43.88	52.25	44.56	43.48	57.1808	49.9187	39.5708	40.1898	50.9685	44.6615	65.6344	41.767	48.0636	46.7862	58.3347	65.8635	50.7718	55.5726	42.8698	35.2519	61.1458	45.8673	46.5059	41.8348	63.72	47.95	42.93	49.1	49.47	49.61
1	Bradi1g59740	AT3G20480	AtLpxK,LpxK	22.22	5.88	9.6	10.27	9.02	9.4	17.2234	7.0102	6.34684	5.81389	13.065	12.2623	26.8848	7.7334	6.0065	7.36264	12.6872	20.2563	7.80057	3.63622	6.55955	3.27407	14.5489	6.35969	6.96328	8.38604	8.54	9.91	8.95	8.76	9.16	9.13
1	Bradi1g59830	AT3G55740	ATPROT2,PROT2	20.68	19.03	17.11	25.45	25.04	18.78	23.2848	24.2291	17.8897	22.7569	22.8794	18.3472	24.9607	21.4975	22.7857	22.2442	23.844	24.4942	17.0143	19.5929	24.3031	21.6417	20.6179	25.8852	17.9501	23.5192	22.44	19.64	18.31	20.38	22.09	15.67
1	Bradi1g59930	AT5G60980	NTF2	8.48	10.08	8.82	11.5	11.88	12.94	6.79377	16.4982	14.5706	20.5621	11.3642	6.31087	8.75786	10.2371	10.1869	17.8881	16.6344	9.64417	12.7861	19.0638	16.6012	17.9921	16.1031	19.6555	18.973	17.961	26.73	25.15	17.39	19.35	20.62	15.18
1	Bradi1g60010	AT1G18580	GAUT11	15.24	11.01	9.21	15.05	16.24	14.96	10.8273	15.3154	15.3161	16.9865	16.0333	11.4598	17.2725	11.1929	14.5713	15.9789	17.7268	12.5121	14.8256	20.4832	17.5237	23.1557	23.6132	17.0373	12.8362	15.7623	24.8	15.06	17.37	19.72	20.73	21.91
1	Bradi1g60030	AT5G47640	NF-YB2	196.56	173.42	170.78	137.92	106.73	107.88	227.765	158.304	113.018	127.836	169.252	184.474	188.579	206.842	116.03	83.5887	126.902	177.962	170.057	82.9641	148.513	58.4668	192.306	134.5	160.809	146.74	96.92	128.21	142.63	143.68	137.06	107.31
1	Bradi1g60150	AT1G54140	TAF9,TAFII21	38.32	22.85	29.06	33.66	32.74	23.99	40.2228	36.3601	28.1615	28.0167	35.7187	33.8366	43.261	26.8194	36.7754	30.8335	36.6166	50.7438	31.5251	39.1407	40.6387	31.0184	52.2088	28.3319	30.9822	26.9639	43.83	33.55	31.07	36.41	31.2	31.91
1	Bradi1g60392	-	-	3.26	4.43	0.71	1.35	2.18	2.38	6.45696	3.78541	2.1854	1.38346	1.67515	3.66583	6.29771	4.82358	1.64837	1.06061	2.38285	2.74602	4.10076	2.35698	4.31489	0	8.19592	9.11912	4.44849	6.4959	2.48	2.98	3.62	3.38	3.16	1.99
1	Bradi1g60450	AT1G53710	-	15.66	10.21	13.52	11.69	17	14.33	9.63566	16.1748	14.4222	15.5625	15.4299	12.8172	18.5059	11.9497	13.85	15.7447	17.2845	15.6614	13.96	20.0032	18.0643	13.0228	19.8429	15.8583	15.4845	18.935	22.18	17.79	17.38	20.17	17.8	13.49
1	Bradi1g60620	-	-	11.28	6.99	6.45	8.11	11	9.86	8.54365	8.68428	7.88489	8.37697	8.88248	7.84943	12.04	7.35431	7.62516	10.2539	10.253	9.15831	10.8252	13.165	10.6821	7.19298	12.8418	11.0933	9.61514	9.08754	11.77	10.97	9.57	8.75	11.6	6.81
1	Bradi1g60630	AT5G52210	ATARLB1,ATGB1,GB1	9.53	3.81	7.08	9.29	10.36	8.81	7.22202	8.31035	8.04252	7.19885	8.12838	5.30966	6.88982	6.96498	8.52073	9.17119	9.20595	10.034	8.20559	10.9946	11.2488	6.70291	10.6259	8.01727	9.17545	7.24858	13.15	9.83	9.6	9.35	11.64	10.18
1	Bradi1g60660	-	-	5.85	1.34	1.69	2.36	3.39	1.47	2.97542	3.24211	1.39638	1.31863	3.70827	8.45545	6.69546	2.40846	1.74669	1.51476	4.95802	4.7255	4.13133	7.72581	7.32672	3.66955	6.49387	2.81495	2.31483	2.7583	2.74	2.28	1.57	1.91	2.07	1.36
1	Bradi1g60700	AT5G58220	ALNS,TTL	60.45	30.72	29.17	33.02	42.16	38.14	60.6274	45.1171	34.9665	40.3562	53.1274	58.3894	83.3887	43.0377	44.0014	42.9066	54.4185	64.7062	52.1015	45.7183	42.7662	33.628	51.8963	36.6784	37.3075	42.0418	61.78	46.49	45.37	41.74	45.08	42.5
1	Bradi1g60762	AT1G02170	ATMC1,AtMCP1b,ATMCPB1,LOL3,MC1,MCP1b	7.39	6.19	4.94	8.98	6.38	6.81	8.82039	10.3558	6.15866	6.68154	4.97097	12.7038	9.74477	5.77496	8.19838	7.44577	5.6074	11.2582	3.44822	2.57763	6.16988	2.98733	7.36346	6.23918	5.228	6.36167	12.39	14.35	10.85	11.02	12.04	13.08
1	Bradi1g60910	AT2G35770	scpl28	2.67	6.79	3.29	4.64	3.54	3.01	3.39772	4.20398	4.51736	2.87563	6.14353	2.70031	5.51781	7.96804	4.47847	4.34484	5.44389	5.49243	2.6715	0.565293	1.36872	2.92307	1.40762	2.86257	3.99131	2.56517	3.43	6.39	5.88	5.25	6.66	1.96
1	Bradi1g60977	AT1G22140	-	81.99	73.8	58.42	80.7	72.58	76.55	86.9014	91.2858	78.9822	83.3701	92.8306	74.6861	112.057	74.621	55.6169	78.3987	78.5115	123.25	92.0827	167.146	124.103	145.564	91.8652	94.5826	86.3132	101.747	79.1	58.89	57.53	59.66	62.21	51.23
1	Bradi1g61100	AT2G02880	-	16.04	10.61	9.58	13.27	15.94	14.97	17.567	9.73216	13.1976	14.1299	16.5726	13.7016	17.7715	11.5906	11.3801	13.1566	16.7166	18.8481	14.0921	12.091	15.6633	5.63323	19.6577	11.0313	9.73916	16.2488	16.13	14.16	11.69	12.88	11.94	12.79
1	Bradi1g61110	-	-	5.06	4.09	3.53	1.21	4.54	6.25	2.53794	4.63665	3.94598	5.65514	2.32555	5.59371	9.18739	3.95928	3.40807	4.89003	4.79451	6.77722	4.90529	8.16821	6.38405	20.8897	6.64451	8.57126	5.20723	8.41666	9.03	19.73	6.87	7.08	22.48	13.26
1	Bradi1g61180	AT2G02970	APY6,AtAPY6	13.11	7.5	7.22	12.94	11.03	10.51	7.53722	6.71765	6.25769	7.72353	8.40552	5.94681	12.2186	5.76308	10.2085	10.5893	13.4192	10.5942	11.437	16.7303	11.1488	14.1682	11.6806	8.22341	8.30592	9.06817	12.46	8.05	7.75	8.83	9.74	7.75
1	Bradi1g61200	AT3G01150	ATPTB1,PTB1	28.45	20.19	20.62	24.83	24.05	22.64	26.637	28.0948	22.4901	22.2003	28.0397	27.9469	33.7105	27.1841	26.6759	25.6864	28.2696	27.7784	25.921	26.4897	22.0098	21.6598	26.6664	26.4931	23.1609	24.0702	39.9	32.57	25.38	28.4	26.59	26.39
1	Bradi1g61365	-	-	2.84	0.79	1.6	1.78	1.68	1.74	2.50168	2.14813	2.11394	2.45667	2.91679	1.65266	1.85488	0.992909	1.30836	1.72375	2.29726	3.108	1.27689	2.78975	2.36829	2.42707	4.19806	1.51899	2.06369	1.86002	1.4	1.18	1.03	1.48	0.7	1.44
1	Bradi1g61465	-	-	1.44	1.54	2.91	3.13	4.36	1.12	4.78109	6.47108	4.11686	5.32184	3.26903	1.96652	3.50398	2.06162	2.85509	3.15451	2.88456	2.22004	2.81161	4.51809	10.0363	7.62346	4.15887	5.00271	2.92021	5.60243	3.51	2.38	3.16	2.98	2.59	1.82
1	Bradi1g61510	AT1G48240	ATNPSN12,NPSN12	36.78	14.83	15.23	19.49	28	25.11	24.8787	22.4548	18.8547	18.2716	27.1129	24.2375	33.952	21.0593	17.8511	18.4967	25.4338	34.4057	20.7873	22.8145	23.0871	17.6133	32.6963	24.9072	18.2093	21.3792	27.82	19.75	23.14	26.85	24.27	25.93
1	Bradi1g61630	AT3G56750	-	5.05	0.85	1.17	2.09	2.88	3.09	2.01621	4.09147	4.98692	4.59815	3.46132	2.36515	2.88798	1.38096	1.74624	4.28221	3.47373	4.80567	1.44972	2.41938	4.09147	0	3.77984	3.12382	3.83356	4.86508	2.15	2.82	2.4	2.96	4.79	2.73
1	Bradi1g61637	AT2G41140	ATCBK3,ATCRK1,CRK1	41.45	32.96	25.64	32.75	46	33.45	37.3487	36.1348	34.9209	35.7513	44.8974	36.7198	52.5306	26.9372	21.0273	46.5702	47.1417	34.0903	36.3793	32.8141	40.4525	26.9567	37.2721	27.2578	18.2438	22.8657	47.13	38.07	33.02	33.06	40.13	41.74
1	Bradi1g61720	AT3G04970	-	10.79	10.78	10.75	13.47	12.2	10.45	8.96063	11.935	10.3741	10.3914	13.087	9.65129	12.0374	8.69343	11.548	13.5668	12.0446	13.1147	12.9095	22.5737	17.3911	25.1751	15.2855	12.6165	11.4689	12.2368	18.46	10.95	11.92	12.86	14.47	10.27
1	Bradi1g61800	AT4G21860	MSRB2	70.85	66.14	78.5	75.2	74.51	61.99	55.7281	72.762	63.3805	67.0486	69.0555	48.7666	82.9623	69.9013	82.5932	84.2483	69.4921	75.5449	58.5559	93.8133	86.1905	66.5279	67.7348	72.5478	56.583	60.1193	89.82	73.76	71.34	75.47	79.33	63.63
1	Bradi1g61820	AT5G10780	-	71.53	55.61	72.09	50.15	49.38	42.49	64.9597	66.3819	53.4709	60.7651	63.5411	69.5625	99.4745	83.3599	78.7078	62.3267	77.7925	91.0233	80.8653	74.6474	60.9716	58.1543	85.0299	73.7513	79.6886	58.814	94.51	72.63	66.72	72.18	64.59	53.92
1	Bradi1g61920	AT3G07950	-	3.99	2.58	2.1	1.7	2.43	3.75	5.82338	2.35662	4.11561	3.92734	8.67525	4.14607	7.30749	2.04035	2.92076	3.40451	5.25657	4.99248	2.61177	1.43435	1.01911	3.60048	3.57256	2.70739	1.84315	2.95261	2.71	2.44	2.83	2.45	2.49	1.47
1	Bradi1g61930	AT3G63080	ATGPX5,GPX5,GPXL5,MEE42	150.14	75.24	95.04	102.2	132.17	105.54	135.85	108.784	94.7721	99.858	139.937	113.202	142.04	96.4864	92.8279	104.847	132.849	138.947	99.2072	77.3958	98.1741	65.6097	168.1	90.3962	70.5026	104.57	104.3	92.08	84.59	101.11	97.37	113.95
1	Bradi1g61986	AT5G52480	-	13.04	4.06	3.95	5.58	6.59	7.95	6.18575	6.55684	8.68581	20.2779	15.7623	7.77526	14.1706	3.56266	2.97664	12.2916	13.5871	12.1442	9.27591	9.03483	17.4389	24.5183	8.12129	12.7826	5.46071	14.8759	10.72	7.84	7.68	8.83	13.79	34.33
1	Bradi1g62007	AT5G13690	CYL1,NAGLU	9.41	6.3	4.62	7.84	7.98	7.48	9.23783	6.29769	4.51653	6.11604	4.27837	4.59064	11.7842	3.72316	6.34375	9.7325	12.4257	11.6147	4.62418	6.11935	8.2482	5.58687	13.7283	9.04374	10.3323	11.5478	13.25	4.83	5.28	4.91	5.34	4.61
1	Bradi1g62020	AT1G09920	-	30.48	19.3	21.76	22.59	28.92	25.6	18.3244	26.3638	23.1858	26.2697	23.7748	18.0749	25.7121	21.2678	22.3841	28.4587	27.5333	26.2181	24.7015	24.6384	31.3756	38.5716	32.4278	30.5607	24.4241	30.7718	31.41	24.44	21.88	23.47	27.77	24.88
1	Bradi1g62210	AT4G23460	-	64.05	28.21	26.43	32.86	40.13	33.95	45.6315	36.3614	35.4917	38.114	53.7996	48.8988	58.8409	26.8472	28.6365	37.2188	53.6094	40.8099	50.6888	36.5691	32.5743	34.6344	61.4651	36.8458	33.2121	34.0881	63.56	45.89	45.63	51.5	51.91	53.18
1	Bradi1g62257	AT2G41500	AtPRP4,AtSAP60,EMB2776,LIS,PRP4	10.97	5.47	3.96	5.13	9.55	6.6	12.14	7.90898	6.95302	7.78432	9.84943	11.3211	12.7776	5.62297	4.96134	7.03364	8.68407	5.35578	8.21425	5.21019	7.70215	8.61304	11.748	7.45352	6.15056	8.36997	10.52	6.6	5.69	7.17	6.02	6.39
1	Bradi1g62310	AT1G65290	mtACP2	34.59	34.17	33.56	39.69	39.41	37.16	23.7129	45.9491	36.2241	54.5401	44.9277	28.8613	34.7889	33.6784	35.2175	51.763	45.0752	47.1842	44.6637	58.4905	53.9145	70.5005	51.9205	55.3723	47.9361	54.8017	59.5	50.73	49.51	41.94	51.48	48.13
1	Bradi1g62350	AT3G56580	AtRZF1,BTL02,RZF1	10.96	10.68	14.16	13.36	12.58	11.83	12.5468	15.1791	13.9943	13.7594	12.7691	10.5042	15.0354	15.0593	14.7948	13.2441	17.4428	11.8096	12.2726	22.9329	11.9607	13.7789	14.7265	16.0929	17.3214	15.201	24.93	21.3	19.62	16.83	19.48	13.2
1	Bradi1g62410	AT5G18660	DVR,PCB2	81.12	190.9	163.25	118.52	71.53	71.54	120.496	168.022	149.372	156.529	141.644	118.233	177.851	216.128	141.726	120.385	97.3703	86.6349	140.619	50.8053	66.8992	30.0757	74.9381	146.113	165.396	118.186	80.46	138.03	158.18	128.74	103.21	69.15
1	Bradi1g62450	-	-	4.09	3.15	3.92	3.39	4.22	3.86	2.69779	3.02645	2.76603	2.932	4.63051	3.27531	4.13025	3.48016	4.54958	2.29825	4.28608	4.14594	4.23739	5.69569	4.20213	3.92258	3.75913	4.99381	3.3847	3.1289	4.12	3.61	3.53	3.29	3.4	2.26
1	Bradi1g62460	-	-	2.62	2.28	4.03	4.01	1.71	0.92	1.74622	2.03769	1.16059	1.04132	2.11291	1.26057	2.94222	3.43412	5.43763	1.38162	2.35727	2.36034	1.99879	2.51338	1.50962	0.991592	2.60379	2.64607	3.14415	2.28496	2.38	2.13	3.22	3.41	2.96	1.41
1	Bradi1g62507	-	-	2.83	1.37	1.32	1.59	3.26	2.71	4.90542	3.64562	3.06677	5.07359	6.91203	3.5136	4.31612	1.20418	1.45338	3.79061	4.13704	6.3727	0.766409	3.757	2.63171	1.42748	5.36921	1.14752	2.13874	2.80892	3.24	2.44	3.12	2.35	3.56	2.58
1	Bradi1g62520	AT5G18630	-	6.03	3.48	4.1	6.35	5.85	4.53	8.02027	6.0177	3.84051	4.99961	7.55474	5.79689	7.94393	4.93572	5.63822	3.74519	6.01404	6.7688	4.88462	3.60806	4.2842	2.01977	6.78616	5.06878	2.49145	3.76738	6.01	3.58	3.16	3.98	5.29	7.91
1	Bradi1g62700	AT3G05480	ATRAD9,RAD9	5.05	2.15	2.39	2.15	1.7	2.53	3.89283	4.33689	2.66522	3.5635	3.95233	2.62055	6.03305	2.67441	2.17938	4.37494	4.22365	4.74754	5.50955	5.05092	8.85668	3.25033	7.90304	4.8252	4.72046	4.97554	6.18	4	3.42	3.93	4.97	3.09
1	Bradi1g62860	AT1G56220	-	140.82	84.1	94.84	80.1	120.54	96.61	159.722	160.69	112.842	108.797	126.579	137.574	148.185	132.353	100.094	96.3652	138.901	169.901	77.1601	114.931	123.059	68.8404	161.067	112.984	104.626	103.834	53.47	87.01	79.81	81.57	77.26	100.74
1	Bradi1g62950	AT3G16760	-	179.32	77.43	86.12	76.03	96.37	78.81	179.471	86.7025	82.9522	80.3041	143.657	171.408	181.794	95.1562	87.9109	73.697	129.91	179.788	93.6416	52.2782	70.2627	49.625	162.264	61.9532	60.4278	67.4956	79.07	63.65	72.88	67.92	70.67	89.46
1	Bradi1g63140	AT3G10915	-	9.35	5.8	8.44	11.61	11.43	7.51	4.2537	6.15155	5.76499	3.99884	5.40571	5.95981	10.503	7.41885	7.3401	6.94766	10.1965	9.63219	7.44048	10.3563	9.71396	15.4061	12.0307	7.97163	9.58475	8.29207	10.03	7.45	5.92	8.27	8.38	8.95
1	Bradi1g63147	AT2G40600	-	32.71	25.21	40.32	49.45	56.33	42.08	25.5908	47.1379	49.5376	45.3329	33.7117	19.0441	35.4882	37.5624	55.1875	58.428	43.4972	38.6301	42.6953	58.0784	58.6127	44.9856	48.6378	51.4568	47.8767	51.5333	54.38	44.13	46.52	46.89	54.94	45.74
1	Bradi1g63190	-	-	77.81	49.5	35.75	46.15	56.84	55.63	52.5005	46.5043	71.9385	83.2211	78.2941	50.8958	76.8043	48.539	51.1484	88.0413	108.688	89.3914	88.0128	44.4295	82.3993	42.91	82.9555	61.6379	48.7214	69.9726	63.94	63.99	56.9	52.2	63.65	64.68
1	Bradi1g63300	AT1G03600	PSB27	469.51	588.99	459.07	603.53	570.14	650.66	547.683	630.758	857.561	814.482	711.056	530.823	580.082	706.517	552.764	802.739	837.807	814.25	646.855	319.74	553.915	317.22	577.8	519.487	513.069	713.804	339.94	547.25	520.98	457.55	490.66	634.84
1	Bradi1g63470	AT2G37975	-	6.8	4.89	10.18	7.39	8.92	3.97	3.14521	10.3137	8.49085	9.46034	7.29565	4.39561	7.89159	8.43234	15.4583	10.2838	10.3837	9.79658	9.33818	17.1001	11.815	17.6908	13.4232	9.60131	7.97166	10.9201	11.76	7.94	7.77	8.99	9.31	9.41
1	Bradi1g63540	AT5G38460	-	1.21	2.48	1.74	2.62	3.72	4.35	1.24128	5.59712	4.61565	6.02463	3.24241	2.80956	2.75485	2.5544	2.84751	6.4851	4.25497	4.49855	4.21756	4.16626	4.8901	6.93655	3.40975	4.90254	3.56385	5.37781	5.38	5.01	4.4	4.89	6.1	2.78
1	Bradi1g63630	AT5G18270	ANAC087	51.4	27.34	47.77	48.95	42.68	22.43	75.4454	50.7947	48.5014	44.7735	80.3244	57.5494	48.5615	48.7623	53.9613	41.186	48.4031	49.9733	51.9339	46.25	50.1751	37.9258	53.4013	30.1517	35.8127	30.2184	26.08	28.79	35	39.38	37.15	54.54
1	Bradi1g63720	AT1G55530	BTL06	49.42	32.34	34.42	40.41	46.77	35.01	49.8006	48.7663	44.8224	50.6448	57.4224	43.9929	61.4966	46.2568	48.5056	35.6018	48.9309	54.162	30.8867	43.0701	48.7548	27.6362	47.2016	45.0334	45.8722	52.0772	29.23	36.28	40.79	43.35	45.31	55.31
1	Bradi1g63740	AT3G45400	-	1.32	0.81	1.46	1.15	3.22	2.39	1.31437	3.13931	2.70879	3.82753	3.30088	3.27212	2.53429	1.14383	2.45376	2.84881	5.09607	3.83891	3.08757	2.38037	4.96256	6.27333	4.85586	3.41321	3.45621	4.59776	3.5	1.99	3.09	3.09	2.78	2.43
1	Bradi1g63805	-	-	2.82	2.78	5.12	4.23	5.3	3.12	3.08001	4.87825	5.44232	6.39678	2.81971	2.886	5.83291	5.34276	4.58601	5.53329	4.00502	3.22155	2.58921	6.21339	7.00893	7.61274	3.71233	5.9261	4.36827	5.45191	3.79	4.19	5.56	4.94	4.96	7.87
1	Bradi1g63860	AT3G56490	HINT1,HIT3	152.31	106.02	124.81	112.67	121.37	134.64	136.119	148.691	120.088	153.851	145.948	137.161	166.739	107.422	128.994	124.752	165.873	175.25	127.194	185.895	177.063	118.639	194.822	159.018	154.386	171.846	152.68	157.66	140.12	142.31	135.95	132.21
1	Bradi1g63890	AT1G48175	AtTAD2,emb2191,TAD2	0.67	0.95	1.18	2.06	2.51	2.1	0.208458	3.2197	2.68634	4.07924	1.12464	1.39396	0.7782	1.525	2.17096	3.82596	3.0761	2.71425	1.71687	4.00105	3.10948	1.94538	1.95185	2.81257	2.74632	3.64593	2.71	3.17	3.29	3.3	1.7	2.35
1	Bradi1g63940	AT1G36050	-	56.53	34.67	25.84	29.69	35.32	37.13	34.4057	40.1812	27.7234	34.0618	40.272	35.5371	50.768	28.6552	25.7207	32.5655	46.4148	52.1602	40.2394	49.8283	37.3801	41.2912	60.0046	39.4235	29.6278	39.1995	66.57	46.73	42.25	38.56	38.18	39.96
1	Bradi1g63960	AT3G48890	ATMAPR3,ATMP2,MAPR3,MSBP2	6.89	6.23	6.67	9.8	10.19	9.77	8.58623	14.4658	14.2417	18.8017	11.1264	5.26511	9.9794	6.53673	11.0157	16.1303	17.0414	12.7765	12.1967	27.4309	20.5732	15.2843	17.4505	19.2018	12.1589	15.8989	19.65	18.02	9.48	13.4	15.28	12.64
1	Bradi1g64020	AT3G43810	AtCAM7,CAM7,ZBF3	38.16	48.16	66.99	75.07	71.65	46.11	49.3974	61.9978	80.4661	53.187	33.9412	37.5057	43.0646	61.349	74.7504	77.4158	52.8242	50.3833	60.1282	111.424	77.391	76.8875	70.5611	65.9881	63.9339	54.7165	101.27	72.76	62.7	63.19	70.18	67.18
1	Bradi1g64040	AT5G21170	AKINBETA1,KIN&#946;1	55.56	23.54	29.46	22.89	22.94	24.41	49.2823	27.1291	19.2973	26.4578	35.5609	44.7826	70.7901	26.3923	29.8654	27.7756	36.1329	54.7384	35.6146	36.1334	40.2302	27.9793	59.3535	38.9575	33.9567	39.5775	47.36	34.98	32.46	37.28	35.96	33.29
1	Bradi1g64070	AT1G09420	G6PD4	4.56	3.2	1.22	1.7	2.73	4.33	8.80562	7.38029	2.96422	5.75655	10.5616	6.42338	5.02576	1.75074	1.20398	4.08374	5.82155	5.6378	2.46063	6.01648	4.39547	2.10193	6.01191	5.14684	3.47223	5.04431	7.39	4.67	4.29	3.87	4.18	3.64
1	Bradi1g64200	AT5G26790	-	3.38	1.14	2.19	2.07	2.81	1.76	3.82672	2.50411	1.35778	2.91426	3.48063	3.06679	6.0985	1.38923	1.91443	1.32098	2.31373	6.44816	3.20668	3.28018	2.45816	2.18258	3.76867	2.70324	2.79231	2.32658	1.54	0.93	0.76	1.39	1.36	2.44
1	Bradi1g64250	AT5G52840	-	111.64	91.66	89.23	88.99	108.16	117.69	79.764	113.123	97.5156	125.027	110.074	99.4954	111.455	88.9683	88.3593	112.431	127.944	123.831	119.211	165.086	167.278	146.111	162.272	130.511	134.037	151.504	133.96	130.22	112.77	115.41	124.2	124.81
1	Bradi1g64410	AT2G47330	-	13.86	9.53	8.55	8.84	9.84	10.28	10.4266	13.2195	9.94755	12.0653	12.2989	9.8845	14.2426	9.69049	8.89268	9.2757	11.8343	10.3221	10.4954	8.0547	10.5592	9.97809	16.2892	13.2235	10.407	12.8721	18.81	15.24	14.02	15.86	13.54	9.76
1	Bradi1g64420	AT5G26850	-	13.89	11.33	8.18	10.14	14.18	12.01	9.00398	14.4534	15.0913	15.6399	14.9054	12.3504	12.243	9.02068	11.6071	16.5385	19.5136	14.415	12.0036	9.58271	12.7127	9.2119	15.6918	14.5094	15.0092	15.6271	18.48	21.82	19.02	18.75	17.81	15.44
1	Bradi1g64452	-	-	4.86	2.89	3.99	4.02	4.89	5.04	4.25266	4.46717	3.97994	4.12641	4.1874	5.99122	5.60041	3.65893	5.08621	5.62529	5.17282	4.05406	5.52157	6.61477	7.19907	6.22617	6.78898	6.65005	5.36161	5.92235	6.49	4.16	4.78	4.12	4.6	5.67
1	Bradi1g64460	AT4G02020	EZA1,SDG10,SWN	47.62	21.86	19.33	20.17	19.3	21.21	44.7829	17.0147	13.2965	13.049	23.1094	34.1597	55.2082	16.9741	16.5051	9.27569	25.4288	33.2741	19.1569	14.8019	14.5971	11.507	30.8672	18.6919	14.6244	14.3102	28.46	17.45	17.71	22.54	20.33	21.67
1	Bradi1g64540	AT3G62410	CP12,CP12-2	589.77	541.01	502.47	618.15	642.79	626.95	701.276	674.791	758.8	855.346	699.599	622.004	784.306	651.789	622.626	781.58	739.21	999.006	580.141	731.726	649.091	602.095	629.855	873.115	597.098	742.917	716.32	707.85	679.33	621.1	738.21	575.34
1	Bradi1g64580	AT1G56350	-	1.56	1.46	0.74	2.44	2.27	2.42	1.86917	3.24936	2.25997	5.17972	3.74717	1.98283	1.89366	0.865513	1.86609	5.51775	4.48057	2.25509	2.03354	6.00014	9.15139	8.58316	7.44606	5.74407	7.12716	9.82862	7.86	6.57	6.46	7.21	6.3	6.54
1	Bradi1g64780	AT1G09160	-	3.88	2.29	3.75	6.58	4.93	4.01	3.79649	7.01167	6.805	6.95575	5.94335	3.91305	4.32324	3.76285	6.16907	8.82554	5.12833	4.61249	2.98415	7.23648	5.96397	5.23644	4.66885	4.52718	5.64141	5.72879	6.55	6.12	5.78	5.65	6.48	2.98
1	Bradi1g65000	AT2G30260	U2B''	27	16.88	17.06	22.81	25.93	27.24	23.2512	30.9696	26.0977	30.6522	33.0815	19.3832	32.9385	26.8556	25.2077	30.0991	35.0508	35.8123	23.3878	25.472	25.3693	28.1542	34.7869	27.5497	27.8101	28.6665	49.05	34.96	29.44	34.42	32.44	33.66
1	Bradi1g65015	-	-	21.04	10.39	7.84	8.88	13.46	14.82	13.9175	14.1741	11.4164	13.0688	18.5896	15.4662	31.2975	10.0234	10.5064	16.0311	20.4864	30.2429	9.45284	10.5708	12.5508	9.11854	27.9075	19.0373	14.2923	17.8152	20.07	15.73	12.53	12.98	12.9	11.94
1	Bradi1g65060	AT5G05360	-	43.83	34.03	31.08	43.99	52.81	38.25	50.2297	35.8341	40.5761	43.5765	54.9247	44.8353	49.3313	28.2261	40.4621	46.1584	53.6433	58.0631	49.7597	41.9721	45.0257	69.6383	53.3342	37.158	34.1222	43.9134	52.49	37.34	36.31	34.75	47.28	40.59
1	Bradi1g65081	AT2G38480	CASPL4B1	24.46	8.42	10.51	20.13	21.01	14.34	21.5095	21.5832	19.3065	22.8743	26.9067	22.9916	23.6401	13.6919	25.4326	20.9525	19.1774	19.9078	27.375	37.2996	37.7594	22.1342	29.1718	11.4812	12.1574	11.193	21.74	11.33	12.36	14.52	17.58	10.58
1	Bradi1g65120	AT1G62350	-	0.76	0.43	1.07	2.13	2.66	2.28	0.813933	3.55156	3.06534	6.3978	2.18473	0.342265	0.758285	1.05726	1.7939	3.78909	4.28135	2.64479	3.37239	4.98729	4.53155	3.61444	5.16198	4.2132	5.55262	4.44341	7.13	2.28	3.29	3.1	3.35	0.48
1	Bradi1g65170	AT1G07030	MIT2	17.27	7.83	8.6	10.69	10.58	12.93	11.6461	17.0529	11.3124	15.052	14.2965	11.6724	17.4314	9.39948	10.2973	12.1237	14.1417	13.7197	14.8847	16.4219	16.6227	12.0331	22.8345	18.1732	18.37	19.1374	15.81	14.52	12.94	13.29	15.04	12.27
1	Bradi1g65246	AT1G07080	-	69.94	88.99	86.58	92.53	106.36	105.2	84.1737	179.093	140.48	140.514	100.028	72.3793	94.8691	129.993	138.737	158.594	129.264	97.9085	113.617	322.22	207.214	359.749	182.592	221.776	173.215	189.923	184.06	130.12	131.11	122.99	137.93	115.05
1	Bradi1g65310	AT3G06310	-	43.66	49.37	45	47.87	52.24	56.3	39.1258	71.8058	66.119	86.7444	66.2672	49.1997	47.6798	61.267	52.697	71.1663	83.1229	78.7387	69.4985	89.2606	82.5165	62.63	88.644	79.9231	78.1955	85.2395	68.7	67.86	53.71	60.53	65.03	70.97
1	Bradi1g65377	-	-	41.82	29.54	40.99	32.8	39.74	42.2	31.5912	33.8083	32.5102	31.7139	33.9218	31.0636	43.4734	36.3373	32.7284	33.4198	46.6979	51.8457	33.4472	29.3838	44.0256	25.1952	50.5116	30.9929	30.6508	39.6647	35.78	37.24	33.01	32.63	40.69	33.62
1	Bradi1g65440	AT4G33070	AtPDC1,PDC1	6.89	9.74	6.15	9.36	11.04	11.65	7.57733	17.8216	14.8535	19.3362	15.1381	10.8685	11.147	7.68606	10.0351	17.4306	16.3217	8.68918	19.3412	25.0339	28.6104	33.3846	8.42877	12.6044	11.6219	14.3045	22.33	18.64	21.23	16.98	18.72	18.9
1	Bradi1g65600	AT3G08920	-	60.08	60.17	65.28	75.84	73.03	63.13	67.3683	84.0971	102.54	103.897	88.5318	64.1265	66.8695	74.082	71.8164	87.3116	101.744	100.047	91.0159	51.2875	59.93	78.9177	68.5768	86.2903	85.8444	87.2962	57.25	73.42	74.59	76.82	82.69	83.51
1	Bradi1g65657	AT5G03080	LPPgamma	17.53	19.75	15.07	12.16	19.54	18.89	19.3506	32.2519	21.7377	27.9307	25.4579	18.8295	27.8714	24.5432	22.6742	27.3124	24.588	28.0239	32.7206	33.9265	40.5133	30.5026	34.5869	30.2818	25.2956	26.8536	21.87	24.88	23.24	20.66	21.29	24.91
1	Bradi1g65710	AT1G07960	ATPDIL5-1,PDIL5-1	15.72	12.81	11.26	15.14	19.66	24.37	9.41056	20.513	16.7331	25.6234	19.5302	10.8327	11.3932	14.1832	18.574	20.4089	29.2134	20.4205	27.8214	41.8	25.3062	51.4606	27.8581	26.3811	24.854	28.2371	48.95	29.33	26.36	23.97	25.08	20.29
1	Bradi1g65820	AT1G07890	APX1,ATAPX01,ATAPX1,CS1,MEE6	143.24	151.66	190.47	192.42	183.57	191.81	113.263	189.28	191.252	263.334	208.88	112.253	145.853	205.967	270.339	301.855	287.291	192.351	261.819	439.002	394.023	381.453	259.438	206.153	245.471	239.925	443.89	259.89	199.02	334.65	301.46	242.15
1	Bradi1g65900	AT5G13510	EMB3136	71.98	90.5	67.3	110.41	66.48	96.36	82.1936	107.653	148.826	181.896	185.78	114.663	81.057	91.8723	75.4417	121.624	157.338	142.278	177.347	99.7414	148.103	103.586	116.022	171.381	257.477	243.719	102.46	135.14	184.09	171.08	164.26	183.27
1	Bradi1g66010	AT5G02770	MOS11	38.05	30.78	32.13	38.53	50.03	31.28	30.0138	52.3997	39.2097	46.4575	40.277	27.844	31.6176	40.0874	48.0182	52.195	45.6933	36.8174	32.4251	74.0432	52.6006	81.3206	48.9738	53.7837	46.9855	54.5606	64.4	65.06	59.58	69.29	71.67	55.71
1	Bradi1g66050	AT3G53490	-	27.55	17.76	18.83	16.34	22.49	24.51	19.5869	24.6556	18.1129	22.5427	22.2671	19.0614	32.9184	20.6694	15.3055	19.7138	25.07	33.0021	28.1375	30.7884	30.6984	31.8057	39.9758	31.584	21.373	28.713	34.52	26.85	25.32	25.07	25.44	25.62
1	Bradi1g66100	-	-	1.9	4.89	4.64	6.11	2.81	5.38	2.23535	6.82618	4.87711	8.98047	6.79017	2.45935	2.57531	5.35341	4.46546	7.17509	5.63922	2.84689	7.20121	4.28784	10.8845	3.32254	3.36829	3.73012	3.36525	2.88988	3.98	2.05	4.92	4.85	4.02	5.92
1	Bradi1g66150	AT1G07670	ATECA4,ECA4	27.5	19.25	16.15	21.01	25.89	22.46	24.1991	29.1902	24.9667	29.0825	26.5046	21.9858	27.0195	15.3649	19.3225	30.239	28.5688	23.7506	25.1114	30.7256	25.9734	20.5693	31.0261	26.9616	26.7892	24.4634	38.41	31.05	26.68	30.09	31.85	26.15
1	Bradi1g66220	AT3G09550	-	34.97	30.75	30.2	27.85	37.96	39.05	28.3279	36.6871	28.959	37.4038	30.1404	23.3163	34.0409	32.6129	35.4187	42.7683	37.4262	31.498	43.4398	94.0808	58.4166	54.3748	51.0505	45.1437	34.0257	40.8207	81.2	58.73	49.16	46.83	50.65	35.72
1	Bradi1g66302	AT1G61620	CSU1	21.25	14.23	13.71	18.5	20.7	19.28	13.6296	24.3057	22.1807	28.3525	25.0018	17.3468	16.2981	14.567	17.1575	25.0932	30.8134	22.4722	25.6773	18.4911	23.1203	12.2209	24.0532	17.1974	18.1137	24.4365	26.26	26.55	22.39	22.34	27.92	18.69
1	Bradi1g66480	AT5G02480	-	150.58	97.6	124.64	110.98	102.97	89.72	146.696	72.6938	73.1154	66.5613	105.374	119.879	195.824	97.553	83.422	76.8967	104.006	141.243	101.684	53.4973	71.5682	69.3094	108.735	72.4042	77.8668	69.4841	154.84	112.56	110.87	128.9	105.51	89.61
1	Bradi1g66490	AT5G09550	GDI	4.86	1.51	1.52	0.45	0.55	1.71	3.86988	1.28902	0.494081	0.693512	1.40818	2.93067	6.24543	1.53083	0.482717	0.706655	0.917778	3.01533	1.30903	2.96287	2.71673	3.79551	4.83855	3.09886	1.85636	2.06657	2.84	0.88	1.81	0.97	0.88	1.07
1	Bradi1g66497	AT5G15050	GlcAT14B	5.04	3.87	3.18	3.4	4.3	3.7	5.51314	5.70737	5.97953	5.49353	4.64428	4.07777	6.36108	4.18119	4.2235	4.90375	7.2282	7.83027	6.37298	7.81753	7.65578	6.13761	8.6177	6.37444	4.4238	5.41129	6	6.2	3.76	4.45	5.37	4.08
1	Bradi1g66580	AT3G04020	-	18.81	6.26	11.35	11.87	15.2	12.4	16.3676	16.272	15.6395	20.7895	21.6787	17.906	28.1866	8.57287	12.7534	13.7747	27.0527	30.5187	13.4722	12.4641	12.525	12.1334	25.0109	16.4464	19.2415	21.779	23.09	11.66	11.56	16.93	15.64	14.17
1	Bradi1g66597	AT5G02460	PEAR2	1.81	2.09	1.62	2.37	2.44	2.85	3.11634	4.96337	2.73839	4.51425	3.84631	1.86013	3.30748	1.92672	4.07848	2.22835	2.28816	3.13509	3.47087	2.29888	6.83102	4.81528	6.82803	4.39053	4.14675	4.61455	4.94	2.27	1.85	0	3.03	1.46
1	Bradi1g66610	AT3G46510	ATPUB13,PUB13	22.2	10.85	12.1	10.41	13.3	10.16	23.27	18.5261	12.7653	10.3573	17.7766	19.0525	26.7496	10.8542	12.5494	9.6385	16.4057	17.5813	11.7792	7.42933	10.2842	4.27177	19.9222	12.6345	11.8393	9.97592	12.65	18.53	14.17	14.35	13.04	12.15
1	Bradi1g66620	AT2G25430	AtECA4,PICALM4a	57.57	53.13	56.07	56.18	58.63	51.49	59.2984	78.2634	62.289	57.322	55.1425	53.9974	68.9598	68.1324	74.4657	65.2713	60.2154	54.2969	62.1269	45.5566	52.601	40.6352	62.453	48.616	49.9426	49.8237	72.24	77.41	71.76	74.29	73.5	79.76
1	Bradi1g66660	AT1G07570	APK1,APK1A,PBL9	28.9	28.66	25.07	28.19	28.84	27.29	38.9699	45.6268	44.6257	51.2788	49.8876	35.471	46.7407	32.292	32.8105	49.2012	44.3795	39.9655	58.675	40.2201	52.9116	46.7384	56.2597	44.2588	43.3096	53.9445	108.15	67.36	62.34	59.53	77.42	75.09
1	Bradi1g66670	-	-	20.49	9.45	11.07	9.76	9.05	8.66	18.0206	13.4362	9.62689	11.2901	16.8085	15.8941	21.1281	10.1561	8.5979	10.7599	15.3387	20.2059	11.7818	9.41901	10.5941	6.03785	20.9799	9.76733	10.3434	12.7301	18.62	13.62	12.07	13.53	11.86	8.68
1	Bradi1g66761	AT3G55530	AtSDIR1,SDIR1	15.14	11.07	12.09	13.74	14.48	13.31	20.09	17.3411	17.2468	18.3517	15.3263	15.6211	21.8947	15.9922	14.443	18.6771	21.0767	21.9359	18.4521	13.6974	19.8589	25.655	21.7493	15.2369	15.9954	18.3626	16.63	19.5	15.1	15.66	16	18.83
1	Bradi1g66780	AT3G46620	AtRDUF1,BTL10,RDUF1	30.21	15.55	16.8	13.99	17.2	17.14	33.3861	27.7466	18.4532	25.8996	24.1432	26.5568	56.8348	15.5475	17.2838	21.415	21.618	35.2075	38.0517	64.8797	39.0429	66.8709	31.6173	27.6586	19.8306	23.3081	34.07	21.36	18.44	19.19	22.69	21.07
1	Bradi1g66850	AT1G76660	-	14.53	10.43	14.44	14.56	17.88	14.41	20.0158	22.6012	18.5482	20.4375	18.6702	15.2659	18.8254	15.203	20.9648	21.3376	21.7643	19.6499	20.1929	19.8157	25.7415	18.4851	26.6746	22.3934	19.8023	22.1861	25.3	24.74	18.29	22.12	19.38	16.13
1	Bradi1g66870	AT2G29210	-	20.68	12.47	14.07	16.27	19.28	17.99	19.9456	20.0844	19.186	19.0644	20.6873	19.0774	21.8323	12.7292	15.4477	16.4228	20.634	14.8943	12.8788	9.51759	12.9478	8.73315	19.2948	17.2773	14.2822	15.5189	27.17	23.14	19.05	20.79	21.92	19.61
1	Bradi1g66900	AT2G29360	-	13.09	10.16	13.6	12.25	13.01	12.23	15.2839	15.947	9.7845	9.65432	11.8968	13.0117	16.4037	10.2182	16.5681	10.0082	10.3715	12.5528	13.2236	26.7853	24.8418	12.8125	21.5867	18.1577	17.4365	16.0313	20.19	13.36	11.62	12.1	12.2	12.39
1	Bradi1g66970	AT2G39840	TOPP4	232.39	102.78	93.36	95.95	117.35	116.94	170.856	94.246	81.6411	90.6236	154.175	163.328	218.715	84.2701	74.7409	85.9201	145.93	214.727	132.597	96.0647	122.455	98.7744	214.924	116.385	99.9068	126.833	122.11	94.82	95.99	112.41	99.62	122.88
1	Bradi1g67000	AT2G29510	-	4.61	3.65	3.55	5	5.31	6.71	3.77063	6.76521	7.5796	6.5381	4.74267	4.75278	3.6765	4.18868	5.72349	5.27396	6.98836	4.43066	2.82924	3.33634	5.27875	3.35679	5.02214	5.67456	7.37629	5.58001	8.3	7.64	6.52	7.18	6.65	4.68
1	Bradi1g67020	AT3G54050	cfbp1,HCEF1	1049.19	960.53	777.02	1134.93	1156.8	1268.63	1045.56	900.726	1400.53	1465.45	1450.98	1218.2	968.809	909.3	1243.47	1566.94	1557.05	1356.91	1276.06	835.403	1067.52	1140.16	804.973	857.133	757.41	1111.76	816.05	1007.06	1015.02	1059.61	1220.68	1274.66
1	Bradi1g67030	-	-	42.76	26.54	28.98	33.55	36.24	30.49	37.056	28.2561	24.902	22.5282	29.7069	30.3375	48.9222	26.1081	26.9717	22.4381	33.2506	54.0223	28.4821	17.8143	28.708	30.9759	56.9167	28.4964	27.3345	31.0203	26.2	23.35	22.96	21.42	24.02	25.07
1	Bradi1g67060	AT1G31440	SH3P1	10.25	6.58	7.82	6.84	7.46	8.42	10.6048	9.17628	9.1995	9.15094	10.3461	7.42538	12.1891	7.01513	5.69206	10.4004	12.2066	10.786	8.81228	12.0341	10.8115	8.52623	14.8904	13.2044	9.34704	9.31569	11.44	8.36	7.81	7.17	7.3	17.3
1	Bradi1g67067	-	-	1.83	0.83	0.8	2.83	2.37	2.11	0.836433	1.6252	2.13016	1.76923	2.07004	1.44416	2.39852	0.502769	1.49977	2.36629	2.98068	3.39788	0.971051	0.687276	1.35468	2.51915	2.27005	1.11478	1.4762	1.99944	2.42	0.58	1.02	2.21	2.02	0.69
1	Bradi1g67090	AT2G29560	ENO3,ENOC	25.06	18.78	17.34	25.08	27.94	24.57	19.781	24.329	22.3842	24.7599	24.7409	23.3728	23.2629	18.7617	18.7656	27.3107	27.739	26.6895	19.7623	34.926	22.955	28.5364	25.794	23.2573	19.4141	22.4393	40.57	28.15	25.26	27.73	27.9	26.05
1	Bradi1g67140	AT2G07360	TASH3	20	10.89	10.58	14.79	19.9	18.23	17.4597	20.399	16.9177	21.6125	20.9517	15.9926	17.5382	11.2069	15.6181	23.1831	24.5575	17.3469	16.9139	18.3249	18.6757	22.9389	24.0702	20.3826	19.5181	18.9134	30.38	23.96	21.29	23.46	25.36	24.13
1	Bradi1g67280	AT1G45976	SBP1	65.41	62.23	55	49.44	62.85	60.14	56.694	67.2685	50.4651	60.8066	61.7567	48.5033	78.7806	73.9424	54.9208	62.8758	70.6521	54.9703	73.5607	89.2468	67.179	69.8421	77.8903	76.5472	64.6257	66.4222	101.84	102.19	81.56	84.15	87.06	79.98
1	Bradi1g67290	AT4G08230	-	65.79	50.32	78.29	39.74	69.78	68.67	40.2776	71.3494	54.7551	61.7247	48.24	38.1748	56.8522	78.7885	57.8925	58.1945	57.9375	51.7035	75.7055	170.511	81.0531	110.124	76.7538	100.961	71.4556	70.8115	100.13	65.96	72.08	48.79	66.14	91.52
1	Bradi1g67320	AT2G32600	-	45.44	26.52	30.47	37.15	38.3	35.25	51.1873	60.4461	45.1058	55.7276	58.9457	55.2497	52.439	41.652	40.8507	45.318	57.5428	48.7053	42.9695	35.0188	40.1672	24.6497	56.6439	46.9779	46.3661	49.9324	52.33	47.92	41.64	44.8	43.99	42.05
1	Bradi1g67330	AT5G14040	MPT3,PHT3;1	14.5	7.71	8.11	7.7	7.39	6.55	14.0858	7.71616	7.20364	8.14935	11.8798	10.7541	16.9324	7.36418	9.05408	8.31655	11.7229	14.3845	12.5248	9.27189	13.0451	4.64368	17.4338	11.4166	10.1936	12.6583	15.84	10.28	9	10.09	10.17	9.85
1	Bradi1g67380	AT5G18110	NCBP	63.54	40.24	48.47	41.42	48.31	43.89	51.9201	53.7661	43.4087	52.1968	67.8932	47.0381	61.5762	50.5867	50.7922	47.7487	60.9914	65.5245	56.2188	74.2417	59.8737	70.5382	65.5323	53.2888	50.6844	47.3027	58.84	62.41	55.78	58.8	61.4	59.05
1	Bradi1g67410	AT1G11400	PYM	2.7	2.1	3.2	4.68	4.32	3.8	1.71222	7.43951	5.10741	7.23041	4.75263	1.72433	3.48698	2.78696	5.276	10.3324	7.0178	6.26371	4.78507	5.93906	8.32974	11.1517	6.39285	7.15124	5.34294	6.80523	12.42	9.03	7.15	7.5	7.55	5.59
1	Bradi1g67480	AT1G06820	CCR2,CRTISO	29.33	21.47	19.46	26.24	26.47	23.39	21.7626	20.709	21.8419	21.9227	25.2351	19.9351	28.6792	17.5401	24.5172	26.3759	26.1261	30.3336	20.6675	17.8746	22.837	15.9934	27.5209	20.9239	22.1171	20.6885	33.1	28.07	23.18	25.15	23.97	19.65
1	Bradi1g67540	AT1G73930	-	8.43	3.59	5.06	4.37	4.5	4.51	7.69153	4.81527	4.33841	5.21649	6.43192	6.71777	9.52831	4.96041	5.08026	4.97811	7.19909	7.41694	6.10978	2.16862	4.51031	3.99891	7.44138	4.19034	4.83792	4.84104	6.31	5.09	3.99	5.07	5.1	4.74
1	Bradi1g67630	AT5G16060	-	27.61	23.33	25.41	27.68	32.02	33.3	24.7778	34.7048	28.2136	40.8417	29.2596	17.6785	22.1118	24.407	23.6454	36.9822	38.6711	35.9033	25.6739	31.7669	32.4427	56.8173	28.5696	30.9766	34.191	30.4928	42.14	41.15	32.99	32.91	38.52	36.13
1	Bradi1g67680	AT3G29280	-	5.36	5.9	3.95	7.75	9.17	9.36	5.77066	10.7529	9.54654	12.3838	9.24472	4.86674	6.44879	4.83427	8.39469	8.98925	8.77984	6.59349	7.46349	15.5206	11.5669	11.3006	7.6686	8.03192	10.5808	12.2794	9.19	9.31	11.57	12.01	12.6	7.02
1	Bradi1g67780	AT3G09770	AIRP3,AtAIRP3,LOG2	47.49	58.03	47.31	42.13	41.38	35.86	51.5762	56.0791	37.9563	44.5364	47.3632	49.2777	70.2897	62.6044	44.578	37.8033	47.4256	47.4731	39.7891	35.7844	37.2989	29.7096	46.2745	59.3687	43.8704	36.2788	61.38	61.92	56.89	56.43	50.82	43.8
1	Bradi1g67840	AT4G26090	RPS2	3.93	13.3	4.66	6.09	4.12	5.45	2.73388	5.02462	9.64474	6.66512	3.82877	3.5654	7.184	9.41856	3.54054	8.96384	6.35884	5.7629	10.67	12.2714	11.533	19.6528	3.10717	5.40761	9.33203	6.0675	8.52	11.28	9.01	6.23	6.3	2.84
1	Bradi1g67900	AT1G31910	-	5.35	5.3	5.41	8.07	10.38	7.03	13.6497	12.5601	9.17878	9.00999	9.14083	10.178	7.2121	6.9448	8.74459	10.6295	8.95635	6.49119	6.88317	14.397	11.0134	10.1249	10.0404	11.7287	8.62519	10.6007	11.5	10.27	6.71	9.88	10.16	9
1	Bradi1g67920	AT4G36480	ATLCB1,EMB2779,FBR11,LCB1	11.96	8.58	10.86	12.77	13.26	11.12	11.4182	15.5671	13.5348	12.6258	15.0274	12.4858	9.94497	12.0732	20.1584	16.318	18.4287	11.6921	16.4637	16.3747	14.1782	18.9629	23.4163	12.5611	14.052	13.915	23.79	14.15	16.33	16.67	17.63	30.64
1	Bradi1g68000	AT5G42560	-	4.15	1.13	0.86	0.97	0.88	1.42	1.86363	0.905088	0.637864	0.76313	1.76519	0.703469	3.54673	1.39934	1.09722	0.622184	1.98793	3.54271	0.988797	1.17538	0.559135	1.55159	2.12659	0.875868	1.15162	0.571684	0.76	1.26	1.28	1.14	1.05	1.89
1	Bradi1g68025	-	-	2.5	2.32	3.39	1.98	2.31	2.73	1.57122	3.4178	2.05398	2.12773	3.24749	4.35729	3.98959	3.38201	2.13896	2.02729	4.54899	4.2391	2.27749	1.53109	1.64135	0	1.71066	1.11987	1.35221	1.25761	2.68	2.29	2.87	2.09	1.82	2.32
1	Bradi1g68030	-	-	23.4	18.6	21.37	23.28	37.37	30.5	17.037	34.8031	29.532	25.2198	26.3023	21.1787	25.3103	28.246	17.1196	27.4903	30.478	36.9741	15.2743	22.5914	32.7936	20.9118	32.4045	20.1414	16.0659	22.8461	21.87	25.27	17.21	17.41	21.92	16.81
1	Bradi1g68070	AT5G12900	-	2.17	5.79	3.06	3.01	3.26	3.12	1.37896	3.27091	4.63334	3.3822	3.22281	2.19001	4.73313	4.84617	2.77795	5.84358	2.78159	3.03178	5.22873	7.84997	5.80802	5.34852	4.65768	6.86307	5.47586	5.16932	7.27	5.4	2.2	2.32	3.3	1.32
1	Bradi1g68120	AT1G12420	ACR8	2.05	1.91	1.61	2.11	2.95	3.86	4.58275	9.88728	6.77379	7.06175	6.22664	3.92448	3.77296	1.29587	3.07109	4.17943	2.50775	3.28197	2.40581	7.5893	6.06067	11.0076	3.8825	3.96441	4.71941	4.40303	1.91	2.5	3.45	2.85	3.22	7.21
1	Bradi1g68237	AT5G66130	ATRAD17,RAD17	4.1	1.58	1.91	2.49	2.58	3.54	4.46472	5.3501	3.44816	4.46193	5.38809	3.10679	6.33976	2.36477	2.70736	4.27794	5.51972	5.05687	3.55987	4.82078	5.22354	5.69142	5.81971	3.75041	3.92992	4.73703	3.86	3.37	3.75	3.88	4.24	3.38
1	Bradi1g68280	AT2G16700	ADF5,ATADF5	63.8	46.6	44.47	114.5	113.08	60.8	65.0994	74.0613	67.0841	81.0602	120.43	60.1787	86.4474	55.7461	97.5229	94.5952	129.197	111.43	101.514	73.5938	102.896	73.5984	95.1615	54.423	48.3755	71.9712	67.78	60.25	56.69	70.91	68.58	75.26
1	Bradi1g68520	AT1G48440	-	75.81	52.66	59.21	73.66	71.54	69.73	61.9818	83.8823	79.7101	82.9629	97.7585	61.1621	72.2624	64.6637	61.8204	82.2578	104.555	103.456	100.278	162.162	128.525	178.246	120.683	98.9074	85.1193	93.9973	115.29	87.51	76.96	87.79	84.35	102.04
1	Bradi1g68580	AT1G14740	OBE3,TTA1	23.22	14.58	21.72	23.13	23.21	13.8	30.2349	24.8365	22.6908	18.77	24.9408	21.6898	29.5833	22.801	30.308	22.778	24.9966	25.1394	21.6288	16.8265	20.8108	19.1908	35.8539	17.6634	21.0625	18.8133	30.01	20.36	19.31	24.7	23.71	41.89
1	Bradi1g68600	AT1G14710	-	11.04	11.75	9.41	10	16.2	19.68	8.90863	25.628	17.8492	24.155	12.6786	10.5311	12.6786	12.2835	11.2258	24.8574	17.7899	11.5894	13.3625	18.501	19.8459	14.3254	18.6965	25.2717	16.4141	23.0749	27.49	29.52	25.95	22.5	23.34	36.84
1	Bradi1g68620	AT1G19080	PSF3,TTN10	3	3.86	2.87	1.55	3.68	2.1	2.98835	2.98359	2.46146	3.3131	1.44731	1.46541	3.91088	3.06984	2.59713	2.75141	3.10081	3.83567	2.97938	3.66222	3.37342	4.37709	3.99565	3.24042	2.49087	1.95377	6.1	4.57	4.27	4.02	3.21	3.81
1	Bradi1g68640	-	-	10	4.26	6.23	9.74	8.96	5.15	5.88884	5.07628	3.42937	2.52971	4.95639	5.62125	7.46046	4.6861	9.02143	5.06098	8.35351	8.36182	7.90306	4.38235	6.85379	3.19059	14.8078	6.58861	8.03155	6.80502	9.9	4.89	4.72	6.48	6.2	6.3
1	Bradi1g68740	AT1G59950	-	1.99	1.29	0.99	1.51	1.43	1.2	2.16625	3.82337	3.72542	4.29322	2.20547	1.69506	1.68505	1.78325	2.52842	4.07737	2.12394	2.90937	3.15454	4.75053	3.04792	2.05725	2.10544	3.01838	2.09726	2.45637	3.82	3.25	2.51	2.41	2.87	2.2
1	Bradi1g68757	AT1G78770	APC6	0.9	0.5	0.91	1.24	1.34	1.02	1.02519	1.98872	2.40408	1.97173	2.49237	1.7693	1.96233	1.06724	1.11423	3.27831	2.26212	2.33043	1.88359	1.74521	2.81387	0.852462	2.91209	1.98419	2.12185	2.95467	2.15	1.1	1.39	1.84	2.73	1.67
1	Bradi1g68820	AT2G02040	AtNPF8.3,ATPTR2,ATPTR2-B,NPF8.3,NTR1,PTR2,PTR2-B	3.01	5.76	4.91	4.93	5.91	5.36	2.78338	6.70885	4.28497	5.83072	5.92816	4.16199	5.95803	6.541	5.1074	7.86781	7.28237	7.08181	6.16814	9.77304	7.94427	12.2211	3.35115	4.75663	3.24758	3.41267	10.63	8.36	6.62	7.66	10	6.37
1	Bradi1g68843	-	-	6.03	4.85	3.16	5.32	5.73	4.72	10.3032	5.76254	8.15202	7.66714	14.4074	15.1393	7.46418	4.15563	5.23756	3.70882	6.3819	5.5686	6.06085	1.64397	5.66528	5.38414	7.12863	6.54909	4.36722	5.2026	2.09	2.89	2.16	2.48	3.26	2.44
1	Bradi1g68880	AT1G61150	-	27.87	27.95	27.5	30.5	35.55	34.99	22.6868	33.428	28.9717	35.055	31.2238	18.3113	32.7687	26.818	28.6122	35.8435	37.574	36.1922	26.7034	18.7224	24.4013	27.1824	32.3454	27.3127	28.4743	34.474	42.28	36.48	29.76	35.86	32.76	32.58
1	Bradi1g69030	-	-	15.22	10.67	14.11	16.34	18.08	9.07	10.7846	18.4328	10.4362	12.2309	13.2839	12.6646	16.3053	22.7813	19.1566	15.4574	19.5482	16.1639	15.827	31.3929	19.3696	27.7415	22.7793	13.9919	15.9945	12.8985	16.72	10.55	13.36	12.68	14.51	11.66
1	Bradi1g69057	AT1G01540	-	2.4	1.49	1.5	1.78	0.55	0.71	6.74593	2.04533	1.37551	1.9365	1.81053	2.79744	3.31974	1.1072	2.27587	2.10559	0.998367	2.25794	2.25089	3.92858	3.23488	4.88827	3.41518	3.44812	1.85553	1.73644	1.02	1.27	1.35	1.02	1.53	1.45
1	Bradi1g69180	-	-	8.72	7.99	10.41	9.68	12.1	10.5	7.60684	17.5103	10.5843	13.5383	12.1048	8.46797	12.8622	12.8233	15.0891	15.1926	14.6122	12.0438	15.4718	29.9502	23.999	36.016	30.8079	19.18	13.823	18.478	25.62	17.11	16.28	18.5	18.14	13.75
1	Bradi1g69390	AT5G47360	-	2.9	2.22	2.77	4.68	5.42	1.65	5.2589	2.39903	3.32244	3.06156	5.75135	2.62696	4.34119	3.54184	3.72242	3.46185	6.68542	5.45082	2.83252	2.67504	2.59387	3.33738	2.5305	2.33596	2.96008	3.06813	4.98	3.18	1.91	2.75	3.89	10.37
1	Bradi1g69430	-	-	19.11	10.62	10.49	13.84	14.08	11.25	15.1258	14.8847	13.5468	14.2718	18.7146	13.3915	19.9073	16.0802	14.9159	17.9415	19.9744	15.8123	15.1756	16.6599	13.2306	11.5787	19.0514	15.2424	16.2375	15.5765	19.07	17.54	15.51	17.54	16.52	16.21
1	Bradi1g69450	-	-	34.76	19.6	23.56	25.92	29.75	26.46	17.5722	14.5962	12.698	14.8136	19.3443	15.8924	32.7173	26.1283	28.6616	31.1168	33.3573	30.8269	23.5627	23.9903	23.5524	23.0401	34.2749	31.2576	20.531	29.159	37.07	31.62	30.49	31.86	33.3	29.57
1	Bradi1g69460	-	-	10.29	7.45	9.08	10.23	11.86	14.03	4.15615	9.10939	8.04182	8.64217	7.27337	3.00862	11.1681	9.83587	14.2375	19.2482	19.8768	11.3854	12.9175	11.1815	11.378	8.71374	15.9466	16.0121	16.0544	17.3724	23.67	18.05	15.18	17.65	15.4	13.78
1	Bradi1g69463	-	-	10.28	1.59	1.53	3.73	4.26	2.99	2.86094	1.10191	1.46698	1.97887	3.57547	3.89025	9.99182	1.46345	2.38102	4.08877	5.83863	11.2935	3.01728	2.22377	4.54182	2.72839	7.20631	1.51283	2.05017	3.40037	2.95	2.87	3	3.45	3.49	3.96
1	Bradi1g69470	-	-	32.81	20	22.79	26.19	30.52	24.63	16.4093	16.5381	14.0475	15.7454	21.1602	15.5312	32.1878	26.6512	25.0615	27.231	30.6271	29.331	24.7921	22.1023	22.9947	17.726	33.7292	28.1818	21.6594	23.8914	34.99	29.83	28.67	30.49	30.48	26.48
1	Bradi1g69475	-	-	29.28	18.51	18.93	18.76	26.8	27.09	29.0202	44.8927	28.3967	45.2193	51.0172	40.7586	34.7688	23.0909	20.754	22.7366	49.3348	41.3224	47.7875	67.4005	78.3378	75.6219	110.079	34.091	39.7012	56.0342	21.96	14.16	16.88	18.72	21.27	20.8
1	Bradi1g69480	AT3G16857	ARR1,RR1	20.36	15.28	15.49	17.05	18.06	15.7	25.2722	15.9433	14.4166	11.7421	18.1845	19.163	28.1197	13.6434	16.3113	13.2783	20.8001	20.687	15.8256	20.4793	14.7456	11.1441	25.3671	15.186	13.3003	12.9469	21.86	16.32	15.42	16.39	15.46	26.59
1	Bradi1g69510	AT1G14850	NUP155	1.18	0.85	0.97	1.34	1.6	1.47	1.08114	4.56564	2.88512	3.77241	2.60493	1.32943	1.80348	1.49336	1.5757	4.22492	2.9173	1.69932	1.57856	2.6285	3.04489	1.7237	2.86243	3.48904	2.29613	3.49019	4.85	3.54	3.16	3.83	3.29	1.84
1	Bradi1g69540	AT3G56630	CYP94D2	81.78	46.89	31.74	27.21	47.51	46.52	85.5748	68.0281	45.1392	68.189	87.8414	87.1067	92.2714	52.7315	24.2487	52.6532	66.2414	85.1094	85.4327	122.034	97.4223	65.663	106.632	72.7604	47.9565	52.7112	76.5	65.73	52.83	53.26	56.97	30.66
1	Bradi1g69571	AT2G33380	AtCLO3,AtRD20,CLO-3,CLO3,PXG3,RD20	6.5	10.52	8.58	10.01	4.13	5.99	5.91268	7.16618	8.7586	8.33585	10.1912	10.7213	7.24128	10.0676	8.08844	9.87379	13.5556	5.48102	12.0831	4.52079	7.56591	11.3951	10.9585	11.2032	12.3047	13.2662	14.06	13.76	12.03	13.28	10.15	23.26
1	Bradi1g69670	AT5G19770	TUA3	154.74	117	89.46	78.21	104.26	96.95	148.499	97.5125	84.0064	89.6895	115.65	123.807	179.234	125.552	87.214	84.2998	110.365	150.756	92.4185	80.8885	70.1124	60.5799	98.5494	72.4361	67.8447	72.5384	139.34	129.91	107.26	98.26	112.82	81.73
1	Bradi1g69700	AT2G32120	HSP70T-2	0.66	1.47	1.16	1.31	1.26	2.76	1.39309	2.72578	1.34732	1.72238	1.27722	0.431461	1.15212	2.06491	1.14259	2.17301	3.56624	1.50493	1.70232	2.09541	1.93404	0	1.08705	2.07469	3.18741	2.62855	2.44	2.84	2.62	2.19	2.5	2.35
1	Bradi1g69827	AT4G16390	SVR7	13.05	7.54	5.93	10.52	11.6	13.84	9.61151	14.1163	20.9863	21.7834	26.8439	13.5109	10.8319	7.07233	7.55763	17.0863	19.1829	17.5856	13.1481	5.43576	10.2298	6.73864	11.5806	12.5174	14.6712	13.0003	11.06	18.29	14.92	15.26	16.24	14.42
1	Bradi1g69860	AT1G05780	-	0.8	2.11	1.64	2.26	1.03	1.78	0.959978	1.60407	1.37914	2.04508	1.72464	0.769535	1.42155	3.33175	2.45573	2.93694	2.95502	3.42395	0.453771	1.74298	1.5715	7.76155	2.35743	1.95346	2.69302	2.2499	1.76	1.01	1.54	1	1.08	0.49
1	Bradi1g69930	AT4G00550	DGD2	5.33	4	6.84	5.36	6.79	7.37	5.11843	7.52347	5.26071	6.20441	5.02558	6.32487	6.35112	4.10097	6.00953	6.95056	6.74768	4.91712	3.71996	6.06422	5.30048	10.7335	7.01418	5.35485	5.26574	6.06564	12.66	10.89	7.2	6.41	8.7	3.33
1	Bradi1g70000	AT3G29390	RIK	21.06	10.36	8.71	16.94	17.41	14.74	15.9734	14.3355	14.7948	13.5472	21.6163	19.3388	25.6882	10.9556	11.6925	14.3067	24.2567	25.5572	12.3856	8.37972	12.9219	5.37566	22.1699	15.5729	15.3664	17.1673	16.82	11.65	14.07	16.29	14.71	17.81
1	Bradi1g70040	AT1G13770	RUS3	4.67	2.08	3.61	4.88	4.54	2.68	5.00584	6.43373	5.02731	4.40211	4.37533	6.27636	5.31225	4.16725	5.3923	7.85098	6.51103	4.94849	3.5536	7.99812	8.40583	6.85715	9.34743	7.4433	6.27531	5.13543	7.98	3.2	3.42	5.42	6.78	5.86
1	Bradi1g70090	AT5G07950	-	17.14	13.66	11.56	12.44	13	12.07	9.78756	14.6686	9.41043	11.0282	14.6854	11.6452	20.1185	10.5661	12.4866	11.5291	15.6729	22.917	16.5892	11.034	16.6483	17.6296	21.8296	16.335	13.5389	14.8553	15.45	12.83	11.76	11.59	10.66	11.1
1	Bradi1g70135	-	-	6.18	1.7	1.47	3.4	3.37	2.54	2.46146	1.3644	1.56919	1.52899	1.87986	1.99294	5.46707	2.77862	2.08053	2.43047	5.9645	6.11076	2.29661	1.6984	2.26281	0.785374	5.16942	1.69553	2.42519	2.40583	1.96	3	2.31	3.35	3.42	3.94
1	Bradi1g70160	AT2G34250	-	25.69	27.06	20.11	21.01	32.69	28.87	12.0485	30.0341	26.9699	35.2571	24.3121	14.6637	33.2095	23.615	21.2237	46.4063	45.2627	29.9244	32.658	61.9962	36.126	43.9659	44.4507	50.0302	33.1056	41.0728	60	57.76	36.57	32.12	36.34	29.54
1	Bradi1g70180	AT3G02090	MPPBETA	114.85	120.4	99.33	122.81	118.05	117.35	95.6111	125.72	108.758	122.4	123.081	95.5135	112.02	103.138	103.605	128.411	143.19	111.794	130.877	90.917	111.999	90.0088	137.081	115.752	120.426	123.326	163.82	141.84	139.84	139.2	142.84	142.57
1	Bradi1g70200	AT2G27760	ATIPT2,IPPT,IPT2	3.87	0.99	1.57	3.17	3.45	3.79	3.67141	4.24859	3.25191	3.52574	3.68389	3.71001	5.70424	2.30917	2.21095	3.64443	4.48887	4.67401	3.3889	4.09283	4.08985	7.33851	5.43603	3.2286	3.21887	4.18623	8.14	5.27	3.18	3.86	4.84	3.15
1	Bradi1g70300	AT5G61250	AtGUS1,GUS1	3.4	6.23	2.79	4.55	4.47	4.57	6.39383	10.3389	6.77556	8.64023	8.14878	5.44639	5.05074	5.65087	3.75583	4.2933	6.18695	4.8061	6.0555	11.5549	5.1509	11.0748	4.59855	6.80358	5.88983	5.57199	6.95	8.64	8.25	7.88	9.62	7.68
1	Bradi1g70360	AT3G29270	-	19.21	15.67	10.67	13.55	14.39	15.04	16.497	20.8576	15.5885	19.398	20.6051	12.5747	22.9252	15.9508	15.0466	16.2891	23.1504	24.188	21.1006	18.7896	19.2722	13.1902	23.9506	16.6949	16.4465	15.1905	19.98	16.52	14.04	16.25	17.09	14.36
1	Bradi1g70370	AT1G01420	UGT72B3	8.19	4.2	3.52	3.9	4.11	4.63	7.85812	6.47576	4.93533	6.12129	6.53538	7.26744	12.5542	3.74693	4.42136	4.10398	7.10403	5.85188	5.34605	6.14453	5.46728	1.41037	7.38275	4.56603	4.90974	4.43293	7.35	5.67	4.72	6.54	5.65	4.94
1	Bradi1g70600	AT3G49420	-	39.28	23.63	27.14	31.63	33.45	26.96	48.5533	35.0441	27.1075	25.8164	35.2099	31.1653	52.3111	30.7308	31.815	29.676	28.5297	43.1402	33.6188	36.3765	32.907	36.8088	44.2054	28.9396	29.6271	30.763	34.33	23.38	26.9	27.49	28.8	21.09
1	Bradi1g70620	AT1G74910	KJC1	72.73	65.82	41.86	49.23	62.93	77.42	57.9805	78.5071	77.2819	94.0853	78.4318	56.1982	74.3025	74.9633	63.2484	87.529	89.5144	69.2249	80.9853	58.4848	61.4047	68.8378	66.2319	85.3508	66.3827	71.6986	73.21	94.03	80.08	74.94	78.39	93.22
1	Bradi1g70650	AT1G47240	ATNRAMP2,NRAMP2	40.74	33.46	48.54	40.57	29.9	26.31	38.005	40.4174	30.4435	24.6767	37.3018	33.8101	44.8825	63.9574	57.334	28.3237	42.4145	36.1051	38.091	42.6502	31.3123	21.2779	24.7761	16.726	16.1522	14.3537	52.18	43.85	37.31	35.4	36.49	47.53
1	Bradi1g70710	AT3G59650	-	17.99	13.3	18.98	18.74	20.08	20.13	12.2045	24.1626	26.2627	33.5483	25.5521	15.8771	18.3937	17.5874	18.5769	31.9285	33.0296	28.1886	23.6614	30.3608	20.8472	29.8828	29.9927	20.7188	28.5442	27.0004	41.23	27.94	26.82	31.61	29.55	25.56
1	Bradi1g70720	AT1G27700	-	3.82	1.76	2.11	2.98	3.16	2.71	3.19429	2.36466	1.42691	1.45441	2.77503	3.50925	4.6918	2.27397	2.16724	2.09173	3.1762	3.78313	2.05895	4.76216	3.53235	3.25029	4.98851	3.00246	1.53535	2.80986	4.95	3.83	4.05	2.92	3.58	2.86
1	Bradi1g70724	ATCG00280	PSBC	1845.31	1570.14	2172.92	1182.24	2019.25	1596.15	1896.16	1816.48	1341.74	1061.09	1263.91	1844.25	2450.82	2349.81	2018.29	1611.89	1593.3	1962.09	1259.3	691.541	950.461	726.111	1411.59	1036.57	1197.68	1028.49	1468.43	1014.17	1115.62	950.23	788.84	614.84
1	Bradi1g70740	-	-	85.24	39.7	39.96	41.32	55.49	53.78	65.0591	62.3965	53.0576	63.9822	74.7724	75.4657	90.2035	47.0718	42.804	51.4238	71.0996	93.3293	54.8242	30.7821	58.4758	31.0205	100.591	55.7481	42.8829	54.6795	50.31	60.61	52.41	50.79	52.37	63.51
1	Bradi1g70761	AT5G67385	NCH1	308.21	177.73	188.19	148.31	179.09	148.25	278.352	186.41	192.443	177.566	280.127	238.941	374.614	273.792	214.547	176.24	292.002	385.466	277.752	166.742	227.557	114.49	320.27	187.483	190.936	188.222	241.71	215.51	183.86	201.34	188.57	181.42
1	Bradi1g70770	AT2G28370	CASPL5A2	16.04	16.59	21.75	17.29	14.36	18.5	19.8506	33.0039	20.6774	17.276	15.2474	17.0942	27.6738	22.1383	27.017	22.7825	19.0965	23.9347	20.1902	27.5117	24.6724	31.9816	21.7619	30.1866	24.7859	20.0044	27.66	22.17	19.68	19.22	24.58	18.04
1	Bradi1g70810	AT3G19570	QWRF1,SCO3	1.52	2.26	1.82	3.81	4.74	4.41	1.12678	4.75416	4.84763	8.93158	4.53581	1.79664	1.88605	3.02861	4.77202	9.11504	5.5648	3.2411	5.61619	5.79442	7.73774	10.1677	3.35558	4.35396	4.41496	3.84881	5.23	5.26	6.06	4.41	6.71	9.24
1	Bradi1g70880	-	-	3.25	3.65	2.93	4.55	4.3	6.83	2.93379	6.44127	5.47429	6.58008	5.4838	1.82219	4.24539	3.88371	5.59643	6.3747	6.72222	4.87049	3.48599	4.39765	7.45024	1.85292	6.36229	6.84622	5.3843	7.18912	8.31	5.2	5.32	5.13	5.27	5.66
1	Bradi1g71057	AT2G18410	ELP5	7.12	4.72	3.8	4.22	5.49	6.69	3.73783	8.74538	6.43145	8.61678	10.1454	5.94696	8.11965	5.06028	4.53068	7.3721	11.073	9.40514	5.44178	9.02613	7.70284	11.414	9.19256	6.21427	7.68942	7.35358	16.09	8.78	7.04	9.52	8.37	6.89
1	Bradi1g71070	AT5G60590	-	6	4.98	4.77	4.7	5.47	5.54	5.80097	8.69634	7.20853	7.71959	6.28991	5.30082	7.70133	4.847	4.76763	5.84478	7.86741	7.55538	6.1355	10.6677	8.70488	3.43924	9.1986	11.7125	8.44055	8.62957	11.65	9.17	6.77	7.14	6.83	6.26
1	Bradi1g71110	-	-	27.81	10.08	15.65	11.91	12.33	12.36	18.3224	12.7698	9.7412	10.7693	15.9432	20.6843	27.8862	7.34952	9.59423	11.4836	17.2489	23.1207	13.0617	17.7818	11.3011	5.54857	22.2562	9.88464	10.4119	13.0407	27.69	11.54	14.14	14.29	10.71	13.77
1	Bradi1g71390	-	-	4.83	1.37	1.8	2.62	1.69	2.13	19.1436	9.94586	5.52412	6.49901	13.6177	13.6465	4.73169	2.22011	1.08203	1.36449	3.74645	5.59818	2.3976	2.09933	1.7495	0	5.133	1.06021	2.77696	4.97884	1.96	1.35	1.61	0.82	1.68	0.55
1	Bradi1g71400	AT4G36650	ATPBRP,PBRP	14.23	7.79	8.29	8.24	11.86	9.79	5.51282	9.01593	6.24574	7.11896	7.40316	4.54042	21.1593	9.32451	9.25369	11.0158	13.8058	17.8176	9.79239	10.3971	14.7617	10.9827	18.4769	13.9767	12.6126	12.219	12.53	11.41	9.09	11.43	10.79	11.67
1	Bradi1g71450	AT2G18910	-	76.22	54.65	47.83	53.94	58.37	58.76	79.0099	92.1004	73.5845	92.7219	104.548	80.3262	103.554	62.7892	48.4597	93.8828	117.965	104.169	95.5052	84.0743	110.37	104.762	110.3	92.7024	67.5033	97.2146	86.21	59.2	55.83	56.37	65.44	83.8
1	Bradi1g71510	AT1G77990	AST56,SULTR2;2	36.63	90.62	53.92	47.9	45.13	61.26	40.9465	104.567	60.2815	64.9591	40.8314	36.2542	75.5904	98.9773	56.4571	63.1371	38.6684	40.0506	47.7884	89.0214	76.4532	49.1929	48.6026	89.2938	85.6532	48.0383	63.66	117.76	104	91.12	91.22	68.13
1	Bradi1g71517	AT5G10070	-	12.27	6.9	8.61	10.4	13.45	12.22	19.2208	17.5432	14.8851	15.0567	18.4256	14.7975	14.8692	10.5713	11.6632	11.8311	16.6173	20.2459	7.17927	9.29484	9.26114	8.23835	21.8603	15.1289	13.6102	11.8606	15.56	12.8	12.2	15.5	14.19	15.94
1	Bradi1g71575	AT2G04845	-	9.43	7.47	8.3	8.95	10.13	9.16	5.78474	9.76733	6.75122	9.15542	9.44836	6.5979	9.05258	5.57917	8.65334	9.7598	13.3694	12.2156	7.6872	13.6645	12.3265	7.89869	12.8553	11.8446	11.085	10.3725	15.07	9.88	8.01	10.94	10.77	7.93
1	Bradi1g71620	-	-	17.86	8.29	5.72	7.67	8.32	8.07	24.4248	10.0762	8.64855	7.60626	15.3521	17.258	24.0346	9.66442	9.29711	7.11884	11.2672	18.0946	13.8596	9.10565	10.5674	5.21262	16.8413	10.0874	6.24801	8.32281	14.28	8.96	10.43	11.33	11.01	10.79
1	Bradi1g71660	AT4G14342	-	25.79	21.64	20.35	20.12	22.92	34.17	19.6161	40.3792	39.9918	51.9479	42.2193	18.6914	27.4615	24.7222	23.1039	33.4671	44.7904	38.5989	29.0763	42.4549	37.2531	44.3946	46.8756	39.6149	41.0793	45.2137	47.89	37.25	31.49	36.24	37.26	30.5
1	Bradi1g71700	AT2G33220	-	96.34	100.03	96.12	120.83	105.47	106.34	62.4743	99.2204	85.3898	98.2776	85.0692	86.8702	110.81	108.392	95.3303	125.379	119.987	116.857	103.872	102.593	107.479	108.918	103.707	111.374	98.5199	115.592	128.14	115.19	111.49	109.26	116.37	113.88
1	Bradi1g71781	AT2G22290	ATRAB-H1D,ATRAB6,ATRABH1D,RAB-H1D,RABH1d	1.7	1.88	2.11	3.97	2.83	1.48	1.09638	3.5889	3.24722	2.92954	3.0311	2.10964	2.53749	2.28747	4.95472	3.10535	2.91653	3.24953	1.37154	2.02595	3.1328	0	3.23791	2.17536	2.92197	3.04157	2.18	2.04	1.81	2.16	2.99	1.24
1	Bradi1g71790	AT1G78170	-	9.05	7.13	6.61	9.5	7.8	8.96	12.5895	9.57125	13.8804	9.13159	14.8828	12.4178	12.6923	13.0686	8.32203	5.67422	11.8496	8.17717	10.0498	8.273	8.91924	13.2624	2.53779	4.20097	2.70243	5.59289	3.59	6.96	6.3	6.71	7.37	8.47
1	Bradi1g71930	AT5G65310	ATHB-5,ATHB5,HB5	2.86	4.83	3.82	4.65	4.64	6.38	3.72895	10.3269	6.23188	12.7343	5.60125	4.32473	4.11145	4.45289	5.61525	6.96387	6.34673	2.78172	6.30855	5.30975	7.1972	0	4.89922	4.25397	4.10237	4.31736	7.98	3.77	5.71	4.68	5.41	2.43
1	Bradi1g72060	AT2G22475	GEM	36.88	34.25	27.01	25.42	24.39	29.83	34.2733	36.8368	32.2212	32.4608	34.8467	34.5202	47.2051	32.0496	24.0507	27.7119	35.5849	37.7594	28.5257	19.8656	26.234	21.895	33.0157	33.696	27.4768	29.5301	31.7	33.34	30.05	25	26.39	37.52
1	Bradi1g72120	AT3G53120	VPS37-1	27.29	24.19	40.18	48.99	39.45	38.23	25.3394	49.5764	46.9144	49.2235	36.072	26.0429	22.1322	39.7067	50.5167	43.4749	38.1213	32.9169	25.9302	33.6582	35.0405	32.7429	31.9656	42.201	46.5589	42.587	41.23	50.67	45.88	50.35	48.04	44.94
1	Bradi1g72150	AT4G24540	AGL24	43.03	42.16	27.1	24.17	30.4	44.53	21.4383	33.0272	16.1552	34.1764	28.831	21.2252	66.9526	42.8224	24.7103	34.2	43.2474	44.9542	33.7526	39.1543	32.8085	42.5962	11.6062	14.3061	11.238	9.84308	54.49	43.57	40.73	40.63	34.84	35.76
1	Bradi1g72250	AT1G68310	AE7	40.45	29.12	27.92	28.72	27.12	32.78	29.4933	31.7373	22.559	30.3462	37.5221	29.9362	46.1513	27.1541	24.7729	27.4022	46.5827	51.1486	33.8	39.7152	45.8565	25.5793	49.7057	36.5342	35.6985	43.324	51.01	37.83	32.08	34.01	35.54	35.29
1	Bradi1g72260	-	-	21.81	17.66	19.39	16.67	20.45	23.07	15.5747	21.6393	19.127	24.6423	20.4424	16.3354	20.3183	17.2939	17.2181	22.9941	24.1769	24.0309	17.9318	30.7946	26.2013	29.45	22.0742	29.8169	20.9084	24.6394	24.61	23.28	18.93	17.44	19.24	16.28
1	Bradi1g72310	AT2G37560	ATORC2,ORC2	40.65	18.16	15.43	22.16	21.25	21.54	36.7477	21.9091	16.9396	17.7736	31.4903	33.6229	49.6261	17.5962	17.1682	17.168	30.4127	33.4393	24.2077	21.9084	20.1081	18.4736	44.0616	23.2693	22.5174	20.7466	27.45	25.98	25.97	26.52	25	28.83
1	Bradi1g72572	AT4G39400	ATBRI1,BIN1,BRI1,CBB2,DWF2	2.77	1.36	1.43	2.67	2.01	2.23	3.11263	4.55798	2.63817	3.1217	3.33807	3.13834	3.41319	2.75383	3.76226	3.62037	2.64859	2.76827	4.04983	1.77149	2.90397	3.33049	3.27694	1.60952	2.00474	1.7962	3.1	3.4	3.39	2.76	4.86	7.5
1	Bradi1g72640	AT2G05840	PAA2	163.78	131.6	118.06	116.24	132.81	130.69	123.969	132.554	111.989	140.568	146.916	122.817	160.916	122.785	112.776	143.525	175.712	166.897	152.879	182.937	136.581	150.261	153.526	129.512	119.725	128.309	200.94	185.62	154.83	150.08	149.43	167.81
1	Bradi1g72800	-	-	11.06	4.76	4.8	5.42	6.13	5.49	10.3617	5.33073	4.75852	5.05816	8.03642	7.00901	8.88774	4.59338	5.08412	4.7425	7.45135	7.4438	5.75402	9.77173	5.82199	9.66823	9.99983	6.46738	5.29993	5.27156	7.9	5.48	6.33	6	7	4.64
1	Bradi1g72950	AT5G60540	ATPDX2,EMB2407,PDX2	3.2	4.23	3.71	4.06	3.55	2.33	3.48831	10.1993	6.11807	9.48446	7.08778	2.06482	3.57084	4.47969	3.21074	3.56231	4.00038	2.77301	1.76124	5.62073	3.95937	0	7.4713	10.8405	6.61086	7.19134	10.99	4.84	5.26	5.24	5.2	3.29
1	Bradi1g73000	AT3G57630	ExAD	0.61	1.4	0.64	1.72	1.66	2.62	0.751963	2.70363	2.46652	3.0589	1.82728	1.09109	1.02865	1.65546	2.36013	3.71947	2.60917	1.32433	1.25631	2.42294	2.7023	2.30141	2.41675	2.06953	1.64663	1.85498	3.23	2.37	2.93	3.07	2.67	2.16
1	Bradi1g73060	-	-	2.74	1.93	2.52	2.64	3.09	2.71	3.04079	3.37031	3.98493	2.83331	3.08142	2.30823	3.93366	2.19929	3.06782	3.88676	4.63603	4.23581	3.23647	3.79803	4.13572	6.13795	6.76575	3.49237	3.7484	3.7704	3.61	2.92	3.78	3.2	3.84	2.17
1	Bradi1g73161	AT1G26945	KDR,PRE6	10.89	3.85	5	7.2	8.55	9.89	8.54859	7.97344	7.66856	7.93668	7.60937	8.98153	8.53478	6.32931	8.19263	5.62747	8.56282	11.7777	5.9656	8.99492	7.49657	8.3008	14.3429	7.59482	8.001	10.2706	11.3	8.06	6.36	6.77	6.51	4.67
1	Bradi1g73576	-	-	23.41	12.58	24.78	27.31	24.55	18.73	32.9268	63.5353	54.7483	57.2649	56.9501	34.8293	30.0081	20.8895	29.2991	27.9209	24.4808	32.1575	22.0423	41.4703	32.4509	15.4692	39.2301	34.2232	34.2282	33.9337	21.93	25.48	26.16	31.01	26.72	24.74
1	Bradi1g73690	-	-	8.4	8.84	5.11	7.31	8.59	8.83	6.402	6.76349	5.3731	6.32455	8.04073	8.47841	11.5562	7.57875	7.48878	8.03622	9.74048	7.02287	7.24451	2.62769	6.43177	4.43791	6.6449	5.07669	3.83078	5.13641	6.96	7.84	5.34	5.68	5.94	6.07
1	Bradi1g73752	-	-	6.33	2.54	2.85	4.25	5.62	4.19	3.76078	5.3457	4.111	5.59715	7.50353	6.98506	5.07392	3.12022	3.90835	5.18382	6.68612	5.89972	4.33085	4.92386	5.436	0	8.65412	7.40534	5.98128	6.54889	4.21	5.44	5.6	6.81	5.47	4.96
1	Bradi1g73860	AT1G55270	SAGL1	29.68	14.17	13.28	15.91	18.89	13.97	19.228	18.4799	14.8905	15.4135	17.4695	17.098	29.4118	14.1764	13.0858	15.5146	20.9181	19.3278	17.423	10.6532	14.5944	9.11457	32.4965	14.6605	14.1335	16.4747	21.61	16.12	15.41	16.66	17.51	15.56
1	Bradi1g73870	AT3G58500	PP2A-4	56.98	31.69	29.32	35.8	44.32	37.21	55.2124	47.7336	35.088	40.6561	46.3848	40.9832	65.7848	33.8925	35.7748	50.116	45.7467	55.8597	46.603	57.8711	48.32	55.9936	63.1784	48.7946	41.5332	42.7179	67.37	55.7	48.32	52.56	49.2	54.53
1	Bradi1g74060	AT2G16400	BLH7	46.15	59.51	41.26	40.21	46.04	42.76	47.5132	55.9148	44.2615	41.7117	51.4422	44.6388	68.6969	60.2572	42.9579	39.9497	52.5667	40.8999	49.0718	67.719	46.1552	49.5911	46.9666	54.2489	52.3628	38.3884	63.97	72.45	58.81	61.04	57.11	33.02
1	Bradi1g74300	AT5G01410	ATPDX1,ATPDX1.3,PDX1,PDX1.3,RSR4	23.93	25.83	11.69	15.76	31.64	31.47	36.2154	48.7376	61.4909	63.098	60.4733	38.3541	29.9226	22.2356	14.5491	29.5237	34.8069	33.4316	38.0313	62.1219	51.3998	37.0112	50.8274	63.3741	47.0465	63.3207	34.69	37.08	27.69	24.16	28.32	20.75
1	Bradi1g74310	AT2G38180	-	5.3	6.76	4.73	6.53	7.33	6.82	2.37836	6.91802	6.20293	8.71593	5.78491	4.59188	8.51345	4.46647	6.06113	11.2877	13.8747	11.9939	10.5065	7.82049	11.0125	8.5048	7.76232	6.20721	5.13912	7.02951	8.52	10.49	6.96	8.24	8.58	7.48
1	Bradi1g74470	AT4G02715	-	97.39	37.73	43.38	59.45	81.47	66.46	95.7372	66.7954	67.6212	74.9929	120.227	97.5985	103.44	48.3161	73.2186	90.9785	113.452	97.3889	74.3903	65.4573	113.519	65.4452	169.233	81.4185	68.1597	94.7692	55.06	60.86	55.63	63.09	62.42	59.73
1	Bradi1g74480	AT1G08720	ATEDR1,EDR1	29.7	16.83	14.04	20.3	23	19.56	26.5681	21.7134	19.0309	19.6706	27.622	23.1066	28.7858	15.0439	18.6162	20.6304	29.0054	24.5009	20.7284	23.4851	20.9314	18.8644	29.4343	20.7522	19.1004	19.6152	29.36	21.52	21.41	23.95	24.22	57.71
1	Bradi1g74520	AT2G32100	ATOFP16,OFP16	1.96	1.78	1.7	0.9	2.84	2.15	2.83541	2.49652	2.35679	2.38097	2.7448	2.57683	1.78277	2.21145	0.835047	1.78729	3.94974	1.95689	2.62651	2.88298	5.00458	9.76168	2.47195	2.50115	3.02089	2.94948	2.29	2	1.9	2.58	3.01	1.22
1	Bradi1g74530	AT3G22430	-	8.31	7.19	8.06	8.8	9.65	8.75	6.18419	13.9473	11.606	10.4933	7.85744	6.08964	7.26403	9.22149	9.29185	13.25	10.9265	9.83436	6.53098	7.57274	8.91559	8.65564	5.85508	8.56958	7.8134	13.0883	9.3	8.6	9	8.34	8.15	6.52
1	Bradi1g74560	AT1G55500	ECT4	141.7	82.13	76.9	65.42	79.25	78.57	172.229	132.382	81.9576	91.6413	113.373	124.882	201.882	81.4107	101.971	81.6744	108.876	119.651	79.2077	78.5506	90.8843	57.5638	133.781	93.5816	79.2689	70.8216	182.66	128.01	107.96	118.63	110.13	115.07
1	Bradi1g74650	AT4G35920	MCA1	4.86	4.1	2.8	4.9	5.38	3.71	6.13425	4.52271	3.89175	3.13268	3.95057	3.36413	7.36339	4.3875	3.44344	3.69114	4.93358	6.53253	5.40951	6.98162	6.33169	6.10817	7.24878	4.04391	4.01997	3.2417	5.68	4.31	5.09	4.37	5.6	3.71
1	Bradi1g74670	AT1G30480	DRT111,RSN2,SFPS	7.75	4.31	4	6.39	4.67	4.2	7.05847	6.39292	4.6	5.24184	6.37796	6.30979	8.22827	5.71881	5.00486	5.4636	6.74294	6.89444	4.05596	5.2103	5.14367	3.82277	7.64836	6.06218	5.21941	4.89532	8.55	6.49	7.18	7.54	7.55	6.08
1	Bradi1g74760	AT4G38540	-	12.45	7.07	9.48	12.37	15.66	14.5	9.98131	18.6976	23.9594	23.1776	19.3009	15.2841	9.97217	10.0492	15.5325	22.1153	19.2618	18.7002	20.1271	10.2966	19.9336	15.0602	22.2555	15.013	17.04	18.0963	9.39	12.46	14.21	14.75	16.47	36.62
1	Bradi1g75010	AT1G69340	-	31.79	17.93	27.52	35.31	33.25	25.72	58.1276	55.4916	40.6417	40.5662	64.3569	58.0026	28.2684	29.8762	37.3787	28.136	37.2366	33.5818	26.2551	35.3226	37.6389	23.9889	33.994	24.9105	30.9015	29.9023	25.79	26.06	31.39	36.06	34.16	30.36
1	Bradi1g75087	-	-	9.54	10.31	6.73	8.11	12.46	12.97	2.31196	15.4921	13.8624	27.1328	10.237	7.27426	13.721	9.37803	8.30081	12.5376	17.8812	16.9965	1.43659	7.00867	5.05054	5.44298	11.4919	29.1464	18.9579	16.4092	25.47	43.55	25.78	31.86	32.37	37.41
1	Bradi1g75150	AT5G56580	ANQ1,ATMKK6,MKK6,SUMM4	29.39	22.58	22.5	26.76	27.77	24.9	35.4765	38.9986	32.2202	35.1655	38.1205	33.5477	35.2036	23.6613	29.1504	32.4903	30.6171	24.3904	29.9286	31.7396	33.3102	16.3602	37.3176	32.685	27.8435	28.9492	47.99	35.69	31.18	34.39	34.01	40.88
1	Bradi1g75160	-	-	3.44	2.52	2.21	1.68	1.85	1.93	5.05231	3.497	2.42386	3.09614	4.35051	3.62627	5.37672	2.27647	1.84358	2.18466	2.54998	3.27954	3.09187	4.41109	2.44958	1.13403	3.92832	2.54353	2.33816	2.52362	1.81	1.94	2.39	2.5	2.09	1.5
1	Bradi1g75210	AT4G09980	EMB1691,MTB	14.18	7.56	6.62	9.13	11	10.78	11.3261	10.7288	9.00543	10.6967	12.7443	8.74009	13.7606	5.97468	6.45703	10.6673	13.7087	12.6523	8.81171	9.02644	11.6197	5.24918	15.2162	9.55699	9.15831	10.4451	23.38	13.87	12.68	14.32	15.65	12.49
1	Bradi1g75262	AT5G04440	-	30.37	26.84	46.4	41.48	55.59	39.18	36.7718	59.2163	70.8881	69.1216	57.2103	46.9991	27.9567	46.869	82.3474	70.4911	58.8023	52.9142	47.6392	47.2973	66.5026	34.4099	63.9033	68.089	98.1163	77.0921	48.41	49.2	49.84	68.47	64.74	41.75
1	Bradi1g75410	AT3G24040	-	6.13	6.09	6.26	5.81	6.91	6.33	5.13103	6.44997	6.61335	6.39715	7.82156	6.0225	7.59741	6.14757	4.90834	4.67428	7.62354	9.04472	16.3841	7.83691	10.0462	9.87594	8.50413	8.14288	5.92576	8.55151	16.1	13.91	9.91	8.19	8.71	12.26
1	Bradi1g75470	AT5G18410	ATSRA1,KLK,LPL2,PIR,PIR121,PIRP,SRA1	5.44	5.42	3.28	3.47	5.18	5.6	3.52778	5.97747	4.90825	6.38814	5.45966	3.56066	6.54905	5.53941	3.56858	6.73954	7.11166	5.04137	4.75776	4.32735	6.90628	3.93748	4.47833	6.61996	6.42762	6.28061	5.99	8.51	9.18	8.28	9.07	10.57
1	Bradi1g75530	AT5G38830	-	34.92	24.16	26.35	32.27	33.04	28.79	26.3476	40.4499	30.5096	36.0757	43.0335	27.087	30.9012	26.7994	32.9511	34.6395	42.0293	26.4159	29.9185	42.4515	37.1573	23.5841	35.5492	33.7755	38.5206	39.9131	53.79	44.38	46.07	52.33	46.04	43
1	Bradi1g75590	AT1G04120	ABCC5,ATABCC5,ATMRP5,MRP5,MRP5	3.82	5.45	4.57	4.04	5.27	5.39	3.15243	5.88772	5.49425	5.58699	6.09275	3.72856	7.08037	5.95514	4.03165	6.37138	9.53897	3.8264	7.41223	5.53133	4.63705	6.20996	7.3711	8.54725	5.2542	4.43132	12.3	13.78	9.95	10.85	12.36	20.07
1	Bradi1g75800	AT1G51080	-	8.72	10.95	7.37	7.16	9.67	13.41	12.9228	21.298	22.581	26.8847	18.1822	17.1325	9.07496	10.6555	8.66505	16.6926	14.4085	11.6125	13.2746	32.2581	23.8111	26.1836	34.5842	63.601	51.6843	55.9704	11.93	19.41	19.98	15.75	14.72	10.95
1	Bradi1g75850	-	-	18.55	14.54	22.57	22.39	25.09	18.82	19.4398	20.2836	16.5765	19.8028	20.3752	8.30343	23.5064	19.8533	17.3811	18.0071	19.6838	22.8371	18.0132	20.4251	20.857	28.4264	26.1321	20.0826	17.5538	21.8507	16.49	19.85	14.91	19.55	19.53	14.17
1	Bradi1g75930	AT2G20920	-	103.72	104.92	156.89	186.69	171.55	129.53	89.1535	172.395	176.086	148.774	116.361	116.702	92.0211	155.53	239.962	208.561	141.023	109.162	106.953	165.883	168.92	115.83	109.481	120.307	167.968	161.824	127.92	137.3	160.6	190.04	202.02	146.67
1	Bradi1g75940	AT3G51370	PP2C.D6	21.1	20.79	20.43	19.86	27.08	23.35	23.0746	26.0111	25.2342	23.5315	22.632	15.886	25.1167	21.563	19.5322	26.9784	22.8355	22.3682	21.5176	45.1814	35.2071	42.4717	37.9665	45.8896	34.3622	37.7415	41.16	32.77	24.43	22.87	26.02	21.74
1	Bradi1g75970	AT5G23590	-	11.9	8.5	8.06	8.83	10.16	8.24	9.74461	12.5227	8.7083	11.7618	11.5672	6.83663	12.9611	9.92414	8.15632	10.3019	12.1384	11.3345	10.821	9.02155	11.5149	13.1087	16.9777	9.84877	10.1549	9.10204	17.22	13.9	11.33	10.22	8.42	9.4
1	Bradi1g76070	AT2G30870	ATGSTF10,ATGSTF4,ERD13,GSTF10	5.22	4.63	5.85	7.54	7.08	8.86	4.87578	9.00437	7.97613	10.1832	9.03306	6.3005	7.81807	5.87401	7.0616	11.3358	12.6492	9.67668	7.63041	10.5011	11.227	11.0986	8.9607	9.93117	12.9591	10.883	11.83	19.77	16.46	15.1	16.97	14.56
1	Bradi1g76260	AT3G45960	ATEXLA3,ATEXPL3,ATHEXP BETA 2.3,EXLA3,EXPL3	43.8	24.93	43.79	49.01	40.53	22.94	51.923	47.198	34.4905	29.8299	55.6126	46.9383	42.4897	42.407	61.2039	30.9304	55.9122	50.7044	42.2759	52.5278	49.885	30.4593	53.196	32.4925	40.1927	42.3781	29.89	29.17	37.13	42.51	40.11	37.57
1	Bradi1g76362	AT5G02800	CDL1,PBL7	17.34	11.16	9.15	12.36	11.41	12	16.6238	9.53259	14.2133	11.4019	15.1881	15.3531	20.8306	9.26681	7.96431	11.3592	13.1136	17.6546	13.943	8.54527	8.6877	8.45951	11.2183	7.07517	8.53013	8.44587	12.47	8.54	6.47	8.59	7.91	7.19
1	Bradi1g76380	-	-	3.46	3.02	3.22	8.09	6.66	5.94	8.4697	6.06147	5.79657	7.71963	8.0731	6.24905	7.29131	3.86749	4.23164	6.2372	9.43282	12.0147	2.20406	6.43033	5.14988	6.51215	9.70179	11.4867	8.94147	10.6285	6.01	5.6	3.8	5.22	6.24	5.43
1	Bradi1g76450	AT2G02050	-	68.35	70.66	68.77	70.7	77.73	83.18	57.9992	84.3128	75.3981	99.0303	83.7685	52.2802	85.6577	73.1401	72.3934	105.81	103.248	109.042	115.225	115.617	137.211	106.51	146.284	100.894	106.53	120.642	89.15	88.97	77.86	79.11	84.8	81.55
1	Bradi1g76520	AT1G76400	OST1b	24.14	16.56	14.35	19.21	22.73	22.29	21.7839	28.4724	26.9977	28.4746	31.2965	22.4306	27.7277	20.7304	23.3211	32.3851	40.5239	27.9799	37.336	43.4471	34.8052	49.2462	46.187	36.129	33.9753	36.4573	64.3	39.85	38.77	40.42	40.63	30.79
1	Bradi1g76560	AT4G35310	ATCPK5,CPK5	12.57	22.5	13.94	14.07	12.35	14.27	17.3777	18.6348	15.1252	18.0001	20.6501	16.8519	22.6547	19.0428	12.3398	15.1745	18.4562	19.9179	20.1886	16.2984	20.2403	25.4151	19.5306	17.5692	14.7762	17.0831	19.36	14.25	18.97	19.18	20.5	20.15
1	Bradi1g76820	AT3G08650	-	13.36	10.33	9.36	9.62	14.17	12.99	9.27042	16.1742	12.9859	14.9004	15.5208	11.7817	16.2737	12.9288	11.9862	16.8764	19.999	17.049	20.053	28.526	22.4701	26.5105	20.8036	20.687	17.85	19.1553	25.11	17.98	17.06	18.69	20.08	18.07
1	Bradi1g76830	AT4G33700	-	14.19	10.72	10.5	11.42	14.42	12.56	15.183	16.3123	12.9343	14.6384	11.6645	12.491	17.6607	13.8806	8.98149	11.4856	10.8393	11.5815	9.72227	8.663	10.6424	6.4558	35.7792	27.9974	24.0928	29.73	20.25	12.24	10.68	15.02	13.19	7.58
1	Bradi1g76835	-	-	12.1	9.02	9.8	14.53	11.2	9.56	17.4607	18.6885	12.0101	15.4125	16.8329	13.3449	19.2663	12.988	12.2258	9.32315	11.8995	22.5013	13.333	15.2421	18.243	6.35507	26.3509	13.4125	13.3556	12.5122	13.93	13.26	12.04	9.35	11.42	12.68
1	Bradi1g76850	AT2G46090	LCBK2	33.87	21.9	34.57	44.09	56.52	42.35	25.7657	29.3432	31.3273	30.1682	32.8148	28.0972	31.8329	26.6182	40.1137	49.2093	48.0074	34.617	37.4592	42.3383	40.5936	41.2235	42.1216	29.3828	27.4134	34.4524	56.82	43.9	39.29	46.87	48.76	47.29
1	Bradi1g76860	AT1G63980	-	49.98	26.87	25.39	22.16	27.9	33.77	32.4884	39.9811	25.6462	38.2635	43.8815	34.4129	48.8163	21.9655	20.5133	27.65	47.7576	45.9431	34.3198	36.3739	33.261	21.9872	55.6462	34.6038	40.2302	41.1714	71.7	47.61	36.92	47.76	39.17	39.09
1	Bradi1g76910	AT4G00300	-	24.37	30.9	34.2	36.05	27.94	26.93	22.132	40.9516	28.155	26.7189	28.3967	22.7774	27.5393	37.066	30.9207	27.4303	32.6217	24.6347	42.7086	30.9768	35.6311	26.3656	39.3214	42.4315	49.1457	41.8737	39.72	38.84	38.63	34.45	35.51	40.95
1	Bradi1g76940	AT5G41410	BEL1	48	28.67	50.87	80.44	74.5	56.19	57.0401	139.879	134.961	124.99	84.1815	61.7748	58.4827	47.9054	89.7636	96.8746	69.2331	92.8342	77.1628	106.494	146.953	86.9917	112.573	98.6327	111.488	143.657	63.04	70.7	72.47	73.09	79	86.56
1	Bradi1g76960	AT5G41390	-	66.5	33.55	40.54	41.63	53.9	44.86	42.8881	57.568	44.8777	48.8598	62.1843	52.8571	55.7844	40.8044	49.5904	57.5173	72.9689	67.32	56.9707	61.9954	66.1328	69.6066	97.848	53.8722	55.2479	58.4628	73.93	50.22	49.98	57	56.58	58.57
1	Bradi1g77010	AT3G57870	AHUS5,ATSCE1,EMB1637,SCE1,SCE1A	92.93	70.85	78.96	104.96	97.29	79.66	95.9862	133.722	114.006	125.535	131.331	83.8439	119.889	121.904	129.066	124.043	120.022	112.702	125.363	157.757	149.947	157.026	145.781	96.5023	121.415	99.7972	177.76	130.68	129.15	130.33	153.26	139.49
1	Bradi1g77100	AT1G33040	NACA5	147.69	78.91	58.35	127.6	121.83	133.85	115.426	113.163	186.259	201.443	236.497	129.11	130.353	53.8006	60.7842	149.633	193.343	230.242	144.103	115.543	139.699	149.774	158.332	151.825	140.79	153.556	122.47	156.3	156.36	149.62	155.92	195.99
1	Bradi1g77187	-	-	2.6	2.03	2.14	1.69	1.45	1.91	2.08104	3.79743	2.5828	3.25692	3.2662	2.61209	4.88673	3.26905	2.64952	2.97551	3.04314	3.77623	2.74842	1.82208	2.05832	1.33028	1.48842	2.28253	2.06597	3.62719	4.49	3.89	3.19	4.3	2.89	2.12
1	Bradi1g77270	AT5G51880	-	25.3	13.94	15.33	16.69	23.22	17.05	17.7948	20.4205	16.3414	16.4371	19.2917	13.3308	23.1287	16.0957	18.426	21.1435	31.039	25.159	22.8984	17.9331	22.0511	20.3064	28.4937	21.1863	20.1719	23.1496	33.14	22.43	22.1	19.16	27.47	19.15
1	Bradi1g77280	-	-	3.25	1.15	2.24	3.93	4.58	3.39	4.19069	4.8998	4.55334	4.58169	5.26283	3.7935	1.78408	1.68872	4.64083	4.01311	4.71521	2.41291	3.45892	2.72354	2.94205	1.89911	5.93958	2.67858	3.12877	3.56592	5.11	2.24	2.8	2.92	2.93	2.23
1	Bradi1g77320	AT1G16560	-	84.12	66.69	57.68	51.39	67.39	69.6	62.4034	61.8298	51.8296	59.7778	60.7988	68.1232	102.302	72.8456	50.0427	59.9868	69.3163	82.4924	59.6381	66.1045	73.3735	55.2759	67.1723	64.9412	65.5041	65.3345	65.87	74.82	75.03	66.14	77	72.1
1	Bradi1g77340	AT1G69680	-	7.38	6.95	8.95	8.82	12.53	10.41	4.02526	7.51146	7.86531	10.9877	5.74895	4.27315	8.87619	8.53805	12.5631	13.9083	16.0389	10.8666	10.9513	20.5268	15.2703	20.0422	14.8836	13.0029	12.1642	14.5276	15.18	12.73	13.59	12.34	11.07	9.55
1	Bradi1g77380	AT2G45740	PEX11D	545.39	320.02	234.93	237.16	334.44	363.08	462.05	324.497	385.274	434.314	496.911	486.649	634.914	305.338	227.288	395.145	498.203	768.212	372.265	275.916	330.468	308.35	593.728	414.713	283.127	417.573	438.69	456.69	366.21	336.45	348.13	397.09
1	Bradi1g77410	AT4G00755	-	9.85	5.39	7.62	8.44	8.46	7.08	13.654	14.255	13.4905	13.4113	17.2973	15.1373	10.3629	9.74376	7.64178	11.4256	12.3922	12.298	9.62483	6.60718	8.06085	6.38983	13.6667	8.11694	9.30122	8.57257	10.97	12.21	8.52	10.08	8.69	8.4
1	Bradi1g77440	AT3G61140	AtCSN1,ATFUS6,ATSK31,COP11,CSN1,EMB78,FUS6,SK31	30.57	11.47	9.29	13.75	16.77	17.57	27.1193	23.3533	17.7617	22.8091	32.4159	31.4855	37.9921	12.0453	14.2421	21.3777	25.35	34.8055	21.3809	19.2596	22.8771	15.7348	32.584	19.4519	21.9188	19.8364	26.05	19.7	16.84	19.66	20.62	19.77
1	Bradi1g77505	AT2G46580	-	18.48	14.17	13.44	14.94	21.16	20.9	14.0219	15.4908	16.1418	17.6254	13.5157	16.127	18.3896	11.5826	16.7514	17.4309	19.3528	22.9912	19.4907	19.0194	24.4579	26.6215	24.834	21.3561	20.7449	25.5011	22.47	26.9	18.78	24.97	27.48	18.9
1	Bradi1g77510	AT5G53500	-	18.32	17.53	11.77	8.74	9.98	12.45	14.4935	11.1779	7.40255	9.75541	14.5275	11.1768	28.5812	13.6076	7.63612	11.0074	14.8565	13.2501	22.7283	15.8344	13.9788	13.3013	20.6514	13.1748	12.336	12.1296	26.31	19.08	17.76	18.13	16.7	13.71
1	Bradi1g77750	AT2G18100	-	22.26	15.67	9.57	13.7	17.49	14.13	15.7073	14.6198	12.7521	14.2453	16.5114	12.3379	20.2284	13.4901	13.5869	19.1399	22.3333	17.7873	18.5743	19.8844	15.8038	19.3392	23.1568	19.1936	12.0441	17.1347	30.18	23.57	17.94	18.34	20.7	15.61
1	Bradi1g77930	AT1G18450	ARP4,ATARP4	16.97	10.67	9.78	13.08	17.68	21.27	10.1814	24.8934	18.7258	23.3999	17.5328	10.4539	14.0239	14.8009	13.1993	23.0029	21.5299	18.5085	11.6918	22.5615	21.4002	16.2513	20.8964	25.1688	23.7828	27.063	32.01	28.93	26.35	27.58	26.99	24.7
1	Bradi1g77940	-	-	40.17	48.42	31.33	22.08	24.62	37.14	29.5365	36.6241	33.1873	39.8685	28.2362	32.8412	65.6794	45.1093	24.3119	29.5777	18.0632	30.4917	59.8619	28.4688	40.1377	15.1754	40.0628	68.3686	33.3549	31.8394	80.31	67.98	56.25	35.03	38.67	17.45
1	Bradi1g78020	AT5G03455	ACR2,ARATH;CDC25,AtACR2,CDC25	35.59	15.56	30.12	34.75	28.05	20.98	42.5642	38.0034	34.6875	28.9491	34.2456	34.0664	42.1862	24.5218	29.7511	30.1723	26.5179	47.5824	26.9084	53.35	41.0363	40.5916	47.6722	28.1483	30.3039	30.3253	32.55	23.96	25.75	26.87	25.29	23.83
1	Bradi1g78070	AT2G03120	ATSPP,SPP	28.62	27.27	23.17	26.64	35.94	33.97	17.7025	43.0715	37.8846	41.0625	37.1088	27.0042	31.1219	33.3076	34.8267	48.9619	46.6784	41.5878	36.9367	43.3506	38.0572	56.7403	46.4847	54.231	41.8874	46.2922	65.57	52.82	49.59	45.91	48.12	36.88
1	Bradi1g78165	-	-	5.25	2.54	3.21	4.87	5.06	4.62	7.48439	6.88805	6.41053	7.1669	7.31397	2.88391	7.58033	3.93211	3.89295	7.45643	7.90927	4.44766	8.09279	24.2074	13.7585	13.4253	12.0001	2.9985	3.17273	4.91144	18.65	5.9	4.7	5.74	6.01	6.21
1	Bradi1g78180	AT3G61320	AtVCCN1,BEST	77.35	55.8	45.6	49.64	101.36	113.61	52.7556	118.057	104.667	139.854	104.888	73.3007	91.2947	67.5711	57.4308	125.739	105.203	97.9777	88.5785	75.2064	169.072	75.4997	155.894	154.221	124.218	162.939	93.71	139.52	119.35	109.53	114.46	91.24
1	Bradi1g78190	AT4G11450	-	4.73	3.6	1.95	3.34	3.09	2.96	6.47579	4.31562	3.70415	3.77228	3.63385	4.07377	8.17946	3.89029	3.67766	3.93364	3.77348	4.83914	4.88965	4.93224	3.71828	3.84921	6.39031	4.82133	3.80485	4.99429	4.86	4	4.91	3.88	3.93	2.48
1	Bradi1g78200	-	-	2.59	1.06	2.43	2.11	2.04	2.82	2.57423	2.90643	1.98951	2.83505	1.54243	2.77309	3.70343	2.67269	2.87435	2.55096	4.38807	3.68748	2.08972	2.99348	3.65913	5.12902	5.39996	3.14948	4.25988	3.43067	4.14	4.25	2.88	2.94	3.34	4.2
1	Bradi1g78230	AT4G00150	ATHAM3,HAM3,LOM3,SCL6-IV	2.87	3.57	3.29	2.67	3.55	3.07	2.09907	7.24259	3.65327	3.98096	3.1164	3.74248	6.64219	5.77035	3.14284	3.18292	3.56509	2.66988	4.04487	3.46754	3.34794	2.59783	5.6829	6.44532	3.91048	3.03272	10.07	6.85	5.36	5.28	5.46	4.71
1	Bradi1g78430	AT5G47400	PNET4	22.3	7.73	6.55	9.95	14.38	14.25	10.4303	8.45476	8.36521	8.4131	10.2087	7.46629	19.4894	7.72234	9.94622	14.6252	21.01	21.8701	10.2313	6.65774	12.9695	11.9349	22.6439	11.6559	10.6844	13.8786	15.69	10.78	10.8	10.23	12.79	8.56
1	Bradi1g78450	AT2G45010	-	35.21	17.33	19.33	24.32	32.54	23.28	18.4179	39.8109	27.0777	32.9975	37.3169	26.8998	33.1785	23.5581	26.0598	41.5652	51.5364	35.8058	52.1737	52.431	54.7131	56.9376	84.2323	42.1142	39.4495	42.7288	90.09	70.77	54.32	48.52	53.14	65.72
1	Bradi1g78460	AT4G16700	PSD1	1.92	2.57	3.05	3.03	4.27	5.85	3.20225	6.37138	6.9553	7.82641	5.72473	2.86106	2.65892	3.51207	3.98513	5.96582	6.26594	5.46091	3.83336	6.11979	4.17193	1.18539	5.69255	5.79907	5.62505	5.42388	12.83	8.49	4.94	5.88	6.93	5.32
1	Bradi1g78498	-	-	8	3.19	4.49	5.09	7.58	4.91	2.928	3.52237	2.55731	3.77972	3.72959	4.11438	6.07118	4.44557	6.24083	5.44819	7.01654	4.21707	4.27626	1.82905	6.22365	0	4.80539	5.45362	3.52442	4.44003	5.46	6.51	7.27	4.24	6.03	2.01
1	Bradi1g78520	AT1G17020	ATSRG1,SRG1	3.89	3.72	1.71	2.12	3.09	4.19	1.60746	3.03556	2.30896	3.41823	2.31618	2.66844	4.77495	2.54231	2.02371	2.77806	2.7762	4.26481	1.99688	1.74527	1.99325	2.67776	2.31861	4.18368	3.43238	2.30662	9.51	9.77	5.81	5.61	6.23	1.32
1	Bradi1g78550	AT1G02080	NOT1	9.1	6.83	5.21	7.55	10.29	9.18	9.81864	10.536	9.93734	10.0471	10.2003	9.14611	10.4237	8.30983	7.62674	9.84839	11.2962	7.9914	8.13601	5.27759	9.60281	3.36927	13.3704	11.8563	10.4085	11.036	12.5	11.13	11.25	11.84	10.94	9.45
1	Bradi1g78570	AT5G47310	-	34.79	18.03	19.13	17.38	22.5	20.8	19.1408	17.7526	18.1267	16.6393	22.3222	19.0627	32.5358	17.7631	14.1118	19.4433	26.7969	36.8165	19.8075	23.8925	21.0278	14.9772	26.153	23.8616	20.6518	22.555	27.72	22.85	19.76	24.3	24.55	18.53
1	Bradi1g78600	-	-	2.42	1.49	1.03	3.09	1.55	2.46	2.14471	2.80718	2.05989	2.68798	2.21649	2.41751	3.65698	2.3774	1.80464	2.66936	2.60227	2.69557	3.66488	3.30889	3.81488	2.89964	3.28062	2.15587	2.04338	2.87066	3.71	3.21	2.07	3.26	2.7	1.02
1	Bradi1g78630	AT4G17070	-	9.56	6.33	12.82	6.23	9.65	9.69	6.89201	11.1597	10.2923	10.0208	10.6334	9.50897	12.6074	10.1346	11.8177	9.26451	14.3995	14.1473	11.4459	11.3787	10.5752	23.7611	13.6576	10.8127	11.9997	11.1169	16.63	13.86	12.39	11.64	13.79	11.76
1	Bradi1g78640	AT4G17615	ATCBL1,CBL1,SCABP5	4.88	4.75	4.68	6.72	7.74	9.45	5.44621	8.76269	7.35543	10.6271	7.4714	8.09138	5.21488	4.21662	5.29685	9.48946	10.441	8.01359	8.67943	11.5723	14.3207	8.09354	11.3577	10.4655	11.0747	11.1687	15.99	12.23	9.83	12.91	10.99	7.88
1	Bradi1g78713	-	-	18.37	17.33	19.08	21.34	21.95	27.07	10.5808	15.6801	16.2213	16.5415	12.2573	13.9021	22.7353	16.5914	16.56	24.259	23.6644	22.6459	14.4401	14.5737	20.9453	8.32162	23.6052	23.9414	18.0146	22.3994	24.63	25.14	19.54	21.28	22.51	16.88
1	Bradi1g78720	AT4G30820	-	28.98	15.39	15.46	19.92	25.25	22.11	6.84257	9.19151	8.26464	11.9398	10.6041	5.5642	23.729	13.8964	20.6192	23.5636	31.4805	30.9461	20.3214	24.6125	25.2558	16.9208	38.7854	24.8937	28.1372	28.0002	33.96	20.71	21.3	25.74	21.57	17.05
1	Bradi2g00226	AT5G05660	ATNFXL2,EBI,NFXL2	8.33	7.51	6.92	8.79	11.17	8.84	8.44992	11.4866	8.89298	10.1801	10.559	8.25458	8.9858	7.77664	8.61118	11.0259	11.0775	8.43775	7.68803	7.19065	9.36782	9.29538	13.9493	10.3472	8.90898	11.0218	12.77	11.13	10.24	11.1	12.56	6.46
1	Bradi2g00256	AT3G07990	SCPL27	33.23	18.21	14.13	19.29	30.31	20.86	73.0052	47.9756	47.1591	52.5885	68.4909	67.807	44.023	16.5938	14.8155	20.634	28.6167	41.4665	20.0061	14.1448	25.6759	18.3559	35.872	20.2382	19.6124	25.7451	25.8	19.2	16.03	18.93	21.82	29.56
1	Bradi2g00300	AT5G03030	PAM18-3	7.76	11.69	9.04	9.92	11.26	14.33	11.8161	22.8893	10.7932	15.5565	14.5398	9.40508	14.1164	15.6909	8.82874	14.5804	17.8176	17.3031	12.5513	11.1315	11.6612	17.1477	15.03	18.5847	11.6346	17.2095	17.11	13.59	7.42	10.32	11.46	9.24
1	Bradi2g00310	AT2G37110	-	44.79	56.92	45.79	50.06	48.24	53.05	45.7494	78.1863	72.9212	61.3254	62.4808	43.5836	50.6462	74.7996	49.5021	70.7604	72.3457	47.0057	85.7377	90.1198	70.5867	103.578	71.6146	66.702	51.8154	62.2585	53.85	56.92	48.33	46.66	55.94	140.66
1	Bradi2g00320	AT5G03070	IMPA-9	23.95	17.18	15.99	19.4	24.69	18.86	23.2841	18.5684	19.4414	21.2731	23.9097	22.0136	21.1361	16.0498	21.4756	20.7997	24.2898	21.1089	16.9318	20.1389	19.0377	18.5491	26.3267	22.0196	20.0303	19.9027	32.03	30.64	23.15	24.96	27.22	22.28
1	Bradi2g00510	AT5G22880	H2B,HTB2	1.6	0.95	1.62	2.3	3.5	2.24	2.05511	3.36043	2.34621	2.19813	2.0241	2.48813	1.79573	1.5251	2.49089	2.92569	2.81822	3.87442	2.98088	4.08295	4.04929	1.92079	2.82337	2.04052	2.8333	3.30014	5.56	2.6	2.03	1.68	1.98	2.28
1	Bradi2g00550	AT2G36260	-	24.63	15.79	16.46	20.39	19.47	23.63	22.3337	24.6327	24.6484	22.1375	26.9673	19.3393	27.5468	20.9237	18.4182	20.6495	28.9181	28.9969	28.9771	27.4949	26.9893	47.5691	30.7764	22.7241	20.01	22.9412	30.28	24.32	25.27	21.42	22.21	31.92
1	Bradi2g00560	AT1G19600	-	56.43	28.43	23.77	29.35	41.06	43.24	43.5094	39.2893	44.9351	54.5837	49.4219	37.8453	54.0099	29.0015	24.0191	47.2585	63.0372	62.9851	39.2331	43.9874	35.5285	22.631	70.2653	41.6509	43.2393	39.4139	75.49	48.71	42.8	50.07	48.59	60.64
1	Bradi2g00580	AT4G39220	ATRER1A	43.8	27.84	34.48	38.29	46.51	41.78	42.9119	49.6411	45.5685	47.4617	47.1744	34.5799	49.4285	39.8887	45.631	54.9583	54.1096	66.6858	49.6944	69.6725	65.9488	74.001	65.6617	59.4826	54.0621	62.0702	54.02	40.65	36.98	40.49	43.84	40.11
1	Bradi2g00620	AT5G20170	MED17	7.46	6.16	5.84	6.54	7.85	7.57	8.37564	7.91699	6.20886	7.55933	8.70862	5.70398	12.3856	6.77027	7.55726	9.07786	9.72706	10.2174	7.72693	8.74944	8.61939	9.57607	12.8392	8.32344	7.63701	8.97392	11.2	11.77	8.47	8.9	8.94	7
1	Bradi2g00627	AT3G48190	ATATM,ATM,PIG1	1.14	1.14	0.96	1.8	1.96	2.74	1.09029	3.63338	3.99035	5.10316	3.0651	1.74124	2.17713	1.30657	2.59004	3.75433	3.37859	2.87462	1.1306	1.43813	4.75293	1.17014	1.84857	3.34618	4.25997	5.05499	2.64	2.88	2.35	2.87	2.57	2.49
1	Bradi2g00640	AT3G42830	-	37.11	27.22	27.38	32.22	35.15	33	39.0957	38.6158	31.0565	35.0919	40.0994	32.1961	51.5495	36.5934	33.1227	32.8829	43.6273	59.4942	30.6771	32.2081	41.3725	28.2461	51.4164	37.3192	36.3987	35.7796	44.51	37.67	34.51	35.39	37.12	37.02
1	Bradi2g00831	AT3G49050	-	1.85	0.76	1.25	1.42	1.56	2.12	0.956602	3.04025	1.31006	2.47624	2.05159	1.15286	2.39387	1.00237	3.94194	2.99019	2.35097	3.00354	1.40425	3.79358	4.1717	0	3.73933	2.28364	2.51377	3.86495	2.42	2.54	2.2	3.2	3.36	0.95
1	Bradi2g00840	AT5G23880	ATCPSF100,CPSF100,EMB1265,ESP5	7.72	3.91	4.66	5.99	9.37	6.84	8.70525	8.10061	6.84942	8.71167	9.5957	8.6432	9.07221	6.44125	6.15295	9.01869	9.48251	8.63213	5.34281	6.51588	6.33064	4.0507	10.2759	8.21787	7.64554	7.26989	13.32	8.45	8.49	8.76	10.73	9.42
1	Bradi2g00850	AT5G40270	VEN4	39.68	20.7	18.01	19.41	30.73	37.65	24.3564	26.646	25.2966	30.7561	31.159	28.3263	38.1605	17.9207	18.4865	30.7944	34.3673	39.8795	20.7777	19.5205	23.635	23.3369	31.4194	31.7442	28.3045	32.9159	38.6	39.38	31.84	37.16	38.13	38.64
1	Bradi2g00870	-	-	38.48	22.04	23.49	22.23	25.46	20.52	38.8885	37.2475	27.5493	28.6738	38.604	31.8453	45.3405	38.8012	29.53	34.1325	37.5015	38.4599	26.7923	31.3435	29.5259	25.1586	43.7637	29.7063	31.1163	33.5602	36.49	35.65	28.89	35.33	29.31	24.09
1	Bradi2g00890	AT5G48230	AACT2,ACAT2,EMB1276	44.26	27.41	28.14	38.03	40.99	36.44	39.8826	35.0169	25.7007	28.9993	42.2503	34.6201	44.4971	32.287	39.315	37.3899	52.2166	45.2144	34.1563	66.5449	34.8708	51.8557	69.7564	40.7669	33.3061	39.0925	69.97	40.4	33.2	40.12	37.61	32.94
1	Bradi2g00900	AT1G23540	AtPERK12,IGI1,PERK12	3.35	4.03	3.65	3.24	4.03	4.7	5.05174	9.01413	5.6619	6.51477	4.3462	4.03771	4.51739	4.28177	4.44983	4.47115	6.10943	4.68096	5.40144	4.54901	5.71792	6.35391	6.0127	8.36461	6.38287	6.2445	5.96	5.13	6.49	5.97	6.11	7.22
1	Bradi2g00980	AT1G26110	DCP5	64.9	50.92	44.8	49.56	53.49	57.25	53.917	66.4453	57.6345	67.1716	67.2114	49.6695	61.6984	55.0293	52.4219	62.2694	73.1381	56.3523	53.1704	47.2954	47.547	39.8585	85.9661	73.8308	68.4319	70.2773	88.31	81.69	72.35	81.93	72.26	64.81
1	Bradi2g00992	AT1G18560	-	3.37	2.24	1.82	2.64	1.1	1.74	6.31765	3.41088	3.06516	1.9592	4.43219	5.42431	3.7178	3.43296	1.8388	1.72414	2.80627	2.53603	2.25271	0.867569	1.6413	0.678649	3.96546	1.76891	2.00828	1.75035	3.97	2.14	2.08	1.95	2.16	1.52
1	Bradi2g01010	AT4G05440	BICE1,EDA35	2.28	0.95	0.79	1.61	2.71	2.13	1.23378	2.71382	2.90142	4.21303	2.78971	0.70454	1.81499	1.15996	1.55996	4.53666	3.93532	2.41702	1.9242	2.24048	3.1766	1.37227	3.99629	2.69544	2.4092	3.71956	5.64	5.28	2.46	1.99	3.08	1.52
1	Bradi2g01100	AT3G03440	-	90.63	68.24	59.51	42.21	46.05	50.95	78.9496	56.4683	44.4907	53.6464	65.7943	71.5329	126.64	65.3387	50.362	34.9297	59.3306	82.9853	46.7257	65.0254	49.6974	48.907	69.0606	74.268	57.7717	61.7732	56.81	47.53	44.54	50.9	49.61	34.41
1	Bradi2g01157	-	-	9.86	3.73	4.06	6.85	6.45	6.53	12.9247	8.09343	5.75319	7.46937	9.67507	9.09325	9.30707	3.87802	6.08677	7.98597	9.85	8.68964	6.96609	6.13507	9.71841	6.9638	11.3401	6.22841	6.77911	8.01335	7.84	5.11	3.73	6.66	3.81	3.81
1	Bradi2g01185	-	-	18.72	7.03	8.06	9.98	9.11	9.11	11.9399	7.65117	6.08418	7.21363	15.838	14.1959	16.3288	6.50359	7.91619	5.83806	12.7031	18.129	9.62471	3.97061	8.44629	2.97963	15.6494	8.04883	9.58319	7.76909	5.66	8.54	7.58	8.84	7.49	12.24
1	Bradi2g01195	-	-	17.85	14.76	11.42	16.38	14.65	15.4	26.1912	22.3726	18.4937	20.0039	23.5404	22.4796	23.1471	16.01	19.0585	16.9672	29.1395	16.7885	18.1723	10.381	18.4573	13.1399	22.9178	18.6817	16.957	16.0188	16.03	15.27	15.53	15.94	16.67	13.18
1	Bradi2g01290	-	-	1.41	1.38	0.72	2.15	1.9	2.65	0	2.06728	2.94969	1.26867	2.63302	0	1.91461	1.18106	1.34399	1.34387	1.32268	4.65755	0.633558	2.03714	1.32715	0	3.11134	2.6431	0.711761	1.55494	5.15	2.59	1.39	0.94	1.9	1.53
1	Bradi2g01350	AT2G01140	AtFBA3,FBA3,PDE345	42.25	56.63	46.73	42.71	50.36	72.66	28.6675	65.0219	54.5317	76.3541	53.3371	35.2912	48.5492	61.7389	49.4242	71.3257	68.6397	51.6828	66.9863	77.6489	84.4976	66.8007	67.4618	78.094	84.8029	90.2401	114.76	87.08	103.3	107.73	118.64	88.66
1	Bradi2g01490	AT2G28060	KIN&#946;3	4.71	2.85	4.1	4.51	4.87	3.23	4.51687	4.49666	2.8022	3.85559	4.26184	3.67974	3.95304	3.68351	3.59923	3.6464	5.15866	4.97579	4.12371	5.39909	4.33481	2.96787	4.88053	4.00852	3.81073	3.60679	6.1	6.05	4.32	5.18	4.69	3.49
1	Bradi2g01497	AT3G18170	-	6.19	0.93	1.64	2.76	2.67	4.43	1.44424	2.20126	2.36492	2.02565	3.13779	1.86319	5.24741	1.20527	1.0214	2.72436	4.55198	5.6586	2.54869	2.23766	3.34592	2.15784	6.00267	3.47114	3.20069	3.47894	1.92	3.17	3.63	2.8	3.72	4.94
1	Bradi2g01520	AT1G18060	FBN-like	225.4	370.2	244.3	137.29	158.83	209.48	104.905	286.62	156.562	186.244	122.261	84.8383	311.897	364.179	232.509	234.913	177.091	235.98	260.906	338.258	242.088	198.01	159.76	356.805	255.597	201.978	335.99	458.01	424.28	319.07	306.15	235.17
1	Bradi2g01590	AT1G71110	-	2.84	3.89	5.28	5.39	3.16	3.71	2.99723	6.57103	6.42362	7.69063	5.01528	2.86348	4.70445	4.12433	4.88977	7.54592	8.88339	4.71393	6.61946	12.1452	10.47	9.57935	9.02537	12.5665	10.7953	11.1902	11.22	7.98	10.97	12.39	10.07	10.07
1	Bradi2g01764	-	-	4.28	4.15	4.39	6.28	8.76	9.13	2.75576	14.796	10.9248	15.3285	11.9322	2.68401	4.06843	4.46768	4.02214	9.65596	14.7555	7.6979	6.06678	13.2269	8.64075	4.17181	9.6857	10.535	11.2471	13.333	11.87	11.17	8.77	11.1	8.33	6.92
1	Bradi2g01870	AT1G32500	ABCI7,ATNAP6,NAP6	38.89	35.44	27.05	34.72	37.66	38.72	39.5811	46.4505	45.2373	55.8726	50.851	40.6181	39.3973	35.9133	36.8838	47.2678	63.5535	45.7496	61.2171	36.4761	49.6374	27.0138	60.8952	48.446	47.2	52.7991	50.03	51.88	51.47	41.84	43.6	54.09
1	Bradi2g01890	-	-	17.21	17.77	14.04	13.68	22.58	27.05	13.7999	38.9314	44.466	55.0532	41.6737	20.2373	21.1497	14.3257	13.8249	29.6909	41.433	29.3445	26.4352	19.389	25.9797	17.9154	30.2472	52.4722	54.591	44.5305	28.02	49.59	60.3	46.92	39.89	45.09
1	Bradi2g01900	AT1G68540	CCRL6,TKPR2	6.39	5.09	4.89	6.26	4.78	4.48	6.14104	5.52674	5.18634	7.47625	11.9913	4.6569	4.75442	4.40364	3.38949	4.76882	8.91237	8.72266	4.70343	2.57242	3.53603	1.59764	7.97677	6.10429	6.08408	4.59224	2.28	5.38	5.51	5.81	4.51	10.27
1	Bradi2g02090	-	-	86.63	147.14	175.93	229.23	233.06	237.53	139.227	332.699	315.387	327.035	131.793	115.877	88.1907	220.492	269.426	339.133	217.479	199.862	171.393	318.974	371.307	457.614	131.959	270.708	278.675	344.967	275.69	205.98	196.98	229.01	248.58	201.96
1	Bradi2g02110	AT3G05230	PUB63	32.34	20.47	14.87	14.48	22.44	21.38	19.4707	30.1368	20.1878	30.6195	21.183	15.4066	32.1275	13.3937	14.0867	34.9326	27.9779	29.4279	25.3586	59.1946	22.4759	19.8081	34.0301	46.2771	25.276	32.3562	54.82	50.76	22.71	23.11	25.24	21.78
1	Bradi2g02180	AT1G07950	MED22B	2.62	2.43	2.61	2.85	2.04	2.39	2.37793	2.88658	2.55388	3.17638	3.61382	2.6459	3.49792	2.30569	2.1834	3.48359	4.85402	4.14332	2.50363	3.64707	3.80622	5.96477	3.49197	3.84307	2.58114	4.39131	5.88	3.05	2.59	2.96	2.88	2.05
1	Bradi2g02250	AT1G25375	-	11.93	9.57	10.4	11.91	9.83	10.58	13.4823	12.8788	8.98826	9.61832	12.9871	10.7342	16.088	12.2581	13.0436	10.6798	13.0874	9.47655	9.52232	11.3919	10.5711	6.91926	15.9324	12.5936	10.1798	10.8613	19.65	16.1	11.22	12.4	14.47	8.11
1	Bradi2g02600	AT2G01190	PDE331	29.13	16.52	24.7	41.32	38.83	29.02	40.298	58.3591	53.3293	47.3095	47.3694	33.5661	27.7823	18.9721	56.4959	47.9495	50.6615	40.1926	40.9426	44.9638	55.0741	40.0935	55.458	38.3021	35.3894	42.1397	35.45	29.74	29.62	31.09	35.42	34.96
1	Bradi2g02630	-	-	1.76	1.46	1.15	2.47	1.55	1.96	6.15087	12.1558	9.41061	11.1579	9.04283	6.125	1.98048	1.51255	1.15684	4.0501	1.87361	1.48049	3.61832	2.16434	1.98289	2.6894	3.37945	3.21572	3.50794	3.2433	2.78	2.53	2.31	1.83	2.09	1.44
1	Bradi2g02640	-	-	7.44	4.04	3.73	5.43	5.58	7.19	5.98215	10.0433	8.07118	10.7347	8.88221	5.98796	6.8385	3.96399	5.94364	4.92007	8.06439	5.06202	4.88295	7.83781	8.08143	5.81281	8.2719	7.33956	8.32135	10.6512	8.11	7.43	6.86	8.83	9.14	8.76
1	Bradi2g02730	AT2G27600	ATSKD1,SKD1,VPS4	87.1	74.13	76.95	79.09	73.65	71.05	80.7059	84.6078	76.333	75.9688	83.9317	65.2465	89.0088	81.4269	88.6061	80.9796	99.7306	83.3881	83.7287	91.555	83.2893	102.08	82.9996	78.9902	68.8559	62.5458	134.77	92.71	89.45	90.66	90.07	98.15
1	Bradi2g02860	-	-	2.11	0.28	0.95	1.45	1.1	2.01	1.92035	4.34162	3.0531	4.14461	8.80518	2.84806	2.43668	1.60523	1.34651	1.3873	1.80088	3.23557	1.35287	0.547919	1.12326	2.45684	1.73116	0.835474	1.68851	1.68014	3.68	3	2.07	3.46	3.7	2.45
1	Bradi2g02900	AT3G49720	CGR2	12.38	6.22	8.86	9.07	11.07	10.8	7.62526	11.1449	10.4677	12.8555	15.0451	10.4962	10.0658	9.43467	12.0732	14.984	17.108	10.4869	11.0846	12.7592	16.2213	9.46138	17.2206	10.5697	11.7143	11.5213	24.35	11.61	13.1	11.86	16.21	11.39
1	Bradi2g02910	-	-	5.36	1.3	1.58	2.87	2.15	2.09	2.1354	2.48273	1.77799	2.63007	4.80775	4.94717	4.13354	1.32963	1.70988	1.5997	3.2231	3.07554	2.06439	2.80431	1.94961	0	3.75864	2.03694	2.93742	2.21604	2.21	1.62	1.75	2.36	2.22	2.04
1	Bradi2g02976	AT3G12380	ARP5,ATARP5	15.65	7.16	7.09	8.15	8.73	8.51	10.5881	8.5669	6.89877	6.46762	10.1666	10.5797	14.8454	6.17621	5.23993	8.8936	10.1736	12.8261	8.02247	8.97523	6.83231	5.86828	13.0716	8.8468	7.216	8.49305	14.4	12.2	10.09	10.96	12.47	11.46
1	Bradi2g03106	ATCG01070	NDHE	2.31	3.75	3.33	3.18	3.76	3.84	6.63653	5.28494	3.55157	3.88832	7.44972	6.14296	3.41748	4.59525	2.48015	2.47041	3.56664	10.3108	6.463	5.27155	2.64487	2.59576	7.44007	4.95867	5.57503	3.23776	3.01	1.31	1.3	1.35	1.14	1.68
1	Bradi2g03280	AT3G09390	ATMT-1,ATMT-K,MT2A	2220.15	1639.23	1807.63	1699.73	2295.37	2413.26	1601.63	1865.71	1515.96	1835.41	1939.07	1813.1	2522.53	2419.01	2887.25	3249.29	2966.77	3166.51	3052.06	7737.92	6714.21	9427.6	3338.03	3051.86	2713.29	2811.67	2735.72	2555.4	2475	2738.12	2697.15	2373.31
1	Bradi2g03297	AT3G55360	ATTSC13,CER10,ECR,GLH6,TSC13	108.07	39.79	49.42	58.86	68.57	65.55	79.0237	62.9536	67.8212	69.5344	90.2971	84.7342	145.585	56.6901	58.2922	76.583	98.7036	137.12	76.2514	66.3861	70.4687	62.3594	98.8659	65.266	55.391	68.2185	93.83	68.29	65.96	69.29	71.4	64.18
1	Bradi2g03310	AT2G39550	ATGGT-IB,GGB,PGGT-I	12.04	6.21	7.45	9.75	10.52	8.13	8.66262	9.7994	10.0959	9.67266	11.0803	5.67146	10.8638	7.79423	10.5605	12.3718	12.9193	11.7421	8.25185	10.0321	8.16645	4.22861	9.62941	9.99117	8.13457	10.2082	10.84	9.84	7.63	10.51	9.28	6.18
1	Bradi2g03370	AT5G59960	-	12.94	8.19	7.64	7.47	9.07	12.34	13.3441	9.67784	7.82642	8.53951	10.9066	12.3204	14.8448	8.53099	7.19376	9.0661	9.00265	13.4383	7.17751	9.74712	5.74646	7.49344	9.20326	8.02187	6.37442	6.93263	11	9.68	7.3	9.28	7.01	7.6
1	Bradi2g03420	AT3G15200	-	1.9	1.58	0.94	1.49	2.25	1	1.74607	3.00961	2.74574	3.76297	3.89707	1.96244	1.3219	0.904636	1.42934	4.04633	3.55312	2.18714	2.00603	3.48745	2.65927	2.59627	3.46928	2.34045	2.4158	3.81495	4.99	3.4	2.76	3.91	3.65	2.34
1	Bradi2g03497	AT4G20060	DSP1,EMB1895	3.67	2.58	2.28	2.62	2.77	3.16	3.40827	3.2132	3.5774	3.47	4.2815	3.04514	4.45693	2.45055	2.48012	4.45805	4.30234	3.6457	2.77181	2.44213	4.04284	1.98957	5.12011	5.06058	3.16116	4.59224	4.39	3.59	3.07	2.91	3.63	2.68
1	Bradi2g03670	AT5G13100	-	11.5	5.68	4.61	7.66	7.94	10.71	9.40026	9.51738	8.98878	13.2161	11.6248	10.2388	10.4792	6.99055	8.65701	12.4786	14.5546	12.1518	8.40291	7.80114	10.0848	6.80899	17.2036	9.87834	8.03548	11.9526	13.38	8.16	8.42	8.17	8.71	9.72
1	Bradi2g03710	AT4G24880	-	4.13	2.77	4.34	4.49	4.73	3.51	3.30829	4.39134	3.96912	2.9271	2.85471	4.31675	3.61587	3.96841	4.25035	3.80034	4.4329	3.88728	3.83519	3.72519	3.54046	2.59327	5.55906	5.09048	4.28006	3.71912	6.2	4.33	3.01	4.47	3.79	1.97
1	Bradi2g03740	AT1G27980	ATDPL1,DPL1	41.32	31.27	28.35	36.03	38.65	30.85	34.0228	43.9038	27.7433	29.7411	34.2574	30.8539	41.7516	32.3183	40.1937	32.7472	42.4044	35.7451	47.9582	69.34	48.6512	53.3609	61.0753	50.2168	41.9321	37.1704	105.03	49.54	44.01	45.23	49.43	37.78
1	Bradi2g03750	AT1G24267	-	35.84	20.82	19.23	21.22	30.12	28.18	32.7483	30.4815	23.0937	28.5069	31.6741	29.0893	34.061	19.5885	20.9008	29.7543	36.0698	30.7878	30.6933	23.1689	24.3217	26.8336	39.7744	30.6835	23.0906	29.2499	53.84	39.3	33.51	34.03	35.36	26.39
1	Bradi2g03820	AT3G54170	ATFIP37,FIP37	30.69	16.84	18.14	18.49	17.34	20.89	22.1655	18.6893	16.5092	18.3155	23.3327	20.9537	33.8315	14.4482	16.1032	17.236	22.8386	31.0718	17.3977	12.932	18.4167	9.04082	22.6865	18.1233	15.2417	16.4171	27.31	22.35	23.53	22.56	23.53	20.3
1	Bradi2g03900	AT3G11080	AtRLP35,RLP35	6.76	4.81	4.17	5.3	5.53	3.56	6.81738	7.86121	6.26156	5.40847	6.34583	8.3927	7.71756	5.81039	5.66172	4.72854	5.69691	2.82541	7.56986	7.44849	5.89723	4.51934	12.786	9.63238	9.78518	8.82548	9.78	6.3	5.98	6.3	5.84	5.75
1	Bradi2g03920	AT3G05660	AtRLP33,RLP33	6.32	2.63	2.43	1.67	1.67	2.77	2.51221	2.30544	1.65107	2.04894	1.8277	2.46422	8.41279	1.42422	1.32817	2.0868	2.32162	3.97376	2.10422	2.5878	0.934058	1.41931	3.10438	2.5399	2.29784	2.51158	4.08	3.29	1.97	2.84	2.16	1.83
1	Bradi2g04006	-	-	2.14	1.28	1.87	1.69	3.26	2.15	2.29241	1.84167	1.71739	1.98695	2.23597	1.67946	2.55789	2.19945	3.19758	2.18945	3.19296	3.28433	1.72873	2.11066	2.54257	0.439105	8.22563	3.5946	2.72476	3.03851	3.02	2.8	3	3.14	2.12	3.24
1	Bradi2g04010	AT3G46620	AtRDUF1,BTL10,RDUF1	7.77	3.9	6.34	4.15	5.67	6.59	3.80043	9.09692	7.69684	8.49112	4.58603	4.98328	8.82811	6.08944	5.70658	6.17466	6.78425	7.74432	9.99319	9.45042	8.49221	14.5252	8.37702	8.70814	9.7091	6.68792	13.29	11.11	8.95	8.35	8.63	7.5
1	Bradi2g04076	AT3G56170	CAN,CAN1	2.92	2.52	1.09	3.15	2.93	0.73	2.1033	2.01987	2.39679	2.75646	1.95786	2.05965	2.79496	2.7718	2.44993	2.8089	3.17833	2.77476	1.47901	0.191275	0.88985	1.73104	2.09837	2.27057	1.8204	2.47442	1	0.57	1.47	2.15	1.02	2.48
1	Bradi2g04130	AT2G30460	UXT2	15.2	16.08	14.02	17.13	17.45	15.39	14.1292	23.9413	18.5392	28.267	28.0973	14.7724	15.1589	16.973	19.218	30.2593	32.3089	18.3057	23.7672	30.7853	28.7321	36.0276	20.5029	23.4127	20.8642	22.3137	40.42	29.38	24.49	30.66	31.45	26.27
1	Bradi2g04170	AT2G30500	NET4B	15.29	13.11	19.47	14.1	18.11	13.82	10.1569	17.2081	6.70068	10.9479	11.2069	9.65568	16.1707	19.5706	19.2143	13.4775	12.4955	15.2888	8.41579	13.8156	12.032	8.51799	7.32274	8.07183	8.46272	5.5511	12.35	18.63	17	17.83	14.13	15.25
1	Bradi2g04190	AT2G40800	AtTIM21L-1	11.49	7.92	7.74	9.5	9.6	11.34	10.456	11.1483	10.7963	13.6177	11.6345	9.33555	11.1941	8.50319	10.4455	12.9616	17.0843	11.4909	14.2423	12.2649	14.3429	7.7616	20.1578	16.3353	14.0994	14.4452	17.95	13.22	10.18	12.21	13.82	12.11
1	Bradi2g04220	AT1G14020	RRT4	3.7	4.6	3.08	6.15	4.05	5.84	3.51455	4.20638	3.96213	4.66338	5.31915	4.08518	4.0569	3.62202	3.82488	4.46924	6.40373	3.5045	6.63163	9.00511	7.27752	7.06046	4.51805	4.15183	3.18682	4.08223	8.75	4.02	3.46	3.82	6.87	6.06
1	Bradi2g04230	AT5G21950	-	1.97	3.35	1.83	2.02	1.31	2.4	0.590686	4.83807	3.49765	6.42406	5.15543	1.43511	1.82089	3.28331	1.16716	2.46198	3.01825	2.17027	7.66531	4.90314	7.43645	24.618	3.3414	3.41062	4.32074	4.58832	3.91	1.89	5.25	2.78	5.61	3.92
1	Bradi2g04280	AT3G27670	CER13,CER13,RST1	7.03	4.35	3.45	5.19	7.03	5.89	5.26055	6.19125	6.36981	6.7459	6.86067	5.55667	7.07433	3.96664	4.53448	7.69037	8.67926	5.5128	5.35313	4.13826	6.84781	2.90935	7.67132	8.12212	6.68824	7.05519	8.47	6.29	5.86	6.86	7.08	5.53
1	Bradi2g04297	AT5G14540	FLOE2	18.09	14.68	17.06	17.74	19.46	13.63	22.9285	27.8085	23.6139	25.0982	26.1739	21.9084	20.0729	20.1374	23.5121	23.0714	25.1615	17.3283	18.7596	14.6143	20.0294	10.3601	30.4095	22.5486	22.6863	19.5101	26.85	30.09	24.22	25.49	27.42	27
1	Bradi2g04317	AT4G34140	-	4.83	3.24	3.41	4.89	8	4.76	6.84735	5.64781	5.46701	4.88257	5.84223	6.9247	6.76088	5.23049	3.49911	4.11582	6.1867	5.50164	4.13532	5.86313	5.88164	6.99235	6.30653	5.91388	5.81557	5.6067	4.71	4.09	3.53	4.17	3.75	3.38
1	Bradi2g04370	-	-	8.29	9.27	6.82	11.08	11.33	9.64	9.26285	14.3634	12.4978	13.2068	11.6678	11.8991	10.7608	8.60039	10.19	12.1418	16.0509	10.9528	7.12508	14.7227	9.65511	0	9.03421	13.234	11.3776	14.1065	16.82	9.93	12.11	8.56	9.13	8.3
1	Bradi2g04380	AT3G17020	-	930.68	724.57	628.9	613.46	793.09	885.55	547.28	676.911	364.082	627.261	686.722	704.71	888.317	687.949	821.751	939.398	930.89	926.226	1142.43	1993.19	1570.57	2673.07	1085.94	787.441	827.338	787.322	1221.2	960.66	1050.27	1091.13	1185.63	1004.78
1	Bradi2g04440	AT2G47760	ALG3,AtALG3	15.46	14.59	11.71	11.27	14.16	13.82	12.6755	14.8626	12.1355	15.2491	11.4062	9.96559	26.5321	11.6394	9.60828	14.1386	12.1273	14.1852	16.6292	20.4581	17.7026	25.6923	19.7423	21.6165	15.8675	15.4569	17.82	16.07	18.79	14.23	17.11	12.76
1	Bradi2g04471	AT5G25360	-	32.24	14.35	16.61	23.39	32.17	18.28	25.0336	20.1878	16.7359	18.9293	35.2141	27.8974	30.4572	14.3939	14.8963	19.4403	30.763	35.918	16.0742	15.3719	20.4924	20.8324	37.9464	20.6023	29.7684	29.2136	22.55	20.84	20.02	28.18	25.06	23.18
1	Bradi2g04497	AT1G59670	ATGSTU15,GSTU15	4.84	2.12	4.01	3.18	3.86	3.27	5.12203	6.00581	3.29647	4.09274	4.36602	5.22947	8.30438	4.35739	3.27645	4.01109	3.46092	4.32744	6.25154	29.0865	8.98093	13.9102	10.1303	7.08742	4.17888	3.93344	19.14	3.43	2.51	2.48	2.79	9.72
1	Bradi2g04620	AT4G25600	-	2.44	0.76	1.58	1.32	3.37	2.28	1.87324	3.61993	3.12193	4.40204	3.69525	2.24299	2.37975	1.74327	2.43532	3.47291	5.14973	4.55762	3.48157	7.20664	5.8877	4.39716	4.45708	5.30139	3.09556	6.05477	6.01	3.89	3.78	4.24	4.73	2.04
1	Bradi2g04690	AT1G15460	ATBOR4,BOR4	4.05	13.67	13.05	6.49	5.62	4.17	5.38142	14.7883	10.1606	8.8539	3.52784	2.5114	5.98743	26.2002	15.6673	10.4124	5.50069	4.02565	5.42385	14.846	11.2517	5.85423	5.77223	15.1927	17.494	8.94581	25.64	26.43	14.74	21.99	12.35	4.94
1	Bradi2g04733	-	-	3.95	3.56	3.88	2.94	6.49	4.6	3.18294	4.04935	2.92039	3.85703	4.79869	3.60927	4.44644	1.98445	3.15187	5.5828	5.36635	7.68123	3.7193	4.00896	5.25402	0	6.33844	4.9081	5.07567	6.07012	4	3.51	3.8	6.2	5.36	3.77
1	Bradi2g05000	AT3G24350	ATSYP32,SYP32	21.28	12.36	12.29	16.87	15.8	13.71	17.6773	19.7857	19.653	18.4669	18.0026	14.8438	25.3195	18.3714	19.7426	20.5701	19.2451	22.3783	23.3531	24.633	26.5453	21.1251	25.0451	18.1583	19.5245	17.4158	17.62	19.29	21.52	22.11	21.76	28.95
1	Bradi2g05310	AT4G26060	-	24.89	20.72	26.92	23.82	26.64	27.7	19.8468	23.3129	25.302	22.7414	28.2819	16.8929	29.6388	22.5884	21.4244	25.2614	25.4185	27.6929	25.8567	27.0112	26.2105	49.9155	25.3765	26.8413	19.8221	24.804	24.79	22.58	21.22	25.06	23.51	19.32
1	Bradi2g05330	-	-	69.22	26.54	27.48	29.17	30.59	26.5	69.5169	30.5437	21.4427	23.3657	51.8686	57.0923	90.3645	28.3074	27.6056	23.6071	44.6982	64.4745	42.4392	30.7463	37.0051	19.5232	73.3651	27.6382	26.692	28.7493	33.09	28.98	29.14	35.58	28.81	44.74
1	Bradi2g05400	AT2G02760	ATUBC2,UBC2,UBC2	204.31	147.83	191.78	278.28	250.67	196.56	209.14	237.013	226.962	193.551	231.195	206.963	220.474	192.645	283.756	252.302	231.638	232.351	196.838	199.888	245.979	191.275	277.432	181.45	193.563	185.448	270.32	212.94	210.83	242.09	237.31	269.36
1	Bradi2g05420	AT5G14240	-	15.53	13.57	13.22	21.04	22.85	18.68	16.1398	22.0249	19.5056	22.4723	18.5065	11.0441	15.7458	13.8919	22.0461	25.2703	24.3968	19.5486	22.882	44.453	32.3092	32.3755	24.1786	21.2963	22.0719	24.2771	36.17	29.33	28.94	29.74	29.58	22.23
1	Bradi2g05670	AT2G19860	ATHXK2,HXK2	13.34	7.69	7.21	6.87	7.92	7.02	14.7185	8.98726	5.68644	7.1905	9.13301	12.1185	13.0357	6.21729	7.09107	8.00606	8.93253	11.6121	5.48805	6.42799	7.03025	7.29813	11.7574	7.94231	7.07482	8.22144	8.9	7.94	6.49	6.87	6.44	6.07
1	Bradi2g05720	AT4G26270	PFK3	37.73	38.91	34.91	27.09	38.51	41.1	33.6686	49.4281	36.6006	40.3404	32.1544	28.6022	41.2601	40.9294	34.1168	37.7766	36.472	31.4217	37.4028	85.4651	42.4722	50.6354	65.9631	83.4469	50.9986	63.3075	70.68	54.85	48.55	46.68	47.55	41.26
1	Bradi2g05824	AT3G21430	ALY3,ATALY3	4.96	2.13	1.98	3.27	2.88	3.13	4.90513	3.28198	1.96886	2.7198	3.25997	4.16223	3.96939	1.92435	2.84217	3.32422	5.23747	2.70585	2.81507	6.37371	4.39276	2.89411	7.33596	3.0592	3.44994	2.84813	9.1	6.81	4.51	3.75	4.94	6.27
1	Bradi2g05900	AT1G55110	AtIDD7,IDD7,REDSTART	2.71	1.6	1.5	3.11	2.46	3.28	3.00084	4.13762	3.73079	3.91741	4.51215	2.20898	3.13026	2.18376	3.59869	3.54299	3.2245	3.9591	3.17858	4.55644	6.77273	4.53129	2.85225	6.40635	3.16653	5.07404	6.41	4.48	2.91	4.99	4.71	3.14
1	Bradi2g05990	AT1G55150	AtRH20,RH20	13.03	15.07	12.32	14.53	14.98	17.31	18.1356	19.4904	15.7491	19.0669	19.6986	15.5875	17.8977	16.9736	15.5295	17.2171	21.0348	15.8727	19.476	24.2637	19.3456	16.5592	20.0972	20.0841	20.7358	22.7071	21.27	16.71	15.78	16.23	16.96	14.67
1	Bradi2g06020	AT5G11870	-	3.71	3.45	5.79	4.45	5.28	6.64	3.13299	6.99604	7.76694	7.8061	7.22731	4.28671	4.15835	4.80325	7.72451	7.06298	5.9812	8.90838	4.38042	7.39558	11.307	2.08133	7.06999	8.13526	8.97854	8.89415	7.16	6.77	7.14	7.19	7.52	7.36
1	Bradi2g06060	AT2G25760	AEL1,MLK3,PPK4	30.6	17.99	22.26	28.71	26.5	19.23	23.9785	25.4135	19.8803	18.1416	21.3119	22.0701	27.2719	20.5599	28.7063	22.6253	25.0981	22.9726	20.3266	22.9507	24.8782	17.2522	35.2046	22.476	22.8075	20.9436	39.22	29.75	31.39	30.74	31.05	21.99
1	Bradi2g06080	AT2G33800	EMB3113,PRPS5,RPS5,SCA1	244.22	248.27	159.52	257.95	164.27	212.46	321.935	295.445	334.159	406.147	494.596	330.537	323.069	256.638	208.268	248.949	348.259	397.321	299.922	218.091	311.377	224.579	341.995	314.377	500.849	456.317	274.85	321.77	390.58	428.08	396.61	412.08
1	Bradi2g06200	AT5G11640	-	4.9	6.96	7.24	9.38	8.32	8.4	6.12676	9.32641	7.31469	8.65086	6.78019	4.83624	6.17298	7.12875	8.41643	7.36383	8.57392	7.19862	7.20938	13.9005	10.3594	12.169	6.4736	9.23864	7.24073	7.41397	12.33	9.05	8.55	9.05	10.21	8.62
1	Bradi2g06230	AT1G53050	-	8.08	4.51	3.62	4.9	6.87	7.03	8.85239	9.03965	8.27436	9.43879	7.83702	6.96244	10.495	5.40096	5.8217	11.9363	9.07718	8.31931	5.95337	13.5344	9.68799	5.49031	10.0036	11.7926	9.59077	11.2277	14.78	11.65	8.49	10.53	9.56	4.91
1	Bradi2g06400	AT1G78700	BEH4	34.57	12.41	13.72	10.07	12.56	16.06	31.9752	14.5685	10.8204	15.842	17.6819	25.9522	43.9623	12.2283	11.4486	14.9101	16.8001	34.0959	16.6713	22.9012	16.0187	28.7489	26.2252	18.7315	16.007	16.9929	17.18	15.51	15.59	16.38	16.6	51.52
1	Bradi2g06440	AT5G45760	-	7.83	5.86	4.57	6.99	12.5	10.16	4.70563	8.26505	7.68148	10.2041	8.4451	5.83888	8.26767	6.59256	5.68734	11.3991	13.7637	12.8165	6.872	9.04308	10.5344	6.18496	12.5206	10.974	9.84277	13.6067	16.71	11.22	10.18	10.77	11.38	9.99
1	Bradi2g06460	-	-	2.11	3.54	1.49	12.56	9.07	9.17	1.88065	10.2742	17.9227	17.0446	15.7288	4.45756	4.38346	3.53732	3.80799	10.2844	11.3625	11.2282	6.54615	5.69586	5.97942	5.755	10.9499	14.2543	21.2423	17.1491	4.94	13.01	9.87	19.15	16.82	13.51
1	Bradi2g06480	AT4G14430	ATECI2,ECHIB,ECI2,IBR10,PEC12	3.85	3.68	4.49	3.06	2.75	4.41	4.86352	7.14235	6.15239	5.40273	7.06441	5.70069	5.94461	4.36434	3.43109	4.24935	7.48621	7.04376	4.30578	13.7052	6.81763	7.35591	8.55097	10.9103	5.59199	7.58429	10.36	6.38	7.02	4.77	5.01	2.52
1	Bradi2g06490	AT1G06390	ATGSK1,ATSK2-3,ATSK22,BIL2,GSK1,SK22	64.94	46.45	35.79	42.04	55.45	46.93	57.3815	56.2508	47.3614	53.032	63.628	51.0073	77.3365	51.6046	50.2708	66.5599	85.8484	73.2561	62.5243	61.0431	69.0224	44.5763	87.4813	39.5945	28.8046	40.9176	78.05	65.02	60.63	57.12	64.67	56.66
1	Bradi2g06627	AT1G16900	EBS3	8.05	8.97	7.86	13.85	17.46	15.46	8.08916	25.4257	21.5225	23.4898	16.5157	8.74514	7.8233	9.71218	10.8097	20.3272	15.1834	11.8476	13.1825	20.5237	20.8043	15.8587	14.6426	17.6989	18.1441	20.6199	23.02	20.39	16.83	18.54	21.56	16.11
1	Bradi2g06800	AT4G18465	-	10.3	4.89	3.58	5.47	8.75	8.63	8.37185	12.3685	11.7414	12.9717	15.3006	10.1179	11.2836	5.79254	5.56736	11.2069	13.4454	12.6547	6.11353	9.4728	12.2637	7.5492	13.9479	10.5245	11.2244	12.0655	14.68	9.91	10.22	11.4	11.74	10.99
1	Bradi2g06810	AT2G16640	AIC1,ATTOC132,TOC132	2.02	2.13	1.59	1.42	2.18	2.06	2.30538	2.43654	1.8498	2.00263	2.64951	2.82476	3.60615	1.58663	1.75523	2.0953	3.17399	1.87507	2.38884	2.25189	1.67998	0.568338	3.29735	2.34211	2.22409	2.09329	1.8	1.77	1.92	2.42	2.2	1.14
1	Bradi2g06830	AT1G53210	AtNCL,NCL	59.86	37.85	51.75	79.56	68.47	40.19	51.5844	51.5654	31.4273	33.0165	72.0744	48.0676	56.0601	57.7846	84.234	64.1849	88.8725	57.2744	61.9023	29.3212	52.4548	29.7621	45.6127	25.6398	21.2362	36.5316	65.32	74.76	54.74	93.75	83.19	100.18
1	Bradi2g07050	AT1G68810	ABS5,T5L1	15.85	14.85	19.42	24.06	24.18	10.31	27.1408	36.8118	22.0953	11.1722	21.2008	22.5348	18.3284	21.4912	24.4044	10.4658	21.0754	20.0839	14.0689	11.1198	10.6947	6.06186	21.0577	15.6067	19.7717	11.1336	11.98	10.79	6.5	10.13	14.16	5.48
1	Bradi2g07170	AT3G18760	-	30.42	33.48	41.25	39.07	35.91	44.99	18.6902	40.6416	40.4853	56.1505	42.1783	20.2207	31.6417	39.5851	37.9034	51.9259	47.2724	47.1228	30.9618	66.5676	43.8519	37.1522	50.362	53.3154	50.5956	49.1283	58.47	61.66	49.01	53.44	55.32	44.62
1	Bradi2g07180	-	-	28.8	21.85	20.88	22.46	27.13	19.3	33.5767	26.3393	18.6959	25.6207	33.0668	31.4471	41.4234	28.3326	18.1121	15.2987	27.087	46.7183	50.5252	177.155	54.9196	47.7461	105.038	92.4943	65.7043	55.8384	66.74	30.78	22.11	23.51	28.41	6.12
1	Bradi2g07250	AT3G55570	-	12.4	12.06	14.22	11.45	13.81	9.57	9.95107	26.0232	25.872	42.0862	21.0314	18.3704	13.2298	8.65464	17.0374	21.1516	11.7686	14.2032	19.1947	21.4614	22.9937	44.4377	6.72374	23.0777	12.9466	17.2144	33.44	22.18	19.98	15.05	17.98	6.92
1	Bradi2g07260	AT2G46220	-	90.24	42.57	68.05	88.79	110.48	81.94	77.629	113.409	104.207	109.796	91.6791	57.5476	76.0136	64.421	114.378	119.449	104.973	118.02	86.517	132.086	140.261	135.001	150.489	104.761	121.057	150.603	119.56	87.85	79.32	104.35	105.44	79.39
1	Bradi2g07320	AT1G28570	-	18.55	12.06	13.15	13.96	13.4	11.55	17.6648	17.9177	15.726	11.6571	11.6099	12.2113	31.8307	15.6937	13.6324	12.3128	15.8014	21.6061	15.9134	16.3354	12.9952	15.2878	27.4235	22.7666	15.0163	15.9943	26.43	20.74	16.04	16.81	16.08	8.07
1	Bradi2g07330	AT4G23740	-	7.26	9.72	6.17	8.59	7.44	6.19	12.9757	8.61069	9.91863	6.2305	11.7262	7.95609	10.0779	7.44291	6.31192	6.28176	10.4164	9.94424	6.13258	4.38314	2.54962	2.65014	7.08972	6.00417	4.89048	4.18183	6.43	5.61	3.86	3.9	3.9	1.75
1	Bradi2g07380	-	-	13.42	22.16	13.2	13.98	18.29	15.22	12.0264	20.4831	23.4182	29.3415	20.4493	13.4128	16.9988	22.2614	21.0878	23.2955	37.2426	24.5497	37.4913	37.5174	24.9334	10.7292	35.6544	28.0463	27.7207	20.3979	28.44	24.06	18.21	18.06	17.59	13.51
1	Bradi2g07400	AT2G44820	-	7.47	6.25	7.18	6.94	9.34	10.56	5.02827	13.7068	12.8794	18.8797	13.2049	5.55932	7.73898	7.38614	8.89619	14.8758	16.5545	13.2613	11.6246	13.0627	10.8135	9.34428	15.3779	13.3638	13.7013	13.1906	22.57	14.18	12.04	15.57	15.51	12.13
1	Bradi2g07430	AT5G58720	-	51.35	40.67	35.79	44.45	44.5	31.44	46.2807	40.4065	30.7126	30.3191	39.2079	41.4365	52.7803	41.6712	43.3801	33.2621	39.6964	47.6257	43.3133	44.8073	45.6535	34.4749	51.3543	35.305	35.3436	33.1203	53.57	47.42	39.43	48.77	44.28	57.27
1	Bradi2g07470	AT2G46110	KPHMT1,PANB1	32.78	27.54	18.28	22.69	31.47	31.44	26.626	27.4738	18.8074	32.9092	36.0462	24.0329	40.7982	28.2977	23.8131	31.3118	47.0614	43.9947	25.6293	29.9013	25.1508	32.2739	37.178	32.3008	24.9594	26.7019	62.72	45.18	40.12	39.33	37.17	37.39
1	Bradi2g07560	AT3G24550	ATPERK1,PERK1	26.34	22.87	22.95	23.86	26.05	22.98	28.0247	33.4874	25.0034	25.2267	29.1132	26.635	36.8003	23.2536	21.7406	25.4408	26.8464	31.869	21.9218	12.3473	27.8224	15.2837	39.3391	26.4527	30.7792	32.2474	23.36	22.06	19.35	20.4	23.84	28.72
1	Bradi2g07583	-	-	3.48	0	0.74	0.35	0.87	0.83	2.5111	0.263598	0.294931	0.276397	1.9997	1.63652	2.91557	0.457998	0.645107	0.471275	1.25317	2.42692	1.92722	0.49647	0.434815	0	3.86086	0.6168	0	0.810234	0.15	0	0	0	0	0.31
1	Bradi2g07620	AT3G24570	MVP17	15.89	12.14	12.11	15.22	17.1	15.46	13.4255	16.2862	17.6875	14.513	15.7764	13.6086	14.7241	14.2362	13.2299	16.1885	18.782	15.7758	14.809	16.3323	15.1127	11.8961	15.0259	16.3399	15.1119	13.2926	18.49	14.94	13.81	15.94	17.42	12.03
1	Bradi2g07650	AT1G79870	HPPR2	323.67	259.61	209.17	204.29	236.46	258.51	334.135	265.742	305.585	358.32	379.756	304.29	451.867	303.212	237.426	300.353	361.286	462.941	338.787	259.982	295.64	267.895	309.105	305.816	244.053	259.331	241.89	307.27	291.69	252.39	269.04	314.9
1	Bradi2g07700	AT3G08790	-	46.81	35.11	28.15	27.88	29.81	29.23	33.8871	25.0977	25.7941	27.9325	32.1757	34.4904	65.6528	25.2	24.3688	26.879	39.7373	48.7861	31.5575	17.7505	20.7671	20.8398	30.4804	22.5687	20.7658	22.4533	32.82	30.64	27.96	30.89	34.01	40.25
1	Bradi2g07770	AT2G22670	IAA8	32.02	27.65	31.25	27.21	34.97	40.88	31.4296	54.1133	31.9166	52.7077	46.6453	29.3169	34.1457	32.5283	26.8335	40.415	48.3016	36.9471	55.777	65.6806	83.2564	47.9464	59.0202	71.8692	67.0103	63.8338	70.5	80.61	71.41	63.21	72.99	71.54
1	Bradi2g08020	AT3G61790	SINAT3	23.3	12.94	11.6	13.19	12.33	11.27	16.2632	11.8162	10.5046	11.3061	18.4227	14.9058	24.2353	10.3771	11.3181	9.46671	14.2503	19.2094	12.7753	13.8994	14.0346	10.5835	17.7696	14.2198	10.616	12.7015	14.51	13.56	12.02	11.8	13.25	11.96
1	Bradi2g08050	-	-	20.58	13.03	11.8	16.12	22.18	19.08	16.3451	23.7825	19.2982	25.824	26.4576	17.2858	25.1083	10.8004	15.0064	26.0386	26.7639	34.8946	19.0018	21.5495	31.6323	21.2571	28.3974	21.8752	14.4524	21.3005	20.18	20.49	13.91	12.4	18.79	13.47
1	Bradi2g08070	AT2G46520	XPO2	6.53	5.66	4.36	7.27	6.64	8.28	5.55625	13.1494	10.996	13.5001	9.56316	4.17465	6.27026	6.1941	5.71262	12.1164	13.2926	7.55125	8.62456	7.16646	8.55005	3.64388	8.20174	10.4561	10.0137	12.39	13.83	10.38	9.5	9.93	9.01	6.71
1	Bradi2g08110	-	-	4.59	3.22	2.88	2.51	2.97	3.08	4.05907	3.04281	2.34328	2.37068	4.32565	4.34162	4.7112	3.07763	4.47462	4.2628	4.89109	5.73548	5.89828	5.30489	5.95305	6.8039	11.4893	5.72516	6.00518	3.42232	7.65	3.31	3.85	3.84	4	3.9
1	Bradi2g08170	AT3G49290	ABIL2	5.94	4.56	4.61	4.86	4.5	5.05	4.035	8.2244	8.20084	7.51738	9.71861	6.61617	6.63618	4.94337	4.36253	4.29118	5.16144	6.53506	5.67136	6.45894	5.31765	7.22505	7.90697	8.39624	9.10321	8.77668	3.75	10.37	8.27	8.5	9.1	6.96
1	Bradi2g08210	AT4G29430	rps15ae	19.51	16.25	13.41	15.87	20.95	24.81	12.0712	24.1165	26.9627	32.9018	26.1079	11.2968	15.3135	15.5842	17.6527	24.4042	32.5086	26.4065	20.9915	36.2035	25.0088	19.1609	38.3549	29.0049	30.1684	34.4005	31.4	25.03	25.28	27.66	24.59	22.05
1	Bradi2g08260	AT4G28440	-	41.21	32.21	35.93	35.31	45.91	44.12	28.8555	48.9045	44.4866	59.7113	41.7781	22.4551	37.8207	35.3202	33.9476	62.3826	48.8847	51.5011	42.4963	62.7751	65.2612	49.2312	50.741	67.6602	58.3461	65.3737	60.94	47.75	38.03	44.01	43.47	32.56
1	Bradi2g08340	AT5G46110	APE2,TPT	1497.09	1433.81	1225.73	1364.69	1253.79	1201.33	1790.56	876.164	1184.7	806.05	1272.31	1733.37	1656.41	1431.22	1209.36	1043.75	1290.02	1529.84	1184.68	285.291	634.902	390.195	981.921	699.294	714.327	781.975	605.28	692.64	700.55	734.83	812.41	944.25
1	Bradi2g08490	AT4G18460	-	11.87	7.4	9.15	9.47	12.55	10.71	10.9381	9.13938	7.81405	12.8282	12.3948	11.4484	11.653	4.96843	7.63144	12.1202	15.316	17.5274	8.47252	10.5394	10.38	6.78362	15.4773	11.7256	10.0276	13.7633	12.14	10.2	9.36	9.61	11.39	9.93
1	Bradi2g08500	AT1G53590	NTMC2T6.1,NTMC2TYPE6.1	40	24.99	31.77	38.71	35.84	29.27	37.1025	27.4247	20.6933	20.5561	28.0889	26.739	48.6197	25.3789	36.4094	22.275	39.1481	33.1279	24.4713	26.9199	24.1897	11.4145	44.1437	24.8532	21.4401	21.7574	70.37	32.75	32.08	44.15	37.92	36
1	Bradi2g08527	AT5G54860	-	3.61	3.71	4.1	5.76	5.73	3.77	5.32337	6.59661	4.92382	4.99587	4.20272	5.96594	4.81122	5.17387	4.82605	5.56428	5.98121	3.96702	4.67042	8.36336	8.32824	7.38552	5.58955	8.37471	6.64154	7.387	8.04	5.25	4.79	5.74	5.99	4.44
1	Bradi2g08560	AT5G64130	-	33.17	32.25	46.41	61.51	62.57	44.54	20.5864	56.6251	44.1594	45.3569	30.1016	17.6525	27.3961	41.4102	65.9394	63.3095	43.0623	36.5189	40.6237	85.5174	66.0469	48.2421	57.5955	58.3325	52.8356	46.3139	105.21	81.38	70.03	74.35	86.27	52.38
1	Bradi2g08600	AT2G17150	NLP1	2.99	1.59	2.97	3.3	3.43	3.63	3.93944	8.21544	4.54267	5.0874	3.51084	3.14899	2.5616	3.69167	3.90543	6.04629	4.43028	2.18327	3.63929	10.1747	8.41104	8.7147	5.88761	6.17428	4.79793	5.90018	5.7	6.16	5.57	6.03	4.27	3.86
1	Bradi2g08820	AT1G57540	-	10.49	6.8	10.43	10.39	9.86	10.86	7.94591	11.8056	10.929	11.6286	12.2657	6.10419	10.6412	8.94664	9.34602	9.50341	13.8779	13.8705	9.81884	9.29769	9.74373	1.10853	13.3275	10.8169	11.4785	12.707	16.19	13.29	12.67	12.69	12.43	12.27
1	Bradi2g08910	AT4G01935	-	40.91	26.33	31.49	27.95	30.99	39.33	34.4059	42.5738	46.1817	62.0241	57.6006	48.4837	43.8283	29.0007	37.7713	55.14	60.3322	71.9314	45.2085	33.0917	52.3824	50.0811	59.9779	57.5901	70.5379	72.369	26.81	44.63	48.96	52.12	46.64	43.32
1	Bradi2g08937	AT4G02010	-	24.19	15.08	16.11	22.41	22.67	16.3	22.5881	19.8077	18.3465	18.8074	25.1649	19.7722	29.7673	17.0833	18.9839	22.33	23.0017	23.8196	24.0843	16.8313	19.9962	15.8392	27.2629	20.9949	14.3417	18.0481	28.36	22.26	19.04	22.4	25.45	23.71
1	Bradi2g08960	AT3G06720	AIMP ALPHA,AT-IMP,ATKAP ALPHA,IMPA-1,IMPA1	92.34	32.32	32.89	37.02	42.52	41.99	78.2471	69.0363	50.5692	59.1564	74.6398	65.4114	90.2655	37.3737	42.449	46.6022	63.0987	75.5246	44.7729	50.9139	40.7894	35.1362	83.6746	47.0179	46.7711	48.5688	68.58	53.01	50.88	57.27	52.36	53.08
1	Bradi2g08980	AT1G10390	DRA2,Nup98a	30.95	15.45	15.89	16.78	22.05	18.8	34.4902	31.2049	27.87	30.3799	42.4885	34.5584	33.429	17.2073	17.7376	22.2041	33.6478	29.4776	20.0136	12.6438	15.7123	10.404	33.886	28.0125	22.3531	23.9307	26.38	25.88	21.52	22.01	21.64	22.01
1	Bradi2g09030	AT3G52630	RPA3A	15.24	11.34	18.87	15.66	22.06	18.76	5.05778	18.168	16.9318	24.7297	14.7875	4.69453	14.3805	15.1138	17.4492	20.3077	26.4812	17.4581	16.0914	20.2767	21.7079	18.8807	25.6476	21.0107	23.379	26.0671	25.78	21.74	23.09	22.32	18.66	21.32
1	Bradi2g09080	AT5G27030	TPR3	75.82	65.02	90.86	111.74	84.47	62.67	91.7693	100.441	101.085	83.7442	102.048	86.3189	47.9569	96.6093	113.618	90.0809	90.7501	47.6886	81.9309	66.7363	72.7374	53.0299	110.641	90.1173	110.41	90.1611	143.3	129.17	119.38	126.12	132.81	107.69
1	Bradi2g09170	AT4G15900	PRL1	41.43	17.26	16.91	19.26	24.44	26.46	34.2724	30.4655	22.9463	26.7266	33.0545	33.3276	44.5235	20.1742	22.9449	24.2719	37.5742	38.9265	22.2124	28.0289	24.0327	15.5497	36.5395	22.9884	26.2711	24.4527	49.08	33.39	27.77	35.26	33.57	36.99
1	Bradi2g09276	-	-	5.2	0.92	2.82	2.51	3.84	0.91	2.428	2.3791	1.0115	2.21567	2.29335	4.11665	3.68198	1.60684	2.14651	1.5644	3.50041	3.47545	1.4346	2.54436	1.59293	1.71442	4.51682	2.72484	1.32342	2.08603	2.07	0.85	2.22	3.43	2.63	2.91
1	Bradi2g09470	AT2G32080	PUR ALPHA-1	52.58	18.03	24	26.88	32.22	40.03	49.441	59.4674	50.744	63.7234	69.1453	51.2111	43.2241	24.1951	31.4092	39.5733	57.2895	53.7061	34.1691	42.2778	41.7118	30.0893	80.6395	60.4879	56.5867	59.1205	65.19	54.62	43.49	49.2	42.71	35.18
1	Bradi2g09570	AT3G16090	AtHrd1A,Hrd1A	13.41	10.5	12.97	16.6	13.69	13.99	12.3754	18.8799	14.5426	13.4559	13.6955	12.133	12.3661	13.3823	17.6628	13.8775	15.5823	11.7833	11.557	12.9152	13.4953	12.2277	13.8664	13.1336	13.4679	12.1953	16.17	13.43	11.48	14.71	16.03	11.64
1	Bradi2g09627	-	-	7.3	5.54	6.87	8.17	8.98	11.51	5.71166	13.8244	9.40852	13.8189	9.99084	6.37925	7.72258	7.16397	5.13311	12.0057	12.2019	7.56401	8.55513	19.4047	13.5803	11.4818	14.2359	16.9422	14.0286	15.3537	17.01	16.36	12.58	12.65	16.63	7.11
1	Bradi2g09637	AT4G36440	-	1.71	1.72	3.39	7.03	2.83	3.26	3.80318	4.05916	6.44014	4.75513	4.20216	3.35692	3.0848	2.94308	4.60226	7.80756	6.12896	4.44428	1.86869	2.54746	5.77614	3.56968	3.8908	4.20687	5.39665	5.30576	2.58	4.95	3.27	6.3	5.95	6.11
1	Bradi2g09707	AT3G09180	MED3	8.67	10.44	8.04	10.45	11.34	10.73	10.7294	15.5076	11.6058	16.8626	13.3501	11.5658	14.0222	8.12491	9.02223	20.199	15.569	11.3827	12.9219	21.5166	14.6788	16.8605	17.9739	15.2655	13.5277	11.5311	20.51	17.01	14.49	14.22	13.67	8.62
1	Bradi2g09770	AT3G18165	MOS4	16.62	10.61	11.99	14.47	12.23	15.64	12.7191	18.4518	10.3946	18.2283	15.6759	12.853	19.4823	13.9602	11.0331	14.0111	19.0713	14.6618	13.1324	16.8273	15.5408	4.51318	18.9572	17.7854	13.374	14.8934	26.2	21.1	15.04	17.45	16.99	13.97
1	Bradi2g09850	AT1G14650	-	42.3	18.5	17.55	23.9	32.66	28.46	37.9532	36.3358	32.3235	37.5205	45.2983	35.7926	44.8496	24.9243	25.5796	36.3257	42.8041	38.8451	28.8188	20.6308	25.1129	17.7781	46.7551	27.3953	28.3767	28.7324	47.75	33.96	31.06	33.35	33.19	33.04
1	Bradi2g09870	-	-	3.16	3.18	2.04	5.96	4.89	4.69	0.618803	6.13918	8.7694	7.54479	3.37221	0.928509	3.70663	5.07821	4.81312	6.67163	6.75995	3.53505	6.04465	4.56421	5.34372	7.14297	2.53039	6.78981	6.62257	8.63012	3.62	3.34	3.56	4.46	6.24	4.07
1	Bradi2g09880	AT1G03210	-	11.29	8.91	9.03	11.24	13.38	13.96	7.16067	14.7112	15.8018	17.3654	12.1294	8.8845	14.1951	9.63673	14.0567	22.1426	19.3989	17.3157	12.0413	14.047	14.025	10.2012	11.9252	16.1918	13.7004	12.8216	23.75	19.84	16.06	14.52	17.97	13.31
1	Bradi2g09890	AT1G03210	-	7	2.58	3.06	8.53	7.6	2.83	7.03131	5.08637	3.70646	4.04707	4.41269	3.80933	6.16724	3.83566	5.82747	9.04322	10.0248	7.13181	4.28566	3.87557	9.27072	1.62969	12.0137	5.2512	2.94709	5.89233	7.4	3.31	3.36	4.48	4.86	2.89
1	Bradi2g09980	AT2G40935	-	7.3	3.26	4.16	6.78	7.72	5.2	5.90875	6.65349	5.97395	7.51877	7.13328	5.53827	7.30722	5.85008	5.4768	6.35598	7.00254	6.93069	4.62914	4.36752	5.12201	10.7546	8.83771	5.0177	5.79028	7.62144	7.31	5.57	5.37	6.11	6.63	4.5
1	Bradi2g09990	AT5G04990	ATSUN1,SUN1	9.04	9.64	11.98	11.2	10.11	7.1	14.1719	14.3234	11.6213	13.1161	15.1796	11.2573	13.1327	14.528	14.172	10.734	10.5362	10.0952	14.4803	18.3141	16.229	16.3063	18.0603	14.4872	12.9915	13.3044	18.3	13.09	12.76	13.8	15.55	9.71
1	Bradi2g10010	AT3G43810	AtCAM7,CAM7,ZBF3	55.56	42.19	52.24	49.58	70.31	54.77	37.6028	58.6426	51.8783	62.9853	55.7791	44.6783	56.5231	50.4831	66.341	85.1507	76.752	74.5459	57.4147	94.8194	86.9344	100.81	81.8047	63.2161	57.0854	71.5925	103.43	93.28	84.33	77.54	91.07	64.65
1	Bradi2g10060	-	-	3.06	2.99	2.94	4.86	3.21	2.11	4.14841	12.2502	3.45785	3.00198	2.61461	3.44748	4.1788	5.48058	6.63612	3.21335	3.91595	2.88315	3.46056	10.1451	2.73208	3.32242	3.23449	1.63228	3.0315	1.62921	3.73	4.49	2.74	4.34	4.28	3.45
1	Bradi2g10080	AT3G56740	UBAC2A	19.79	12.08	12.53	12.34	20.76	12.72	15.3701	20.1185	15.7509	18.0651	18.1808	18.0627	23.2164	13.5278	13.2961	14.6768	19.888	21.7055	14.5828	21.793	17.6432	24.6319	26.7565	19.9683	16.2379	17.2596	18.53	11.59	11.35	14.91	12.85	17.78
1	Bradi2g10100	AT2G26800	HGML	12.99	6.01	6.96	10.35	11.97	9.94	12.0024	14.2661	12.2926	14.8923	15.792	14.5281	11.3224	6.79454	8.30546	11.1396	17.9428	13.5819	8.12582	12.3893	13.2951	8.49504	22.8699	12.7567	12.8131	14.7057	19.16	9.43	6.4	7.7	7.83	5.58
1	Bradi2g10117	AT3G06540	AthREP,REP	1.75	2.37	1.6	3.53	4.45	3.57	2.49798	6.94013	6.82756	5.26434	5.67439	3.99033	4.49993	3.0657	2.81178	5.64391	3.3081	3.3939	4.53602	4.75887	4.50536	4.43439	5.89779	6.92547	5.17713	3.81883	7.74	7.97	7.62	6.17	6	3.82
1	Bradi2g10170	AT5G63000	-	12.24	10.44	10.36	15.52	19.18	17.91	13.623	22.0609	21.3272	19.9925	18.0637	12.8253	14.4391	11.333	15.7365	24.0413	21.5609	16.1174	14.1762	13.3068	17.6853	12.1645	22.9383	13.9055	15.5928	19.3174	26.83	22.23	16	18.26	22.04	14.9
1	Bradi2g10302	AT5G25620	AtYUC6,YUC6	0.47	3.69	0.83	3.41	1.48	2.05	0.894539	0.956371	1.76937	3.60083	2.59412	0.786724	1.06816	4.98613	2.01855	1.81012	3.04014	1.29444	5.05492	2.24381	1.79108	22.1017	0.411058	0.327994	2.49966	2.79535	1.61	0.55	1.7	2.27	5.69	8.67
1	Bradi2g10370	AT5G21150	AGO9	15.51	13	10.44	13.03	19.5	19.51	10.2759	25.9415	20.9877	26.4021	21.8225	11.3356	14.3866	18.524	14.5428	23.9532	23.0733	15.7169	11.9682	12.9128	16.3713	9.28577	12.0589	21.0812	21.4032	18.8999	21.9	31.09	27.47	29.62	28.46	23.64
1	Bradi2g10490	AT1G31860	AT-IE,HISN2	26.74	19.3	20.05	21.75	27.8	30.08	20.2195	24.5102	23.6014	32.9803	36.3794	16.5421	25.3829	16.5967	20.5578	29.0139	35.8469	32.4512	23.4239	32.1116	30.9305	33.6825	25.7616	26.1515	25.2699	24.6508	31.73	36.44	35.08	33.22	35.15	38.6
1	Bradi2g10530	AT5G56350	-	16.9	29.93	22.21	23.06	23.36	26.32	13.0129	28.8426	22.5764	27.2424	23.9174	13.2103	24.3828	25.6514	22.227	31.4896	26.3832	16.0186	26.9683	39.0543	19.9759	18.5469	21.8426	19.6179	21.4157	18.7035	47.16	36.5	29.66	29.58	37.94	35.78
1	Bradi2g10557	-	-	6.44	3.13	7.21	7.12	7.14	5.3	7.02391	9.73908	7.17956	6.6861	8.59271	7.45774	7.10522	5.80599	7.88226	7.85481	8.58709	6.55883	6.3678	5.51551	8.67525	5.27623	11.2865	5.62577	6.80676	5.76103	8.72	7.1	6.65	7.65	7.71	5.74
1	Bradi2g10610	-	-	7.55	6.89	7.09	11.28	10.63	2.73	10.6425	7.88941	6.3758	9.89226	11.7786	3.19416	8.12844	6.33707	7.18065	16.2916	7.95452	9.41173	17.0779	10.718	19.4757	18.1695	16.6119	6.96303	2.58898	5.51176	5.31	5.15	7.79	9.69	9.82	10.17
1	Bradi2g10686	-	-	6.55	3.03	3.49	3.04	4.71	2.55	9.54254	4.90114	3.6618	3.75855	6.02979	3.6589	6.6472	5.64202	3.2087	5.46681	6.04299	4.94834	2.97053	5.6017	3.78276	2.15431	7.31418	4.2465	4.13525	5.08208	5.85	4.08	2.94	3.69	3.07	4.23
1	Bradi2g10740	AT3G56910	PSRP5	219.22	229.44	182.95	339.15	224.21	278.33	330.105	284.953	569.436	533.655	629.308	383.713	243.5	223.951	191.46	324.571	500.347	452.513	329.181	120.588	244.021	148.369	317.881	328.334	474.852	466.419	194.59	317.99	390.8	451.98	419.18	530.17
1	Bradi2g10830	AT5G06950	AHBP-1B,AtTGA2,TGA2	7.7	4.21	4.49	4.93	5.71	5.7	5.13341	8.15028	6.7537	6.04718	5.96587	4.97949	4.952	5.14709	5.56534	5.41935	5.85888	5.38012	4.7116	6.76944	5.86521	5.29149	8.21495	6.59528	6.79922	6.76197	10.72	6.85	7.39	7.43	6.98	3.73
1	Bradi2g10990	AT3G07130	ATPAP15,PAP15	15.45	13.46	13.84	14.55	17.62	33.35	15.3474	21.8017	19.2545	20.2993	19.4964	14.8386	19.3894	16.0163	21.0233	16.5445	18.4259	17.0693	17.3366	22.2003	26.4855	21.7674	21.535	26.6451	17.6672	17.8559	18.76	18.52	17.5	15.79	17.93	13.08
1	Bradi2g11000	AT1G19580	GAMMA CA1	87.35	80.85	68.48	81.43	78.58	91.27	75.5971	92.3249	79.6871	92.1721	87.3232	80.9185	89.4094	68.5399	69.2758	85.4211	95.4781	83.2911	78.5181	69.8332	67.0652	45.9462	89.7862	78.6458	75.9297	80.96	115.14	94.09	95.16	87.29	98.13	100.52
1	Bradi2g11012	-	-	19.78	11.16	7.92	5.35	8.04	12.67	28.6382	16.847	11.7696	17.3188	16.7781	21.488	30.3163	11.2138	5.23214	10.7866	9.15788	20.9887	16.0346	18.1267	15.7817	21.863	18.7265	15.5368	8.37379	8.31782	13.55	16.92	13.61	11.94	11.24	14.57
1	Bradi2g11190	AT1G11910	APA1,ATAPA1,AtPaspA1,PaspA1	166.27	105.23	87.68	138.39	123.58	173.03	122.291	159.067	128.94	139.31	147.406	120.42	164.026	123.538	123.929	147.729	153.373	148.534	147.892	234.237	206.08	236.184	175.99	187.697	177.55	182.481	249.91	238.47	214.53	178.83	230.04	178.34
1	Bradi2g11200	AT5G26600	-	32.95	23.26	30.76	33.57	30.6	25.92	37.0886	39.8302	31.0665	35.4251	45.0461	34.762	34.6527	32.202	32.0761	36.7551	37.6169	29.8468	37.5103	27.1567	38.6275	34.0759	50.5316	37.7631	36.3974	38.9281	42.09	39.85	39.87	42.54	40.2	27.64
1	Bradi2g11250	AT4G01850	AtSAM2,MAT2,SAM-2,SAM2	13.93	20.15	21.38	24.22	22.98	22.3	14.3832	27.4901	22.7136	25.0625	18.6809	13.064	17.3556	22.8527	23.6429	24.2308	25.719	18.6195	21.9403	28.8534	23.2492	22.6174	18.2544	24.1379	25.6935	21.6347	34.84	37.76	33	32.2	34.29	22.67
1	Bradi2g11370	AT5G26751	ASKalpha,ATSK11,SK 11	27.1	22.6	19.02	22.37	20.67	21.33	20.7455	21.1123	18.064	18.6351	22.1111	22.9019	34.2354	19.6893	18.6583	21.1867	25.1929	28.1728	20.0132	13.6655	20.7292	16.3327	25.3502	20.7225	17.7646	20.6649	24.53	22.74	23.52	24.31	24.79	23.31
1	Bradi2g11664	AT1G69510	-	53.07	37.22	70.07	62.84	40.73	48.1	38.7569	34.0652	28.2144	25.8851	28.1755	30.5615	77.6393	45.7972	52.88	32.619	46.458	57.2095	54.1931	54.3354	34.6344	67.2142	55.4741	68.7554	47.6675	38.8656	65.68	48.25	54.52	71.03	66.85	131.92
1	Bradi2g11790	AT4G28910	NINJA	69.08	25.22	28.08	30.17	45.95	47.65	49.4166	42.6229	33.8222	46.6593	45.0225	47.2475	66.7342	25.8498	32.9697	37.0449	53.742	54.935	37.1186	56.4377	49.8382	59.3706	62.8096	58.679	52.0606	52.4937	52.77	48.55	54.1	73	57.63	261.12
1	Bradi2g11960	AT3G62830	ATUXS2,AUD1,UXS2	60.96	44.51	48.92	56.88	53.39	51.49	60.0009	81.0223	60.0797	65.1513	61.9916	47.3443	89.6763	57.2223	73.5725	73.6124	87.2085	72.0967	95.7719	195.247	95.7413	146.076	113.361	86.1922	68.0965	69.4443	190.43	129.95	101.76	106.63	108.02	110.29
1	Bradi2g11980	AT4G02425	-	81.82	66.05	58.66	67.28	86.72	82	64.192	87.0221	67.4367	74.8009	75.9051	65.2435	82.8226	60.9764	61.7037	78.045	80.5065	95.8979	88.5783	134.432	120.027	140.41	110.93	92.2319	78.6126	94.8374	82.78	84.97	71.54	71.38	74.62	63.91
1	Bradi2g12001	-	-	25.94	15.03	20.22	21.56	36.13	24.53	14.0204	32.4375	26.747	35.5727	23.3808	13.9855	24.1057	13.3788	24.7773	43.5146	37.2317	39.7079	33.9322	64.6709	52.6984	60.8989	46.0059	38.0877	37.4147	44.719	46.46	40.15	29.63	39.93	40.02	26.61
1	Bradi2g12053	-	-	3.22	0.6	0.15	0.33	0	0.54	1.72693	1.23205	0.99141	0.744688	1.53485	3.31167	5.3056	0.705415	0.528615	0.600027	0.398612	1.4656	0.799646	0	1.95257	0	1.26151	0.82562	0.463339	0.617271	0.68	1.24	1.09	1.4	1.01	0.98
1	Bradi2g12090	AT4G01810	AtSEC23A	8.1	4.75	4.2	6.71	6.8	5.63	6.50772	6.31407	7.49039	7.27278	7.53274	6.53428	9.02603	5.20564	8.12901	10.1611	9.89751	8.05458	7.09001	8.71422	7.60147	5.09384	9.98131	8.2432	7.49066	7.75867	10.73	9.55	7.02	7.54	8.14	6.69
1	Bradi2g12100	AT3G62140	-	36.25	19.36	23.65	30.97	25.81	19.72	33.7433	23.2762	22.0838	17.9553	26.6534	23.6296	35.3378	19.2242	22.9474	19.5361	30.5608	35.1138	25.7444	24.402	25.0908	9.67193	39.0672	20.7791	19.2925	20.0813	35.31	29.26	26.58	25.98	27.83	27.13
1	Bradi2g12340	AT3G62280	-	77.61	20.47	25.82	29.44	28.16	20.63	114.575	23.0268	36.3355	24.3434	50.3701	73.7885	105.23	17.6483	30.9547	15.865	31.2357	54.0474	14.5899	7.73045	13.5131	7.0406	22.558	11.3052	7.5151	9.35168	8.3	7.98	8.16	13.12	10.56	32.47
1	Bradi2g12370	AT3G62280	-	9.36	14.06	8.05	10.85	7.95	14.04	8.58804	17.283	14.3398	15.8957	12.8913	8.08072	20.0204	13.397	10.2214	14.771	14.4183	12.5143	20.9465	22.7511	27.2126	34.3771	14.7598	12.0178	12.8407	13.4683	15.07	13.92	15.09	15.88	21.08	14.9
1	Bradi2g12510	AT4G02080	ASAR1,ATSAR2,ATSARA1C,SAR1C,SAR2	37.28	29.65	35.62	36	40	31.75	46.6579	46.5304	41.7491	55.4732	59.6089	39.3894	51.1999	41.8832	49.1153	50.4258	43.3369	45.5558	53.9319	66.7973	55.5158	78.1553	68.8867	41.2173	43.3917	47.2658	62.79	43.53	41.04	48.82	52.11	57.68
1	Bradi2g12680	AT4G02350	SEC15B	4.08	4.57	5.41	3.69	6.39	5.21	4.27281	7.19703	6.17713	7.67429	5.81292	4.78131	5.80847	5.53563	6.2189	9.49017	7.46351	4.67885	9.13114	10.6083	9.81878	10.5963	12.1851	9.73032	7.4839	7.32705	13.6	9.79	7.2	8.35	8.38	13.78
1	Bradi2g12720	AT3G06910	AtULP1a,ELS1,ULP1A	63.83	18.59	17.18	19.7	24.04	24.81	45.2478	19.6931	15.1684	15.7587	31.6932	36.9111	57.2633	18.2373	18.04	16.6394	34.6997	46.7315	25.7159	11.7869	19.1019	14.1748	56.0787	21.7445	18.8597	18.1993	25.57	23.69	18.27	22.49	21.32	27.11
1	Bradi2g12810	AT3G05040	HST,HST1	5.58	5.49	3.76	4.27	6.43	6.73	4.15754	11.7697	9.5936	11.8351	10.7452	5.43957	4.9959	5.58056	3.97794	9.96446	10.1359	6.12285	5.63849	7.19849	6.3397	8.10369	6.71018	9.06751	8.52487	8.88931	12.92	11.77	10.5	10.47	9.68	9.6
1	Bradi2g12857	AT5G58920	-	15.01	13.27	10.52	10.92	12.25	11.89	10.575	11.9368	11.7049	11.5731	10.2105	10.7462	17.2781	10.9019	8.72053	13.257	13.0964	16.1434	12.1187	10.3693	12.141	13.2293	14.7885	13.8808	10.718	11.4475	18.4	15.65	14.58	14.39	14.66	13.93
1	Bradi2g12900	AT4G27300	-	2.21	2.82	2.04	2.75	3	1.8	4.09897	3.92101	2.48846	2.37882	3.19907	2.95655	4.46463	2.36227	3.39464	3.61228	2.45065	2.78144	2.45347	3.04954	3.1313	4.41472	6.57634	3.11814	3.70151	2.08574	12.44	3.33	2.9	3.41	3.7	3.89
1	Bradi2g12920	AT2G39080	EMB2799	28.85	26.63	21.2	26.81	21.77	25.28	18.4431	23.1009	22.3563	26.7483	28.4519	21.303	24.5835	26.7914	21.3427	23.8048	29.7961	23.7243	23.8671	15.0942	19.553	28.3802	25.8161	24.0988	33.8381	27.6864	20.03	25.24	33.11	31.24	31.52	31.24
1	Bradi2g13077	ATCG01050	NDHD	55.29	75.37	66.32	61.99	110.24	57.72	147.831	124.142	135.31	116.573	130.845	183.919	101.054	97.8149	82.6353	81.9557	98.9611	88.1392	174.04	117.83	124.426	152.559	150.614	125.355	152.236	138.019	46.43	34.63	40.35	37.09	51.92	43.39
1	Bradi2g13091	ATCG00470	ATPE	8.85	8.45	9.3	5.46	7.98	8.73	12.799	11.0845	10.1096	10.2107	10.1257	14.2335	10.1376	10.4474	10.2721	6.83398	5.25739	5.814	11.0019	3.91475	5.3577	0	14.0048	10.5244	10.0018	6.67826	7.27	6.01	7.43	8.65	5.2	8.12
1	Bradi2g13101	ATCG00430	NdhK,PSBG	903.77	868.93	999.16	657.34	999.05	904.76	1252.75	1099.22	716.753	749.437	945.313	1295.54	1093.79	1089.84	734.254	659.525	746.147	1326.6	902.973	672.727	916.923	541.113	815.354	657.49	788.236	833.483	726.36	514.42	644.97	612.48	552.61	587.34
1	Bradi2g13170	AT3G06350	EMB3004,MEE32	13.81	14.1	13.24	11.14	15.06	15.71	9.93294	18.1627	15.97	20.5143	18.015	8.97016	14.7423	14.2278	13.8545	22.9691	26.5667	15.1125	21.0962	30.9229	21.6903	35.2176	23.8449	16.5512	18.9629	18.8537	37.78	23.07	24.24	27.98	31.39	24.97
1	Bradi2g13236	AT2G48010	RKF3	5.56	2.81	4.2	5.88	5.52	4.79	7.68456	6.54563	7.76886	6.58535	8.85313	4.54421	6.3713	4.9345	4.80256	4.93172	6.17569	6.89192	6.11736	4.43136	5.54056	0	11.5497	5.1064	6.74659	5.50648	4.23	5.87	5.46	6.28	6.29	4.81
1	Bradi2g13280	-	-	6.72	4.25	5.1	6.65	8.18	5.46	10.3347	13.1031	23.3596	16.5625	15.2431	11.8011	5.21418	5.07502	7.30849	10.4207	4.66849	9.98448	7.90072	5.27511	10.2744	2.35285	11.0258	5.87884	3.79239	5.02638	4.02	2.69	2.47	2.75	3.58	2.04
1	Bradi2g13293	-	-	14.33	11.71	9.96	12.06	11.68	10.57	11.988	17.9094	10.3958	17.3863	13.8564	13.726	19.1781	15.957	14.9831	19.3379	9.68423	16.7315	20.0507	13.3503	18.3141	23.1088	17.6861	13.3057	15.2916	19.008	16.53	12.73	13.8	14.61	12.71	13.04
1	Bradi2g13380	-	-	3.81	3.78	3.35	1.34	1.65	1.17	8.59789	12.4571	8.06722	10.2676	10.0718	13.1384	3.33185	2.33802	2.24905	1.90905	2.62937	2.93342	1.22248	1.54553	2.35468	0.914813	4.83091	6.49202	4.7702	3.88138	2.99	1.74	0.93	1.81	1.91	0.53
1	Bradi2g13390	AT1G51510	Y14	45.54	34.74	31.17	46.71	41.5	40.28	55.0116	73.1663	67.3623	77.8527	87.2854	50.2878	46.7719	35.3945	35.3326	52.3932	54.5526	55.4223	52.4795	61.3591	77.4642	52.5299	72.8843	54.9888	48.6616	47.5432	57.09	46.73	48.4	49.67	41.59	53.32
1	Bradi2g13422	-	-	20.05	35.74	28.65	31.31	33.49	35.16	29.0592	96.3619	68.9736	82.0106	59.0291	30.142	28.4215	50.1632	36.8974	61.345	43.0606	41.1287	33.378	55.7106	50.8753	46.7482	37.1964	62.0587	46.6962	58.7189	21.96	38.73	36.8	23.75	28.3	30.01
1	Bradi2g13567	AT1G52320	-	12.32	10.38	9.22	12.72	10.95	10.1	2.4995	2.61276	1.59388	2.39431	3.9262	2.16805	12.3095	10.8789	13.3706	10.5769	11.5943	10.3577	9.9149	10.1082	11.5172	8.04847	15.1378	12.1744	11.2988	12.07	15.72	14.33	12.59	12.74	13.29	7.82
1	Bradi2g13590	AT4G16144	AMSH3	9.82	6.71	4.89	9	8.86	7.78	10.7284	12.003	9.35382	9.67136	9.94097	9.77232	11.5006	7.60056	11.0429	11.4855	10.5192	10.5339	9.37491	9.45553	12.1618	13.5805	16.4633	12.2304	9.17705	11.6729	12.84	9.89	10.81	10.74	12.03	10.02
1	Bradi2g13680	AT1G66670	CLPP3,NCLPP3	131.3	96.32	89.55	113.57	119.15	127.27	84.2694	112.13	113.594	140.237	139.541	106.138	108.891	90.7634	98.5364	125.823	147.224	132.168	122.612	126	119.921	100.218	133.509	131.218	163.186	150.15	192.9	170.01	194.73	205.11	180.93	171.25
1	Bradi2g13690	-	-	29.81	15.6	15.99	17.25	19.36	20.35	22.8472	19.6742	13.0059	13.0639	18.3202	19.0927	33.4408	13.9131	20.0151	14.1718	18.1372	24.7104	15.7118	18.7474	21.675	22.0213	24.1161	18.5704	15.2503	17.1193	23.86	19.23	18.12	22.48	22.18	17.75
1	Bradi2g13750	AT1G48760	AP-3delta,delta-ADR,PAT4	4.12	3.34	4.08	5.75	5.64	4.53	4.24736	5.27072	4.13255	4.91124	5.91618	5.17059	4.5779	4.87502	5.30164	6.42582	5.48959	4.39213	4.33761	4.65857	5.83608	6.89911	8.42533	5.23876	5.76989	5.68843	4.51	5.37	5.02	5.02	4.79	4.6
1	Bradi2g13760	AT1G55080	MED9	23.18	14.3	19.6	16.68	19.09	18.29	22.1129	19.5799	17.3675	20.3774	19.2374	22.0145	26.8053	16.3053	18.9214	16.2974	20.3092	33.6284	13.1369	15.8021	15.8461	16.9339	25.9503	21.892	14.6072	22.3072	19.98	18.62	18.34	18.02	16.15	16.86
1	Bradi2g13790	AT2G01210	ZAR1	1.76	2.13	1.44	2.06	2.12	1.41	1.70054	3.53663	3.51172	3.22033	3.21921	1.35582	2.11751	1.54041	2.25585	4.21846	3.40402	2.2053	2.78484	3.11357	4.45627	1.68738	3.99006	3.55898	2.96899	4.09233	4.71	3.87	3.64	4.12	4.8	2.87
1	Bradi2g13795	-	-	3.69	1.88	1.74	2.13	2.86	1.62	3.71973	4.58388	1.36089	5.10168	5.98389	5.12341	2.96891	2.52954	0.707707	2.21136	5.06177	3.94095	6.33685	2.08667	5.60703	0	4.66376	5.69263	2.83257	2.6096	1.21	1.38	2.91	2.72	1.6	2.21
1	Bradi2g13800	AT5G48460	AtFIM2	0.84	1.24	1.03	2.2	1.52	1.35	1.08623	1.56206	1.52605	2.32192	2.59079	2.10518	1.78814	2.11053	0.879216	3.39787	4.03777	1.52963	2.48257	1.50996	2.57262	1.95309	1.69593	1.42602	0.776079	1.80067	1.68	1.59	1.75	1.37	2.56	2.04
1	Bradi2g13820	AT1G68410	-	20.52	7.22	8.35	8.51	6.79	8.64	16.5308	7.56918	7.06202	7.8171	11.6375	12.3286	26.2434	7.42975	6.86444	7.55406	11.6914	17.1885	10.9028	12.9197	13.12	17.3092	19.3505	8.27543	7.83011	8.20689	9.83	6.15	8.41	10.46	10.19	28.88
1	Bradi2g13840	AT1G65280	-	23.89	17.62	14.3	16.3	19.05	16.86	17.4971	17.7601	14.4034	15.3018	18.67	17.0956	24.833	15.4272	16.8707	16.5202	23.7031	20.8885	16.3861	17.2504	18.1451	22.1617	25.3281	22.0349	17.964	18.6359	22.22	19.02	18.41	20.94	17.57	21.24
1	Bradi2g14110	AT3G07880	SCN1	6.55	4.23	5.86	6.45	6.53	4.66	5.53911	8.44364	5.07054	6.67039	5.83344	4.49719	5.45093	5.0596	7.11167	6.5049	7.75923	6.76246	6.76241	29.3661	14.9633	23.6549	8.57864	7.94043	7.19329	7.35723	16.39	8.82	8.19	8.51	9.36	3.94
1	Bradi2g14190	AT5G11600	-	19.69	19.27	21.3	24.15	24.03	22.04	22.3681	27.2032	27.4196	26.4678	23.3821	20.7521	23.1224	25.9499	23.4763	29.3975	25.0837	21.5506	24.072	28.8128	31.2122	37.6183	31.1758	32.5798	21.2158	24.8751	43.01	37.63	30.61	31.53	32.89	27.3
1	Bradi2g14280	AT1G51745	PWWP2,SL1	5.05	4.09	4.05	4.43	4.5	3.65	10.9805	6.91691	5.45834	5.66718	10.0559	7.59985	8.57231	3.9166	3.35504	5.19714	5.84863	4.97775	3.44712	3.56873	2.78416	3.01564	6.83792	4.4538	3.7704	3.87239	4.5	6.5	5.44	5.66	6.11	5.63
1	Bradi2g14320	AT3G13960	AtGRF5,GRF5	26.08	15.58	16.23	11.23	13.58	10.6	21.5586	16.0519	12.6765	12.3206	17.1489	20.6824	33.8282	14.0616	11.2893	10.8842	20.2645	27.8171	15.355	17.0373	16.0877	10.0748	30.6692	17.4267	16.538	15.3013	27.82	20.48	17.06	20.35	18.34	18.8
1	Bradi2g14353	-	-	3.84	1.45	0.92	1.13	2.04	2.08	10.807	3.15727	2.29449	2.704	6.52352	4.34195	5.17876	1.55221	1.8426	2.47951	3.99604	4.98045	1.62198	3.28482	1.71471	4.95729	8.18703	2.54913	2.27367	1.66606	3.45	1.32	1.44	2.55	0.99	1.84
1	Bradi2g14445	-	-	1.47	1.46	2.89	3.05	0.92	2.82	3.64925	6.05933	6.8876	8.11144	3.86026	7.94979	1.46853	2.27411	2.53504	4.61274	2.97823	1.68478	3.0991	8.77891	4.61762	12.4337	3.72027	2.49992	5.99112	2.62174	3.74	3.76	3.03	2.39	2.2	0.66
1	Bradi2g14470	AT3G53450	LOG4	2.31	0.78	0.67	0.41	0.55	1.45	2.12977	1.30498	0.868327	3.24962	2.28579	0.59367	4.00383	0.320221	0.58142	2.10288	1.40388	3.35099	0.732623	0.185384	0.174581	0	0.55996	0.871345	0.213839	0.452137	1.57	0.3	0.27	0.48	0.16	0.54
1	Bradi2g14490	AT1G34010	-	2.89	2.4	1.78	4.59	4.43	3.16	3.23321	3.19628	2.66684	2.81647	3.60142	3.57905	2.09331	2.73105	3.64599	5.90163	3.82053	3.55983	2.85179	5.48772	2.22782	4.9695	4.30418	2.17536	1.96441	2.29887	6.73	3.34	3.32	3.67	3.99	4.36
1	Bradi2g14580	AT3G02420	-	70.28	41.64	43.31	48.03	54.67	47.44	61.8597	56.5318	46.5632	54.4688	70.0415	59.8314	75.5614	51.7107	58.6542	50.5469	68.1867	80.829	70.1781	87.3171	59.9698	66.9255	81.4411	57.3996	52.5114	57.9398	87.52	65.7	50.58	60.16	58.9	64.8
1	Bradi2g14665	-	-	20.49	13.22	12.9	26.71	18.85	18.87	18.693	15.5646	19.9965	22.3964	25.4596	19.0532	18.7186	9.29684	14.9013	19.6281	29.5098	44.2966	15.7277	12.283	23.5558	16.4788	21.1391	20.3148	18.9004	19.9204	14.44	13.69	15.33	19.86	21.36	23.32
1	Bradi2g14680	AT4G27620	-	3.16	1.87	3.3	3.35	6.3	3.73	2.25557	5.23909	5.64304	5.11833	3.44909	3.33209	1.91554	2.39364	4.05608	6.08184	6.53674	3.71255	4.27936	7.36187	5.61659	7.65275	6.66673	4.44502	5.31298	5.16667	10.68	5.01	5.07	6.54	6.88	3.01
1	Bradi2g14830	AT2G46370	AtGH3.11,FIN219,JAR1	51.23	50.33	48.88	33.21	38.52	37.33	65.9995	51.879	30.9309	34.4946	54.9251	44.9338	77.3903	52.0924	34.078	33.401	47.3172	39.4873	33.8164	43.836	40.0227	39.5884	46.9968	38.1614	32.8113	28.0768	75.73	52.1	48.22	53.85	51.73	59.71
1	Bradi2g14870	AT5G14700	-	16.75	9.23	11.78	11.11	7.99	7.53	25.1066	11.2002	10.1138	8.28235	17.5938	17.0436	17.3779	7.94756	8.40514	7.43807	12.083	13.3906	10.2274	4.68753	10.1673	4.76574	11.042	6.63029	6.24557	7.97605	5.65	9.76	8.87	10.96	14.27	18.08
1	Bradi2g14900	AT1G19450	-	28.7	18.17	27.66	31.38	29.34	24.49	26.6887	40.6475	31.9638	34.784	35.8152	22.387	21.5021	25.5614	40.0103	37.1105	37.4897	29.8192	27.5819	34.926	33.8474	28.3359	47.0611	28.5058	35.6416	33.7866	44.36	30.35	31.75	32.46	31.88	34.89
1	Bradi2g14910	AT1G19480	-	6.36	4.43	6.29	6.9	6.65	3.49	5.96195	7.18775	6.00266	4.67645	5.47354	5.42991	5.78495	7.03092	6.44392	4.80274	5.09547	5.97272	4.7839	4.11736	4.93066	2.08956	7.26772	5.46327	4.62648	4.08049	5.55	5.76	5.61	4.86	5.91	4.84
1	Bradi2g15057	-	-	93.38	54.9	66.26	68.78	82.17	70.41	76.9717	66.2044	55.8846	64.3654	76.6353	68.867	110.058	59.1311	67.7314	60.7359	85.7066	114.46	51.8558	66.7793	56.8463	53.3069	88.2112	51.9864	53.0163	66.9505	74.76	64.34	59.7	68.52	72.89	62.98
1	Bradi2g15250	AT1G50120	LOT	10.37	7.08	9.43	11.28	14.09	12.2	8.44879	9.94885	9.70038	11.1277	10.7431	6.68022	9.95215	7.98441	9.07048	13.6232	14.031	10.4863	8.94663	11.2443	9.06303	8.22071	11.4404	10.2117	9.24643	9.98642	14.71	12.64	10.27	11.77	11.67	11.96
1	Bradi2g15260	AT1G29350	-	39.2	34.17	24.24	28.56	37.47	39.45	37.6719	45.1085	36.7052	46.7044	45.7504	36.1383	39.1559	35.9219	35.5718	43.2652	53.6178	29.6769	42.4985	33.5303	33.6906	25.6003	53.2868	45.9798	38.838	41.7982	53.35	52.95	42.84	44.48	44.5	44.06
1	Bradi2g15520	AT4G23650	AtCDPK6,CDPK6,CPK3	5.18	2.17	2.82	4.53	4.66	3.34	6.09839	6.82587	7.45499	7.75649	8.14009	7.02385	3.55819	3.04915	4.42295	7.29835	8.55532	3.63205	2.62369	4.10137	5.08131	9.56916	9.88847	4.36571	3.05804	4.53383	14.87	6.11	3.76	5.2	5.28	25.19
1	Bradi2g15526	AT3G27700	-	9.48	5.98	5.72	7.49	8.24	6.89	10.168	10.3893	8.97393	8.97845	9.45407	9.3572	10.348	6.83821	7.01955	7.49694	10.819	7.85448	8.33341	4.55374	6.68515	3.6871	9.70702	8.78234	8.03284	7.23874	9.86	9.31	11.09	8.91	8.27	9.32
1	Bradi2g15532	AT5G62810	AtPED2,ATPEX14,PED2,PEX14	9.61	8.78	9.35	8.59	9.97	7.74	9.5579	12.6328	12.7008	12.7327	12.1128	8.72945	11.0607	9.93793	6.76186	10.1283	8.35612	11.0565	7.18231	11.1706	12.2696	10.834	10.6148	13.8566	11.0767	10.8836	11.42	11.39	11.38	11.22	10.33	11.37
1	Bradi2g15550	AT3G27930	AtOM47,OM47	1.42	1.97	1.43	1.84	1.12	2.35	1.67861	3.41202	3.09265	3.95477	3.35487	2.57486	2.41156	2.37108	2.66631	4.04982	2.99479	2.37686	1.6646	4.32875	2.3201	1.38179	1.18459	2.96367	3.41342	3.26775	5.99	5.59	4.02	4.97	4.07	3.94
1	Bradi2g15790	AT3G58610	-	283.36	240.59	192.66	231.03	217.91	286.44	176.908	297.453	277.596	481.1	500.751	240.617	275.996	301.735	192.045	360.692	462.58	301.79	366.707	196.712	264.884	351.521	297.252	309.658	356.233	373.042	420.99	416.19	426.12	456.86	447.15	540.63
1	Bradi2g15820	-	-	7.11	4.89	6.99	8.09	9.64	10.9	6.88866	9.82896	7.07837	8.74442	7.10703	4.45295	8.06434	7.10877	7.49716	8.97108	7.41646	9.34076	7.45363	13.7008	10.6651	9.48235	11.2679	10.3401	7.5079	9.32823	17.57	10.87	9.69	10.98	11.9	9.22
1	Bradi2g15950	AT5G52960	-	28.12	22.54	23.62	31.09	40.87	48.06	24.3644	43.9503	51.3401	70.3215	52.9133	30.5874	29.7395	31.67	33.7006	63.6898	61.1141	64.7861	34.746	52.8415	53.2848	35.9473	39.8897	49.309	40.3565	50.367	28.66	37.86	37.62	33.76	38.65	42.71
1	Bradi2g16070	AT1G75220	AtERDL6,ERDL6	5.2	7.3	7.75	9.47	7.26	7.38	4.40153	6.54118	10.0783	8.62713	10.2154	5.17804	5.21655	7.84925	8.41293	11.0663	9.51703	6.5767	9.30119	9.26463	7.39083	14.5275	8.91259	6.87809	7.57938	8.5166	16.28	7.97	9.44	9.9	15.46	12.81
1	Bradi2g16150	AT4G22070	ATWRKY31,WRKY31	2.56	0.68	0.34	1.6	0.97	1.35	0.443194	0.760904	0.739618	1.94775	0.673702	0.602915	1.78032	0.631369	0.517284	3.96811	2.05112	4.40326	2.23602	0.779545	2.44397	0	3.77296	2.21464	0.72145	2.92069	4.21	2.18	0.71	0.98	2.3	0.98
1	Bradi2g16160	AT1G11910	APA1,ATAPA1,AtPaspA1,PaspA1	168.41	115.16	105.63	116.84	136.73	128.35	167.281	154.359	121.451	137.738	159.881	155.355	201.82	129.151	156.801	151.598	172.486	179.288	149.152	217.464	159.051	176.251	195.811	154.448	119.823	127.98	239.06	178.87	150.61	164.38	170.41	133.47
1	Bradi2g16237	AT4G18150	-	26.84	25.6	19.85	23.81	29.26	28.37	23.0533	39.9995	33.3032	40.7171	36.1795	21.8016	24.4622	28.4445	27.8189	38.8453	37.4693	21.6858	29.2767	28.4407	29.6911	16.9806	30.455	33.316	28.8911	28.631	38.38	42.01	36.65	40.75	35.58	34.93
1	Bradi2g16310	AT1G69510	-	38.39	53.3	58.08	58.27	56.68	54.32	37.5096	70.1318	55.4952	64.2473	55.5334	40.7152	42.8312	59.7025	58.8601	56.5605	58.5671	48.7774	53.4639	65.6686	72.4623	52.5607	57.3177	52.3888	63.388	66.5822	77.96	75.39	68.05	71.26	71.19	64.98
1	Bradi2g16330	AT3G15095	HCF243	5.03	5.17	5.04	6.69	8.01	5.92	6.5324	7.93541	5.4456	6.83761	6.78632	5.94242	5.86452	5.81453	7.18294	7.9238	7.56856	5.31813	7.11423	9.32899	7.22817	5.35006	9.7352	7.39007	8.76866	8.18531	17.71	12.84	9.36	11.21	11.4	6.94
1	Bradi2g16410	AT2G34470	PSKF109,UREG	31.15	10.85	18.5	24.38	31.9	27.5	16.864	20.8107	23.0808	22.9529	23.3823	20.0782	25.6044	12.67	24.6474	25.7903	29.3313	33.7115	22.7409	25.1687	32.9396	25.3346	39.1508	27.514	20.7698	28.8366	35.13	29.67	27.03	29.33	32.37	28.07
1	Bradi2g16440	AT1G53560	-	48.88	35.33	53.22	67.11	67.3	40.88	66.6037	67.7628	62.5852	57.9475	57.6572	49.7424	73.6031	61.1779	86.7992	73.7958	72.7844	62.7795	70.2215	124.33	111.957	70.345	80.581	62.9928	69.3461	69.0241	73.64	53.82	46.35	60.81	67.85	52.42
1	Bradi2g16480	AT5G60860	AtRABA1f,RABA1f	4.13	4.33	5.33	5.75	6.3	5.15	5.4873	7.9723	7.38445	10.8586	6.4479	4.6967	5.3436	4.94416	6.2325	9.56876	8.93116	5.22862	6.88057	7.74479	8.39496	12.427	8.78355	8.27143	10.7827	9.92208	15.21	10.39	9.02	11.96	12.12	13.42
1	Bradi2g16520	AT1G27650	ATU2AF35A	99	43.63	51.99	63.22	62.86	47.93	70.8517	55.0593	50.3276	52.2291	67.1417	60.4093	86.1932	48.3455	49.4226	50.2195	66.9143	84.4418	55.8664	46.1559	50.3209	43.7854	91.802	46.9831	48.9821	55.577	76.48	57.05	51.87	41.52	60.36	50.64
1	Bradi2g16537	-	-	7.57	3.73	4.96	6.15	3.43	4.88	8.73841	4.15647	2.99493	3.08357	4.96916	5.44036	5.54347	2.91037	5.05018	3.64497	6.33224	4.86018	3.89241	2.97722	5.58874	2.30779	7.10754	3.34407	4.02884	3.46765	5.12	3.44	3.65	3.66	4.17	7.3
1	Bradi2g16620	-	-	5.94	4.05	3.44	5.3	8.43	6.73	3.84687	7.60757	5.85436	9.26638	5.48442	3.49513	5.24535	4.68067	5.5059	7.31533	5.77191	6.58895	4.31283	11.2486	6.69816	6.26377	5.08947	5.33689	6.70719	4.13716	9.64	10.84	6.08	7.38	8.08	3.21
1	Bradi2g16710	AT1G53000	AtCKS,CKS,KDSB	21.75	10.41	11.57	17.33	12.59	15.52	24.3847	17.4779	15.4853	17.134	30.286	20.7481	23.5819	12.4995	13.2417	11.5894	23.6199	22.8654	16.037	28.5565	18.8732	33.9972	24.8344	13.5754	14.5544	14.927	18.16	13.25	11.91	12.47	13.69	14.99
1	Bradi2g16740	AT4G37860	-	51.74	23.93	21.9	25.68	25.67	25.85	41.5976	26.8008	22.4441	21.7926	28.9319	31.3105	55.8995	19.0923	21.2452	19.6703	29.7936	40.6369	24.6054	19.4909	24.8044	20.0602	42.7367	23.4038	22.6905	22.9055	30.68	28.27	26.98	29.84	27.72	28.14
1	Bradi2g16770	AT1G78870	UBC13A,UBC35	98.98	91.89	138.56	147.32	123.18	90.5	73.2393	132.098	94.4476	93.2259	80.516	72.3781	88.6151	127.024	159.925	113.518	106.03	97.9864	110.637	149.034	128.115	133.36	112.484	123.308	140.651	120.435	148.45	130.58	124.18	135.84	135.09	107.78
1	Bradi2g16780	AT3G58630	-	25.2	9.04	9.64	12.77	12.32	8.6	21.9626	11.6112	9.29181	9.96118	15.0718	16.6981	32.5726	8.96918	10.4224	10.6051	14.212	22.0939	14.9646	11.4259	11.0746	9.72124	20.1855	11.3176	11.6442	10.7896	15.08	11.51	9.74	8.81	9.46	10.37
1	Bradi2g16810	AT3G16140	PSAH-1	4124.04	4448.72	6059.43	5913.89	4688.19	3681.72	6228.26	4538.46	5467.05	3541.15	3927.89	5960.44	4751.02	6350.04	7486	4853.5	3985.89	5116.09	5422.81	3347.68	4084.35	3421.73	4192.55	4224.71	5080.41	4340.32	2203.79	2918.61	3317.58	3260.61	3307.29	3110.1
1	Bradi2g16850	AT2G22670	IAA8	84.77	76.84	51.44	62.61	72.17	90.92	71.2067	77.4676	84.8527	90.3545	79.9897	67.1913	106.215	56.4011	37.8212	77.4326	88.1246	105.11	63.8616	33.8401	59.2581	47.2891	93.9755	80.8533	67.5721	84.2243	76.91	102.47	72.18	79.26	77.59	94.94
1	Bradi2g16876	-	-	6.86	2.26	4.76	5.84	4.82	5.77	2.67237	4.00573	1.93845	3.59943	4.46556	5.01051	5.11336	3.06439	5.87599	5.93221	6.46367	6.83688	7.24764	5.81911	5.69161	3.6199	11.0242	3.97321	3.58655	7.55677	4.2	1.91	4.87	2.79	2.94	1.79
1	Bradi2g16940	-	-	5.98	2.59	2.4	2.94	3.27	3.16	3.65337	4.64958	3.15748	3.88602	5.32193	5.88706	6.12837	3.61171	3.00933	4.51464	8.17838	5.09832	5.29465	7.0429	5.35254	9.14472	9.81859	5.65485	5.93263	5.74493	9.35	5.84	6.06	5.93	6.4	4.21
1	Bradi2g17330	AT1G15020	ATQSOX1,QSO2,QSOX1	17.21	11.26	8	10.7	12.45	10.91	13.486	12.6859	13.3252	12.424	15.0579	14.9106	19.6216	12.0857	10.1471	13.6415	18.7683	17.0956	16.9442	23.2941	17.0563	17.1924	17.1678	15.3299	11.9167	13.5271	22.73	17.83	15.7	14.37	17.05	13.77
1	Bradi2g17630	AT1G18440	-	9.85	2.76	5.97	5.33	7.3	5.14	5.40871	6.37869	5.32897	5.61629	7.95233	8.26345	9.48701	3.86617	6.68324	7.2795	7.84674	7.60721	4.93601	8.60539	8.12938	4.97862	14.5844	5.97284	4.9796	4.62858	9.07	5.95	7.44	7.21	7.19	8.28
1	Bradi2g17670	AT2G01600	PICALM1a	70.65	54.8	42.11	43.66	65.15	64.44	66.3654	78.5218	58.2866	62.5844	77.9058	64.8801	72.7595	53.2231	47.4382	60.2665	73.1073	63.9742	59.1921	79.148	52.1496	62.4389	66.7052	62.7237	49.8124	54.8311	83.58	85.02	68.16	68.32	73.55	83.48
1	Bradi2g17690	AT1G24350	-	17.13	7.03	9.19	7.53	8.55	10.24	11.9558	11.5534	9.7552	10.148	12.0981	10.4229	15.9626	11.5029	13.2861	9.97585	9.59641	19.4297	6.95792	15.2593	7.38538	17.3281	11.8142	9.68907	8.01179	7.85668	9.9	6.26	6.3	4.92	4.49	4.3
1	Bradi2g17810	AT3G01390	AVMA10,VMA10	54.97	43.22	65.66	74.94	82.57	62.62	51.5705	54.0253	55.8305	61.8877	58.2947	31.4295	60.3922	48.9637	63.9219	73.2907	87.9959	73.321	96.9775	113.097	94.4889	134.503	89.5234	71.0781	82.3873	100.194	85.78	47.55	55.11	58.22	70.09	65.21
1	Bradi2g17932	AT2G21510	-	9.91	7.42	4.12	10.52	8.69	9.96	14.0074	11.444	11.4993	14.0996	12.9345	9.96463	9.64375	8.76661	8.19	14.1468	9.91254	10.289	8.24626	9.83919	10.0298	8.25591	9.92408	5.13175	8.66481	9.24733	15.58	15.33	13.8	9.39	8.85	10.51
1	Bradi2g17990	AT5G47770	FPS1	1.54	2.5	2.19	2.14	2.31	2.99	2.84482	4.49439	3.40849	5.38474	4.16506	2.03516	1.90698	2.11761	3.54104	4.75616	4.74943	2.72211	3.24739	5.3585	6.98436	10.9995	3.58629	3.68671	2.97384	2.76061	4.74	4.11	4.71	4.38	3.79	2.33
1	Bradi2g18000	AT5G14530	APRF1,S2La	28.53	14.49	17.06	28.32	26.44	22.83	23.8242	20.7854	19.4679	17.7379	25.3733	21.785	24.5026	17.8212	28.7896	19.5596	26.9759	25.5408	19.6676	27.8155	22.9336	18.0213	30.4429	18.1805	20.6586	20.7196	28.31	21.26	20.44	25.37	24.63	22.31
1	Bradi2g18010	AT1G60780	AP1M2,HAP13	6.64	7.56	9.43	9.19	11.32	11.21	6.78578	10.2975	8.4942	10.4184	7.96089	7.16882	7.38021	8.23686	10.4796	10.8341	10.1195	8.441	10.252	11.6119	9.33261	14.5449	10.1122	7.03974	7.72277	8.71641	17.46	10.37	11.09	10.42	14.54	11.1
1	Bradi2g18080	AT1G80210	AtBRCC36A,BRCC36A	28.94	12.72	15.77	18.99	19.45	14.06	42.6663	20.466	16.1409	15.7542	29.1693	30.7546	45.2459	13.8836	21.2934	13.5498	28.8404	38.0752	15.9537	18.1614	20.3848	14.7767	35.0352	13.3102	15.2325	11.8068	29.89	16.12	17.65	20.53	21.03	17.06
1	Bradi2g18170	AT1G55340	-	37.39	30.18	29.53	23.94	34.61	32.18	20.9886	31.0839	22.5966	25.5638	28.7399	21.4852	45.8539	34.9448	24.35	24.139	31.4721	30.508	25.9898	28.5101	27.9722	28.09	37.8575	34.0354	24.1618	26.8	49.73	45.62	40.93	29.02	41.56	24.21
1	Bradi2g18180	AT1G26670	ATVTI12,VTI12,VTI1B	24.75	14.63	16.73	17.65	18.1	15.14	23.8018	19.2511	12.7344	14.2165	21.8585	22.9912	31.0132	18.1671	20.4143	14.9406	23.4603	23.8185	18.5792	24.9409	21.3963	17.7574	34.0091	18.4721	19.0387	17.2539	28.73	22.22	19.18	25.42	24.49	19.45
1	Bradi2g18300	AT5G04500	GINT1	12.88	7.11	7.32	10.24	10.07	7.35	12.0079	9.42577	8.03446	7.56608	9.61238	9.47537	11.6313	6.98912	11.7754	10.3193	13.5863	9.83288	9.98762	12.4272	8.69078	7.97556	18.6328	9.31988	9.81469	7.72728	20.37	11.2	9.72	11.99	12.06	13.33
1	Bradi2g18630	AT3G01280	ATVDAC1,VDAC1	45.83	54.59	50.89	49.75	58.01	53.66	42.1741	69.2366	75.1299	87.582	73.3523	43.9183	56.2372	58.7378	55.0853	82.1602	97.4249	70.9197	69.7928	90.3751	78.5186	52.7919	69.421	84.475	80.5655	82.684	134.77	112.08	85.85	80.92	84.31	74.47
1	Bradi2g18640	AT1G14380	IQD28	3.54	4.96	3.06	3.45	3.99	3.73	2.27921	6.94182	6.45893	9.34049	8.5317	2.56646	3.94981	3.37272	3.35566	7.79579	7.0115	4.12132	10.4658	15.7108	15.5908	8.91016	4.59733	2.97807	6.70286	5.63276	10.06	10.21	10.03	10.11	12.98	7.02
1	Bradi2g18713	-	-	14.76	8.51	7.78	11.32	10.34	7.9	14.5129	11.2007	9.8149	10.5101	12.8049	14.0141	17.8921	11.3767	9.43227	10.8897	14.5101	22.6228	13.3419	4.60503	11.5555	10.3419	15.6256	9.24988	8.17338	14.0354	12.29	9.23	10.74	9.98	10.18	9.3
1	Bradi2g18780	AT4G29480	-	15.73	23.48	19.34	27.72	32.14	21.25	12.0665	27.6427	25.9813	32.2217	23.8624	21.3172	19.6834	21.8232	27.3633	43.236	36.8861	24.1847	34.0171	35.4416	42.3569	18.7852	28.3606	22.538	26.4677	32.6873	37.22	36.93	25.92	29.3	30.13	24.43
1	Bradi2g18800	AT5G58050	GDPDL6,SVL4	1.65	2.16	1.55	2.93	4.19	3.2	1.3531	2.35051	2.61425	2.57777	2.03685	1.90166	2.27801	2.05914	1.57478	4.59197	4.34511	4.11644	0.969087	1.2096	1.86428	1.79514	3.07697	5.09547	4.62555	4.96416	3.66	4.43	3.22	3.22	4.26	1.9
1	Bradi2g18868	-	-	4.24	1.26	2.33	1.53	3.01	1.37	1.98082	4.04887	2.2515	3.68097	3.15078	3.13645	3.80265	1.98992	1.72298	2.35269	4.54654	4.9767	3.51269	1.88496	3.96446	0	4.69892	1.77276	3.7186	3.04554	4.37	2.8	1.84	2.03	2.47	2.68
1	Bradi2g18877	AT2G19860	ATHXK2,HXK2	6.01	5.23	7.33	5.26	6.29	10.09	4.84395	6.27925	2.5568	4.66281	3.33182	5.27021	7.68331	6.75496	6.33752	4.62426	9.43709	6.71653	7.33872	4.59814	5.41909	4.21649	6.44491	8.52454	12.9837	9.89719	9.23	8.99	9.72	14.19	12.87	12.77
1	Bradi2g18980	AT4G18880	AT-HSFA4A,HSF A4A	1.92	2.17	2.78	1.29	2.74	1.1	3.34784	7.88453	4.51705	5.713	3.19093	1.08995	3.29806	2.12919	2.25253	2.82221	2.90561	2.05045	3.83678	8.61351	8.48382	11.0631	23.9511	12.8905	7.64217	7.51282	7.2	4.01	4.78	3.54	3.18	8.52
1	Bradi2g18990	AT1G53450	-	281.34	142.11	127.6	120.05	149.35	137.68	263.306	115.566	105.154	98.9675	180.009	230.707	351.464	130.953	144.074	104.055	153.394	274.246	126.678	107.833	132.572	63.6287	263.569	145.381	125.683	146.635	99.05	113.57	109.28	127.79	124.59	125.07
1	Bradi2g19040	AT1G29330	AERD2,ATERD2,ERD2	16.94	14.23	10.13	12.93	17.99	16.47	14.2926	22.2017	14.1288	18.187	12.609	12.6774	21.1915	18.8847	13.161	23.2394	20.3825	22.1762	25.9255	34.3387	30.6618	22.4463	29.9445	31.2962	25.8915	25.8156	33.52	28.46	23.53	22.41	25.28	20.72
1	Bradi2g19060	AT2G20120	COV1	55.33	31.03	43.97	39.56	38.87	32.36	83.2176	49.5693	42.6993	34.5082	52.6583	59.2572	66.5518	39.4232	55.2493	28.3808	37.578	54.4303	37.2266	49.1987	47.5093	44.8708	59.6969	53.9538	41.3457	43.2043	37.28	28.77	30.44	36.88	31.83	29.17
1	Bradi2g19080	AT1G16740	-	3.79	4.64	2.56	4.54	3.97	6.95	2.6606	6.71155	8.5815	13.2433	9.69874	3.13164	4.87057	3.17992	3.71782	6.44612	11.319	8.55939	5.39145	6.53974	5.58704	8.38343	5.93784	6.22764	8.75142	7.48391	9.02	6.61	7.51	9.71	7.23	8.38
1	Bradi2g19221	-	-	11.07	7.06	7.75	8.29	14.39	17.38	5.39317	11.5098	8.42917	13.623	13.0948	10.3275	11.2922	9.39067	8.4101	17.1194	21.3906	17.0974	17.5822	12.3186	14.0192	10.7892	25.3693	16.1375	9.60411	17.4536	10.79	11.46	13.04	12.19	15.78	19.38
1	Bradi2g19240	-	-	13.94	3.5	4.18	6.18	6.3	7.61	9.63541	7.66136	4.86867	5.36928	11.7324	5.82332	17.4444	4.73095	2.89981	5.60264	9.19887	12.3512	10.9083	10.1108	8.36857	2.09086	19.1517	7.5035	4.89861	6.12214	9.66	7	4.66	6.05	6.01	7.01
1	Bradi2g19380	AT5G25930	-	0.98	0.82	1.92	1.8	1.97	0.76	2.64622	3.65281	3.04407	3.55533	2.42578	1.25806	1.51152	1.22204	3.94091	2.82302	2.22829	0.959835	4.33075	3.06282	2.65282	1.21933	4.81462	4.50123	2.95703	3.30193	5.77	2.59	2.26	4.86	3.48	6.87
1	Bradi2g19460	-	-	2.42	5.59	2.95	4.37	5.31	5.01	0.724027	4.39248	4.22248	5.59346	2.11494	1.75503	3.89415	4.84108	3.79902	7.07204	3.5736	3.99196	8.0067	19.7312	6.77428	12.6108	3.85902	6.20861	3.99929	5.68685	9.86	6.85	5.3	4.21	6.97	5.22
1	Bradi2g19490	AT4G32900	-	39.82	18.95	15.97	27.9	30.15	22.02	31.0998	19.1674	16.7802	16.2676	33.0887	29.6261	36.7727	16.4864	17.303	14.6805	29.8905	42.2714	20.4047	12.9436	21.2199	18.2724	35.2579	25.0005	21.6384	24.0131	26.15	23.33	25.55	26.59	23.79	31.35
1	Bradi2g19510	AT5G19690	STT3A	28	25.57	32.89	41.22	35.18	32.27	17.8858	57.4788	47.16	52.3451	33.3752	20.7068	24.773	35.1555	49.0038	55.2518	44.3027	27.5788	46.2133	83.7469	49.1159	57.7369	49.0706	63.969	77.9486	58.2607	95.66	93.48	73.07	74.08	73.32	43.19
1	Bradi2g19580	AT1G28240	MUCI70	3.89	5.45	2.86	5.42	4.37	5.3	2.43915	4.18448	3.893	7.59144	4.43181	3.10784	3.51052	4.56746	4.74013	9.27751	7.2739	4.8836	8.40841	7.63272	7.91379	14.132	8.14235	5.52319	5.35378	5.83019	6.51	5.84	6.95	7.57	7.72	8.83
1	Bradi2g19790	-	-	54.51	28.9	36.54	31.6	48.11	47.95	35.1325	45.2863	40.8646	48.7638	48.6762	39.5267	53.578	28.6227	35.5697	49.0423	57.6501	74.036	44.4246	69.9413	69.268	88.8287	67.1206	48.6968	46.3634	61.1636	64.78	46.57	39.27	39.89	46.69	39.74
1	Bradi2g19820	AT2G42400	ATVOZ2,VOZ2	17.29	7.83	8.45	8.59	8.88	9.56	14.2908	10.0164	8.44309	8.14573	13.8681	10.9716	18.0074	9.39932	10.4713	8.61517	13.2767	15.1163	11.9957	9.1306	8.23835	14.5635	19.0779	10.3677	11.2036	9.89917	13.01	11.28	11.69	11.57	13.23	10.55
1	Bradi2g19960	AT1G53320	AtTLP7,TLP7	87.67	78.98	60.34	58.36	64.72	64.71	90.6316	62.0207	51.6472	52.9301	59.5141	67.4234	126.041	62.4455	42.4037	51.9352	77.6728	90.2361	69.1478	53.4416	54.2614	51.1639	76.8049	59.7397	43.8989	56.7269	71.26	62.12	56.97	51.49	57.6	94.28
1	Bradi2g20030	-	-	31.73	12.69	11.41	14.06	16.62	16.79	29.8375	21.715	18.2651	18.6373	24.5382	24.305	42.6735	15.1099	15.6784	16.2257	25.7773	31.6923	16.7322	13.8348	17.1515	6.65885	26.9078	20.4742	18.0324	20.4265	21.45	21.08	17.76	21.4	19.14	20.53
1	Bradi2g20127	-	-	5.49	3.33	1.93	2.64	2.59	3.68	6.08718	9.54849	5.26494	6.40764	5.97667	2.38834	7.89022	3.53647	3.31111	7.06037	1.8481	4.21418	3.48962	22.6999	20.5834	26.1247	14.966	16.7962	9.12587	5.59749	7.99	2.72	3.02	1.84	3.52	1.69
1	Bradi2g20141	AT4G07960	ATCSLC12,CSLC12,CSLC12	2.33	2.38	3.07	4.13	2.79	3.03	3.48054	3.92032	5.12001	3.4347	3.56587	1.70759	3.96277	3.45656	3.80886	3.83389	4.12222	3.43668	3.98377	3.7719	4.43509	2.7135	5.18088	4.6544	4.73892	3.86251	5.11	4	3.97	4	4.43	5.93
1	Bradi2g20190	AT2G32170	EXPRS	38.73	21.45	20.19	22.78	28.56	32.84	23.5422	32.3373	21.6093	25.2204	30.7336	26.2645	40.5753	22.7684	21.9429	24.0338	30.8271	27.4376	29.9185	34.038	31.9366	25.1045	38.8345	34.2033	31.9231	31.6539	50.32	43.21	37.43	38.52	37.54	33.68
1	Bradi2g20270	AT5G46170	-	16.47	13.6	13.67	8.68	9.53	12.49	13.508	13.5206	12.2638	15.1736	15.9614	13.2743	26.4	15.9557	10.9048	13.5297	13.043	17.3537	16.5956	14.5801	16.802	14.2975	21.1217	22.2016	15.6236	15.9013	16.09	19.22	13.68	14.52	15.22	12.76
1	Bradi2g20290	AT3G44160	P39	1.31	1.61	1.16	3.49	3.75	2.21	2.58379	4.56669	4.19899	5.06889	4.33065	2.76906	2.61998	1.75564	1.74464	3.87091	4.09734	2.33017	2.74625	1.83588	4.67466	3.99014	5.33212	4.48353	4.56749	4.86133	6.7	4.74	4.08	5.18	5.11	4.6
1	Bradi2g20310	AT1G75510	-	47.5	40.73	37.64	38.99	40.25	40.45	49.0008	52.5888	33.6208	39.949	43.4587	41.3814	60.1738	41.0487	39.4838	43.1406	46.7979	44.1263	47.7786	51.3663	44.3762	38.3951	48.5484	44.709	38.2875	42.1832	56.52	44.92	38.13	38.04	40	37.58
1	Bradi2g20510	AT1G08450	AtCRT3,CRT3,EBS2,PSL1	28.08	18.84	16.58	16.8	22.38	20.54	20.7313	16.7464	15.1801	22.7369	22.0143	21.0922	41.4062	21.5275	18.0458	23.3894	24.7453	40.2761	15.6885	38.2775	17.9114	14.8405	58.6602	34.6831	27.3297	20.5956	74.16	51.13	27.25	30.11	25.23	25.05
1	Bradi2g20660	AT5G54250	ATCNGC4,CNGC4,DND2,HLM1	24.15	29.29	30.67	23.22	25.95	27.53	37.2269	27.9825	30.267	21.1477	26.1915	28.7597	31.0648	63.7237	45.8075	26.9301	24.8139	25.6862	14.7638	26.1123	24.0388	4.0894	26.8589	29.0454	43.557	38.6864	11.17	25.69	17.6	21.02	24.86	17.39
1	Bradi2g20810	AT1G05270	-	33.13	19.15	15.23	20.06	24.72	23.03	27.904	16.5325	20.2854	19.4073	27.3148	24.0472	37.6467	16.0592	13.9239	23.0611	27.1731	27.9733	25.894	34.969	22.4064	44.2124	37.1257	22.1088	20.0862	25.9038	29.97	23.39	18.06	21.25	21.68	20.05
1	Bradi2g20977	ATCG00480	AthCF1beta,ATPB,CF1beta,PB	2.67	2.63	2.88	1.82	2.41	3.36	5.22524	3.42509	2.99081	3.67499	3.32515	3.67481	4.55288	3.29229	2.38555	1.44148	3.15721	6.08293	4.79803	1.92046	1.61476	1.80866	5.41759	3.80468	5.64375	4.20624	1.63	1.98	1.43	2.06	1.67	1.71
1	Bradi2g21017	AT1G28320	AtDEG15,DEG15	18.9	7.73	5.98	9.37	13.02	9.24	17.4269	10.1167	8.7068	7.97829	13.8562	16.1159	23.1677	8.34807	9.61904	10.7715	16.147	18.2662	12.0307	10.5483	12.8102	7.7929	18.5688	12.6607	9.2251	10.1404	20.19	12.7	11.87	11.9	13.66	11.84
1	Bradi2g21040	AT1G03770	ATRING1B,RING1B	12.16	7.74	8.14	8	11.25	12.65	7.36319	8.49177	7.62434	9.04775	7.00787	5.1002	14.7774	7.43038	8.80699	12.6478	11.9682	13.2798	7.76535	14.3359	8.0205	10.1292	12.9232	11.5186	8.83404	12.7451	14.87	13.36	11.29	11.23	13.14	18.79
1	Bradi2g21050	AT5G10240	ASN3	16.08	13.94	10.27	19.53	19.04	25.45	17.5763	21.0263	21.2108	24.9446	25.5703	17.6593	18.6786	12.6499	19.4812	23.3199	35.9554	21.8831	15.9415	14.1124	17.4107	9.68269	18.1368	19.7013	20.7444	20.2226	25.3	18.82	21.43	26.64	27.43	28.2
1	Bradi2g21130	-	-	5.06	2.36	3.05	3.69	3.66	2.73	6.13009	5.75924	4.76466	4.61559	6.11059	5.06458	9.13157	3.43718	4.3106	3.57683	6.15269	7.94778	6.99792	5.19823	5.43056	3.6637	9.04371	6.26155	5.00897	3.57024	5.94	3.76	3.62	4.16	3.18	4.03
1	Bradi2g21197	AT2G16770	AtbZIP23,bZIP23	2.86	1.41	1.57	2.14	3.1	1.78	1.7665	3.12914	2.17272	3.40917	2.22404	0.980337	3.84529	1.3106	1.16415	3.29166	3.92515	4.02698	3.42842	1.85258	2.20559	1.8859	4.05969	4.31224	3.24856	3.88985	5.43	2.55	2.68	2.19	2.25	1.85
1	Bradi2g21210	-	-	31.97	12.3	11.89	12.21	16.97	17.69	21.3971	16.1145	12.5559	13.5728	20.7458	16.8405	32.1558	12.4032	11.1814	13.4193	23.6179	26.1718	12.3842	16.8782	12.2231	11.8741	28.3033	15.3574	12.561	14.3557	25.79	18.13	19.03	18.25	20.08	19.56
1	Bradi2g21407	AT2G01060	-	74.17	42.84	62.25	51.77	63.32	52.5	66.8225	58.834	49.6341	43.3249	49.5497	70.233	78.6412	66.9027	63.2926	57.349	48.1165	70.9714	47.8365	50.321	66.4673	50.379	79.4214	51.4244	68.636	62.2774	52.94	49.15	54.91	53.87	56.77	43.55
1	Bradi2g21500	AT3G51510	-	340.6	253.79	180	246.94	304.29	306.43	261.24	260.333	354.192	336.889	337.079	320.636	324.162	216.386	216.508	316.349	362.728	536.808	337.081	178.772	295.243	238.623	370.158	301.902	235.528	333.27	195.87	233.56	216.03	189.72	237.11	246.93
1	Bradi2g21510	AT2G27020	PAG1	67.28	66.06	66.99	66.81	69.58	73.36	50.4852	69.9242	65.5552	79.2885	79.7292	50.0019	62.2986	71.9526	69.8962	87.3768	93.2718	72.5832	89.5975	112.368	78.7929	108.487	73.6989	66.8876	61.1952	65.5707	141.84	102.04	81.86	88.09	95.48	99.29
1	Bradi2g21820	AT3G56850	AREB3,DPBF3	9.86	6.01	7.41	4.82	6.84	6.37	6.71789	6.14318	5.42187	5.4839	6.48628	6.34259	10.319	6.31211	4.50846	6.02077	8.31352	7.52944	5.57461	8.43267	7.48851	3.29472	14.1148	12.6759	10.7774	11.3309	7.14	6.79	5.37	6.25	5.86	3.67
1	Bradi2g21960	AT1G04020	ATBARD1,BARD1,ROW1	1.85	1.11	3.34	3.5	1.65	1.29	2.0292	3.10433	1.34826	1.26837	2.41249	1.92434	2.41303	2.53528	3.8491	1.2255	1.40211	1.4704	0.720737	0.5414	0.555045	1.57321	2.04517	2.31011	2.96195	1.76585	1.26	1.51	0.96	1.74	1.06	0.86
1	Bradi2g21970	AT1G07705	NOT2a	24.17	17.48	14.1	16.16	20.7	18.23	24.283	21.3865	18.4776	19.0408	21.1859	19.094	27.6718	16.2478	14.0766	16.6184	24.1253	21.7925	15.8451	17.0336	15.1262	20.3522	22.6844	21.0894	16.7377	16.7707	24.7	19.93	17.65	19.38	20.61	19.98
1	Bradi2g22130	AT5G58280	-	4.45	4.56	4.85	2.82	6.28	4.07	2.61489	4.02929	3.62549	3.92655	3.00557	3.09207	4.34172	4.31946	3.47959	4.93054	4.48216	5.75921	3.67266	13.5102	6.10357	18.0391	5.69606	5.23804	3.86409	4.38933	12.3	9.35	6.71	5.59	7.25	4.35
1	Bradi2g22150	AT1G32070	ATNSI,NSI,SNAT,SNAT1	139.45	86.8	67.96	75.36	78.75	137.62	114.66	103.19	113.789	106.566	115.791	107.125	115.68	102.931	86.6405	95.1579	105.845	108.218	91.9924	43.4696	70.9665	54.3558	101.183	103.461	82.5365	92.3916	84.17	68.69	95.69	113.59	64.31	73.62
1	Bradi2g22170	AT3G08670	BPP6	6.28	6.3	4.8	6.68	6.24	6.42	5.60497	5.08336	6.31925	6.21827	6.95507	5.63824	7.96966	6.07573	4.58342	8.41539	5.53552	4.85607	7.75823	8.37482	6.44724	9.92635	6.6221	6.03481	5.54165	6.08912	9.6	7.1	7.18	7.73	7.82	4.79
1	Bradi2g22200	AT3G08690	ATUBC11,UBC11	169.52	193.46	166.33	158.55	165.11	162.32	151.934	168.415	152.62	168.845	156.149	142.11	231.093	218.505	162.43	185.707	187.972	219.974	151.242	172.034	150.551	122.932	148.251	176.006	142.435	144.765	175.53	170.35	131.5	150.96	157.41	155.65
1	Bradi2g22420	AT2G38410	-	32.08	19.86	22.61	27.87	27.68	21.71	32.2507	27.2327	23.9252	21.6877	32.0822	23.0215	34.4333	21.9767	24.2016	18.8473	27.0906	27.0842	19.3079	19.3761	20.4979	15.2049	29.4581	24.0748	25.176	21.7432	27.7	24.77	26.4	33.35	30.15	42.25
1	Bradi2g22430	AT3G10980	-	23.78	17.92	20.65	17.81	20.03	18.56	15.3568	21.4803	17.7533	17.4718	16.345	13.8268	20.9368	18.657	19.6105	21.0561	23.2229	18.4037	21.4874	24.9387	20.2594	23.7732	26.4441	22.0292	20.4329	18.6121	41.07	30.91	28.52	27.11	28.35	29.81
1	Bradi2g22472	AT5G58440	SNX2a	6.43	3.73	4.14	5.78	7.23	6.23	6.01545	5.95617	6.21422	6.55184	6.45301	8.19818	6.13316	3.60928	5.93824	9.38354	8.45641	7.30099	9.18717	4.13183	5.95797	4.65378	8.94301	6.43467	4.16073	6.0824	10.8	5.38	4.11	5.04	4.98	5.06
1	Bradi2g22540	AT2G43190	POP4	2.92	3.48	4.56	6.45	6.6	8.63	1.86556	8.89086	8.46098	13.3781	8.45891	3.68958	2.54745	4.24673	6.3111	11.1631	11.0607	6.89329	6.18214	5.65632	4.88472	0	7.25856	9.61857	10.9426	13.2801	8.65	9.32	5.6	7.81	8.2	7.67
1	Bradi2g22550	AT2G40280	-	2.6	2.41	3.82	5.43	5.45	2.72	2.91948	3.22529	3.31159	3.38838	5.14263	2.71163	3.48182	3.25339	5.90941	5.53226	6.61952	5.089	6.61016	2.96338	4.704	2.00249	5.50184	2.59854	4.45535	4.10423	9.66	4.43	4.24	4.77	4.44	5.48
1	Bradi2g22590	AT5G39865	-	29.38	5.17	5.55	7.95	9.33	8.75	12.0076	7.33684	5.13148	8.26597	18.2121	15.0549	17.129	4.45107	6.06107	8.45052	12.5385	22.8852	15.3641	11.1181	14.7265	5.61604	18.7002	11.116	10.2036	11.7073	7.53	7.71	10.74	11.38	10.23	15.96
1	Bradi2g22610	AT2G40270	-	1.21	1.97	1.6	2.52	2.19	1.8	2.76185	3.20059	3.61727	2.64242	3.14716	1.79592	1.49974	1.73256	2.8318	2.41729	3.25318	2.83259	1.88141	1.70278	2.87613	3.63136	2.74916	2.19817	2.582	1.99681	3.22	2.67	2.49	2.29	3.41	4.13
1	Bradi2g22640	AT1G74990	-	16.07	6.5	5.35	8.05	11.73	9.92	14.7186	12.7954	13.3021	14.517	17.8402	15.0534	16.0898	4.64366	6.39501	14.8471	18.3165	13.3848	12.4158	8.19308	14.8694	8.23956	21.9276	13.1036	9.15348	14.3975	12.77	10.01	9.55	8.58	10.52	24.84
1	Bradi2g22750	AT3G51850	CPK13	4.91	3.87	2.02	3.33	4.89	5.07	3.89742	5.73979	5.3314	4.65663	4.1642	3.33597	5.47819	4.09553	3.83055	6.79787	8.5076	4.73682	8.47069	7.49462	7.22988	10.3625	6.56969	5.18242	5.65401	5.58741	9.43	6.57	8.85	6.32	8.56	7.34
1	Bradi2g22760	AT2G40120	DYRKP-3	6.72	8.76	6.94	6.77	5.39	5.64	7.58973	7.88993	5.24669	6.52979	9.137	5.2811	8.27882	7.38517	5.78643	6.54358	9.09962	4.15809	12.8361	14.0576	11.5844	11.5909	11.0301	10.2691	9.36745	8.18771	13.01	10.2	8.69	10.15	9.69	9.66
1	Bradi2g22810	AT3G24140	FMA	2.97	5.9	3.89	3.05	3.33	2.84	4.32141	10.6588	8.40998	8.45971	4.56137	6.17655	5.66897	4.72074	4.16252	5.1642	4.78456	3.49202	5.23008	5.29116	5.62612	7.36079	7.88689	7.5646	6.59081	6.80916	5.6	5.43	4.9	4.98	5.45	4.28
1	Bradi2g22825	-	-	3.58	1.93	1.54	1.49	1.52	1.57	2.07207	1.77419	2.20961	2.24903	2.48627	1.49531	3.20943	1.68372	2.52423	3.80155	3.03701	3.55735	1.8438	2.80077	2.96256	4.48993	3.66509	2.62782	2.61214	2.26649	1.91	2.13	2.55	2.16	2.18	1.48
1	Bradi2g22940	AT2G37060	NF-YB8	2.26	3.86	2.38	4.41	4.81	2.95	1.88582	4.73351	5.44618	5.82819	3.79042	1.90411	3.53193	3.42038	3.78104	5.72052	5.61162	3.88137	5.16846	12.7684	8.49783	11.8107	7.15663	8.43033	4.66656	8.2235	7.42	4.05	5.12	5.66	5.32	3.05
1	Bradi2g23070	AT2G39450	ATMTP11,MTP11	1.21	1.61	1.52	1.92	1.7	1.14	1.96975	3.71406	2.41673	2.18302	2.34708	1.67938	2.27348	1.45622	4.02099	3.25477	3.10392	2.02329	2.45185	5.85983	5.13108	4.68787	2.87181	3.21296	2.74619	2.85936	5.16	2.17	2.1	2.59	3.1	1.61
[truncated: 32,762 more rows]
