# Supplementary material for: Phytochromes transmit photoperiod information via the evening complex in Brachypodium
Source: Genome Biol. 2023 Nov 7;24:256. doi: 10.1186/s13059-023-03082-w (PMC10631206; doi:10.1186/s13059-023-03082-w)
Supplement: Supplementary file 3 — Additional file 3: Supplementary Dataset S3. Genes identified, which fall into major clusters. [file 13059_2023_3082_MOESM3_ESM.xls]

Cluster	geneID	elf3_ZT00_SD_144R	elf3_ZT04_SD_144R	elf3_ZT08_SD_144R	elf3_ZT12_SD_144R	elf3_ZT16_SD_144R	elf3_ZT20_SD_144R	WT_ZT00_SD_144R	WT_ZT04_SD_144R	WT_ZT08_SD_144R	WT_ZT12_SD_144R	WT_ZT16_SD_144R	WT_ZT20_SD_144R
1	Bradi1g01357	1.052428171	3.038872135	2.143681113	3.771099535	2.776358015	1.764181713	0.076554815	0	0	0.157033615	0	0
1	Bradi1g08340	87.09575951	46.84963714	49.01500293	31.70197742	10.00899781	97.30859257	0	0	0	0	0	0
1	Bradi1g14550	8.835103318	7.062124071	6.371479318	7.843045706	11.8574182	10.1431354	0.036324924	0.037820554	0.050158279	0.073214258	0.049734673	0.17024814
1	Bradi1g14553	15.13712959	11.73588943	10.77480181	8.431536417	14.79810146	3.912639817	0	0	0	0	0	0
1	Bradi1g16297	10.14435509	8.294687142	4.866638352	7.357716847	7.446250896	9.59081113	0.08219606	0	0	0.167730044	0.114022794	0.132786698
1	Bradi1g21980	161.0344406	38.58750296	124.8737005	37.09212527	21.87775744	177.5934695	0.136934563	0	0.096358205	0	0.094088586	0
1	Bradi1g24522	9.335715245	12.07572716	20.15345182	10.83369535	7.526646135	10.33677975	0.732190138	0.966802819	1.033130185	1.002055114	1.655331334	1.578665022
1	Bradi1g26240	0.324976776	4.279209542	11.17080655	8.53929559	2.984021982	0.476138941	0.068060078	0.06338828	0	0.924050736	0	0
1	Bradi1g27120	25.2622163	43.72882019	27.01570652	41.52997101	29.07329045	27.49637899	3.749101529	4.090581361	2.386859615	6.276735663	2.307029932	2.067789376
1	Bradi1g28500	25.70632094	32.54254323	25.48434159	36.99765286	38.23389149	23.32209542	0	0	0	0	0	0
1	Bradi1g33420	184.6703253	140.7080372	141.9002463	161.9575407	202.7889902	182.4296401	0	0	0	0	0.283490443	0
1	Bradi1g42795	3.246706122	3.148060202	4.386974807	4.444413336	3.877751006	3.655884917	0.028337191	0.029023565	0	0	0	0.043175411
1	Bradi1g42873	1.69305536	3.160333728	1.71458708	4.391333649	2.790145321	3.296019831	0	0	0	0	0	0
1	Bradi1g42876	3.05580269	3.107335915	2.799394178	3.456107297	2.662910097	2.447615915	0.05577414	0	0	0	0	0
1	Bradi1g42920	24.47018254	17.72763631	12.29288835	20.7492401	22.24647993	35.11507611	0.816383046	0	0	0.261459573	0.343048297	1.545419723
1	Bradi1g45551	5.250601454	5.695842422	3.716062987	4.103538015	3.489361089	3.077108214	0.114361068	0	0.165267805	0	0.171532497	0
1	Bradi1g45570	10.78107702	6.333172558	8.945895799	9.114129059	9.160601042	9.897409204	0	0	0	0	0	0
1	Bradi1g45591	31.4983174	32.88031331	34.06966906	41.21253697	44.71560056	37.05184887	2.385760917	1.447819168	1.334169317	3.907851528	3.180620814	4.857268683
1	Bradi1g47855	19.5549142	17.25654464	31.06848924	25.49744707	33.1796628	7.665511519	2.209408146	0.408879136	1.877071867	1.921560528	5.615144725	3.049305468
1	Bradi1g48830	39.01997583	99.52473307	107.5971795	104.840969	20.36668211	142.1218533	0.077480773	1.032733068	0.108797738	0.321390303	0.534506319	3.040807636
1	Bradi1g50426	8.81410444	9.536959862	9.742238388	9.602337558	11.03188859	10.93152339	2.434468684	1.345063189	1.22142573	0.843414083	1.908051917	2.359136566
1	Bradi1g50525	4.166630039	5.069330191	4.96845032	3.39777353	5.534740599	4.414133263	0	0	0	0	0	0
1	Bradi1g50760	2.205015333	12.03928703	8.554618108	21.15895735	13.54429425	1.376061737	0	0.435250268	0	0.219788413	0.431013465	1.110546452
1	Bradi1g51140	25.82479322	58.74569443	61.92393329	98.93736953	66.65416957	44.82988613	11.92245214	13.65301537	8.43359736	21.50979413	22.13579984	19.80801876
1	Bradi1g51601	28.73135745	24.06239682	20.70543256	20.50960687	24.02023443	24.12142982	0	0	0	0	0	0
1	Bradi1g57985	1.768664633	8.081753043	2.922297292	5.97094268	3.971598501	2.41123764	0.034690489	0	0	0	0	0
1	Bradi1g58000	8.532167044	15.98286029	13.58366649	16.7141567	11.23249976	12.20654076	0	0	0	0	0	0
1	Bradi1g58953	76.21544532	53.93850823	62.86047866	90.94965137	136.8494822	91.11786618	0	0.192848074	0.281555971	0	1.131430591	0.999931356
1	Bradi1g58954	35.53835516	25.7476082	29.19950184	40.82235412	68.38503768	48.05092721	0	0	0	0	0	0
1	Bradi1g59250	69.97019256	25.31671149	62.79613835	13.91893528	9.4962876	82.59695492	0.130044799	0.065675133	0.09138842	0	0	0
1	Bradi1g65451	18.20945517	22.16363932	21.38822764	17.86454775	23.1596586	22.70810916	2.035933561	2.643337897	2.871541932	1.124832625	3.652111447	2.732497719
1	Bradi1g67555	5.492637653	4.59961143	3.382117105	3.108310735	5.737898144	4.599234484	0	0	0	0	0	0
1	Bradi1g70226	2.354220517	4.331363757	6.11218132	6.832628744	5.155095485	3.09419448	0	0	0	0	0	0
1	Bradi1g70232	2.576123084	3.680784167	5.488671235	6.1352169	4.540278803	2.614429234	0	0	0	0	0	0
1	Bradi1g70240	23.60443639	38.21086119	38.1500262	41.96360106	37.40112481	27.06494253	0.073813725	0	0	0	0.31226007	0
1	Bradi1g73310	15.7424364	18.91760595	21.27875064	16.52224803	20.56285386	14.78864107	0	0	0	0	0	0
1	Bradi1g73660	2.520497688	11.25024155	8.308614919	10.43999294	6.899466109	3.435327224	0.689845036	0.571724463	0.797434111	0.496968244	0.662823432	0.915195123
1	Bradi1g78826	22.93220606	19.95820909	18.56053686	14.95279352	22.29724	24.28965877	0	0	0.288417481	0	0.284931345	0
1	Bradi2g00245	50.19530596	75.27790253	75.39436413	108.3812427	89.82572244	66.58705731	12.00481255	12.88871536	6.467838873	13.59287734	20.48602508	20.65714324
1	Bradi2g00270	53.4210132	88.76455588	83.49599037	133.1077544	101.8014133	69.08761102	15.83698977	16.4551477	11.45691012	24.06427483	28.88015787	28.02967145
1	Bradi2g05102	10.83730143	12.60580454	10.20379802	10.18703927	12.8455643	10.6541267	0	0	0	0	0	0
1	Bradi2g05107	42.39643572	43.50352986	31.02860482	43.42699724	39.30169573	39.55042729	2.262186247	1.000566189	2.923724678	2.549555381	2.461772493	2.630951917
1	Bradi2g07070	39.0179791	23.1264991	34.70798398	9.70755389	6.788229521	42.68817694	0	0	0.144106138	0	0	0
1	Bradi2g07932	55.78729726	28.67009687	23.69807744	24.53268336	35.08458937	35.64066811	0	0	0	0	0.102497412	0
1	Bradi2g09240	5.775207344	12.49416839	11.33930593	15.24124592	11.95655948	4.773916046	0	0	0	0	0	0
1	Bradi2g09247	21.97128274	48.46521031	40.79158967	50.08704964	47.59736529	30.79132887	0	0	0	0	0	0
1	Bradi2g09427	1.712989319	5.934200254	4.859203107	5.435363255	2.932055732	2.437492549	0.046997034	0.023504866	0	0.096195451	0.065208095	0
1	Bradi2g09970	6.435773484	7.829004419	7.80497148	7.503534425	6.90993642	6.792103712	0	0.158383861	0	0	0.659876511	0.124238801
1	Bradi2g13060	8.799777947	14.09467258	27.73887842	17.01530645	18.8303105	14.46075924	2.700692394	0.242308662	1.365932658	3.040864398	3.241228874	3.234610911
1	Bradi2g17893	43.01625205	37.53598267	41.02564395	32.86427436	35.17806831	59.96077927	0.442983515	0.447533574	1.298285864	0.954745929	0	0
1	Bradi2g17922	4.40127836	3.23695229	4.966201692	6.890069991	5.795509985	6.589652852	0	0	0	0	0	0
1	Bradi2g17926	33.12381694	33.50159854	31.20603306	30.59845209	28.23181247	25.58413276	7.13146423	5.61800416	4.850366145	4.299430929	5.458348502	3.528115496
1	Bradi2g18940	6.215052311	39.44301074	11.73352161	25.62408389	16.45284622	14.32467815	1.711992851	4.549403257	1.221879424	1.877134776	6.051923469	1.427769212
1	Bradi2g21951	8.216368541	11.44137443	9.297075692	10.20773563	9.486654914	7.643931466	0.199592848	0.102747432	0.138305918	0.203476139	0.173985203	0.07813625
1	Bradi2g23341	4.41780125	9.676567087	12.16888554	13.14104506	12.43264872	6.657273645	0	0	0	0	0	0
1	Bradi2g23850	6.880760015	11.34804932	10.00275097	14.48662859	9.425659068	7.199326398	2.123113652	2.009159988	0.687641935	2.698277271	1.577871563	2.81242016
1	Bradi2g25435	10.56375028	11.82407025	15.14703744	20.44039446	34.36741492	10.87182022	0	0	0	0	0	0
1	Bradi2g26300	8.867982703	19.94481076	16.15266657	23.2568848	15.9038166	8.869714714	2.588664531	2.402767637	2.709943753	4.005428352	5.49362807	2.766489048
1	Bradi2g27280	10.29058183	32.55743026	4.174372772	29.44609075	19.85254794	7.917937239	0.280609532	0.393094837	0	0.614097944	0.401849802	0.486359265
1	Bradi2g27950	4.288796255	7.909311655	6.618779161	7.925073355	6.425722213	4.528519069	0.204422751	0	0.177665014	0.354660689	0.17769682	0.750711016
1	Bradi2g27962	4.331992046	4.6859231	2.775217323	3.271153554	3.889477755	7.153400884	0	0	0	0	0	0
1	Bradi2g36441	28.94384213	4.606955696	10.0208713	15.86371975	22.51971317	17.47441123	0.366464635	0	0	0	0	0.337638967
1	Bradi2g38981	11.01976871	21.47635494	19.97356158	34.07389171	34.23523771	10.11195872	0.205863547	0	0	0	0	0
1	Bradi2g39050	3.677399438	8.553919893	8.768713758	10.83585087	6.744220708	1.217676325	0	0	0.243246942	0	0	0
1	Bradi2g39074	3.290850356	7.138163693	7.541783521	8.017524967	6.095513722	3.855093008	0.800249875	0.626950158	0.622545764	1.173105673	1.511553322	0.908783871
1	Bradi2g39120	12.67112582	16.55420782	15.09266003	15.98887465	14.38865366	14.9387961	0.285218036	0.360745732	0.096258328	0.141100361	0.195717283	0.110524848
1	Bradi2g39247	1.267691632	4.537069378	3.995877663	5.775379736	4.233289274	2.200276569	0	0.024820439	0	0	0.033820299	0
1	Bradi2g39260	14.98171792	9.97166103	8.217176184	26.79766363	7.783796981	6.765914647	5.033811456	0.37243237	0	2.450233492	0	1.307822969
1	Bradi2g39530	3.07309099	6.305284196	5.363667213	8.925335796	7.410685342	4.526609621	0.189120678	0.097907323	0.065611586	0.09578952	0.323693789	0.441984442
1	Bradi2g39537	3.96887119	7.772913412	7.288000407	6.043455729	5.276065275	4.369343541	0	0	0	0	0	0
1	Bradi2g39547	4.145747637	4.608973715	3.284933699	4.875231108	3.234287552	2.119849307	0.024089567	0	0.033167545	0	0	0
1	Bradi2g39710	61.84668831	61.57472566	61.25311995	25.81420751	32.10683282	44.91268374	3.793534593	6.7918606	11.4042304	4.722927069	3.789790252	3.277610601
1	Bradi2g39720	51.05905538	57.75570718	52.32311227	27.60547853	43.46184359	41.8922993	2.109403948	1.397844156	1.956331926	1.679339067	1.465297518	1.655315139
1	Bradi2g39820	8.933758112	50.23527774	15.96566935	15.76141674	9.656877048	6.950077604	0.069488782	0.20203193	0	0.144257297	0.096407053	0.115408796
1	Bradi2g40142	3.694038803	5.500954707	4.775232443	4.89678631	6.670325439	4.637983108	0	0	0	0	0	0
1	Bradi2g40476	2.226762983	5.516139474	4.622818137	7.982245162	5.613125538	5.341153758	0	0	0	0	0	0
1	Bradi2g43840	5.251433422	5.699928084	2.376668521	8.53946399	3.022753758	0.767593118	0.682770488	0.211201272	0	0	0	0
1	Bradi2g47037	0.899785294	4.007967923	2.866541165	3.970535679	4.024720672	2.033858308	0	0	0	0	0	0
1	Bradi2g60240	1.269355568	4.399050103	3.311605382	4.767286695	6.710196384	2.540405207	0	0	0	0	0	0
1	Bradi2g60370	10.72824704	12.53805203	8.907209549	10.51459415	11.85959602	10.86615772	2.31525387	2.009724404	1.15931143	1.713587994	1.021305914	1.965601297
1	Bradi2g60940	25.91131791	26.08388958	33.01642482	34.51712056	31.90865077	25.98182466	0	0	0	0	0	0
1	Bradi3g00867	6.846732514	5.768408405	3.827887095	3.760439813	5.162466585	5.031395219	0	0	0	0.065478078	0	0.051230894
1	Bradi3g04280	7.22214986	5.830553469	4.551978147	5.152484901	9.372017569	7.866003549	0.147306252	0.359025069	0.752263572	0.200516053	0.474562777	0.157256009
1	Bradi3g04533	13.34603509	16.43679881	12.5614763	13.23715096	15.95256637	14.60146579	0	0	0	0	0	0
1	Bradi3g05296	61.65932906	169.7369114	93.71904124	67.86874458	64.39693797	31.29338198	21.70356779	15.03915676	12.41457171	15.95580869	19.8981436	11.29129696
1	Bradi3g06410	3.659329088	5.719033101	4.851341116	6.116878137	4.693781944	3.434784019	0.856033893	0.280411585	0.629844935	0.367743779	0.926395028	0.490840389
1	Bradi3g06525	0.613701369	4.444505157	5.131418405	4.278303556	3.541494863	0	0	0	0	0	0	0
1	Bradi3g08946	23.75934887	23.0394927	29.33540432	38.32110862	41.67116907	30.46524126	0	0	0	0	0	0
1	Bradi3g16616	1.854157689	6.343891217	5.568489324	6.459252219	3.196828966	2.229263963	0	0.078325148	0	0	0.051664447	0
1	Bradi3g17532	9.796592369	14.24800895	16.87751264	12.20118771	13.85964327	15.11163406	0	0	0	0	0	0
1	Bradi3g18769	6.480450178	7.764874418	5.741764989	5.80983438	7.410903125	4.98123929	0.305239313	0.301165971	0.621934961	0.310965581	0.211979611	1.15155508
1	Bradi3g20725	18.98634711	18.84598281	26.55514811	30.37650086	33.74606476	28.33275009	1.833183224	1.854622865	1.40578232	2.355135638	5.232796359	2.119830364
1	Bradi3g22820	19.29001551	35.89973307	10.91178758	25.76452951	26.20978594	10.14167039	3.431956063	1.595652641	2.53919155	3.48001719	2.307397254	2.091388976
1	Bradi3g22850	2.935666477	14.63591524	6.5949634	10.67134089	8.09185867	1.593152794	0.967269829	0.360977949	1.340460103	1.345136404	0.665140897	0.485321739
1	Bradi3g22991	19.57637898	14.79325456	15.92745909	17.48025891	22.38033239	20.91536803	2.929687021	2.620293595	1.776169194	3.158256673	3.114636502	4.316651747
1	Bradi3g23081	12.98278112	9.421271127	11.46987408	7.169546664	13.73760132	14.68396711	0	0	0	0	0	0
1	Bradi3g25181	21.01734796	29.82979622	23.66951822	26.08600515	25.32341126	23.74694758	0	0	0	0	0	0
1	Bradi3g25668	41.57628143	14.48939381	14.77829527	18.70149585	37.17747896	33.98027147	3.456429161	0.657444753	0.502301007	2.24968156	0.996252913	2.479851896
1	Bradi3g27203	13.06930582	24.39768574	20.33071593	22.20994188	23.04054834	20.40064014	0.166510737	0.175709177	0	0	0	0
1	Bradi3g29580	19.01646436	6.811029561	13.16387882	43.55616005	22.84990491	19.8720852	0	0.182920802	0	0	0.304381022	0
1	Bradi3g32567	8.532583028	6.69626713	6.684153507	6.297285079	8.152703743	8.845138803	0.115673453	0.113806924	0.16003911	0.477426784	0.161143307	0
1	Bradi3g33040	19.66040777	31.95582898	52.21494833	81.23886419	54.68400706	28.3113511	5.710645047	2.756285618	1.631340032	8.880697912	14.93611333	11.60627669
1	Bradi3g38210	14.01210886	22.16231603	23.01954983	38.127617	25.84793198	18.63473004	4.644251506	3.012675655	1.942640969	5.724887591	8.046145688	7.040124636
1	Bradi3g39273	7.669549099	8.091115328	9.203650942	9.165474225	7.219673358	2.886212806	0	0.348891382	0.30556324	0	0.312700856	0
1	Bradi3g43266	2.245016366	6.427903669	3.236120416	3.248335352	4.757994269	2.808995391	0.167882388	0.159693628	0	0	0.228458992	0.83249277
1	Bradi3g43280	7.151282806	18.75980347	22.79780556	21.86691104	17.458951	15.02924797	2.029938759	3.840158009	2.979754999	4.579619772	4.249660166	4.650422224
1	Bradi3g43306	1.73232426	3.351301193	3.013653961	3.140626699	3.88602674	0.87578474	0	0	0	0	0	0
1	Bradi3g43670	12.1987509	23.78715225	14.684969	15.29974808	11.34941544	12.07539791	0.212825692	0.594615567	0	0.424954166	0	0.24590355
1	Bradi3g44496	21.75663494	16.75203986	17.89169312	18.16312099	29.05905083	24.27253958	0.664442062	0.145681274	0	0.253437169	0	0.3980658
1	Bradi3g44950	59.95662287	12.05890482	8.109537478	11.75100394	33.53615596	56.75685738	3.077547452	1.888374947	1.573166291	0.193954937	0.928687448	1.359921597
1	Bradi3g45405	12.37175037	11.81584931	8.208460698	9.882049991	10.68005263	8.622046153	0	0	0	0	0	0
1	Bradi3g45441	5.314746205	6.422015023	13.86533588	11.71523577	11.24474583	3.875586651	0	0	0	0	0	0
1	Bradi3g48760	45.53844696	76.20701839	76.31777882	90.35806209	53.95376567	40.70597249	0	0	0.044719731	0	0	0
1	Bradi3g48790	174.43878	337.4194131	405.1584551	289.8332749	190.9399482	237.1764743	0	0	0.102278181	0	0.067325036	0
1	Bradi3g49385	91.46043127	54.2819023	50.08285504	46.93695886	66.42130984	70.10653193	0	0	0	0	0	0
1	Bradi3g58951	16.43746266	30.21007703	21.58272576	22.4118535	23.50408996	18.85892556	0.361529142	0.294849348	0.13343633	0.442693479	0.233633218	0.346807074
1	Bradi3g60981	4.119291047	5.083704442	3.296094772	4.109650935	3.761203876	2.746115296	0.025940122	0.136478227	0.176629375	0.206320431	0.070581007	0
1	Bradi3g61053	4.10952374	5.751288324	3.445735223	3.64776336	3.784858404	0.654134053	0	0	0	0	0.267465204	0
1	Bradi3g61220	6.080639523	14.38812895	14.41539625	19.30251553	10.40613253	6.557060552	0.258382782	0	0.365202266	0	1.269388226	0
1	Bradi4g00720	5.807421154	5.724590924	3.978955506	4.598701434	4.921498651	6.011386432	0	0	0	0	0	0
1	Bradi4g02485	17.60760935	23.99689391	29.89805373	26.66210161	30.0365591	26.65539887	0.218999316	0.225848676	0.198203053	0	0.100073591	0.110616085
1	Bradi4g02521	7.158654045	11.26813907	14.12780165	18.77087666	13.90824227	13.99755351	2.136125097	1.590419697	2.307727808	1.033329277	2.320236812	7.733966051
1	Bradi4g02524	5.386611621	6.506755285	4.742225209	5.234529391	4.259624201	5.276364216	0	0.283514261	0	0	0	0
1	Bradi4g02544	4.475340173	9.849140803	8.269321375	8.79364698	7.33744342	4.6929785	0.519369555	0.887316909	1.512465975	1.253163356	0.812139652	0.701476289
1	Bradi4g02625	5.886674448	8.665820707	8.412954542	9.364270449	8.175771933	7.449579299	0.055707039	0.08482448	0.076402593	0.056263485	0	0.0873424
1	Bradi4g03620	21.11402267	23.59659831	21.03517662	24.0434813	23.55803301	21.5054862	0.050977617	0.101191579	0.142778083	0	0.498652394	0.334085028
1	Bradi4g03924	1.648931092	3.744467557	4.194971517	3.557282029	2.550031765	1.200351378	0	0	0	0	0	0
1	Bradi4g05734	10.57499849	24.36328016	20.90945041	30.30307845	21.56331305	25.01541358	0	0.35319062	0.490530632	0.711743266	1.149741572	0.791255228
1	Bradi4g05856	8.00320164	30.90248917	47.75478643	38.43309463	7.63277321	0	0	0	0	0	0	0
1	Bradi4g06055	1.932479179	3.179571074	3.079537121	3.528249865	2.251753535	4.587530885	0	0	0	0	0	0
1	Bradi4g06410	33.85794571	27.0806587	28.19845204	37.3167709	32.45696003	38.70714267	9.207181477	2.973150403	2.457045809	7.427206057	8.89140272	6.267019527
1	Bradi4g06460	7.188821213	6.254072825	7.281911056	5.453483098	5.486962474	6.672960747	0.56579521	0.370835879	0.792052314	0.44984172	0.517856634	0.435312984
1	Bradi4g06470	4.579718908	6.908820783	6.608225381	5.135442819	4.463887411	3.52559802	0.110646505	0.136498708	0.326742541	0.329706268	0.151639696	0.1408906
1	Bradi4g06556	8.136083607	12.09129237	14.00072954	12.4595807	12.79709932	3.575375351	0	0.613584785	0	0	0	0
1	Bradi4g07130	39.29685486	25.88175685	50.36368734	51.59911342	46.82004937	56.22303501	2.983776485	2.931061089	4.764933933	3.081359677	2.666153556	2.341482155
1	Bradi4g08822	20.54179492	13.93113033	18.05434935	27.64976773	33.73115504	31.62951065	3.455356228	1.51499597	2.187394878	2.025644648	4.036062671	9.305241582
1	Bradi4g08824	10.60271967	6.912178634	9.768811591	8.927356596	12.35374446	10.06886446	1.725464124	0.481490458	0.314136921	1.144620351	1.877898155	3.777566397
1	Bradi4g09031	1.742906896	3.746601365	3.206166064	4.955221117	4.032544089	2.558693109	0.204851924	0.105449695	0.279491105	0.204705838	0.139208031	0.308784215
1	Bradi4g09240	43.55503468	68.85828598	71.03777042	58.47337065	53.14830555	62.59186679	13.19207288	10.89664912	5.464327005	7.069321076	9.539591726	17.21617993
1	Bradi4g09247	7.761514868	50.50506374	47.5450239	25.58737268	13.20668115	7.047574673	0	0	0	0	0	0
1	Bradi4g09312	6.480649851	5.895857891	12.46265156	7.901177393	10.58091134	7.844160123	0.389801786	0.44538073	0.323385531	0.762787215	0.917522542	0.561495912
1	Bradi4g09530	12.2238597	24.39305422	16.27292714	11.2627786	13.35396911	11.2983843	0	0	0	0	0.017562145	0
1	Bradi4g09577	8.463479747	7.435606478	8.124900368	8.192290508	8.737667474	9.928635261	0.402707641	0.220562516	0.192511847	0.282145925	0.518935223	0.25454466
1	Bradi4g09587	7.166457907	10.15831126	8.901563359	10.06814885	7.334763021	8.123597947	0	0	0	0	0	0
1	Bradi4g09660	6.954372564	8.762057062	6.430436047	7.329055164	8.651174326	6.107188042	0	0	0	0	0	0
1	Bradi4g09872	13.7602388	11.45578176	10.6794567	11.8017597	12.88799838	10.99749811	0	0	0	0	0	0
1	Bradi4g10241	5.414116491	5.817155145	4.897101517	4.521153225	4.220691396	4.797290322	0.355067699	0.54354075	0.570579444	0.119207632	0.326607317	0.278160728
1	Bradi4g10327	2.203684184	7.993142154	4.727568094	8.992173764	8.143942187	1.7943049	0	0	0	0	0	0
1	Bradi4g10350	6.651369733	8.618694999	6.214058942	6.048204609	8.84312445	7.729790778	0.142716652	0	0	0.097177254	0.260604639	0.39008179
1	Bradi4g10441	14.93229901	13.53869178	13.90346407	14.9680674	21.66064507	16.89054815	0.448453772	0.339625282	0.306520324	0.341748843	0.63407551	0.350476293
1	Bradi4g10443	9.685973872	13.8543629	12.81939557	16.47770623	18.48638172	12.63797722	0	0.189176144	0	0	0	0
1	Bradi4g10455	44.79782883	23.55921533	61.57826828	50.23743086	73.48366049	85.018497	0	0	0	0	0	1.200442319
1	Bradi4g10457	24.72493121	10.37766332	22.45870589	21.07071574	47.61545799	37.532503	0.441842459	0	0	0	0	0
1	Bradi4g10560	36.86917155	31.68902039	48.18186162	40.16188924	42.41347226	40.85132098	2.923317544	1.046862822	1.283523999	3.491873843	3.223430474	1.405192317
1	Bradi4g10655	54.99359956	39.99002625	50.30689718	69.59636039	70.24305725	66.43923971	15.45962379	8.475513771	3.238616685	8.496783746	5.87928233	14.98734346
1	Bradi4g10684	14.6637563	25.3923045	21.47768036	15.84943943	19.22533441	12.60889107	0	0	0	0	0	0
1	Bradi4g10686	9.688320023	16.93878933	11.82481262	9.426359536	9.267012911	10.45802969	3.230738488	1.230714103	2.29985631	0.95132756	2.925899999	4.470864346
1	Bradi4g10860	6.690222649	7.431620064	5.308584033	12.67732193	6.515683128	8.119202925	0.681019734	0.103023512	1.102784131	1.93969615	0.829081525	0.809794006
1	Bradi4g11635	97.14194235	54.61702581	61.51327144	59.23538074	88.62088278	105.8787215	0	0	0	0	0	0
1	Bradi4g11636	103.2707196	71.96768953	77.51398328	74.666043	104.7887187	132.3960146	0	0	0	0	0.134200102	0
1	Bradi4g12687	5.272365743	6.926867167	6.486339894	6.616773598	6.394009734	6.545867237	0	0	0	0	0	0
1	Bradi4g12695	6.981112023	12.36400615	9.45298604	9.497575905	11.23502938	15.28290824	0	0	0	0	0	0
1	Bradi4g12703	1.341568747	4.136095596	4.655743304	4.424676853	3.140607582	2.604404633	0	0	0	0	0	0
1	Bradi4g12800	5.730563929	3.19951969	5.14513996	4.492996742	9.345582127	7.010949487	0	0	0	0	0	0
1	Bradi4g12802	6.194286384	4.483012932	3.97941508	4.195097106	3.469626646	5.119460273	0	0	0	0	0	0
1	Bradi4g12804	9.611263125	6.794736538	5.989245379	9.152339023	11.91774394	11.25943814	1.108207286	0	0	0	0	0
1	Bradi4g12810	4.550799692	4.011077657	2.422396096	3.560447949	3.521793925	3.117733364	0	0	0	0	0	0
1	Bradi4g14277	2.896480773	11.52244256	6.273212631	15.44245026	12.88664142	3.784081299	0	0	0	0	0	0
1	Bradi4g14730	2.011150095	3.318235454	3.45121728	4.611146196	2.924885663	2.092359841	0	0	0	0	0	0
1	Bradi4g14742	4.79416704	11.94836038	15.98300184	19.34343673	14.33536396	5.305121159	0	0	0	0	0	0
1	Bradi4g21283	5.047218499	13.31730515	18.04499374	26.67203722	22.29975287	20.6735595	0	0	0	0	0	0
1	Bradi4g21436	9.050865961	14.50436355	11.54458761	7.21738911	9.303030782	7.97485854	0	0	0.074911016	0	0	0
1	Bradi4g21710	14.5721566	27.04923053	23.83414405	33.11384319	26.02651361	15.135568	1.27134254	0.60162884	0.881444323	0.521074596	0.607364553	0.906646238
1	Bradi4g21717	8.029092492	31.20436498	25.24322958	37.93244137	27.68300063	15.47281601	0	0	0	0	0	0
1	Bradi4g21724	59.43963781	55.85959627	52.07806105	63.74698569	66.19414597	59.5856386	2.434485715	1.112081906	1.472943357	0.897326787	1.761306948	1.526465934
1	Bradi4g22012	11.39044384	11.00751686	7.654805802	9.522650668	11.47378599	9.521017517	0.167474163	0.201825515	0.384159592	0.506902063	0.843547316	0.605740633
1	Bradi4g22018	3.420038384	3.979153256	8.242879479	6.436349816	9.539877601	6.256651723	0	0	0	0	0	0
1	Bradi4g24583	17.03155454	12.07719932	10.93453647	10.57097447	14.81393258	11.04510262	1.277631973	1.982471171	2.083013356	1.733550226	0.682450092	2.223204188
1	Bradi4g25143	3.616432806	28.82161371	14.40646739	35.54739189	17.82130754	8.709864296	0.620550574	0.422471887	0.645070113	0.332464122	1.119798185	0.274269182
1	Bradi4g25641	10.81876518	9.766137361	5.536384824	8.749122015	11.49705521	6.74686955	0.244369932	0	0.173908818	0.529803179	0	0.215546856
1	Bradi4g27421	2.32689868	3.459050181	2.957060753	3.967538158	3.764202573	2.967183273	0.130510247	0	0	0	0	0.127569095
1	Bradi4g28177	23.34902214	24.95578381	17.5361801	10.90433915	19.25548891	19.67291004	2.865174776	2.323265601	2.256939809	1.855378553	3.29609336	1.42061193
1	Bradi4g28182	4.925734497	9.13816951	6.572427879	5.818978502	3.592422457	5.855437213	0	0	0	0	0	0
1	Bradi4g28188	52.32031923	50.83555572	35.26226259	23.94227289	35.99190467	40.70004661	0	0	0.020011081	0	0	0.022414185
1	Bradi4g28706	7.579646611	11.38070153	8.522792636	11.61475148	11.78045722	12.1798908	0	0	0	0	0	0
1	Bradi4g28718	4.584078421	7.163306226	6.084180157	7.737138933	8.798160745	2.2391898	0.645718524	0	0.929649637	0	0.915508952	0
1	Bradi4g28756	25.48351985	30.5417269	23.35339723	19.8875372	23.10253258	18.91423371	0.063420748	0	0	0	0	0
1	Bradi4g29619	6.167829794	21.90096602	19.32392145	34.89265261	39.94666691	21.21100324	0	0	0.250259149	0	0	0
1	Bradi4g36916	3.671176316	15.76987657	10.25231586	20.28479285	11.68873729	7.77219369	0	0	0	0	0	0
1	Bradi4g37870	1422.05169	1340.315367	1051.957433	1585.122447	1756.398917	1534.669368	356.7128631	94.60387581	109.6863673	282.1491864	314.8680533	436.0458402
1	Bradi4g38180	5.91492809	13.64589491	7.767089484	9.999997366	6.510020784	6.686244579	0	0	0	0.137557881	0	0
1	Bradi4g40727	15.71563038	14.33099586	8.590152996	7.814249302	5.449738423	9.289134822	9.802540258	0.81860167	1.499730499	1.137576488	1.160033254	1.779620639
1	Bradi4g40990	3.827453229	10.7205777	7.860136727	8.979762683	4.367627557	2.847842779	0.08479358	0.283357837	0.06908226	0.152451924	0.146289156	0.039833424
1	Bradi4g42360	10.74783157	13.87783477	8.277823487	11.05141973	8.032152766	9.726003333	2.787106104	1.1003227	2.071342377	1.209327991	1.677707897	1.48976551
1	Bradi4g42430	5.241616197	10.14009946	7.546280777	12.06180301	13.20113607	7.28712808	3.900776834	1.575017589	0.699853178	1.960767395	3.178784206	2.161578435
1	Bradi5g00313	19.18202604	26.01044692	30.69574222	34.0164673	36.3743642	33.69994477	0	0	0.204554759	0	0	0
1	Bradi5g00880	4.973106768	11.67529924	8.842573803	12.82477299	8.200347848	4.545753482	0.281837445	0.2543404	0.054283522	0.236097426	0.435775289	0.541190045
1	Bradi5g01153	4.338997218	8.160141507	5.273672852	5.955870878	4.998375865	2.888846527	0.571480053	0.524305449	0.795136787	0.30117365	0.600343702	0.96613271
1	Bradi5g01366	15.67306689	34.29606951	18.51933936	45.74148711	29.92549003	16.38424816	0	0	0	0	0	0
1	Bradi5g01797	127.9397425	128.8293481	115.7861248	89.75822122	149.1225299	153.7716254	7.570787849	16.27808231	13.99603755	12.65780008	8.147810282	3.948692318
1	Bradi5g01943	9.805244839	27.51221705	16.91148826	34.44605575	27.33136569	8.355431259	0.605141208	1.558404405	2.604071295	2.757250662	2.650241854	1.195449019
1	Bradi5g02326	6.519669161	4.749507243	4.432439768	4.735644331	6.147630744	2.519516505	0	0	0	0	0	0
1	Bradi5g02833	3.181163664	14.124794	10.92368725	21.91827304	11.71902581	1.593161025	0	0	0	0	0	0
1	Bradi5g10662	10.93745377	9.649042629	8.417583105	9.825703345	12.23848727	8.332567267	0	0.040470729	0	0	0	0
1	Bradi5g10891	2.939110826	5.575803367	3.462050086	3.353686404	8.216664781	5.498156466	0	0	0	0	0	0
1	Bradi5g10896	8.500835121	9.445570062	7.354769887	6.290094398	13.48309737	8.638210617	0.243039835	0.347619027	0.341456312	0.384135968	0	0.201988202
1	Bradi5g11225	13.53572385	14.17704746	9.455924028	12.76926834	14.52454992	15.49195987	0.301049763	0.293573768	0	0.209673564	0.288496034	0
1	Bradi5g14040	25.93844008	33.13289653	33.22044268	34.36202414	30.1854888	27.29588696	0.586925184	0.39749567	0.413274518	0	0	0
1	Bradi5g14045	32.63961143	52.71148644	47.93927241	46.4326008	41.60332145	31.87247144	0	0	0	1.124369449	0.367887583	0
1	Bradi5g14946	3.100745614	4.976203571	7.680903018	7.895165512	4.285322534	0	0	0	0	0	0	0
1	Bradi5g20076	3.333064425	6.721393122	4.178377627	4.048942728	3.636112973	2.179190338	0.171412169	0.208461436	0.258454485	0.031544241	0.085108075	0.195996901
1	Bradi5g20260	6.560235932	12.95067078	9.377648794	12.52123195	8.646550636	6.618739011	0	0	0	0	0	0
1	Bradi5g27414	13.98771555	8.091247657	8.11735023	8.809055582	11.10678901	10.68624164	0.067684892	0.035314385	0	0	0	0
1	Bradi5g27703	2.73233344	3.147911332	3.213716202	3.787097537	4.929908405	0.884963259	0	0	0	0	0	0
2	Bradi1g00950	6.293972818	20.74738689	7.083129056	6.861020987	22.45236813	3.206802524	0	15.92778957	13.29597115	1.27959048	0.338597027	0
2	Bradi1g03900	12.33254803	6.466047539	6.824241392	6.711986969	10.40378718	5.548164248	1.668624204	2.885101494	7.138439254	6.607661846	2.069172516	2.277451977
2	Bradi1g04450	2.621997813	0.321171051	1.952482077	2.897221309	3.516349363	3.369319585	0.707848176	0.309145201	1.029659351	0.808560091	2.967824747	0.662088178
2	Bradi1g05210	5.111845791	4.610412794	4.951675883	2.305328918	2.954336555	4.300471731	1.877718473	3.041299613	5.317766434	3.142012896	2.307430646	0.950258562
2	Bradi1g05450	5.318223832	2.2071836	6.56811117	2.897490749	2.264468681	3.492528357	1.337861	4.096854442	1.154760069	0.787236057	0.208992619	0.125594667
2	Bradi1g05721	30.10210831	20.2949867	17.59723774	15.65938317	20.97161482	21.7726443	10.69314304	12.35513253	11.9501052	8.322342544	10.89161896	7.945901329
2	Bradi1g05753	24.38648653	11.20453838	4.003936615	1.671686794	11.37494625	20.1565271	5.790127266	15.98618244	0	6.341629226	3.871118587	3.974614
2	Bradi1g05784	183.6752913	61.09933329	81.56315507	70.37386328	135.2566547	150.0929753	33.95544453	59.32948334	50.41879225	11.23312625	45.85341995	33.11667804
2	Bradi1g05817	3.806487629	2.077269484	0.636163131	0	1.082151072	1.589133077	0.466043066	0.776152743	1.328537428	0	1.381197574	0
2	Bradi1g06490	153.4032951	78.56082265	80.67322359	58.62695147	126.1947258	169.5984794	96.28878335	108.0553624	87.41178974	43.00491015	58.83923939	73.88700445
2	Bradi1g07590	10.47992116	12.29069582	9.494035811	8.034297609	8.6325623	8.502672738	2.655152335	7.372225468	8.948515209	3.11600002	2.709280449	1.712099103
2	Bradi1g09410	209.3648065	220.9400112	5.676078789	200.2057321	193.5818172	328.6620738	65.35356099	11.83561171	6.718636682	80.13254129	111.3527004	135.1934294
2	Bradi1g10540	87.84436453	60.30618561	12.0848164	27.61945573	29.12907627	54.38667287	63.3802152	95.98669521	77.87220674	18.56618038	10.60215286	6.571492245
2	Bradi1g11530	31.44740095	17.67338137	17.37483694	15.13064078	25.05017802	23.58859509	11.91552065	14.55798399	31.3922098	15.78190568	12.12550222	8.261852707
2	Bradi1g12130	9.234697662	90.30470146	56.67937771	7.493144143	1.311335298	4.859479064	1.582874692	530.3785665	678.1047566	17.56219754	0.509553497	0
2	Bradi1g13980	92.20520923	39.34392931	17.4767638	14.05133137	43.23669002	46.22740446	7.784540011	72.59422882	24.18329578	5.238699605	1.567875407	1.246561174
2	Bradi1g14200	170.1624632	282.2547102	39.74392597	42.60705754	40.66183105	56.14336494	2.989890502	164.4821344	445.6967561	27.7693564	4.294690452	5.756161472
2	Bradi1g14460	7.439177094	32.98882319	19.54139825	18.19629579	3.875924984	4.466017572	3.398167178	13.43032904	20.07536746	11.89869707	0.555762551	0.909875743
2	Bradi1g14580	7.793296054	91.75436699	16.99847898	17.64764853	8.431130263	6.475579801	2.346488152	35.73640735	13.41923785	11.87622325	3.076652112	0.583005638
2	Bradi1g15290	7060.947695	5627.527512	4800.426925	3598.422154	3285.399424	6235.697178	3629.954838	7905.356772	8944.667633	2990.665256	627.0129181	268.1807161
2	Bradi1g17200	127.8204383	22.76970671	11.59474679	3.706282367	79.99669673	96.97065321	70.29399318	38.96664121	17.35753618	2.24389186	33.91296433	24.57899163
2	Bradi1g17820	34.99358236	71.23491702	69.79445966	57.41682892	27.28864682	35.47243916	14.14320272	62.10818434	38.06166164	46.95136511	18.15553666	9.782536493
2	Bradi1g22680	23.45950752	53.65830131	26.09097876	15.00807925	17.71626938	24.30200433	4.547704537	45.20376144	49.60502999	15.40257435	13.09389546	9.694923184
2	Bradi1g23030	3.021708632	0.853188709	0.332151904	1.359572512	3.18364475	0.876186383	0	0	0.707825676	0	0.716315471	0
2	Bradi1g24147	38.35989223	18.14926998	26.91739059	16.26584216	33.72629682	25.85985045	15.30258382	26.20083955	40.29453807	14.71435031	15.56775617	15.41645105
2	Bradi1g24475	1.320084	0.796998456	0.780804078	0.505860189	0.474149306	3.71306959	0	0	0	0	0	0
2	Bradi1g24760	9878.923946	6979.649946	3206.609225	2866.202026	2973.065848	6607.990137	3274.609539	10774.00957	13358.51028	1125.504557	273.2421708	371.3272721
2	Bradi1g30882	6.985954078	14.90667716	8.677455569	5.243656672	10.63547423	8.478919864	0.25822099	8.113094142	23.81152378	6.283275577	3.374549909	0.457603325
2	Bradi1g31600	5.22685708	1.436750215	3.673749388	2.131657977	2.268020211	4.147831124	1.35200158	0.927264667	0.359586409	1.954325335	2.068972159	1.140018779
2	Bradi1g31700	209.0170438	50.04786662	36.92509839	34.73014659	99.02619443	143.8900679	126.9140472	31.67148273	29.34594079	15.08497263	29.68509301	51.3766421
2	Bradi1g33017	1.999452621	3.19836181	1.548426599	0	1.758576742	2.604799691	0.404104158	2.968006153	6.998483688	0	4.389810043	0.698255018
2	Bradi1g33506	3.51574801	4.310124933	0	4.657742482	4.726851375	10.46300084	1.513099964	2.047395146	1.083212795	0	3.237756015	4.05974054
2	Bradi1g33950	281.1387062	30.71838627	20.30790138	5.431860535	112.646478	161.4156721	32.47002794	10.68705724	59.51510246	1.890410313	78.08872648	82.71898594
2	Bradi1g37450	26.44277922	4.724960191	12.45515066	7.13686022	35.95521669	23.24588212	8.1307228	5.372837941	3.727194672	5.029666986	12.94037173	9.47453948
2	Bradi1g38325	9.996431139	5.097698247	25.08713868	3.073334051	3.033207316	13.39777288	1.449085015	3.034026709	0.471916381	0.949173139	1.193549678	0.867057209
2	Bradi1g41900	3.570308487	0.211982984	2.032776153	1.157667624	1.975488088	1.247949305	0.123222646	0.21875316	0	0.813821379	0.53342606	0.463522164
2	Bradi1g42513	128.2404158	10.77097855	45.35449911	49.08186992	113.870248	73.30963078	11.12659107	9.704747492	23.93624936	12.01408334	31.10061679	24.6226336
2	Bradi1g42516	155.5411207	14.58238811	48.55986092	58.95128991	141.9804373	88.96973729	22.59325092	13.21670561	33.00209959	20.20556236	51.15019705	68.93569968
2	Bradi1g42670	7497.897412	6413.810618	5516.935013	4440.102295	4357.827346	6746.079433	2976.742811	8640.7748	9907.443294	3571.902169	1347.048355	956.5397117
2	Bradi1g45535	18.2453962	86.61850834	78.2607904	25.08772982	5.13219482	6.600418188	7.1777877	96.8966952	124.7469008	25.14115896	12.23498074	1.794673
2	Bradi1g46690	54.1857584	109.3445464	98.66635117	126.8038681	73.71450992	44.84140866	17.9098118	74.26070762	84.44402635	62.43481586	23.89226482	12.21640787
2	Bradi1g49680	16.7418632	15.35901118	13.3957173	10.81453142	14.98482481	14.11826025	5.538584009	11.90364804	11.45426491	2.811412894	6.865741113	4.306539986
2	Bradi1g50307	3.128716387	0.746837448	0.881549179	0.215289322	0.681178353	1.140103358	0	0.306731113	0.94243481	0	0.917046694	0
2	Bradi1g51245	26.20966172	7.525011342	7.819595769	5.461397898	7.801001797	18.44987573	0.547173856	3.013804487	6.165868307	6.54117	1.809192324	1.546964484
2	Bradi1g53654	32.26971835	51.84621939	32.41471166	14.1183209	17.86452898	18.92822535	2.218434411	20.33897539	56.41075014	12.16804042	6.316094467	8.167487245
2	Bradi1g55876	13.62434511	33.47562895	20.92438656	11.15567618	20.51561182	11.93169549	2.879736014	21.1215786	28.60784752	4.158048096	7.947336185	6.966262664
2	Bradi1g56080	12.51832653	31.83028173	7.767581884	7.622239599	4.293849555	3.872969391	4.875511214	13.51228225	9.775743984	2.289133062	1.426688681	1.622381099
2	Bradi1g56270	5.933364506	0.643834113	4.536713738	2.669140322	7.397199581	3.537746059	1.133792488	0.75446949	0.248577437	0.578002836	1.525957337	1.841608702
2	Bradi1g57050	122.7733861	39.7746606	18.49570415	20.03977082	56.97625138	66.33142174	40.28438869	51.43265731	52.12278734	9.983970022	27.0126616	52.80085243
2	Bradi1g57081	1.288673871	0.630822852	0	1.12668202	0	4.052934855	0	0	0	0	0	0
2	Bradi1g57750	61.57330355	112.4484914	65.66716036	38.82445628	41.30479193	47.65356452	13.75270609	19.39365908	53.585828	20.62731344	10.57530499	15.60452323
2	Bradi1g59600	6.853471456	12.95632785	12.69941404	10.74700302	10.22847228	8.438344096	2.362156384	7.852172651	10.88785368	6.550531373	4.165426651	2.669159225
2	Bradi1g59690	0.992401662	65.15737124	34.28337079	3.456747217	1.128508585	2.781110867	0.059175509	0.21133512	37.08197267	0.791737344	0.739061025	0.141643383
2	Bradi1g60090	31.75473001	49.48249044	49.05127642	49.36191915	43.03364974	37.67834531	6.927470652	29.63926231	31.78626567	20.43943361	6.320702683	4.247845656
2	Bradi1g60846	283.3583975	204.6552586	27.88282344	43.65888406	28.95518534	118.1795166	222.4820919	488.7504616	90.04737909	8.471635248	1.91070665	3.416573214
2	Bradi1g65910	95.58666093	95.99667325	60.93946096	52.98841359	54.52569595	65.05340851	3.078586324	104.7567535	64.79397632	12.07529107	1.206689773	0.413184036
2	Bradi1g65920	26.96142822	32.97377076	21.33275054	21.79466743	21.22390744	17.48708601	7.18545151	43.17041219	25.01164677	7.082156269	4.886829526	5.784125269
2	Bradi1g73237	3.548577476	0.615492523	1.401000308	0	1.577758653	1.918451935	0	0	0	0	0	0.822746613
2	Bradi1g75300	3.168101763	1.120662257	1.429876303	0.687915767	1.27047428	2.199980275	0.439928209	0.744118099	0.752127304	0.374319573	0.30828131	0.360387137
2	Bradi1g78710	309.1527406	401.9364768	313.2437326	312.6531617	268.6581377	285.3801574	36.31368385	420.9786037	300.6575808	157.3708851	6.892138177	2.047697602
2	Bradi2g01041	11.20516451	2.672022725	12.36185722	8.321217563	16.31212524	6.68214585	0.576674413	2.846753453	1.491527147	2.251051517	3.297395682	1.482311791
2	Bradi2g02050	10.07422017	9.89869806	4.752910296	7.54746999	4.259004359	7.071261703	1.56601942	7.312671508	5.784605619	4.46002578	3.452872886	1.59475491
2	Bradi2g05226	85.07740457	178.5417604	159.1104574	103.0249432	75.85866216	63.4088142	0.490710314	42.17413717	285.3618642	72.94581163	5.610235973	0.52852564
2	Bradi2g05740	9.693594701	3.655823586	11.42637872	10.94751692	15.69596836	12.2954947	2.019839561	4.477125746	1.064944827	5.296384584	2.929155804	4.187718552
2	Bradi2g06834	7.837639961	8.453002396	1.966302113	8.403447293	9.061727798	9.843401458	4.72434683	3.219751852	3.366436356	0	1.387356889	1.924824877
2	Bradi2g10377	53.91503594	61.12811487	42.75265593	34.50735336	34.56660212	55.06107012	9.081818585	11.31363972	30.7583217	19.75967395	23.51509235	18.15785832
2	Bradi2g10880	398.4329159	146.3373181	41.21456153	53.66285567	82.35126034	224.0325593	29.566466	215.1279957	11.69661409	1.968008597	0.24982709	0.0984795
2	Bradi2g10890	10.98096571	6.7770706	8.064975251	12.68496729	8.981315807	14.78590858	2.512486265	4.563771677	1.241554964	3.46745925	1.184961032	2.195059236
2	Bradi2g11692	2.436468896	100.7884762	51.95643818	22.16245307	6.906217365	5.417646899	0	5.515522326	76.86398159	18.96721901	1.00212171	1.080985195
2	Bradi2g12057	15.9660029	1.948000472	4.707346855	2.684649964	11.87629826	4.714805464	2.380583588	3.546145609	5.393852243	1.390694	4.257674455	2.407439167
2	Bradi2g13610	238.1742026	156.9036331	47.93254294	42.87801317	39.34424707	124.6260431	28.31556199	175.9172043	60.86672374	4.677343378	1.343797559	0.546041715
2	Bradi2g15795	2.428482001	3.268330833	2.039801064	1.40949133	3.61590946	3.350439096	0.797426187	0.901516005	1.652918519	0.819555628	0.927707368	0.640533986
2	Bradi2g15900	102.0117852	80.58876646	53.7573102	55.5600503	76.50413591	105.2351059	78.95835555	100.9345278	59.4488921	37.38922771	29.30875536	22.95880416
2	Bradi2g16271	59.75728328	61.71797193	20.99988794	25.08250942	14.02574429	35.58256163	1.576057307	110.1478947	32.92643061	0.558790819	0	0
2	Bradi2g16282	18.98268645	37.96489444	7.701173497	7.30268372	3.358490573	11.05476508	0.960951444	161.8132527	52.7706229	0	0	0
2	Bradi2g16290	15933.82237	10373.36262	8238.891037	6074.155052	6712.072664	13530.13383	1691.983496	12613.26419	17288.76076	3357.960537	276.304297	219.2819497
2	Bradi2g18030	53.87693179	2.727154346	9.55215546	24.16944451	88.84151318	7.752769996	0.161070284	8.855414173	0.570419129	0	4.532264028	0.435354156
2	Bradi2g18740	6.259113349	4.475288219	1.881724155	2.130849657	7.388890342	2.285098854	1.615995973	7.256423414	8.074089506	1.906360527	1.958224705	1.47003934
2	Bradi2g19270	3.41884035	0.316802536	0.145200641	0.14734345	3.020173873	0.385571852	0.221904752	0.303815501	0.61813067	0	0.94577625	0
2	Bradi2g20773	2.525339743	6.23165958	4.317267338	3.693416605	3.317731745	6.641389014	0.366432277	2.583364657	2.637208541	3.844963974	2.05018867	1.71585396
2	Bradi2g26987	13.47840124	4.736704401	7.422885262	7.081473454	6.136842135	16.32197712	5.28378789	4.89477752	4.088930914	3.700873844	4.031821776	5.463414446
2	Bradi2g27970	35.15065796	27.27203969	18.75224471	26.47399879	38.22501267	29.35512775	15.09853915	21.82855006	13.02221614	7.359588889	8.242979963	7.478471149
2	Bradi2g34000	11.82340011	1.441006251	0	0	2.697571016	8.642457492	2.555250321	0	0	0	0	0
2	Bradi2g34250	83.45623127	480.3315573	164.5339185	379.7083658	54.45014219	44.21853358	6.62057766	727.422671	824.6044076	105.499417	10.90631182	1.993696843
2	Bradi2g34300	75.79996038	200.6688438	80.75036631	97.30793093	60.73869494	60.43336763	45.43617172	146.7760795	126.9538061	62.47428367	25.45521812	29.5439654
2	Bradi2g35700	3.947789115	3.533286819	1.57184844	1.113870146	3.027762754	4.4701163	0.519843008	1.408264889	2.346091344	1.116966788	1.670428251	0.764156036
2	Bradi2g37370	18.29365035	4.65748888	4.303956117	0.736874705	5.629442471	13.71156431	3.821260553	2.810163165	2.8406972	0.4810376	6.615762086	5.616737736
2	Bradi2g39285	10.48632732	6.17247538	3.310965261	5.88542915	9.145775081	9.508457959	5.995840943	2.118624456	4.597820895	2.228072118	3.526504165	4.341107718
2	Bradi2g41270	110.9712511	265.6920664	222.9440832	64.06189372	68.77084771	74.26600081	32.62160106	204.455694	536.5877162	100.8402582	33.80543929	39.34726888
2	Bradi2g43040	1.359985196	90.92946033	26.00398804	10.82706039	0.840298607	0.804753279	0	3.376804658	93.75820553	1.503813315	0	0.202286285
2	Bradi2g43917	25.62279133	43.43951565	45.46561744	21.32314737	33.32071883	15.37658642	9.57625351	51.67584001	71.16796641	23.0536053	16.6116006	6.351322634
2	Bradi2g44785	10.75956232	3.918546518	3.861731409	1.466277501	3.639413215	4.817586436	1.034517203	4.332473967	2.198392532	0	2.433054625	1.916656418
2	Bradi2g44820	17.50427889	5.036694521	3.898119791	2.479033539	5.764166061	10.06963811	3.119221545	4.772073464	2.134105955	1.276113399	2.553252262	2.921837985
2	Bradi2g45620	6.992693021	6.213431244	11.18144239	5.249550673	5.565045868	7.520887301	2.309276099	3.707471851	3.042213977	3.757678136	3.715073704	2.915201112
2	Bradi2g46120	1.926006466	0	5.492446304	0.566911932	10.42653707	1.328845699	0.388979204	1.53917878	1.99487181	0.441895969	6.489637214	0.368173522
2	Bradi2g47050	1.816952069	1.902528877	2.56739157	1.677836762	3.261041291	0.571537263	0.161937827	1.259305809	2.961286635	3.068198303	0.6844737	0
2	Bradi2g47290	13.2233697	183.8547746	91.79621807	67.76467337	19.40793664	12.86972823	1.543790966	55.06072388	136.2298302	50.05921063	10.59442241	3.079294911
2	Bradi2g47660	56.26068718	45.51377464	22.41570293	22.18552387	42.25800908	36.30041528	16.81369971	18.02922352	51.01035701	10.71100951	21.1290048	17.81646285
2	Bradi2g48730	4.988115475	7.223565601	5.467350303	7.992736484	5.229878637	5.585661854	1.911524388	3.489704001	16.15725288	5.811472141	3.176446705	1.387842576
2	Bradi2g49870	77.21780065	43.24681136	33.62076412	45.16791665	79.00561893	55.2931668	17.69743913	59.96082304	83.43051078	21.87756237	40.58769823	21.66370818
2	Bradi2g50200	32.12478948	10.88805674	5.005971223	5.174124304	8.22859256	12.5189001	7.110720852	19.59394616	11.57948747	4.03949788	4.830479057	3.123266252
2	Bradi2g50440	20.65693932	64.35942663	44.59324824	50.86455253	36.41373257	19.38023776	0.684984478	30.21770817	49.90754563	22.05777697	2.18985435	0.955339146
2	Bradi2g52295	46.29986428	11.04675244	10.92591947	6.546230829	8.631925706	17.18470189	10.17495031	31.15738031	26.15565927	3.313224914	6.11365019	7.555890354
2	Bradi2g53580	63.0282496	12.77546702	59.1453184	11.55867427	122.9082208	60.01427674	2.781026148	7.194128005	11.12066407	11.34048849	56.89393772	26.29535612
2	Bradi2g54960	112.7910985	35.65740536	22.77318554	17.36069489	34.2928663	36.55094801	14.09342202	17.29274116	17.00307827	14.39461211	24.36894805	17.08443059
2	Bradi2g55050	299.6999175	147.5458138	280.8372277	156.2769028	264.4097042	174.6651006	67.70192251	125.8126986	133.2352941	148.2215289	158.2219314	109.6605726
2	Bradi2g55250	6.123386051	31.25779286	15.03682184	25.39505986	19.18496089	7.215951764	2.222998635	8.384707287	17.61917133	8.518050699	10.24102567	2.142507719
2	Bradi2g55297	10.60448344	59.73700497	67.53680429	102.8536804	34.47479843	18.52345532	1.486743272	105.2142531	95.62973048	119.3751252	12.94853629	4.442060647
2	Bradi2g57027	1.574919198	1.835834999	0.624801815	2.036090965	1.596032278	0.325416012	0.092284358	9.229396268	2.213798867	0.761391164	0.134721365	0
2	Bradi2g57590	634.132845	487.9470983	799.7040423	660.9953397	714.6196901	648.7085871	210.4618325	592.4546597	652.003765	629.6991457	526.6306105	243.0610582
2	Bradi2g57730	154.0277705	110.908015	171.7886162	136.5274537	115.6676235	159.076763	44.58770286	190.6984551	186.0735702	101.7703612	99.81913687	64.39742908
2	Bradi2g57732	26.00533032	24.14824534	29.24660814	24.46397615	20.6958687	26.34906417	6.129276381	32.33571983	27.98486089	18.7326954	19.82551411	5.929033071
2	Bradi2g58175	1.747482722	2.260776894	0.701553891	1.528088728	0.569373856	3.172580609	0.354829269	0.666699564	0.759402428	0.383857084	0	0.306168991
2	Bradi2g59115	15.97643578	1.215027808	1.115447527	0.654601191	3.231406122	9.439931824	0.861563757	0.112352504	1.449838665	0.223508499	1.415972909	2.458245005
2	Bradi2g62078	6.442662181	6.771463153	6.488604935	2.23928243	7.530063644	12.34092639	0.494760211	9.495462009	5.905788222	3.173733926	0	0
2	Bradi3g04604	1.872560826	0	0	0	0	5.359984865	0	0	0	0	0	0
2	Bradi3g04930	17.86318999	7.847216214	49.72570069	4.73123225	15.58025885	10.17401578	2.064494025	10.66198104	16.45976852	8.959193191	10.22394521	2.936363349
2	Bradi3g05660	16.71590579	31.23347738	7.517902106	5.049238849	1.340213255	3.45912948	7.52201196	52.10431245	7.355025703	3.264346802	0	0.688428164
2	Bradi3g05811	8.575163163	6.833244313	2.615236466	9.337174886	12.23371281	8.728942314	2.676270388	3.156085718	4.517230216	5.829982871	9.003035085	2.893396597
2	Bradi3g07190	6010.371486	4672.690188	4537.632885	3517.489104	3592.321942	5570.089977	3594.428824	6429.1507	7278.154346	3127.954527	1028.042925	1306.123403
2	Bradi3g07196	75.17531863	52.60860055	44.95762447	36.05579155	36.51508518	76.14647778	40.36988274	86.40645791	77.7734523	34.25757104	12.63626286	11.84031292
2	Bradi3g07980	7.629248558	0.209946769	0	0.156584738	0.374812018	1.303431935	0.123166955	0	0	0	0.691484533	0
2	Bradi3g09371	1.652591753	0.732180343	0.765616811	0.766465956	1.458581381	3.916343487	0	0	0	0	0	0
2	Bradi3g14330	63.60081014	42.05535303	41.49933304	35.18802624	37.15201516	53.36709354	28.13486639	81.8011452	48.18944277	22.65648083	22.434833	17.9516706
2	Bradi3g14490	172.1425476	322.7639628	247.273582	238.3146567	233.5616541	135.3150008	91.85654688	231.2348181	157.0251752	135.833855	81.87247262	57.94418186
2	Bradi3g15500	42.81841001	33.32345046	23.27707518	20.66571369	20.44558638	32.91723573	30.50570842	34.82398844	20.04490749	12.05337175	5.650073667	5.486075331
2	Bradi3g15780	3.706801195	1.29771366	1.689802931	1.550324267	3.608689133	1.740313615	0.968928618	0.468576618	0.68260642	0	0.909907298	0.270921102
2	Bradi3g16740	6.116247763	11.35010042	6.342148673	5.022328526	5.561645111	8.721403287	1.255476751	11.15563547	14.28138338	6.095624074	4.429363898	2.727227745
2	Bradi3g18636	4.183019814	7.31943805	8.153000011	3.709599847	4.174940323	5.070917498	0.119522218	2.029253201	7.518707985	3.255034356	0.420756845	0.097585087
2	Bradi3g25670	85.81902105	54.43027633	33.61895866	32.23530029	45.21934818	72.2543316	30.16356191	38.65476101	15.23505311	7.235330519	4.871084787	6.349873391
2	Bradi3g26396	3.441336771	9.213481322	4.070459895	3.255694433	2.125439699	1.981628324	0.548836051	12.51453975	9.327870141	0.584068158	0.202684705	0.480366317
2	Bradi3g28307	16.90093553	1.371159631	0	0	4.798803355	5.483489931	1.171588693	0	0.558865179	0	0	0.631227542
2	Bradi3g28310	24.59497777	1.364787984	0.345364645	0.171138205	4.968807706	8.278707667	5.763031442	0.493278691	1.115723207	0.55394215	3.32803364	2.622355273
2	Bradi3g30660	136.3863832	806.183751	380.7386829	460.8603356	121.3415271	112.9672176	7.592825559	771.2342598	511.2834934	134.5312541	3.017363071	0.904615651
2	Bradi3g30820	9.641363736	5.708777594	18.26444014	18.08144698	12.10096601	12.23026072	3.775737525	4.537373131	3.09170342	11.63088677	8.711248184	4.372332311
2	Bradi3g31515	4.349463379	3.156562348	2.979415727	1.415744023	1.55360155	2.83938195	0.99569575	1.980777922	2.308898113	0	0.546477663	0
2	Bradi3g32297	94.65202781	4.013575369	9.842507503	6.38485309	24.05608478	37.35719593	9.348808676	6.167745424	16.42866728	1.987090142	14.95144066	18.58390274
2	Bradi3g33728	7.442255377	0.093076004	0.203179135	0.146451267	0.474499433	2.044656565	0	0	0	0	0	0
2	Bradi3g36760	9981.156202	5983.60864	5485.470633	4482.35386	4733.083304	8581.602071	4583.281644	7779.669374	9226.726995	4205.360542	1337.42286	1373.473664
2	Bradi3g37690	33.02381436	53.7393529	18.40214809	22.64946593	20.4725579	22.55420107	14.21485083	70.77422885	18.23173744	12.82966446	11.21357632	8.48508549
2	Bradi3g38020	8.504712093	0.626239302	2.684467948	2.353693404	4.368548944	1.314279574	0.867286068	1.645821167	0.531590677	2.189990572	2.541664936	0.465213497
2	Bradi3g38591	4.621716664	3.342269731	2.355183455	2.453605136	3.242211483	3.830764008	0.722395789	0.74794484	2.492603821	1.64590559	0.861175413	0.589183035
2	Bradi3g39220	2.72028654	0.711317003	4.140364324	3.781456136	5.343862635	3.193354085	0.509205641	1.973569523	1.069358317	1.792393145	1.471850869	0.513860292
2	Bradi3g41377	3.759048801	17.44494823	17.51024702	15.01936205	11.30230742	4.646476859	0.064458258	39.0282432	32.32749132	9.2771374	3.542616225	1.116761727
2	Bradi3g41825	2.912171694	0	0	1.596546704	5.236077062	9.482021982	0	0	0	2.895600019	0	0
2	Bradi3g41960	3.67340599	3.184946945	2.86396427	1.73950485	2.555074266	2.703860531	0.4390903	1.480758491	1.869456873	0.923323354	1.128236563	0.771230975
2	Bradi3g42350	303.30234	20.72489094	18.81724155	12.6094904	205.3437462	224.7272032	95.95464126	52.40458181	46.0934759	5.623788019	108.024433	150.0717173
2	Bradi3g42400	136.0183205	15.98239714	9.275771172	8.654582243	23.52888366	31.3394721	9.36030439	6.675365121	25.19376535	3.342108176	4.663230866	9.48307025
2	Bradi3g42627	1844.240627	1584.444403	1010.902737	590.7489552	595.1006673	1494.490304	687.9920972	2170.937763	2617.457652	796.7262713	234.080682	162.2810931
2	Bradi3g43205	4.182304321	3.479875477	2.255488808	1.548759831	3.183795522	2.852221341	1.482921586	1.120688445	1.200507744	0.912756744	1.458441962	0.745455864
2	Bradi3g44010	99.05313978	388.3297348	160.1307108	134.066961	76.3867009	75.25479853	65.11513136	230.4220589	343.0290081	121.0998034	28.2819246	25.15621841
2	Bradi3g44891	6.714482843	1.052084343	0.57426349	1.388719187	4.559209126	1.419842414	0.208586754	0.881422792	1.210652518	0	0.307501586	0.827728385
2	Bradi3g44900	55.11074069	118.7867256	53.41525613	69.34359196	38.59323258	41.42925818	12.62464442	158.9571461	75.68822659	11.11672883	1.59601057	3.168406869
2	Bradi3g46020	4.00030295	0	0	0	1.895511661	0	0	0	0	0	0	0
2	Bradi3g46356	8.54484624	2.0319633	1.078286077	1.861308584	2.284186371	3.81083003	1.883372661	0.985870407	0.289932463	0.44115717	0.900405357	0.354828961
2	Bradi3g48447	56.10411076	57.90193086	19.84373203	20.34238565	37.92564553	45.16338108	26.624585	78.48705524	52.4245014	10.04724899	14.3470631	18.42481541
2	Bradi3g53580	8.500518973	3.929860658	6.231768939	2.853016304	3.914991809	9.690003656	3.1188639	1.949815669	1.701686541	3.885589725	2.12784379	2.063227555
2	Bradi3g53790	353.7512299	109.6232646	86.43397882	60.32257127	239.0832775	254.6150011	119.7052977	149.2954716	143.7503978	13.03223871	68.88581837	67.97080047
2	Bradi3g53830	37.49547723	16.60515453	24.41862321	22.57671712	41.95512391	33.8637293	10.40629517	14.66762584	20.6441674	20.41578554	16.31831102	17.14207093
2	Bradi3g54290	15.71781014	54.34260829	52.2202006	36.19438476	21.21770902	14.92235181	2.306227606	39.92953505	49.91043131	21.25080701	4.111113147	2.737487725
2	Bradi3g54330	78.26441669	63.86269619	26.60586534	16.60023408	50.79005639	57.178582	3.787471669	10.55572568	87.46244948	9.787169163	33.57803384	11.01468923
2	Bradi3g54341	40.61552451	25.7026163	16.75096576	7.63163632	39.39651487	43.89689038	12.41775563	27.12841706	67.43565766	6.032622357	26.10070231	19.09509016
2	Bradi3g56720	129.9971999	51.70694299	27.88331584	27.08192287	34.55470785	73.04411876	62.68621468	42.90932944	22.60354533	12.9100842	4.88699649	4.64577806
2	Bradi3g57013	1.971365374	3.280918641	1.120768733	1.977504598	3.501489897	2.028179347	0	4.6568197	2.007328336	2.423486711	1.995374273	0
2	Bradi3g57345	4.287814532	0	0	1.173815502	1.983596297	13.7004533	0	0	0	0	0	2.834027052
2	Bradi4g02557	89.39848119	19.35743487	1.643090557	9.402093094	28.3923014	42.36044325	3.467686446	50.55539346	4.705585078	0.332345067	0.221291213	0
2	Bradi4g02570	558.0676531	147.537874	16.05448195	2.336735522	11.2596388	88.86751598	0.102953232	217.8323551	430.7280835	11.35859149	0.815238511	0.144226987
2	Bradi4g02580	30.48631124	7.231075278	11.04782137	12.95087092	5.529714849	14.2474772	8.69215645	23.36553568	6.71983905	6.186970856	3.40836019	3.52893893
2	Bradi4g02930	21.29039994	23.15015293	17.37204667	15.02273005	17.92215758	19.96393623	10.7103781	17.23017161	19.54488296	10.93147475	6.711716499	5.808647115
2	Bradi4g02963	3.026101424	1.689032379	1.244182303	0.731639148	1.924141681	3.872228657	0.775548566	0.363134018	0.265893131	0.395689273	0.783349989	0
2	Bradi4g05450	19.32163031	137.7200456	59.49771288	39.30826954	44.99871778	16.48890566	10.74891854	76.19746109	42.53943817	23.80121046	17.97287766	7.292243462
2	Bradi4g06300	126.8711625	168.8536145	218.3992285	201.4367363	220.9637754	159.0265577	30.8122608	118.1056777	130.1248498	141.4346962	112.6874134	45.31831352
2	Bradi4g07380	1030.254553	988.6986933	849.208327	273.471529	201.6481451	614.0883213	109.8266473	1463.382538	1981.036569	294.1151092	56.82197609	30.68952588
2	Bradi4g07740	34.13732065	3.627802895	2.41873592	3.415337652	9.701237663	27.52353924	11.06878892	7.487495358	6.340323802	2.760333065	5.649789828	7.184884221
2	Bradi4g08640	80.17777724	42.1347505	24.42929188	16.69696305	35.38144363	50.04778173	4.588169451	24.85914189	51.73851071	6.441815493	4.061808574	4.592600734
2	Bradi4g13217	2.984735964	1.615315133	0	1.198785857	4.63226677	2.397032007	0	2.096176822	0	1.390035116	0	0.96772523
2	Bradi4g13703	2.388813756	0.620420129	0	2.609998235	2.126243819	7.806892968	1.085212451	3.250810863	0	0	0	3.298064685
2	Bradi4g14975	14.46444999	3.916594664	2.164000832	2.40677309	6.747035128	8.821073175	6.415647395	4.23978072	3.324577939	0.580092021	1.691398974	5.336161055
2	Bradi4g16487	1.965674711	7.791439489	6.617416853	6.905411233	3.498591715	2.608766734	0.397528609	4.256084282	7.479174145	6.95227129	1.626795457	0.666422731
2	Bradi4g20160	25.15638994	90.41569251	83.74530906	64.62637059	39.70894896	34.05549713	9.264864417	92.94417001	138.2945355	68.73563993	20.07161956	11.55522382
2	Bradi4g21170	6715.947107	4225.169636	4069.786948	3062.977449	3457.732372	6697.767109	3193.134729	6363.61393	6142.766821	2125.863533	793.27435	779.0585329
2	Bradi4g21890	46.1422895	22.50223647	27.06035081	14.04552157	24.21171549	35.60856963	13.01182008	16.0717963	29.31403797	16.43720182	16.90981563	13.88977267
2	Bradi4g24967	68.91991586	90.76851503	47.04655067	33.54713644	38.47294964	65.11628861	4.081404308	5.825596395	129.2023935	27.46095297	7.869714458	11.09765838
2	Bradi4g26082	3.417292889	8.252242576	0	8.341610806	5.861648848	2.979084401	0	0	0	0	0	0
2	Bradi4g28057	86.72952709	108.6665251	132.9280564	35.08833343	68.41686742	59.10942888	23.22968772	95.08782229	93.72838682	34.27730494	50.43558963	22.30796243
2	Bradi4g28345	16.25241629	5.080015768	2.616155613	0.985512283	3.689385917	3.009273431	2.480724032	11.74667587	4.426459492	0	0.563224187	1.697326709
2	Bradi4g29780	58.87290105	61.11339326	95.4646003	99.01281274	73.42586437	64.66839139	29.24918429	75.88316196	51.29443635	35.81116762	38.33200983	17.33508371
2	Bradi4g30060	1899.333564	1047.858082	548.0563044	405.3119049	654.4715208	1449.611694	43.4098605	1754.592209	1487.677969	51.53582866	9.515749217	7.625915126
2	Bradi4g31820	58.33128973	17.79016182	50.82211202	11.44374126	31.15143785	14.25832484	4.650723167	41.73550525	42.69286025	51.26036943	50.15475559	4.23234864
2	Bradi4g32650	2.899292826	1.008294982	5.252466812	1.105685905	1.824782614	3.585745629	0.266216898	4.064166688	1.680043928	0.86168507	0.72339476	0.543648817
2	Bradi4g33540	18.59282613	10.75982982	12.06111553	8.274486558	18.13742718	9.257744157	2.532105617	13.29170845	9.212923817	5.500394027	5.456027698	1.156997975
2	Bradi4g35310	1536.567126	1055.562945	963.0102427	968.2799087	1012.651658	1399.062353	719.4205283	968.0413096	716.0675035	439.195196	573.0517092	871.2649533
2	Bradi4g35350	3.328089255	0.56348387	2.824900513	0.358186843	0.110686436	1.995685811	0	0	0	0	0	0
2	Bradi4g36077	40.08489517	97.1651394	23.45384689	5.569140231	1.68111319	5.789314349	0.060773839	51.27107305	130.9532007	5.447177718	0.166690196	0.05132246
2	Bradi4g36120	333.0801471	121.7709127	33.00854642	8.454085179	29.41051824	63.58494431	7.492497778	94.31537856	340.1593579	7.371755413	0.597471915	0.691186666
2	Bradi4g36127	5.67839952	4.6264577	1.994598716	1.633481881	1.918747376	1.701680216	0.50710746	3.517295884	3.636071255	0.930985328	0.407047402	0.45739088
2	Bradi4g36420	176.8348485	118.3902344	111.3796345	200.0760641	199.3262488	149.9658982	87.87596424	44.07105899	155.622253	81.93778594	42.74053658	58.68724812
2	Bradi4g37110	15.89350519	40.31324013	14.8367596	9.260788637	11.58132027	9.878676861	2.305188734	33.15396188	64.15720254	9.238436112	6.137175468	2.739743932
2	Bradi4g37203	104.1838879	7.27591831	2.244787308	1.508554326	3.350382364	23.59287489	26.33863976	61.79711045	33.85337572	1.078275286	0.944734392	6.348605304
2	Bradi4g37210	12637.76389	9079.531168	8442.137467	5339.307884	4871.174147	10666.65334	3524.654096	10694.84618	14564.30844	4413.708183	577.8786486	293.894893
2	Bradi4g39760	2.147376574	0.690281635	1.022810618	3.032985406	0.490918556	2.019175312	0.652604031	0.602630275	0.130161722	0.637021893	7.32E-09	0.153237489
2	Bradi4g41496	3.12024695	2.974063947	0.591738776	2.171939262	5.208653222	4.828220085	0.790952823	0.203189789	0.286856006	1.354960953	1.027450202	1.06733267
2	Bradi5g01115	3.81905035	2.689242052	2.056805287	2.281921315	3.624888799	3.579029639	0.997099079	0.944032662	1.448323682	1.044359063	1.340172763	1.098451863
2	Bradi5g01135	436.5470448	127.7227458	146.6187543	53.50338085	439.2052699	521.9607523	70.55132687	64.0428414	89.3756565	72.84600047	86.06945553	147.2591984
2	Bradi5g04080	39.0234701	12.60941051	21.18864138	50.25208166	64.524592	42.15797593	13.86447849	22.70065353	13.53509798	17.56366535	26.40057028	23.88895448
2	Bradi5g07840	9.710683329	20.9897146	16.21308409	10.28548592	8.299422122	6.356864816	1.577380592	23.39004746	28.83934332	9.64660178	5.661226886	2.284648785
2	Bradi5g08372	40.96894462	48.52542006	31.83466411	25.84468792	30.45821947	36.56279976	16.28152478	41.11980793	31.12255887	17.4769014	21.16957714	17.54917638
2	Bradi5g08580	35.75766198	40.29719522	25.19891355	22.71093194	25.53884839	27.9832882	13.55993573	32.99769926	24.68027431	14.70616319	19.00071021	13.09366083
2	Bradi5g09517	53.7745997	77.87982391	20.72463617	22.64828713	18.8343311	32.87213326	45.05792015	77.22518214	43.4429772	11.53949106	6.815802076	6.420672191
2	Bradi5g09610	1.951281661	0.225348225	0.550194963	0.424022831	3.0444985	1.399149595	0	1.592549965	0	0	0.292060723	0
2	Bradi5g10040	407.2484514	703.0662822	402.7850856	161.4378583	162.1720558	261.2437483	109.8145555	513.5589673	758.2465521	196.1860099	79.01938578	84.43847948
2	Bradi5g11750	744.1989147	966.8147646	603.2231925	424.0548271	272.7474225	549.041991	325.0579239	1088.070033	773.1222416	301.0741651	72.12726429	13.82202057
2	Bradi5g11950	22.48460714	50.37290002	40.73200924	76.2825148	131.8909103	19.74550198	8.494685627	54.63644425	15.43724321	38.91640369	27.59369754	12.74371812
2	Bradi5g12150	7450.059239	5945.249736	5182.759343	4060.32657	3525.91504	6611.348131	3597.460286	8026.238571	8004.256007	2684.985425	1080.920535	826.4602975
2	Bradi5g13713	8.147182063	24.73777158	17.36613787	12.3000722	8.24562985	8.597634849	1.31762684	24.86430227	24.21856523	2.798316756	1.087921351	0.425715045
2	Bradi5g15734	1.601192755	1.699420215	3.114694502	2.163115101	1.4256845	3.645152503	0.24717148	0.636392033	1.175169855	0.90010095	0.564130804	0.442129366
2	Bradi5g15950	22.38077751	65.02256095	25.26161252	47.05635447	40.94411065	17.19852893	5.986422973	38.36126465	86.98551041	21.84494435	22.68811792	12.33144151
2	Bradi5g16807	10.17956399	25.3908158	9.191964641	19.01067829	15.13524549	8.087499505	5.108235561	10.13260713	10.21016734	7.498574298	3.378640535	0.907426853
2	Bradi5g17500	7.33424926	43.85486368	48.65686378	35.00362822	4.592931905	3.983667987	0.154627063	22.47504836	95.10774271	10.12817431	0.722631733	0.086708356
2	Bradi5g19560	50.1706797	101.1834786	60.31641045	59.7314872	45.21700283	50.59180978	12.41930542	54.84689082	61.39320035	29.56139075	14.0814729	9.158472821
2	Bradi5g22528	15.70117077	14.49218927	14.15754263	5.962539519	10.23269391	12.88159644	7.326397481	9.977699109	11.55632186	9.3075374	6.232411934	5.461635829
2	Bradi5g24870	39.08204066	33.04770965	43.22158515	33.82971168	41.43914697	38.50714446	18.90866163	22.24041253	17.31024306	19.5406439	21.45642189	13.85508966
2	Bradi5g25040	12.45759285	14.72285547	35.73513101	7.765177536	9.95396585	4.384503899	3.136899398	22.36442281	8.348052927	7.386042108	9.376500948	1.263005138
2	Bradi5g25850	21.10720053	11.68214727	12.6848554	8.237809033	8.745306613	17.47227133	8.581984932	5.474803738	6.531275777	6.892254122	5.715573783	6.531621602
2	Bradi5g26230	233.5750822	237.8764848	275.7786353	85.26143548	32.40402214	213.0861553	67.42278954	202.8850046	149.0408144	53.99147675	51.9087161	44.44218043
2	Bradi5g26320	394.868764	8.522359397	4.108374718	4.933901675	79.10713907	108.0113773	65.15566439	13.91485605	21.67996684	1.852850656	61.4039788	81.38650609
3	Bradi0012s00201	3.16319315	3.579916294	2.87461653	4.325186121	3.556036031	1.110780164	0	0.34972833	0	0	0	0.347633801
3	Bradi1g01363	37.39863613	26.64380718	28.45811113	30.78857571	32.92670008	32.77649625	5.476745582	3.842980089	4.451949681	9.260844696	8.185393958	7.187996799
3	Bradi1g03191	32.77971488	44.66091345	45.60907006	49.21305353	48.64305622	31.07972134	16.54185587	24.3701963	11.45884994	18.60336493	10.70789139	16.93901226
3	Bradi1g03260	3.937921971	4.821676238	5.725253166	6.250419354	11.54920573	5.002391363	2.335179775	1.790779343	2.741541968	2.81708843	3.569998379	2.90126862
3	Bradi1g04050	0	1.73589343	5.827902215	4.286807757	4.448944183	0	0	0	0	0	0	0
3	Bradi1g04055	2.175996281	3.123529691	2.66567467	3.745182772	3.052841244	2.211420502	0.200830979	0.550692708	0.108760705	0.158299683	0.21746272	0.538362375
3	Bradi1g04870	130.6968852	48.88965597	35.62745947	28.12701339	43.67091477	109.6479058	34.38359601	14.24579739	17.06736485	13.92776661	18.87198069	26.29585018
3	Bradi1g06884	1.667097951	3.682008212	0.213734556	2.15299426	2.180672685	0	0	0	0	0.353620174	0	0
3	Bradi1g07035	4.760156179	3.057960611	2.302709997	1.721654448	3.356145223	3.259411106	0.864620766	0.451794109	0.468849543	0.45677305	0.712445238	1.016174402
3	Bradi1g07710	7.344765339	9.726289754	9.192965855	13.03357217	14.10292305	8.732267387	4.086479453	3.463063562	2.926193539	3.407719336	5.501826019	4.939315583
3	Bradi1g09010	3.618030185	12.00258224	5.354344434	5.358909646	1.127049442	3.853134178	1.507180097	2.804922158	2.448324637	0.799810306	0.641595585	0.128298328
3	Bradi1g09090	5.911101036	8.356964535	9.659482312	7.102994976	6.011600459	4.149971022	3.256233427	1.890019816	1.739104215	2.330101303	3.826138391	2.780833257
3	Bradi1g12117	6.563397411	10.59506353	7.479265096	5.083003053	2.485450884	6.220915418	0.903140775	0.819917566	1.481823241	1.427955202	1.975755961	1.658542998
3	Bradi1g12440	3.813858868	3.099313462	3.703359059	4.845474824	3.302185427	3.058046656	1.304566006	0.523629763	1.004664538	0.442843522	1.018619457	1.501766227
3	Bradi1g13787	4.518735636	6.57645965	4.289840642	4.889073589	4.005673082	3.358603632	1.414139747	2.221686832	1.552222654	2.520215467	1.82729126	2.413614917
3	Bradi1g13879	2.479980835	3.524933543	4.126692009	2.846465543	2.302346079	0.770840825	0	0	0	0	0	0
3	Bradi1g13900	26.30650283	31.05499848	26.33159837	26.38323118	18.8644856	23.15386648	10.2301127	5.923433891	9.851541225	12.57718463	8.630437438	8.260946931
3	Bradi1g14181	31.55306091	7.712372838	12.83324844	7.328432084	15.59694434	25.25689289	7.229646144	0.877088077	0.743749207	4.702638657	8.490755061	15.73460923
3	Bradi1g14425	13.4128255	12.65499789	5.778514465	7.194823507	16.51003925	15.1280619	9.219307327	1.879795822	2.054669549	1.80188499	4.644514162	5.057791174
3	Bradi1g14556	2.488932813	1.122910198	0.759126975	2.269762834	3.675699126	2.714757553	0	0	0	0	0	0
3	Bradi1g14700	21.05877998	92.64494199	81.70956209	40.87287413	15.24844212	21.82647097	5.596675685	27.56253366	28.34060132	14.93716405	11.44240096	0.536135812
3	Bradi1g15126	1.265099219	2.070520698	3.462099326	3.196872305	0.875378338	0.347805935	0.404502676	0.619464388	0.97096779	0.670107987	0.437179459	0.1893485
3	Bradi1g15610	7.584871372	13.61499606	11.66205791	12.73375278	10.45106273	4.705603901	10.36211756	5.27679045	3.088881864	6.379172574	4.297111435	3.621706932
3	Bradi1g15695	2.751951251	8.389484417	4.02791651	3.889703669	7.312331426	1.927587656	4.318318204	0.643268233	0.456184606	1.578285161	0.230571091	1.324579838
3	Bradi1g16097	2.9329709	4.004080755	2.436183304	3.494199381	3.187799369	2.608536283	0.293973513	0.631483225	0.393797769	0.806324125	0.925319777	0.467795784
3	Bradi1g16480	9.725375888	19.52102675	9.689239703	16.49830155	9.95550708	6.411547453	1.648810702	6.400526742	4.973424441	7.074784595	3.938054596	2.111052565
3	Bradi1g16490	95.89615311	84.58097067	69.81694594	65.09502785	80.34648889	106.0606129	0.080378885	22.71081302	19.00974931	13.93833485	2.199671854	0.083738561
3	Bradi1g16770	69.74073572	50.81090942	44.07179633	45.16000184	45.61051901	67.63313847	41.04208399	20.25915083	11.11292082	19.38815463	25.49645832	22.79691716
3	Bradi1g17335	4.107643491	1.859406124	1.829004496	1.280535646	0.934370585	1.789712349	0.086001396	0	0.11992172	0.194090302	0.131482257	0.30098136
3	Bradi1g17440	3.030760446	3.327680445	2.818450069	3.313405119	3.264157256	3.375805124	0.880413322	0.807832611	1.083541443	0.619445669	0.97041184	0.341975167
3	Bradi1g18240	52.48671287	93.18815304	80.06133416	77.02953729	43.78717711	66.70968996	15.5814443	13.23950802	37.20445383	31.83861823	30.91912654	21.57593018
3	Bradi1g20240	10.38494367	19.14934732	19.33770866	12.71748533	9.365752135	4.088029191	6.82118213	1.728661322	1.588167027	5.522639521	6.088855984	3.857439433
3	Bradi1g20670	1.54919474	4.548218107	4.802495006	4.050071008	4.36214949	3.83298621	0.868926123	0.195595974	1.53739025	1.42842164	0.945711134	1.588073571
3	Bradi1g21510	6.152138873	12.01192798	7.392159483	7.308476681	1.50947212	2.951891229	2.448791493	1.698295737	1.232909141	0.62945288	0.82240796	1.565483501
3	Bradi1g21800	6.033167415	8.451331741	8.816017013	6.272429236	4.587654868	8.243498107	1.739855056	0.951607126	2.975602823	3.392698735	2.6219247	2.383444319
3	Bradi1g22750	109.3978328	130.2016011	106.8896003	88.42264066	117.5995216	106.9485061	67.43982023	62.29137767	55.03492119	43.38360543	51.39029179	55.04306146
3	Bradi1g23980	13.08855756	12.79066833	11.56221555	12.91449652	16.05849242	12.88832889	7.551066313	4.679783371	3.837491842	4.887207757	8.977072129	8.478234525
3	Bradi1g24467	2.228643231	1.883523107	0.908422746	1.218113127	1.605639835	4.380454553	0.058029514	0.014994068	0.039412962	0	0.020242925	0.022151016
3	Bradi1g26260	4.459482858	8.258842491	4.152756399	5.452758977	3.464031311	2.150532159	2.108177739	2.829853223	1.753099772	4.136618053	1.182832237	0.964195995
3	Bradi1g27995	3.692907326	2.170859255	4.833138718	3.935121154	2.173418853	5.654632429	0.107212266	0.110234976	0.440427181	0.653738631	0.149228063	0
3	Bradi1g28550	3.978205873	3.364980716	3.78731331	2.693490965	2.942090479	4.486083235	0.019420434	0.060376556	0	0.118620996	0.054640253	0.029858517
3	Bradi1g28690	2.631032988	3.960263274	5.41387563	2.978188039	2.93036373	1.208973523	0.882005692	0.847691675	0.767937633	1.393122413	1.394524669	1.257883383
3	Bradi1g29658	1.922329166	4.23798902	2.736186393	3.998843722	1.892663737	2.877126468	0.999503812	0.346574051	0.360884966	0.492502836	0.915106568	0.218142318
3	Bradi1g31276	2.169107584	2.70082085	2.048155455	1.74033001	3.466627949	1.911126898	0.893506515	0.306192499	0.737389486	1.068194685	0.732177085	0.934163734
3	Bradi1g33303	14.95754093	20.89559551	13.73965891	15.78780502	11.22596628	9.46547892	4.907682183	1.937592029	3.723940265	3.452177705	3.192809212	5.976726331
3	Bradi1g33760	1.494903821	3.230269669	2.301249209	2.432656173	2.663228395	1.695523893	0.277934011	1.228554809	0.55299442	0.409630217	0.290204079	0.11261077
3	Bradi1g33777	15.48693895	14.15044931	21.5932303	18.49857383	12.27576158	15.79050863	6.090139861	4.213140281	2.083702713	4.910170847	7.171636502	6.858458769
3	Bradi1g35442	4.423708224	1.691877455	2.046940868	3.700893566	8.028550979	5.317911168	0.253937772	0.221942917	0.359568774	0	0.369094736	0.961106473
3	Bradi1g35600	21.43649356	35.68056296	22.91056523	24.59448617	21.97056628	13.77065843	17.26979856	5.403429292	8.305537215	17.86962243	11.68975865	11.05925344
3	Bradi1g37040	2.917413094	14.9312573	16.03824915	23.61204045	17.01819278	5.343738097	2.413129232	3.788909028	4.150604346	7.300599189	10.38119224	6.198361653
3	Bradi1g37176	4.567256023	6.38251478	4.557870538	4.580598432	7.391369712	4.143501945	0.790813171	1.459854132	1.534772295	1.278825588	1.517717646	0.978635722
3	Bradi1g37840	52.18820267	19.04877719	19.7856288	11.90057683	38.46775637	41.77246498	9.395728221	7.415379109	11.38614679	6.119761413	15.1310943	8.624558632
3	Bradi1g38250	7.554987073	15.19540277	12.0655143	11.59176488	7.552277457	4.379252917	4.280595231	2.226363422	8.109727676	5.146064411	3.519124341	3.197754034
3	Bradi1g39247	2.398564424	4.871878599	2.78678873	2.918389192	2.245186556	3.28230802	1.378159013	0.551489341	0.626564877	2.125080701	0.894932265	0.955681694
3	Bradi1g40644	11.36641659	7.288092589	3.119700572	2.132146337	2.711810639	6.061443596	1.688139669	3.287352772	1.577765747	0.377030131	0.25479094	3.436385021
3	Bradi1g42360	21.54231992	10.56629848	23.26640651	24.32285693	30.91941575	25.11384891	3.529439719	0.963417936	4.137410368	9.278849846	7.540661113	3.759236771
3	Bradi1g42594	27.36593118	17.19848524	20.75598565	17.23843648	29.04213081	29.16648747	8.306615742	3.30573661	4.637178388	5.901285875	5.917834398	5.477346938
3	Bradi1g42601	9.727489087	6.523197178	8.285422865	6.795563899	9.200924305	6.244009861	2.491214936	1.627066427	1.536372245	1.532202413	2.90509624	2.351593917
3	Bradi1g42860	3.163176511	11.11791243	7.613821684	13.24774332	9.934063882	3.457697394	1.980617888	1.373229164	1.394032786	2.716739074	4.535786976	3.069973646
3	Bradi1g43181	0.501144386	1.193635151	3.481532725	2.933090514	2.38537146	2.782213738	0.620211663	0	0.284456081	0.864028675	1.166478078	1.093305405
3	Bradi1g43690	37.66237006	28.4282654	44.21114561	42.65690394	62.87564361	48.57141637	32.55841721	11.53729363	12.01193895	16.84688423	25.01109295	33.84673406
3	Bradi1g43705	118.8328518	130.165376	101.4242852	128.8174271	141.4606073	125.7962384	82.49528877	59.24982004	44.8491058	49.97114196	51.07790149	67.9790348
3	Bradi1g44480	5.115939075	5.741330558	2.777219751	4.054213649	3.125831879	5.272495937	2.063318907	1.082611324	0.439917377	0.491359574	0.766239482	1.812805003
3	Bradi1g45872	0.61410737	3.39796375	1.693643654	1.573147522	0.760746019	0.484018706	0.397588217	0.385667121	0.182881686	0.091655022	0.187422494	0.144521118
3	Bradi1g45930	2.913103499	20.81487474	18.94986136	34.0107417	17.79550869	3.317303591	3.468180336	7.659690641	3.959187455	7.017931376	6.658187728	2.921475674
3	Bradi1g46060	5.113077104	4.211969806	3.471766786	2.844697343	2.293601275	3.133190015	2.018017278	0.648597934	0.997051147	0.911593912	1.548647792	1.005033349
3	Bradi1g46110	4.529484666	4.112871835	6.905651575	9.686941728	5.656447498	4.965486344	0.48120719	0.211302867	0.516012805	3.974359683	2.946019203	5.106554897
3	Bradi1g46505	3.538327628	1.977377537	1.055724295	2.909598711	1.457705225	1.23229677	0.877572604	0.423020177	0.699561404	1.36E-07	0.249426376	0.458174788
3	Bradi1g47017	186.8700494	82.23791815	225.8410383	155.3680479	137.8057148	188.5365812	27.33101793	12.38843308	77.45153847	125.2638206	79.05695275	66.61954633
3	Bradi1g47250	52.59669907	76.96923413	106.4818928	372.4823209	207.4612619	84.59216337	13.25956549	26.77025474	12.83221002	56.82696174	45.85826192	15.79707488
3	Bradi1g47934	1.632206867	3.354807915	1.607993905	2.024050364	2.337844623	2.822065233	0	0	0.156726187	0	0	0
3	Bradi1g47960	3.064654832	6.845584003	5.374417953	9.37068649	3.347333409	6.110496655	0.997734324	0.675915672	0.567793158	0.846313825	1.036457929	0.881044048
3	Bradi1g48100	2.844333004	4.69535155	6.20521215	7.486475503	4.929690623	2.396472341	0.230481406	0.589082677	0.51473028	1.231431596	1.143841051	0.385701125
3	Bradi1g48947	2.869608199	5.236743072	2.953203618	3.215093188	6.863699525	4.781109397	1.290832459	0.761237645	1.065294315	0.928731422	1.092940299	2.515605373
3	Bradi1g49786	5.58541875	1.601820871	2.889372126	1.524063968	4.560247781	2.073561656	1.680228915	0	0.523462674	0	2.638754706	3.127482231
3	Bradi1g50360	3.264410406	3.940513152	3.183794678	3.460014177	3.711834264	3.712164248	0.671654559	0.226527588	0.61801364	1.259244987	0.627912856	1.161656961
3	Bradi1g50432	8.837615862	7.290706089	7.719654922	7.349431566	8.283624516	4.731776506	3.589847569	3.083743702	2.010117828	2.976900449	2.799007091	4.36332395
3	Bradi1g50440	0.874213919	5.314139068	1.500003954	3.163815381	0.385957455	0.631474174	0.367980366	0	0.265388137	0	0	0.645507524
3	Bradi1g50530	59.16858256	86.14261973	88.73644262	119.7989324	92.35384194	68.43675266	25.42272937	44.42647986	35.83840415	54.9439231	47.51054115	24.3174692
3	Bradi1g50660	17.64737743	6.880320398	4.743390557	3.363554646	11.10593463	17.57926626	1.582724822	0.616879363	1.073802267	0.377485153	1.204382325	1.392852344
3	Bradi1g50745	0.901094812	8.734516063	3.042147525	4.842595184	2.756020482	0	0.940647458	0.174546479	0	0.411202406	0.5369824	0
3	Bradi1g50750	0	3.848693283	2.109196679	4.338371843	2.190489649	0.206358644	0	0	0	0	0	0
3	Bradi1g50770	3.938337955	2.545731118	3.825835427	4.792243578	3.298215085	2.591664006	1.315232325	0.465225599	0.153559792	0.478578201	1.115402013	0.413276261
3	Bradi1g50780	12.8988688	5.471858841	11.24039912	9.886866232	21.75161113	20.94779572	5.555529543	1.252100635	0.324185506	1.479674344	2.412851938	4.901865834
3	Bradi1g50790	16.11986711	20.07118507	15.55438379	15.41538838	21.02455271	15.17578163	7.641277866	4.134525184	7.223887498	6.655691889	6.345029389	5.795702742
3	Bradi1g50821	4.595592862	52.69461448	17.81635587	24.94728421	10.19129849	8.192584983	3.575405545	8.945220834	2.937944676	6.519234377	4.283053036	4.828860232
3	Bradi1g50840	16.38588063	18.47347633	18.39673169	54.11147332	44.92282896	26.5105442	16.27677322	5.72151807	3.433127668	27.92363967	21.02865923	29.24011849
3	Bradi1g50960	5.374198655	6.164089022	4.482418398	5.572710312	6.123657919	6.257211389	2.005993612	1.739546489	1.2074943	2.016968253	3.469352268	3.314418072
3	Bradi1g51164	15.52030088	20.78245411	18.5799046	30.53648088	11.81335913	17.70206351	9.115028426	1.874087157	2.761661583	7.109718501	5.983751925	13.91011147
3	Bradi1g51620	5.777453658	15.7779321	13.08896832	15.60562988	10.63760179	4.935774677	2.273358379	5.255116872	5.152048142	10.11723097	8.383530554	3.582363286
3	Bradi1g51640	28.34698812	39.74174373	39.97075837	44.83162181	37.88627716	28.12814287	19.56979293	16.22422089	16.58834167	20.31923618	22.7233474	19.28415046
3	Bradi1g51910	23.57398635	25.08827834	27.83489648	24.97843821	49.97119428	22.5634191	5.137868958	4.062795964	18.20688851	13.69580352	23.69524689	19.40651266
3	Bradi1g52621	11.14085337	9.004632885	4.691524392	7.079570534	6.161451555	8.456582616	2.661879457	1.374715997	0.279885481	2.143379413	1.468623448	2.923550726
3	Bradi1g53670	4.293089211	4.094130723	4.498503475	3.438071655	4.181591065	3.028894654	1.413393803	1.224120111	2.452685223	1.614964131	2.083130736	1.368847615
3	Bradi1g54106	13.12170318	7.014072059	7.622816196	16.77860338	21.03142124	16.79260664	13.22691766	3.403074195	2.517677189	2.495099587	8.056263728	10.35251706
3	Bradi1g54977	0.53871108	2.518322449	1.801397253	3.492767981	1.483658195	0.217777471	0.119972169	0.059942923	0.124694157	0.246558027	0.167229825	0.04889152
3	Bradi1g55480	10.58423334	3.744169817	4.553521002	4.389902249	10.48607545	10.97680693	12.53937177	1.788666814	1.356671222	1.436900696	3.046715404	3.820253183
3	Bradi1g55488	657.3946769	308.9438401	748.5830433	674.8226654	655.8820811	736.2468969	77.67219801	112.0427201	160.0492094	436.2236938	139.1212096	98.41724883
3	Bradi1g55610	1.675251239	371.0640925	66.64030748	104.6688642	8.848367982	1.14579055	1.321850451	32.83256724	12.8417969	92.71559717	3.940675936	0
3	Bradi1g57725	9.329375647	12.82944076	16.7663943	10.60719732	9.389373157	9.929573524	3.0851772	3.749722426	5.882847051	3.816243802	4.419062197	4.258006824
3	Bradi1g58690	0.722624314	4.547771496	4.495893753	8.281188878	5.56740797	1.720050422	0.378203888	0.431213886	0.954290153	1.971449798	3.886696362	2.261674994
3	Bradi1g58956	1.193441795	1.306472194	1.338133921	0.561794256	3.118293254	1.696643224	0	0	0	0	0	0
3	Bradi1g58976	7.365181839	17.62061514	20.80276368	19.45441235	16.73589643	2.925916154	2.302787407	8.434150136	5.688993363	9.264139116	5.798805512	6.362422515
3	Bradi1g59440	2.331923768	7.966858282	10.3296227	5.046679168	6.458372832	2.310316735	0.762770441	2.636081119	0.603402471	1.145246617	0.155025566	0
3	Bradi1g59961	1.263794693	3.200512158	1.784507922	1.515731535	1.336380283	0.859608754	0.458728386	0.039201922	0.303318821	0.082271305	0.279643584	0.258711233
3	Bradi1g60320	9.533141307	8.999521672	10.23158581	27.70230854	36.98264741	9.313348597	3.424343345	5.658658244	3.748933475	2.872229203	13.95292705	3.773729198
3	Bradi1g60490	5.427411343	1.998996808	7.727221473	6.998502764	8.664157512	11.9080743	3.649335761	0.116420654	0.049816326	4.418356252	5.977090047	7.106163992
3	Bradi1g60902	7.825443307	4.542197132	3.67090988	5.653626522	3.463578994	5.411836252	4.687918189	0.427611299	2.241469349	2.405171689	0.78268714	6.614524872
3	Bradi1g61320	9.453771538	4.989717683	4.472701699	4.327324802	2.527683932	3.296744104	1.939727206	1.069878097	0.766945279	1.015596487	1.504110051	0.85268665
3	Bradi1g61402	3.172943818	1.173110904	5.875139816	11.03922757	2.753691885	4.661094012	1.033798508	0.482496731	0.736813952	3.35724294	1.115103147	0.890877489
3	Bradi1g62880	208.6626253	173.2485955	169.3266147	208.8446532	203.0402777	181.646108	140.1193018	97.23550611	67.32247481	59.02786305	84.91573186	177.9637107
3	Bradi1g63040	4.757710192	7.93680303	7.489983009	7.086575974	6.658883483	6.140504616	0.463469729	1.57452574	3.268948407	2.931626629	3.251580663	1.519106087
3	Bradi1g63365	4.653947114	5.278741028	2.716096461	3.258776153	1.024530855	3.649942584	2.387515078	1.640144754	0.974060279	2.201781989	0.473669518	1.113416941
3	Bradi1g63397	1.379957426	3.341128392	3.917208509	1.837496822	0.977399376	0.808552421	0.348926433	0.107065215	0.165877004	0	0	0
3	Bradi1g63810	15.48406034	23.37246586	18.62930876	32.07144707	8.883699	5.704261614	11.92560282	5.770331998	2.750856308	10.74199664	3.507720676	11.34722456
3	Bradi1g64290	10.77373906	75.08916812	40.04642389	35.93201753	10.38004889	7.057862646	7.006884749	42.37345668	19.20982325	26.10371691	3.172205811	3.940886169
3	Bradi1g64630	11.52765204	10.54884758	7.302000989	9.766780178	12.92038096	10.64617615	4.824078537	2.184886904	3.416021988	6.016557979	9.940089117	4.616793206
3	Bradi1g65452	1.939317957	3.248564171	1.986621832	2.352464084	1.35869126	1.260151665	0.174595204	0.13711763	0.186087999	0.117392928	0.133617397	0.123955046
3	Bradi1g65455	5.22973569	6.354973781	5.145287681	4.929674834	3.532180474	4.197591995	2.64956627	0.6570674	0.118313434	1.410393657	0.586796215	2.232756015
3	Bradi1g65760	4.655278263	9.884737337	6.024698201	4.459400938	3.230467982	2.171124567	1.249076619	1.091045313	0.899107902	0.936949534	0.307159309	0.763174503
3	Bradi1g66163	9.247360218	14.25795018	12.68132653	12.9356644	28.55848618	21.89988595	5.901678271	4.094193624	7.252375589	10.26251165	11.6295513	13.21808161
3	Bradi1g67230	28.66945901	3.652234159	13.22616746	10.66812445	33.02051407	26.16058849	5.352234224	1.131580063	2.401624687	6.038885018	13.62323924	12.29096153
3	Bradi1g67491	2.021632895	2.767266611	2.398875775	1.888084188	3.644438964	2.403517545	0	0	0	0	0	0
3	Bradi1g68120	4.582747272	9.887284673	6.773786775	7.061753811	6.226635525	3.924475102	3.772961523	1.295871908	3.071086827	4.179429212	2.507754476	3.281974798
3	Bradi1g68910	12.02501929	31.72508007	23.36291697	38.78673468	31.05276563	15.96644121	6.343743831	11.00542016	10.86494457	17.40106449	16.63046757	8.635477359
3	Bradi1g69040	22.24832817	48.1517557	52.67714808	32.53033712	6.328574476	8.268567841	0.774588035	4.411605102	22.46695639	17.72235205	4.530928313	1.953727388
3	Bradi1g69048	376.0945688	664.7520389	897.3174775	803.0070768	700.5542927	575.652452	284.7496922	195.360532	261.8756209	422.225668	429.123429	488.6072382
3	Bradi1g69330	12.81414116	20.50572083	13.16896696	19.61573956	16.25292191	7.18046237	13.32128471	4.479754312	4.650965534	10.1037271	5.723955393	7.825087187
3	Bradi1g69810	0.159369339	3.741225494	4.373417386	7.685355927	4.915383989	0.41425143	0.073113764	0.228293404	0.34751945	1.977467824	1.217863027	0.556561899
3	Bradi1g70255	4.565292578	2.456739784	11.17673177	6.537137228	13.37058759	5.337104412	0.256792115	0.481706549	0.358594055	0	1.768753558	1.263344393
3	Bradi1g70280	2.725178513	4.008563404	4.023517734	5.333211803	11.45257733	2.850229589	1.167249274	1.178924896	0.741386155	3.945851528	2.93638536	1.462934757
3	Bradi1g70307	5.489376337	3.150194009	2.329332439	2.73345229	3.964646214	3.218423819	1.482579269	0.844826054	0.866329763	1.060974685	1.124501571	0.898583178
3	Bradi1g71390	19.1435891	9.945856851	5.524124057	6.499011464	13.61768694	13.64654431	4.731687056	2.220106467	1.082031269	1.364488678	3.746446306	5.598177549
3	Bradi1g71410	5.672841973	5.551702925	5.434687749	5.763878015	6.428285345	5.485119546	1.961662732	1.526763239	1.122084532	2.651927056	2.792078071	2.116750723
3	Bradi1g71590	3.361684132	3.036523293	2.635129438	1.201170401	2.035947854	1.946599831	1.081404389	0.646588612	0.600718787	0.669318631	0.906591386	1.376190994
3	Bradi1g72727	8.905604307	8.733292019	6.48469856	6.449232418	8.809870741	8.304369989	4.730511939	1.646030808	2.797155469	3.135848089	2.754427609	1.966309449
3	Bradi1g73240	9.964400362	13.50061407	10.77959451	14.10151458	12.24272565	8.324188741	4.080024822	2.826563483	1.824103575	2.469706454	2.640574618	3.685588892
3	Bradi1g73576	32.92680686	63.53534702	54.74834787	57.2649321	56.95011749	34.82931736	30.00807173	20.88952296	29.29912862	27.92086713	24.48081416	32.15754287
3	Bradi1g73700	23.6540217	20.29846034	21.431723	19.9415936	26.22318794	26.75251734	11.88147631	7.813292446	12.65215951	10.63765157	12.30515586	14.8913476
3	Bradi1g73710	168.1740592	141.4545388	74.86667514	69.89173403	97.05894857	139.2395746	78.27423282	63.51212903	56.6715837	13.39762584	3.093448726	9.67631359
3	Bradi1g74300	36.21541091	48.73764289	61.49094929	63.09797201	60.47333537	38.35405942	29.92257768	22.23557468	14.54912655	29.52371693	34.80689147	33.43155896
3	Bradi1g74620	0.775465945	1.605701422	1.200261837	0.883253054	2.039717166	4.293870967	0	0	0.116302274	0	0	0
3	Bradi1g74930	6.733651391	5.482445171	5.215668097	6.762523815	6.17825431	6.885650198	1.246193323	0.620206192	0.428172652	1.640637779	1.460816195	1.586533751
3	Bradi1g77840	3.562654379	4.444240499	6.827753848	3.993134961	7.356189466	2.39690032	1.423693963	1.810791925	1.449041896	1.447922327	2.178701131	1.254650583
3	Bradi1g78509	7.029416099	8.335196395	8.218899585	8.837515185	8.275968625	6.712894546	1.394237686	2.911516167	0.793876706	1.787304733	4.657303631	4.73782144
3	Bradi1g78716	7.196159173	11.48052731	7.961833802	11.55072579	12.40150583	9.371586758	4.950650608	4.665801979	4.022848802	4.301714191	6.085349733	8.743511815
3	Bradi1g78790	2.094929296	3.631855474	6.16632894	5.962758439	5.145781096	1.209319199	0.702231455	1.93897888	1.259414128	1.145956059	1.496304468	0
3	Bradi1g78926	4.212238538	2.392163172	1.959310028	1.963712637	3.312622233	2.784847459	0.03464689	0.071203024	0.023757658	0.034938962	0	0
3	Bradi2g00232	2.703597257	14.80857166	15.66107052	26.5295708	14.56614638	3.41198587	3.237942469	3.049717476	5.658693704	4.719518486	7.048567079	3.917467725
3	Bradi2g00240	93.01155285	54.99284052	49.79266713	60.63057491	79.83771552	65.63891766	45.41692704	16.29485353	18.43870495	22.32932203	35.71885076	45.18870511
3	Bradi2g00247	6.788195229	7.331728117	8.133484546	7.765160696	8.598755759	7.627108571	2.23079869	1.473424307	2.285299648	2.106472117	1.881721638	4.383119288
3	Bradi2g00256	73.00521268	47.97559256	47.1591462	52.58846354	68.49091347	67.80696407	44.02296525	16.59383279	14.81549101	20.63400013	28.61668812	41.46645697
3	Bradi2g00262	44.07751073	27.25450608	25.69229865	30.09965123	39.65517344	31.74835732	21.53905135	3.242586514	10.63819411	6.323901329	17.48150157	12.00066833
3	Bradi2g00955	6.166531924	3.697044108	4.620471029	4.017569804	5.36066539	4.85765192	1.019455263	0.48941486	0.473747186	0.352909101	0.474903385	0.840237984
3	Bradi2g00960	7.750349854	19.60952185	15.79295174	21.64125501	17.20548571	9.298616219	3.910569479	3.540420817	3.965407703	11.05617346	15.919333	7.465049186
3	Bradi2g01710	3.716518584	2.91927969	1.6018865	2.193561824	4.033582744	3.237008015	2.290320943	1.09417379	0.387854868	0.496896484	0.949845171	0.848958144
3	Bradi2g02503	18.48699977	17.64542685	19.99785333	16.62584772	14.5703345	10.69527859	6.116145721	5.813405008	5.279996066	4.705802606	4.859063354	3.998394755
3	Bradi2g02524	2.279875835	1.698841275	2.22653567	2.696875805	2.803530567	3.054787426	0.374087571	0	0.613013395	0.89601065	0.615812949	0.796154656
3	Bradi2g02560	7.734958442	4.158591546	5.412644629	12.60113776	20.38175936	11.82155656	0.560905699	0.255664359	0.403322122	3.396563971	5.493043694	1.528964231
3	Bradi2g02630	6.150874281	12.1557532	9.410606787	11.15788223	9.04283098	6.124998582	1.980481642	1.512552855	1.156836156	4.050098739	1.873607171	1.480485416
3	Bradi2g05037	1.113581164	4.012268619	4.434589916	5.736344612	2.439817079	1.555111983	0	0	0	0	0.658297029	0
3	Bradi2g05060	0.19398837	2.212592552	1.953975692	3.588789673	1.658498993	0	0	0	0	0	0	0
3	Bradi2g05094	0	6.19945398	1.321306961	1.967653197	3.626631059	0	0	0	0	0	0	0
3	Bradi2g05130	14.12725327	20.21740875	32.33789721	30.88170092	26.78389405	16.36503846	6.386133213	7.068037452	7.704626049	17.42308166	18.55090824	8.488082788
3	Bradi2g05650	16.02405765	17.29293515	7.312226501	19.61708677	18.73699909	9.383932326	5.749168462	3.820725969	2.785628773	2.776348516	7.846389538	6.193355179
3	Bradi2g06450	3.194342041	17.81232695	14.11453967	18.60281344	13.20621208	5.711059907	2.802927613	4.497686617	5.00526313	7.577248976	8.342724466	2.354410059
3	Bradi2g08310	1.69618356	3.374888859	4.658664879	4.116454296	1.390693557	0	0.515561493	0.926418043	0.368544848	0.562333137	0.372278746	0.160517628
3	Bradi2g08970	7.836408648	7.877122596	5.019413751	6.060632531	7.131907021	8.63414481	5.623890723	1.08286773	0.693103889	1.569812628	3.345781951	4.146678634
3	Bradi2g09236	6.260311383	3.793760156	1.811737659	2.460846337	6.381076806	0	0	0	0	0	0	0
3	Bradi2g09434	1.563271643	2.513972129	3.291548276	3.018924004	2.662290255	2.562495544	0.271004224	0.109060507	0.298116578	0.294126526	0.250792144	0.115763367
3	Bradi2g09487	9.913467267	6.910789178	4.620487442	5.622624078	8.430359648	8.360715163	0.579418057	1.234863368	1.178623054	2.036408597	0.870675684	0.534380252
3	Bradi2g09550	16.99028892	17.85864215	19.06015903	23.89899408	19.23907146	16.08423439	5.722396221	6.270065996	7.771157046	8.200188036	10.24424808	8.184318223
3	Bradi2g09777	0.875961052	9.10958642	4.091928548	11.71954681	4.105149416	1.114653381	0.667483743	1.402765864	0	3.32320603	0	0.325190301
3	Bradi2g10017	7.240586277	8.500326598	7.947603433	5.962640559	5.49565702	3.62725966	1.586151396	1.07651563	1.565185778	2.77876225	1.654451432	1.206511023
3	Bradi2g10040	11.11665973	34.32468569	40.13587661	74.15915894	65.66510208	30.02195305	13.84663033	15.6981206	9.886570196	22.16557954	36.08350091	23.62166801
3	Bradi2g10900	8.361630195	1.801131687	0.663461804	0.903760809	3.433994082	6.408963114	0.098568682	0	0.139451694	0	0	0.182667162
3	Bradi2g10915	0.730948989	3.184764992	1.152466182	1.539240178	0.95338467	2.066417687	0	0	0	0	0	0
3	Bradi2g10942	2.043646774	3.504670646	2.716244181	2.632243877	2.622921884	2.728403521	0.651287559	0.599850123	1.056026467	1.630097264	1.376833126	0.806847762
3	Bradi2g11942	6.400547949	6.104226635	2.833468278	2.697970405	5.287239191	2.989438218	1.029292188	0.489300364	1.128529221	1.403181812	1.2616895	1.211683831
3	Bradi2g12326	5.518511865	1.912536267	3.898415231	4.14648002	3.600949479	5.033765568	1.091132318	0	0.77383244	0.771207559	0.252249743	0.907319806
3	Bradi2g12360	2.240507098	3.055992215	2.281782984	1.956825076	5.493713731	4.061461528	0.102439587	0	0	0	0	0
3	Bradi2g12660	20.19702728	19.92893127	16.17873096	18.18316059	17.68443963	20.07471713	6.170150032	4.999259	4.804772373	4.192818911	5.165743475	3.890870827
3	Bradi2g13010	2.252370965	5.279187638	5.386563827	4.89279523	5.657502905	2.065742796	0.29287333	0.47505934	0.120920647	0.595298545	0.486502398	0.136605288
3	Bradi2g13051	1.342686913	3.109023111	2.756177845	2.23581339	0.756886243	0.718461048	0.84130916	0.437237012	0.223435133	0.165670216	0.223747258	0.194732108
3	Bradi2g13280	10.33469278	13.10311393	23.3596343	16.56246196	15.24309807	11.80109584	5.214183469	5.075019764	7.308486068	10.42067646	4.668490243	9.984475289
3	Bradi2g13380	8.597892535	12.45706661	8.067223879	10.26763552	10.07178617	13.13835134	3.331849681	2.33802105	2.249052279	1.909051515	2.62937131	2.933415458
3	Bradi2g13550	3.473866729	2.583081013	1.746806473	2.022147444	2.325263497	3.809068729	0.58853799	0.454232387	0.163297525	0.36879408	0.249628402	0.198132887
3	Bradi2g14420	3.603420822	10.31699042	18.01036159	12.65790541	7.664200897	3.629185568	0.888557397	3.782071531	7.322096867	7.987224945	4.741687415	1.04716514
3	Bradi2g14445	3.649245633	6.05933398	6.887596897	8.111441658	3.860261398	7.949788806	1.468528951	2.274113023	2.535039374	4.612743378	2.978226627	1.684777585
3	Bradi2g15560	16.8989388	4.250824945	7.849812734	6.077944053	17.94477345	15.40810877	2.571242137	0.289427729	1.486900438	1.967356236	4.812764139	5.051763642
3	Bradi2g15986	5.227622491	1.514710264	3.97411357	2.40409553	3.864717562	2.14598899	1.442502654	0.358887997	0.890207176	0.46259863	2.426042122	0.79316724
3	Bradi2g16402	36.14486	57.69103132	130.6137749	121.9606835	97.57643324	62.03253025	17.50873911	4.462112278	29.6184774	75.96607775	75.45402901	39.11588411
3	Bradi2g17280	1.350945029	3.141774569	2.787855597	4.914586193	0.71197112	1.14844567	0.324710498	0.68358528	1.242409446	0.953085671	0.158442658	0.201703294
3	Bradi2g17390	67.74301359	113.0919418	184.134733	180.4658818	163.2304787	114.5588083	33.40875945	12.89066663	68.82639596	122.9741982	122.1661466	59.40347046
3	Bradi2g19520	5.446979236	4.880083005	6.448457898	2.556884868	5.75369575	1.963060589	0.438456758	1.764138904	0.208993899	0.649351506	2.32759994	0.277169315
3	Bradi2g20955	4.36199282	7.043961899	6.268091668	4.247755792	4.045644542	4.099848015	1.175866802	1.037416109	0.829227911	1.289113313	2.256723573	0.704714029
3	Bradi2g21413	3.792543842	4.510008073	2.18725854	1.504199501	2.861711993	3.45282501	1.674338	0.94544209	1.362136383	1.002492195	0.331801578	1.941079451
3	Bradi2g23530	12.90038299	9.246199698	11.3625144	9.485872104	14.56376752	12.64066033	7.249180343	5.335828372	3.162787381	7.151029231	6.102663936	6.811984191
3	Bradi2g23860	1.809880339	5.481320373	5.738794174	5.247395153	3.63489004	2.356884218	0.504285475	1.488590973	1.665086478	1.645791427	1.548901578	0.930802479
3	Bradi2g25117	1.941780583	2.915409063	2.526883439	3.115417216	2.134603315	0.751856633	0.19966608	0	0.137800122	0.409140947	0.416816487	0
3	Bradi2g27395	9.088104859	3.837031779	3.338096518	1.961355036	5.301629587	13.34845645	5.853208933	0.218964412	0.609085661	0.90713992	2.141067366	7.001225645
3	Bradi2g27752	2.703563979	4.411058971	2.613808505	2.277256635	4.144266499	4.557934443	0.417881984	0.287755444	0.762988689	0	0.379120945	0.418804793
3	Bradi2g27760	4.236215863	13.94983836	11.6568713	9.823884624	5.732872394	3.646798579	1.083010383	2.414620375	2.848344257	4.213922774	1.685004239	2.697929986
3	Bradi2g27904	2.162235526	1.576635331	1.259385982	1.470479081	2.217528181	3.704756907	0.019196821	0	0	0	0	0.030025674
3	Bradi2g29149	4.774016769	7.082386968	5.90819629	5.411736732	6.185407627	6.608105362	0.868186992	0.996681394	0.684584715	1.052704385	0.88727528	0.71734879
3	Bradi2g31220	6.91991244	7.437177887	4.965922665	9.163706025	7.262157694	5.64900285	4.802296287	3.208753801	1.504307511	5.172729647	2.675386685	4.971528296
3	Bradi2g33030	41.05031111	15.98487831	18.70628734	23.58846444	31.43304734	33.12711039	14.69542277	3.673106975	3.948606622	5.108618917	5.496449767	8.622253019
3	Bradi2g33055	3.441386689	3.813195995	3.318416919	3.042112687	3.099966022	3.908985529	0.290294884	0.134258137	0.044711555	0.065286447	0.310749043	0.249722634
3	Bradi2g34290	18.34706271	14.96485235	7.04687198	10.02665509	10.09580925	15.84943814	15.67162179	6.001597456	3.376568306	3.165677274	1.079993883	2.987037438
3	Bradi2g34837	0.548180543	3.424131834	1.939252923	2.229936229	1.60201292	1.112873973	0.389376019	0.668349271	0.328672741	0.49455451	0.110649113	0.130724492
3	Bradi2g35182	1.836453405	2.476539529	1.985078977	1.761514732	3.074770264	1.993611755	0	0	0	0	0	0
3	Bradi2g35267	1.118183612	2.20617459	0.855570139	2.501245502	3.138932332	0.922162925	0.13237664	0.308427587	0.276164555	0.139262825	0.093651808	0.112885302
3	Bradi2g35367	8.996621632	5.623971167	6.463820787	4.952156237	7.486071584	7.851583925	0.739097785	0.540455812	0.756321161	1.122317776	0.770535475	0.864568793
3	Bradi2g35467	1.203553537	2.425146206	3.083033163	2.588813512	1.115324369	2.9977509	0.220591686	0.225587432	0.152971594	0.614006613	0.831469115	0.735085545
3	Bradi2g35494	4.405188611	3.250350614	2.700815638	2.914499151	4.45368514	3.710419408	1.190494459	0.320194856	0.593765897	0.907355199	0.801205157	0.732480202
3	Bradi2g35907	2.668221968	5.323534436	5.655381563	5.630673599	4.465361631	0.955958507	1.428557927	1.173392006	1.41810899	2.265256667	1.521152103	1.025103714
3	Bradi2g36920	13.73932312	18.12975144	18.21421531	22.15672747	22.58203247	15.74033624	4.417368684	4.787651348	6.346239449	7.475757989	4.632776568	2.807907746
3	Bradi2g37521	3.268154263	4.771887406	5.033266613	5.547871309	8.496666035	4.306595133	0.94554889	0.552055369	2.232379451	2.773836928	4.570081454	2.361573929
3	Bradi2g38982	3.728332533	6.73297192	6.72663124	6.045358649	4.381733161	2.919183704	1.016210917	0.847061141	0.979099	1.547519838	2.196866853	1.332170246
3	Bradi2g39006	6.422278959	3.987903519	3.059611322	3.141148739	3.347400419	4.666213307	0.813833552	0.495731482	0.203182457	0.372828929	0.663336013	0.403105212
3	Bradi2g39041	1.185135424	3.831159674	1.834880473	3.810909299	4.24848379	0.815062651	0.225789451	0.118939885	0.30985489	0.225346525	0.152966895	0
3	Bradi2g39081	1.409252691	1.768893005	3.31915552	1.175408566	1.097265176	2.027438612	0	0	0	0	0	0
3	Bradi2g39103	7.797838601	10.21054818	8.85984064	8.074359973	8.923536441	3.664642041	2.073162645	1.380822979	1.939258309	7.045917642	1.425362984	2.64994029
3	Bradi2g39137	27.77159889	28.52668518	22.39272425	24.0763193	24.75667425	33.23262385	10.03122833	7.918128702	9.353023667	12.36637433	8.684316834	8.952202765
3	Bradi2g39190	59.12848169	78.08344534	101.9961261	139.8419029	131.4397655	78.60983018	29.52661419	25.4171075	25.68080431	65.10345965	78.75224281	43.89920847
3	Bradi2g39272	4.335669345	3.245768718	2.568671811	7.822063063	1.949421201	0	1.714888067	0	0	0	0	1.053510517
3	Bradi2g39290	28.26845032	96.79742985	56.48849053	183.6132781	66.19531864	24.46397819	14.56966818	11.08169696	27.95103428	16.36169109	67.06189979	15.82368825
3	Bradi2g39493	2.566355777	3.681280401	2.572085787	2.729545409	2.697855808	2.13188212	0	0.09554258	0.064089068	0	0	0
3	Bradi2g39496	3.565549628	3.123695102	2.356726309	2.398656209	2.667399767	2.193823952	0	0	0	0	0	0
3	Bradi2g39505	0	4.064621328	3.191968523	4.31277504	0.537688181	1.014563743	0	0	0	0	0	0
3	Bradi2g39533	0.85145626	4.980123822	2.245706455	3.161036781	1.397585535	1.947966074	0	0	0	0	0	0
3	Bradi2g39830	25.95957207	124.5165766	147.6624788	167.922101	172.3178713	19.35538202	1.830509406	9.393173689	51.17852813	96.96719377	63.59789038	11.78537345
3	Bradi2g40400	29.01838649	56.56954201	52.36939789	51.48140181	49.1129638	27.92057271	14.43771441	20.09595395	26.43172283	34.16020623	17.14773983	20.73520472
3	Bradi2g41291	7.091114863	8.285788009	5.598181062	5.822312822	6.168604871	6.131089063	1.6460347	1.580771408	0.429323718	0.290005238	1.583593431	3.212493491
3	Bradi2g41470	13.1734516	16.83160274	13.85031767	9.985750724	13.05044735	4.867248542	2.866298802	1.864056677	10.38542442	1.627619925	2.082746718	7.379873239
3	Bradi2g42508	14.68715125	16.65758995	27.00700745	30.81029931	12.97638456	5.546353564	1.12841079	6.432601702	6.724568361	10.3445623	3.232079227	6.865210923
3	Bradi2g42758	0	1.465870893	2.040851518	3.595172033	3.717061044	0.3877957	0	0.104105417	0.155120144	0.707413223	1.411398086	0.579912822
3	Bradi2g43735	9.077538862	6.019072845	7.749231766	6.55097971	16.06834289	11.94552253	0.39788966	1.839206243	2.774086046	1.069954428	1.552351062	0.901758337
3	Bradi2g43851	3.737251233	2.822249361	1.196898743	2.341248642	2.902588088	3.17022672	0	0	0	0	0	0
3	Bradi2g43857	2.104896276	2.918998491	4.323028422	6.225159351	3.722539111	3.022211586	0	0	0	0	0	0
3	Bradi2g46486	2.35623388	2.883401957	4.893227968	3.64624776	2.358584216	1.660594165	0	0.091538613	0	0.359569702	0	0
3	Bradi2g46970	6.274654516	13.60224284	9.025697474	11.56317055	8.121393324	7.556870518	3.196404621	5.505491846	3.200702033	4.400530501	3.764278099	4.114811763
3	Bradi2g47008	0.741386862	3.449009709	2.779189352	1.914405111	1.630209049	2.869817891	0.643380211	0	0.457289181	0.685849447	0.227522322	0.82483484
3	Bradi2g47060	1.69199044	3.043702148	2.625215779	2.540465866	1.661933255	1.885365812	0.780679912	0.281414633	0.594275701	0.795452537	0.541523831	0.428590475
3	Bradi2g47063	4.24728104	4.092029998	0.81842346	2.177782743	1.846058287	2.227766034	0	0	0	0	0	0
3	Bradi2g47320	12.40719222	22.48867273	22.526493	21.94504865	22.22068108	17.46716849	9.783704317	3.720501799	4.025381789	5.662065273	7.044376273	6.991822036
3	Bradi2g47360	7.268490491	11.82870177	6.757636045	4.057985809	12.00896129	2.396225429	0.455741203	0.520080392	0.273889676	0.436833651	0.566904082	0.159798936
3	Bradi2g47400	4.244452348	7.150486843	4.31432935	5.751146973	4.739935076	1.731556492	3.519953626	1.443186118	2.2869509	1.730109024	2.063362157	1.605021477
3	Bradi2g47720	55.30492207	107.1736872	150.0514409	180.4507258	142.899982	82.61358029	44.13911454	34.20409832	49.74947439	92.34391477	86.65934059	62.19985013
3	Bradi2g47740	9.233566185	12.7697107	9.885707422	15.00338089	10.28353775	8.686671088	6.799280666	4.936028272	3.516555935	8.061740825	6.548408666	6.020532986
3	Bradi2g47790	2.713980221	4.53318221	3.372548125	2.998295001	0.85242909	1.814568093	2.122926314	2.099805211	0.273894485	0.21209219	0.560990204	0.178177803
3	Bradi2g48061	7.107554556	2.754761509	3.090862328	2.870361506	2.822226355	3.801068801	2.134336875	0.860995768	0.874190039	1.326051597	1.064773413	1.560859099
3	Bradi2g48480	5.772012586	4.520164333	4.804267647	2.837826622	3.47294364	6.764087502	1.496949763	0.714913598	1.183135939	1.463976919	2.388141214	1.835811731
3	Bradi2g49090	3.563286675	12.99703559	10.74397756	17.01446445	5.375658876	3.495310225	2.38855395	1.83352983	2.130114095	3.893124489	2.751388858	0.93932172
3	Bradi2g50125	10.03062503	5.132451183	2.958931875	5.118636497	9.148421976	9.056577236	1.620246833	0.936696866	0.838365903	1.291631425	2.771007169	1.570331876
3	Bradi2g50420	9.232534545	6.988383668	5.752154635	6.794048299	12.35376121	9.931038532	5.588160341	3.213220752	2.235457512	3.758363115	2.81423424	3.843045818
3	Bradi2g50430	3.538843448	1.744527905	1.070583295	3.078621811	2.612485078	0.587621069	0.087635491	0.693035218	0.247646003	0.191003006	0	0.165272956
3	Bradi2g52022	10.10620103	8.22387452	13.62571748	13.68433721	9.72455714	16.80725672	9.616531087	0	0	0	6.487366499	12.35492583
3	Bradi2g52110	16.38241964	32.10751124	20.73678204	70.34708768	36.45728906	13.40173992	16.08221464	17.41191359	7.912827989	10.11284384	13.86365121	6.644728407
3	Bradi2g53478	4.709505952	3.1599202	3.18783236	2.922818112	4.394917377	3.269748462	0	0	0	0	0	0
3	Bradi2g54950	10.87961534	6.498798996	7.913545746	9.901601234	9.562007651	10.53147759	7.2790692	1.955572713	1.165788183	6.398678153	6.473625333	7.634116523
3	Bradi2g55490	5.935926968	4.668290244	3.759755307	6.745869053	3.813019353	5.104579748	2.020146114	0.756554604	0.704181701	1.345990996	2.443439807	2.794634
3	Bradi2g56347	17.40910173	76.2376195	8.291906136	45.6375843	33.04028202	50.45650235	6.508311367	3.833691413	5.82957416	15.15462842	16.69155983	9.134296817
3	Bradi2g57927	4.901208073	15.52453838	7.383164971	13.82668575	7.490578006	4.109494019	6.341632026	5.009353984	1.818925379	2.961194869	1.380439556	3.804640886
3	Bradi2g59191	16.28690969	12.66027452	5.025749301	8.723727292	13.20584352	21.2730603	0	0	2.049138658	0	0	0
3	Bradi2g59430	3.153159613	3.909829337	1.688621171	3.846812184	2.504649247	1.686272947	0.947866767	1.434250605	1.009050774	0.8767758	0.643390451	0.736544669
3	Bradi2g60256	1.193388549	1.889511	3.883216475	4.453304857	2.237446901	0.693402837	0	0	0	0	0	0
3	Bradi2g60260	1.327613312	3.074964903	2.357924483	3.187913424	2.176467808	1.347373928	0.067393326	0.105157328	0.069405135	0.067420481	0.161519644	0.052657246
3	Bradi2g60445	49.58114701	38.96563343	47.07182721	48.51941385	67.41925616	64.31695421	22.43214061	11.26497093	12.59515127	14.72170568	24.78118303	32.84016912
3	Bradi2g61000	179.0279168	225.2638653	180.1036159	181.5604819	211.2791563	158.8609625	90.80813775	117.3017879	84.71672328	81.92310783	83.75249122	93.03232405
3	Bradi2g62067	47.56761748	78.6499794	219.9026907	158.1481639	223.8803854	156.7584299	0.523215084	0.25235688	53.16548035	135.7102326	29.68342337	9.1042415
3	Bradi2g62496	27.96311798	29.68357254	24.3994196	33.49004884	30.70933942	26.59795083	5.712194839	7.598443433	6.882334997	9.26275285	5.175444104	5.305479928
3	Bradi3g00360	2.956066338	3.994569599	4.455303555	5.747492693	3.130572836	3.280661944	1.683856451	2.059554281	1.153649081	2.161922761	1.555069241	2.231685551
3	Bradi3g00513	2.124231217	1.945436595	2.053292832	2.464584817	3.248208878	5.201220856	0	0	0	0	0	0
3	Bradi3g00773	5.085771907	2.887636489	3.338211411	1.758298292	1.444170882	5.864984452	0.190234485	0	2.404638621	0	0	0
3	Bradi3g01450	19.60483229	42.35358979	56.22653357	74.75714741	62.19063396	33.47871218	19.54629058	16.67478619	11.86412791	31.00424913	44.0251603	25.24300829
3	Bradi3g01680	5.853046292	16.53778247	15.3316219	19.67366917	16.69177035	13.63826455	3.507895899	8.468450507	8.572783411	9.97195028	7.787117193	3.371284379
3	Bradi3g01700	2.79599565	2.565018088	2.942748318	3.585084872	3.54717396	2.031455037	0.884233305	0.286765297	0.697510967	1.305215202	1.655364727	1.583075331
3	Bradi3g01710	3.018131169	2.806601442	1.700701391	4.179183304	2.68485587	0	0	0	0	0	0	0
3	Bradi3g03010	6.69439913	13.77943153	11.39174656	13.50416603	7.900427873	5.549448187	3.809935146	3.375272672	3.867791501	6.165606049	4.269612406	3.060668849
3	Bradi3g03040	45.78021692	76.15226721	70.88578286	79.54543359	71.75413258	43.88816618	27.0455836	30.26415155	28.95268649	39.69222343	37.7528105	26.98605202
3	Bradi3g04270	47.42002632	66.25156767	43.50011958	48.57296506	64.34668047	60.35320374	30.54521962	41.71502501	28.12625929	13.25638979	25.28241002	23.17388495
3	Bradi3g04310	113.5866265	121.203717	115.2238036	111.6820515	112.250449	130.175623	76.59057904	56.86588777	45.28917227	71.92861849	76.43444368	62.7019798
3	Bradi3g04315	60.51720307	65.16679969	62.76084966	68.53779786	61.15264917	81.89424517	42.30082211	19.79971614	20.58004114	24.49385424	34.91675401	34.62372577
3	Bradi3g04567	11.39646729	6.593844389	7.345972335	5.673918724	4.873067179	9.232262904	6.156355174	1.778007414	2.367894273	2.412184565	2.261114735	3.952727141
3	Bradi3g05091	4.680470261	6.206616294	2.59988999	2.866555666	3.072073112	6.508320248	0	0	0	0	0	0
3	Bradi3g05100	10.70200676	2.32178062	2.873500423	2.127650057	6.498143263	7.054982014	0	0	0.032218316	0.094597331	0	0
3	Bradi3g05437	30.11342308	61.49152372	78.56607858	68.66241388	56.92448616	42.1943542	12.80944442	25.2742296	37.55859111	28.04693581	16.87792544	7.610912171
3	Bradi3g05570	6.508653901	54.99383298	45.65075995	48.1139066	18.07175739	24.95862396	12.39663758	7.725227411	12.82393774	12.61882154	7.755277091	5.647385926
3	Bradi3g06230	38.21812484	24.07165986	21.13300015	17.03046245	21.50618703	25.22495902	14.93317117	17.27000326	8.442943762	6.107382872	9.31836396	11.17436943
3	Bradi3g06556	7.441306933	3.072318321	4.951380443	3.870337667	7.757998134	5.36574613	2.388434735	0.641776562	1.386709566	2.477616325	4.637234516	2.692874106
3	Bradi3g07643	3.803259593	1.342300304	1.100094486	1.187524947	0	2.870311714	0	0	0	0	0	0
3	Bradi3g08356	5.736703854	24.75447813	47.23349865	29.94438641	12.50532106	8.982602591	4.43162337	2.170857132	6.717626694	19.16309025	5.461904843	5.279475902
3	Bradi3g08667	4.370595372	10.47548762	5.443813568	4.504026943	4.282424351	2.513080349	3.799103628	3.413120801	3.193151166	1.325575373	0.900368625	1.044446163
3	Bradi3g09230	18.44190709	22.31647946	13.62013694	13.57245224	8.251576987	5.427095374	4.644200413	4.202077726	3.710345497	2.878687572	5.992183624	2.846312677
3	Bradi3g09901	4.430696757	7.688404726	6.999174805	7.6288914	6.991487581	4.487860997	3.172919303	3.133831598	2.751096781	4.065673846	4.476314274	2.578482744
3	Bradi3g10105	3.182028911	1.416728819	0.838853149	0.733105912	1.361619597	0.691883509	0	0	0	0	0	0
3	Bradi3g10270	3.137485332	8.517512843	4.229406712	3.430746254	6.90604984	4.256554429	1.97845499	2.476770649	2.061274553	1.13969666	4.571901365	2.708321715
3	Bradi3g10380	4.626758392	10.42619502	9.49196773	15.19272987	9.689946479	6.656615215	2.501705839	2.111964346	1.410726455	3.767463544	3.543334172	4.043205998
3	Bradi3g11577	1.876021814	2.04254963	2.149770464	2.535262306	5.284977604	1.789893417	0.025136103	0	0.034305947	0.050558593	0.173898381	0.038763784
3	Bradi3g13570	2.232486924	10.47674475	9.336484129	14.27195224	6.702406473	5.832326309	1.278474992	4.788554413	2.02959618	4.397268698	3.590902316	3.441440901
3	Bradi3g13960	17.8760023	6.100190597	12.21151099	16.31425717	9.829511541	17.78354426	8.146731646	1.370886031	1.120591993	5.23794939	7.590299615	10.84547368
3	Bradi3g14350	16.48327083	23.5036371	24.53679928	19.1004355	17.78729997	11.70435597	7.585570486	10.85352773	12.91118151	12.57385759	11.24067463	6.886636659
3	Bradi3g14530	15.9551374	23.03089131	24.32867809	26.33624758	20.97781324	16.19076842	5.537766536	7.838626665	5.824989132	10.34010994	9.04113635	5.411636956
3	Bradi3g14760	15.56166634	20.91329453	9.609470855	8.178869026	19.1125901	4.345129767	5.799000254	3.183548592	7.426221885	3.556082427	2.364966562	1.198258573
3	Bradi3g15590	15.37713579	15.4781074	16.19813153	23.43437843	17.08955842	7.173812224	9.685283973	4.502766362	3.884159729	7.566990607	7.546488169	7.526806687
3	Bradi3g16010	97.64045772	92.6378293	102.9216746	108.9398255	136.0247567	129.5708547	68.73347127	44.01784262	42.23307495	48.1561119	70.44042345	69.50172777
3	Bradi3g16620	20.80852394	86.77234094	78.69475919	118.2186667	72.276643	19.11093977	7.510345939	16.06086275	17.17910486	41.43190585	41.30314047	19.43829719
3	Bradi3g16690	13.1772121	33.36513414	24.87786855	38.31487782	29.64605836	13.91464068	1.46553155	4.114222332	2.725189772	14.18760181	11.62449228	4.487695324
3	Bradi3g16700	1.109659266	2.890365777	3.109097552	2.562745189	1.49971714	0.975696602	0.074649081	0.065164578	0.14694597	0.428264895	0.512894453	0.232050107
3	Bradi3g16805	2.649186535	3.636735111	2.821010551	3.40009745	2.357579066	2.380966307	2.20951033	0.533942451	0.166431696	0.491971162	0.918442516	1.957663399
3	Bradi3g17602	6.985521455	7.013575824	8.164932512	7.696487168	13.25956879	10.34848335	6.792008562	1.940801138	4.213704588	3.342956245	7.674115719	3.020567644
3	Bradi3g17620	8.210860912	10.48491607	8.662519427	9.045202931	10.4954736	9.416524626	5.27488084	4.625680058	4.0685067	4.226154534	4.340071363	4.574831042
3	Bradi3g17658	0	2.051630716	1.696877082	3.456444097	1.979240647	2.230778353	0	0	0.455891229	0.680454425	0.882937546	1.061700386
3	Bradi3g19850	310.820005	187.9007376	267.9494705	226.6714793	240.2894573	265.0972117	174.5764704	121.9317736	110.8262116	127.8063957	154.6148336	113.547178
3	Bradi3g20730	26.35109632	21.35907826	28.14609347	31.95592465	30.99128397	38.31504742	7.00196288	8.139879717	7.041961293	6.762238671	9.395501491	8.996734041
3	Bradi3g21560	11.51097939	11.46732748	17.06462475	19.77925598	15.42407531	22.03980239	9.070527239	2.741836567	3.164598948	10.08554256	10.90557718	10.61901303
3	Bradi3g22692	78.48172679	57.99224549	61.16251829	56.51925681	87.23863415	104.9577421	60.17674285	28.40544876	28.9589388	32.38709034	58.19091681	58.9779201
3	Bradi3g22802	2.05318113	7.211755226	4.519758754	4.012888284	4.084560596	1.236505786	1.486840347	0.762909929	0.898982855	1.626983873	0.5104718	0.881414593
3	Bradi3g22830	3.196654913	6.665053998	1.429280499	3.89913407	2.899421866	1.081809231	0.846772605	1.209080841	0.451097791	1.618583101	0.907045529	0.388257062
3	Bradi3g22840	13.45565523	18.76939733	7.337765664	10.73302581	15.66996848	6.549142927	4.089119209	1.055961209	1.703626361	2.906135641	2.150717906	1.649567574
3	Bradi3g22880	2.436036273	6.223455175	7.103465188	4.80674282	2.148675414	1.694997149	1.183161045	0.493718936	0.76703185	1.46938825	0.608439804	0.109751974
3	Bradi3g23280	1.787217525	6.245636844	1.963643151	2.149272619	2.368015872	1.204206487	1.427529274	0.413036463	0.51040817	1.316548335	0.173023488	0.675762112
3	Bradi3g25667	6.386520964	2.803127803	2.048270349	2.957559037	5.43610189	5.576180458	0	0	0	0	0	0
3	Bradi3g26385	191.4225795	97.80991305	246.9157711	174.191297	361.4284467	427.1616022	74.6753079	14.39980235	24.59113881	86.5980864	141.5852695	208.6678937
3	Bradi3g26690	1.253135516	2.530265152	1.227004097	3.681982244	1.031024123	1.793662931	0	0.355843375	0	0.282993993	0.464493157	0.466662739
3	Bradi3g28120	14.04187669	11.43244221	8.98129938	10.43435154	9.793878978	7.328247053	2.178684786	1.16815745	1.708419799	2.375391432	5.717026372	0.859035321
3	Bradi3g28253	6.556209206	4.863856146	6.668380284	7.486374463	9.996466938	4.851940037	3.890967158	0.572727511	2.30057773	3.569178564	3.931743344	6.895068616
3	Bradi3g28900	10.13904713	9.347398394	7.902893486	9.611953199	14.06844641	8.826324157	4.094313569	1.95621776	2.045691872	4.928877285	8.013971658	6.49988648
3	Bradi3g29460	6.670638117	11.56406007	8.680016051	12.34053873	6.949690098	9.062058669	5.56833662	5.110594103	2.693190767	3.081930492	3.951595405	3.366096749
3	Bradi3g29722	48.18244201	140.9659136	117.451915	161.3533215	103.502797	54.98831357	27.63126895	13.84807757	17.30591454	60.10181155	40.91344568	38.83377584
3	Bradi3g31697	47.72286275	21.71785559	61.17154563	53.54615446	73.31295254	52.56183327	22.92500872	13.15120109	18.39846572	30.31535642	48.31397361	29.90182953
3	Bradi3g32020	8.034799794	14.90733881	15.28633748	16.18192843	14.62116158	9.40921605	3.729618423	3.230846659	2.89958114	10.51272453	7.69401787	6.611247607
3	Bradi3g32410	3.249185387	3.847105333	1.858564927	3.413232652	3.750448772	3.343920636	0.134056207	0.129353361	0.091057528	0.135939048	0.09425121	0.108983052
3	Bradi3g33150	28.88743469	28.74899811	46.1144369	22.31098189	104.4144679	44.50478616	10.8101609	18.60750811	10.27421345	9.885170022	30.72177467	26.15306683
3	Bradi3g33560	29.23702774	41.87637789	38.48239641	35.95576194	36.95936143	41.28473273	19.76138817	13.94926931	17.96064367	15.68659581	20.40638309	21.25775553
3	Bradi3g33650	0.516083208	9.317492013	7.006281783	9.487488744	6.699106231	1.634999333	0.517882776	4.867927441	2.724243909	3.356003455	2.810076828	0.576973165
3	Bradi3g34173	1.578997506	1.527240177	1.525393754	2.066807129	4.471694076	2.744633828	0	0	0	0.355427213	0.485774434	0.78318064
3	Bradi3g36520	13.89927733	20.86449816	14.82812618	16.1051717	10.7408977	8.94456178	5.079845405	4.82670894	2.810125005	4.974787157	5.922025204	5.517135238
3	Bradi3g37385	5.294030195	6.939256481	6.387958314	5.800084019	6.151165521	4.599069877	1.467280602	0.892256356	2.411756636	2.249583706	1.948407201	1.845775275
3	Bradi3g37397	4.715745714	6.171929523	5.709397876	5.765242055	5.119965497	3.436166723	1.641833229	1.812775444	2.136190059	1.859309025	1.908970221	2.167902404
3	Bradi3g37600	3.805389431	3.590287588	3.227404931	8.733427133	6.022355563	2.942245225	0.857762508	0.312017273	1.303941801	1.393065331	2.398993897	0.222653086
3	Bradi3g37950	16.88546092	12.61726755	17.92714594	23.05328918	21.55744968	20.42072226	7.260148106	5.794198735	5.412240449	10.59459578	8.757931417	8.114836916
3	Bradi3g38060	2.033829549	14.65910591	18.25180187	28.73460066	11.46097033	1.326220208	1.555179387	3.631082166	3.546486867	10.1931168	5.902006178	1.228569155
3	Bradi3g38290	10.53005557	26.26617295	21.23476288	16.97556405	8.084856126	10.85614958	2.846849756	9.911710806	11.89663993	7.365052409	7.335211478	2.775118629
3	Bradi3g38960	3.276274273	8.841289124	7.176324019	8.717024971	5.879238971	4.606674747	0.935240215	1.387284737	3.780403438	3.230994871	3.723856029	1.626605312
3	Bradi3g38970	31.13973909	13.53913839	10.55231895	15.83374455	19.61449494	22.91567932	16.98426205	5.018304011	5.771796398	6.907698757	9.629218191	16.88878283
3	Bradi3g41393	16.74053205	21.83430522	19.94697196	22.67102113	22.18600341	12.63771385	12.17890024	7.955251154	8.197757001	10.08802152	13.40080933	12.67346279
3	Bradi3g41495	4.083649527	2.853842939	3.678968831	2.141138898	1.718605281	3.299822266	0.535611722	0.878726496	0.501137116	0	0.125895796	0.143940927
3	Bradi3g41810	5.816073624	5.937673893	3.574924648	4.80851102	6.40739498	4.979165234	3.46334362	1.558681775	1.183318699	2.283457526	2.460453475	1.942199321
3	Bradi3g41837	18.2793405	93.49829942	77.03799632	127.7423614	90.89687718	31.89864404	13.61620512	19.97920045	16.2435027	38.57978566	52.08452957	31.81581803
3	Bradi3g43270	3.625601096	4.102599786	3.424791797	4.133327978	3.741469433	3.028219763	1.541720035	1.093781924	0.97840804	1.399018121	2.847760682	1.911287632
3	Bradi3g43285	11.44763333	13.43163751	16.39471414	18.2362066	17.05605342	15.93715752	4.823550586	3.240522364	2.704509052	4.705851533	3.665451899	4.423483991
3	Bradi3g43630	2.268777379	4.909476611	4.763808756	6.308584721	4.850953881	3.164251465	0.699010952	0.916666545	1.043602004	3.586563972	2.737547513	1.837656222
3	Bradi3g43766	12.0174983	11.81416211	8.96981004	9.521842348	14.45288274	14.55911226	0.585039887	0.376738059	1.110080096	2.520052377	3.057801837	2.762585974
3	Bradi3g44930	27.86527851	54.26618822	59.06078969	56.08057476	44.64959571	33.10373612	11.80247095	23.19653338	31.95764311	36.12527921	28.53838184	16.016981
3	Bradi3g45061	4.69855725	3.381604562	3.178312621	3.053361808	4.450384898	4.779726693	1.683629943	0.890398621	1.05049237	0.956983526	0.974140154	1.332891574
3	Bradi3g45206	21.83001454	44.61443285	40.17970023	35.26801625	24.58831165	26.95942907	2.661027923	12.30893104	26.77319517	10.62419664	7.765929416	8.134072319
3	Bradi3g45607	2.093215442	3.756311014	4.25895073	4.64873308	4.439998349	3.723686779	0.832505998	0.535447023	0.233974284	0.675339919	1.017662751	0.635539039
3	Bradi3g45611	1.617467718	6.981882999	8.785668742	5.369030487	9.30006559	10.28777607	0.728867451	0.736277553	0	3.108204312	1.977559176	0
3	Bradi3g48180	701.2127799	516.5384593	337.6635048	282.5112421	335.3012506	408.3288493	403.1044564	239.9671412	168.4644987	67.67653263	36.22475275	143.5446905
3	Bradi3g48290	6.637492502	8.017656124	10.60050852	11.83205487	8.082561033	5.207294876	3.744009354	3.124317156	4.155413816	4.498254107	3.754961488	3.982749521
3	Bradi3g48410	38.65457538	42.58103047	48.76371464	52.99717039	40.56650934	41.55682905	26.50298589	21.18382563	13.97806616	26.32405167	17.08629695	18.42201574
3	Bradi3g48441	2.309011363	3.717207758	1.11320054	1.393087484	1.519113182	0.694398712	0	0.187628032	0.221642804	0	0	0
3	Bradi3g48670	4.208178533	9.570753412	19.71800583	27.94244697	28.51828019	3.181156663	1.014839946	1.152982721	3.374388013	10.54181981	2.680729544	2.194318146
3	Bradi3g49130	8.244588904	11.05045766	8.642265361	10.00902361	9.795889277	8.201259802	4.319765813	3.116641097	2.40933587	3.571967405	3.67256458	3.517410863
3	Bradi3g49220	85.6291659	125.4046704	112.9848595	113.5356305	21.96755083	45.5939945	8.189887409	57.59043676	33.02678821	66.47814636	11.60983281	4.838247373
3	Bradi3g50220	7.387744818	22.97481685	8.208378632	12.30296868	4.371396869	7.901723393	2.529057124	10.13170407	4.25182765	3.19151075	1.428281521	1.569752179
3	Bradi3g50350	0.939263851	3.163476545	4.49661594	2.213904547	1.931345255	2.791514066	0.514410219	1.55161206	0.550100723	0.280294852	0.560045186	0.442386277
3	Bradi3g50640	6.453511047	8.720009483	5.142661546	10.0850899	29.34149795	5.399243772	1.86303802	2.740804491	3.151228622	6.087730512	6.839511014	2.778412363
3	Bradi3g51240	9.974883162	23.63232717	21.28433118	29.50098916	24.62131407	12.42802026	7.057074186	6.348922986	6.18893773	11.69163784	15.98808892	8.562092978
3	Bradi3g51250	13.76381626	28.49426455	19.91004194	24.55524896	18.31734901	20.13496351	11.02777902	11.21651178	7.033336311	16.9117941	11.99211439	9.211995989
3	Bradi3g51581	10.67040861	8.683834009	6.210874753	4.283389236	8.232010069	4.340438451	2.566643851	3.197626742	3.20384422	1.533929538	0.495611973	0.524828425
3	Bradi3g53270	10.65192227	15.86239117	20.4469224	19.0618719	17.22039543	12.229092	8.169416522	4.367774162	7.706998721	13.97023528	9.084680653	11.25445655
3	Bradi3g54370	11.96277142	2.2956787	3.505529033	2.666580641	8.783049991	5.280034965	0.916835151	0.588279593	1.969622094	0.376747985	5.856742142	1.710831016
3	Bradi3g55287	6.590769166	3.753184738	3.35862961	2.391095048	1.440820382	5.791964531	0.559318439	0.440431607	0.27337346	0.799903267	0.852072516	0.416762678
3	Bradi3g55500	1.415826904	4.521438	3.343709881	6.703735368	4.605680556	2.441969875	0.939899811	0.186081532	0.352247158	2.478953664	1.827575099	1.847866795
3	Bradi3g57620	52.1061706	32.41567268	25.21204422	31.06997215	23.52402544	32.84019939	15.62064894	11.3727744	11.56728745	7.474208632	15.04373855	7.924821435
3	Bradi3g57763	45.24476217	201.4859761	182.0535211	223.552711	84.3627328	58.65725187	44.23942529	71.25672397	57.8789209	102.6645844	43.33492967	45.65114528
3	Bradi3g58915	2.257595726	0.721094471	2.206823245	0.306486353	5.58705865	0.540614083	0	0	0.426880508	0	0.222114347	0.26615507
3	Bradi3g58937	28.24149455	34.99427105	26.89818698	27.52430972	32.41055561	25.44059495	15.74270788	12.03955943	12.03558551	10.72425243	12.72802647	7.859836074
3	Bradi3g60592	146.6898106	51.97557111	44.16174145	37.91391737	110.7713709	133.3439896	41.43413042	14.08437439	19.02049046	16.64073831	32.9604327	48.10678824
3	Bradi3g61009	12.17325939	12.56977794	10.54985694	10.44824454	12.41216042	11.14159558	1.191403898	1.005887827	4.585749126	2.855039504	3.319902476	3.509588246
3	Bradi3g61016	6.975853984	12.214375	8.784158714	7.541794909	9.286177769	9.498663808	2.204912045	1.01193998	6.502258644	3.572130495	2.839078536	2.216435566
3	Bradi3g61028	3.160946836	1.032802336	0.512488589	1.269722681	1.586272272	0.693567444	0.197448684	0	0	0	0	0
3	Bradi3g61060	173.6134675	221.995336	169.9913551	213.7080458	328.1931656	201.3282361	121.0050798	83.96124618	69.50773749	53.09937374	65.44702058	73.60291994
3	Bradi4g00900	13.70952201	16.16410157	14.3697015	12.21386823	12.75592168	6.428337426	3.116581788	2.661753988	5.003820289	6.377623218	5.69483681	2.276249765
3	Bradi4g00925	95.31044747	42.08661578	28.43874338	13.42089222	31.01674776	35.4429744	20.25067983	16.8487876	15.12195042	0	6.917984259	27.18417008
3	Bradi4g01185	6.450166535	2.81614568	2.999472832	2.842592343	4.580300521	6.283482758	2.846832725	0.704141314	0.830848702	0.689432537	1.736162117	2.684310399
3	Bradi4g01850	16.04350906	36.2150072	28.01577152	29.99103322	34.7957763	23.97772741	10.15006847	15.86213991	15.67354849	11.91313055	11.29053019	9.567192201
3	Bradi4g02214	2.312322596	3.201736202	2.870562434	6.667125204	4.792889723	5.415770373	1.918472908	0.415902084	1.479925104	1.266202412	2.448365256	3.225306114
3	Bradi4g02523	11.9388773	6.865069467	6.248198696	6.393508851	9.926257218	4.794031092	2.019839561	0	0.981367467	6.950134809	2.719448578	0.967721937
3	Bradi4g02525	1.870747135	4.335449419	1.89692291	2.109765974	2.011757246	3.159412002	0	0	0	0	0	0.174592575
3	Bradi4g02767	3.310168659	7.446755207	4.708315242	6.859741147	6.739094444	4.213756459	2.643196793	1.136027662	1.409787005	3.282384571	3.765964439	3.575084135
3	Bradi4g03560	215.325027	126.8176146	101.3824312	114.4116474	181.6624148	215.6886011	105.7275311	48.68201586	31.95668121	35.51140796	55.88246768	93.53000717
3	Bradi4g03710	6.333258358	15.77371411	8.92101317	8.499957345	4.005941122	5.832194623	1.213003919	1.644531073	2.371469312	1.609583787	0.95326961	0.900485309
3	Bradi4g05300	78.75145089	69.38462506	104.8893061	107.9642842	135.4638831	87.51575856	19.29065996	17.26468162	10.64301961	21.17040357	36.69759579	33.44127547
3	Bradi4g05375	3.213127884	1.705358485	1.996732451	1.764983773	1.26581541	3.836196058	0.214494699	0	0	0	0	0.347327483
3	Bradi4g05462	2.341108697	4.251933201	1.551845498	2.282224435	3.303190577	2.439829977	0.50545378	0.16956833	0.240048645	0.481308329	0	0.537456599
3	Bradi4g05720	18.9838512	31.7225989	31.73684058	38.86200949	32.62314481	34.9583697	16.68159267	17.97842607	13.10910722	16.49444646	15.47243622	17.70744027
3	Bradi4g05736	5.45551523	6.179042213	4.915172608	6.235751712	7.865649687	6.400057844	1.004200876	1.532041336	1.057260897	2.900900448	1.56036702	2.280432806
3	Bradi4g05770	4.39132802	5.512913951	4.61694216	3.199516186	4.010581564	4.372174792	1.508365433	1.677767117	2.543520072	1.162534171	1.304145195	1.644373357
3	Bradi4g05890	33.18937604	51.63101916	59.48474634	55.5400107	58.8332658	34.18866466	14.6282878	20.5315219	13.06200648	25.56715038	23.51175307	27.39496902
3	Bradi4g05917	7.220668957	8.060067608	8.570867318	8.269872397	8.280542057	7.430896339	2.566166992	2.348777207	2.951699759	2.939454955	3.243933696	3.032293335
3	Bradi4g06017	97.14244153	148.3133227	137.5832088	171.0489526	131.2529751	103.148211	38.64450377	71.47249218	44.97367106	67.86653263	65.30777231	47.71252835
3	Bradi4g06030	24.94323967	29.61707715	26.2669298	28.85669068	29.13209172	20.06335921	3.477104416	9.106901852	9.375996901	6.375747681	8.428661018	7.052887854
3	Bradi4g06117	0.647833698	1.710750896	3.207282172	4.22776671	1.286054103	0.697796213	0.305157565	0.394725193	0.259055669	0.604593051	0.618317415	0.28742106
3	Bradi4g06402	21.71653407	33.426998	29.26843788	30.12575323	23.56138351	11.98907769	5.54256919	8.875846035	8.247583106	11.89579407	10.06511202	11.54460153
3	Bradi4g07335	6.928598188	3.795794716	3.971569502	5.770630856	6.117945317	9.162897271	0	1.16022176	1.193131621	0.566134768	0	0
3	Bradi4g08191	23.63937906	14.65508642	20.87514653	21.47925419	32.42194731	26.34494898	19.67231767	8.242297046	9.591429076	8.773303061	13.79851841	15.27032457
3	Bradi4g08195	26.61932288	11.06675068	18.65540598	16.50919703	24.20937014	29.95100718	14.99461789	5.68683067	8.192739121	7.820677304	11.93090526	11.36487897
3	Bradi4g08210	0.352559851	2.067973363	1.695531188	3.055483648	1.999762458	0.904037985	0.03286514	0	0.225504808	0	0	0.053563352
3	Bradi4g08690	36.52107604	119.7591792	109.2245625	178.3625655	126.7867591	46.90509386	27.04439146	31.6092357	21.45247893	56.79695316	74.29396069	47.42860853
3	Bradi4g08821	6.080373293	3.277461543	4.100660447	5.746886453	5.788591203	4.727397944	0.376626846	0.269186155	0.698346211	0.754955627	1.015665858	1.880194789
3	Bradi4g09437	16.76599028	14.69122881	12.09881698	11.71173305	14.94806983	15.32801072	6.00592311	4.067633816	3.752909303	3.054629204	4.193677019	5.498113927
3	Bradi4g09457	2.9486951	3.77220705	3.886958717	3.191837145	3.097922217	1.729647044	0.275037091	0.280979226	0.332021735	0.277961032	0.281895933	0.429708697
3	Bradi4g09597	18.74607468	20.24982939	14.30033871	14.19260215	16.38736071	17.30601768	8.157052243	4.492542368	3.9874992	3.38022234	4.973717774	4.811074072
3	Bradi4g09646	4.642732182	6.033414014	3.999997413	5.216123269	9.611410768	4.689439437	1.724833989	1.095763831	0.689653896	0.785285499	1.987460163	1.843090882
3	Bradi4g09656	1.753489532	3.190918297	1.004348889	2.629280037	3.071151725	0.540981158	0	0	0	0	0	0
3	Bradi4g09794	3.922380805	4.848902955	4.627315393	4.257556673	5.043373075	3.688131542	1.9331193	1.388511939	1.362351206	1.498563443	2.366202098	1.448508205
3	Bradi4g09866	2.118207767	1.786062708	3.219493699	3.520991825	2.547971207	1.384563718	0	0	0	0	0	0
3	Bradi4g10030	3.535848362	4.126849098	3.219493699	3.083404372	3.013925191	2.564470835	1.031802511	0.561939101	0.882303615	1.587633487	1.06497377	0.741967801
3	Bradi4g10090	1.536518872	3.841183605	3.432949229	2.934942914	3.954745487	1.606020169	0.54821954	0.327072669	0.531911309	1.593666191	0.817245422	1.472335072
3	Bradi4g10180	2.421110763	3.01602882	2.964348278	3.229390349	4.18376889	2.38993742	1.090088337	0.331136465	0.696236457	0.63580524	1.339935674	1.150290287
3	Bradi4g10260	2.879358867	1.646870667	0.841395576	1.367746649	2.847539379	3.449318868	0	0	0	0	0	0
3	Bradi4g10270	10.12575228	5.771700091	4.254748914	4.962866478	9.523275875	10.62843146	2.0309606	0.904281644	1.946664892	2.180531345	1.888667356	3.217302342
3	Bradi4g10290	6.051753586	10.61071144	6.599312936	7.982413562	5.43449365	5.661891623	1.75135077	1.082330728	1.16469002	2.033733919	1.69937987	1.341605146
3	Bradi4g10332	19.63777824	9.452153436	14.22859599	16.7517941	26.05633306	20.64047338	10.93182813	3.049088555	2.048737869	4.078394876	9.935714651	15.110315
3	Bradi4g10335	11.59595663	5.786438247	6.058115767	6.667394644	16.34544596	9.66424257	6.345412839	2.4864141	0.543724969	2.13879658	2.681764723	7.448646393
3	Bradi4g10367	5.36095372	7.743817546	8.279924395	7.152184622	8.650269691	4.661456148	2.547314021	1.837077588	4.452494754	4.638560545	3.819626781	3.258753977
3	Bradi4g10480	3.868502542	4.701140949	1.828380789	1.813802939	0.977855044	2.192243719	0	0	0	0	0	0
3	Bradi4g10577	6.125665644	4.703241674	6.320959047	6.165916223	6.629432591	5.717463141	1.028209036	1.319767673	0.856029482	1.27436018	1.77459731	1.098010503
3	Bradi4g10715	9.498448232	14.55995832	10.75453134	12.95211708	11.49253203	11.62396162	1.055413857	0.770431176	2.397536638	2.884607744	2.329069226	1.114538457
3	Bradi4g11400	40.94764623	30.04003411	12.33040925	20.43938406	11.26474832	26.58346536	41.44588159	17.62832684	2.326099982	2.498263536	1.065461306	7.616280956
3	Bradi4g11461	2.509815216	3.240078566	1.512872015	2.24229679	7.463757256	1.655672398	1.938790519	0.629012696	0.588489909	0.500306699	1.572244864	2.048422224
3	Bradi4g11621	1.13211908	4.558688648	3.267995129	3.261100073	2.362923113	1.833662572	0.331468275	0.320783461	0.233009184	0.704017687	0.469483722	0.274321882
3	Bradi4g11638	4.758775111	0.555203375	3.677770657	1.104739497	2.691657384	1.156736954	0	0	0	0	0	0
3	Bradi4g12690	0	1.843956699	1.497837392	0.732311064	2.366407632	3.658864315	0	0	0	0	0	0
3	Bradi4g12750	12.65458629	57.84221735	53.5280158	83.20729203	51.24857226	18.39802435	7.340686228	12.26434217	9.941831002	14.03953228	20.51624563	11.8824233
3	Bradi4g12755	2.042232428	2.394842837	2.683023574	3.173565743	3.150726091	1.966105829	0	0	0	0	0	0
3	Bradi4g12806	3.531904833	3.368288944	2.348273438	2.935667034	2.964287539	0.987574685	0	0	0	0	0	0
3	Bradi4g13240	5.827072244	4.749986936	4.080258661	4.377558528	6.38734224	7.015163441	4.031538454	2.201964522	1.296655454	1.221644557	1.463385776	2.173435876
3	Bradi4g13250	5.587282359	3.020544551	2.854510185	2.793099577	4.600671559	6.046200935	2.505656959	1.030351232	1.474254739	0	0.797657164	2.808138307
3	Bradi4g13777	3.503667831	3.250499484	2.938891182	1.785966415	1.286204876	5.385548422	1.543326029	1.194943025	0.701719252	0.897905757	0.71144846	0.552061013
3	Bradi4g14132	4.127993434	3.711484524	2.748332267	2.941140035	4.810195053	2.505327332	0	0	0	0	0	0
3	Bradi4g14260	25.26521138	42.40470191	41.68463968	43.72742287	42.31362737	39.02779823	5.760323563	3.481898933	13.49719936	26.0923006	23.01503412	16.09767746
3	Bradi4g14820	1.420089909	1.877303638	1.29346829	2.503232622	4.31400281	0.851511707	0.38151806	0.124582272	0.174453892	0.769144469	0.342993198	0.409766788
3	Bradi4g15018	3.02673372	1.679587388	2.42992982	2.519348504	2.050053457	3.231839337	1.956945232	0.567054323	0.367932442	1.712984561	0.19189046	1.217419868
3	Bradi4g16620	1.852227522	0.869528048	2.39104661	3.440614495	1.315208476	2.103767146	0.452232881	0.261473006	0.243880189	0.414201634	0.274205555	0.278719016
3	Bradi4g20552	0	9.676831745	9.575002834	6.653063802	6.470719423	1.487064857	0	0.79531225	1.206452248	1.807038638	2.970178945	0
3	Bradi4g21098	1.011099317	3.308161899	2.042640572	2.814469539	2.020217258	1.708791264	0.462330376	0.488279577	0	0	0	0
3	Bradi4g21190	4.063033355	2.999239563	2.104141369	1.158270496	2.57266439	2.812254621	0.938762161	0.31053044	0.468516086	0.195088413	0.463137407	0.413599047
3	Bradi4g21250	5.167803975	7.079211069	5.298637547	8.149921063	6.04828843	4.516025354	1.229545826	0.640525171	1.121129051	1.795850655	1.503635873	1.367568
3	Bradi4g21523	3.1781353	6.009363196	4.45208654	4.762049454	4.334608383	3.685464899	0.226118144	0.28000198	0.311060464	0.581688673	0.395438371	0.362758625
3	Bradi4g21628	2.68284797	4.682846448	4.486357601	10.33603961	10.20247241	4.159798095	0.63319075	1.688345887	2.36387035	0.747853052	1.245542377	1.767170326
3	Bradi4g21750	133.9953065	259.6975571	258.0062671	249.087206	183.7648533	162.1899862	83.60756298	35.96281883	101.6152757	216.2248941	103.9516715	108.3101419
3	Bradi4g21790	9.000182456	18.21212631	9.956432518	9.874707751	8.356330358	7.230404309	5.39051921	5.159778933	4.477263523	3.415971696	4.085333851	9.163199328
3	Bradi4g23600	0.768222829	2.485455203	1.995928197	3.592494473	2.797616935	1.663590023	0.211332101	0.328725602	0.374529431	0.971552367	0.839797297	0.357534763
3	Bradi4g23742	50.19730268	74.33671165	61.91145915	77.1199681	61.79108688	54.70140256	37.93228041	28.33400981	29.48958361	32.16854957	34.36944487	48.33076211
3	Bradi4g23765	3.237504553	2.002420824	1.645733105	0.917945143	2.010333284	2.318152055	0	0	0	0	0	0
3	Bradi4g23930	3.161296263	3.133057388	1.649902094	2.061115208	4.756084484	4.139452598	1.813308412	0.548346349	0.881918857	0	0.863305878	0
3	Bradi4g24425	3.82088068	4.241413036	3.747264753	3.178769303	4.103139116	5.802466495	0.277564445	0.37572856	0.398639302	0.60878936	1.004400773	0.252635941
3	Bradi4g24635	13.62362961	95.54063401	80.75151524	151.6506175	87.39325971	23.09213864	10.09279427	15.97902242	12.45165272	27.54396584	43.37667076	17.84281271
3	Bradi4g24822	3.016966413	2.423409386	2.084297637	1.787498856	2.545475085	0	0	0	0	0	0	0
3	Bradi4g25309	3.287738795	3.388584923	2.27597266	2.465174217	3.732054529	1.103142373	0	0	0	0	0	0.462687203
3	Bradi4g25540	6.81069165	21.08135251	25.55672443	27.07670246	11.33745416	7.716111888	6.842402367	7.485963371	7.65619469	10.72573655	5.072761028	5.004580911
3	Bradi4g26761	2.874084188	4.57582527	5.283110524	8.151621903	6.735961727	1.673022037	1.133911703	1.074283768	2.265196065	3.029806887	3.53528649	1.035115016
3	Bradi4g26770	18.63359257	21.26313965	23.88469715	28.32825142	27.6995856	23.18398967	15.81943113	8.234137203	7.953259597	14.88130568	17.26695238	16.29716243
3	Bradi4g26930	5.005120906	6.51320633	5.396575966	7.702650609	7.160185237	5.317795943	2.124101432	2.023286516	1.589114492	2.115230057	3.540896492	2.253440661
3	Bradi4g26955	6.239229308	13.58323707	9.682986219	10.30166916	6.935869287	2.597902634	1.480891528	1.603317411	2.087037279	1.570345933	3.090092742	2.734819801
3	Bradi4g27070	2.839025047	9.131453807	8.408834793	8.692034408	5.698982091	4.384536821	1.383494728	0.703336618	2.653496611	4.39128329	2.890036056	2.3747818
3	Bradi4g27423	4.468368279	6.586814404	5.175143552	5.017849085	7.294154965	4.106876759	2.05471841	0.748707608	0.645488537	1.764031771	1.169730544	2.291368001
3	Bradi4g27425	2.031649792	6.765657213	3.998290425	6.177653705	6.669102506	4.30089971	1.513578527	2.394478784	1.362517934	2.098236065	1.502750962	1.822620329
3	Bradi4g27500	3.792460645	8.111097026	5.387417321	9.763883697	4.970784501	7.66269673	3.206486788	2.474480732	1.144876609	2.328731346	0.764347776	2.304575872
3	Bradi4g28170	4.966667334	9.720070286	5.82017153	8.433304617	8.339360078	3.796525632	3.032620498	2.864540623	1.982767978	1.724515033	1.620539303	1.942841599
3	Bradi4g28270	33.46925015	53.29820069	50.47841661	54.21823894	50.80664136	30.50079649	13.71888314	16.13681703	24.93629841	39.88630069	34.09195012	8.200721015
3	Bradi4g28633	8.936553525	12.13401814	8.378207495	10.99074521	11.61020158	7.960159083	4.34892235	2.64206393	2.302453423	4.955265268	3.445526455	3.755037261
3	Bradi4g28640	69.48781738	91.73782585	70.31492678	67.1714001	104.4288751	60.49065107	25.9459121	34.92284188	25.11120279	20.472704	54.26257954	40.5998757
3	Bradi4g28650	6.082070508	7.060205299	3.80375948	4.56084511	10.36366495	6.502558983	1.50759224	0.958731669	2.855478304	1.06793211	2.104418691	2.519623727
3	Bradi4g28711	36.34553074	19.42409567	23.63669154	16.74233002	27.41144263	23.00423819	7.848575397	6.195353433	10.00852231	4.439101316	10.99338373	18.99413723
3	Bradi4g28716	1.058503203	3.182201116	2.814445214	2.854599264	2.357361283	0.456797551	0.374310673	0	0	0	0.170173407	0.561479443
3	Bradi4g28741	3.946724195	4.129594927	3.558051731	3.716251648	4.363858245	5.369449801	0.487474483	0.477476653	0.337227185	0.199056396	0.273045153	0.681473446
3	Bradi4g28745	22.06729188	8.980764019	14.96916604	0	5.352004349	0	0	0	0	0	0	0
3	Bradi4g28751	4.129108272	3.627505154	2.847353967	2.412313451	2.629187318	3.223082213	0.108211116	0.038362232	0	0	0.050214529	0
3	Bradi4g30297	9.687504694	8.920934714	13.05372888	12.61194904	10.48522107	15.05314899	1.862969897	1.416336039	1.990735666	3.662792299	3.673850206	2.555031362
3	Bradi4g31070	28.38376112	61.37705903	71.75585419	71.49237622	60.16642961	42.04834728	23.43456689	25.97733078	17.84249103	32.5216397	30.96086763	21.27867074
3	Bradi4g31701	4.140972139	9.708226829	9.857673432	10.04736829	5.31459602	3.871405619	3.118012366	2.716002436	1.497681665	3.82668157	2.31031913	2.990215891
3	Bradi4g32610	10.61626411	5.653348232	10.69321109	9.856049028	10.35466885	10.41319059	2.035695132	2.655029373	3.957520173	4.02281376	4.905429354	4.742564417
3	Bradi4g33144	6.958166339	9.125581703	5.405537652	5.834151343	9.716247901	8.640152986	1.773933462	2.107803793	1.555656615	1.812665248	2.346316644	1.401636731
3	Bradi4g33727	24.2720077	19.63565685	99.83284748	78.7928539	77.50208222	72.51194246	8.828963965	0	1.840616087	71.84413781	37.42222108	30.91317038
3	Bradi4g35291	3.38319883	1.446264679	0.718643464	0.769146885	1.483815669	0.677809561	0.311588353	0.060797449	0.172993416	0	0.173093613	0.402164851
3	Bradi4g35820	0.954270894	4.269516433	4.224843802	3.687404725	1.998137465	1.386894561	0.163575498	0.765630414	1.475835451	2.872457529	1.01743735	0.548370384
3	Bradi4g36093	5.492637653	6.7123782	3.118157718	3.050751608	4.511548269	1.50761282	0.58289913	1.228180682	2.95928269	0.754546271	0.343240306	0.904699641
3	Bradi4g38230	0.579542417	3.494878291	1.749941421	2.424791892	1.077961272	0.674517409	0.038916484	0.854521109	0.683489759	0.619841978	0.262065577	0.122762715
3	Bradi4g39310	4.21950994	4.66301362	2.79218872	2.037236086	2.941185844	5.98939486	1.84694402	0.923081537	1.162025574	0.754024383	1.854122431	1.805031792
3	Bradi4g39500	4.392176628	5.529818997	7.830116722	8.284287439	12.0975485	8.774933671	3.881719494	0.719361197	1.868591169	4.938972564	4.419679966	6.787561157
3	Bradi4g40500	1.078934679	17.67536631	10.44248085	13.74960906	4.283965581	0.756383342	0.669960005	2.186741414	2.197190165	4.820145096	1.272831031	1.184907425
3	Bradi4g40580	32.56589904	31.92324294	30.86036805	19.98975601	14.66870517	21.15108608	9.640748725	17.14147765	3.407348911	2.596867828	1.607778217	2.036927094
3	Bradi4g40583	1.226153122	3.949494992	3.396807047	3.439065215	1.754254597	1.692297584	0.714847789	0.814521748	0.958350948	1.325415545	0.780246122	0.482299739
3	Bradi4g40905	1.06863824	3.40869895	2.496814194	3.821333261	2.511216226	1.54488656	0	0.407632582	0.672660437	0.900115628	0.206708546	0.240368431
3	Bradi4g42020	2.407150336	2.304842492	2.231213473	3.784268416	3.047832247	2.315929853	0.357414527	0.091179322	0.062515891	0.367203951	0.553859157	0.575551919
3	Bradi4g42132	23.54569943	32.76617945	25.97920389	30.30459405	31.03752086	22.6177396	14.25722318	11.60483004	11.01891172	15.17935289	15.73054641	16.4335724
3	Bradi4g42385	13.79899188	13.65793686	9.438772084	11.91708004	12.11180488	12.49656285	8.66490735	3.071326549	4.13558277	4.406059256	4.24790704	4.903792668
3	Bradi4g42510	3.266224097	1.915000897	4.474589234	2.464820577	4.395687991	3.616642471	0	0	0	0	0	0
3	Bradi4g42692	2.142168453	15.32293496	15.5379048	20.24926044	12.95113854	4.508683856	1.969122173	2.224734679	2.56428095	8.368790612	8.53267981	4.016510289
3	Bradi4g42895	11.8864633	3.570537467	1.648490546	1.811394818	7.006715602	6.568681847	1.5408685	1.249699448	0	0	1.738783457	3.241132503
3	Bradi4g43318	10.97713866	2.450768432	2.122327354	3.597159154	4.099989647	4.010350875	0	0	0	0	0	0
3	Bradi4g43660	6.107928081	16.72127334	18.63275557	26.80187363	21.99770533	15.15084358	6.229859623	4.517279918	5.484831377	11.36374514	15.40728673	9.968928867
3	Bradi4g44300	63.40779351	87.19116261	89.57056872	98.63492309	97.05593312	74.31176172	52.44242633	33.95801291	39.44710952	35.62426633	53.35930239	51.19367521
3	Bradi4g44590	0.7926594	3.923955471	3.81455946	9.324965884	3.244657348	0.800037271	0.336185775	1.597194303	0.507694026	1.397007219	1.696658351	0.619256468
3	Bradi4g44990	2.726376548	4.692837296	2.782045274	5.324370802	7.210425979	6.245985152	2.245938971	1.190353516	0.645302571	0.999995285	2.290851086	2.129448066
3	Bradi4g45270	3.472402465	8.421690017	8.717783154	9.114768979	7.716971266	4.549457153	1.986101769	2.427553566	1.782726105	2.124803447	2.390912822	1.821302835
3	Bradi5g00720	9.288143301	4.944676158	3.551355087	5.574680592	6.804177899	9.064955762	1.957558336	0.54203779	0.597395444	1.106078891	2.585309417	3.527687311
3	Bradi5g00865	1.133060868	2.684792485	4.662177334	0.969527753	0.989002156	0.361889759	0	0	0	0	0	0
3	Bradi5g01150	8.168197581	6.659992409	8.461341078	12.11835174	17.89401338	13.28904958	4.196838309	1.378021863	4.525149809	6.427871287	6.328499918	10.71085879
3	Bradi5g01240	1.760644459	4.330404371	2.959686888	2.873392706	1.8206615	1.204934053	0.470033356	0.306366662	0.685014361	1.058882239	1.367543229	0.870476104
3	Bradi5g01370	2.676075748	3.949875438	3.347763977	2.835654262	2.623709251	3.567391884	0	0	0	0	0	0
3	Bradi5g01934	1.391703153	2.165317973	3.417307313	2.783113456	3.915310107	2.931677419	0	0	0	0	0	0
3	Bradi5g02834	3.270200905	5.801771885	5.260099017	5.64135016	4.824568697	3.658222345	2.8296147	1.306139443	0.953584764	1.685014603	1.96625569	2.976250461
3	Bradi5g03752	4.277564684	3.275079619	2.674406569	2.065392569	3.841079787	4.290496511	2.053355955	0.755730556	0.734187982	0.30381571	1.12918659	1.100200836
3	Bradi5g05214	15.69789282	17.62656995	17.87544391	28.28463581	24.87578451	14.86413011	13.10644258	4.33848903	5.911399269	11.00424557	8.833098768	13.35421161
3	Bradi5g08062	2.95367027	3.803866792	3.442354074	2.365599285	3.316609328	3.030376122	0	0.497860137	0.591364369	0	0	0
3	Bradi5g08077	48.08510172	40.60701078	16.37380354	9.025314888	14.19630147	32.85929387	0	7.329652369	6.687327035	0.164075194	0	0
3	Bradi5g08650	3.884027069	10.78075437	3.927663809	2.596896713	3.558548906	2.999001918	2.508943881	1.24503092	2.524586794	1.017385586	1.519033325	0.965837921
3	Bradi5g10892	2.674295336	3.992138051	1.732461211	2.249285391	5.124806969	3.209551471	0	0	0	0	0	0
3	Bradi5g12452	18.02742052	29.33075001	33.1935248	36.28649957	20.74830402	22.63535261	10.59496113	4.416717099	4.611479789	23.63958814	15.04340462	13.90726239
3	Bradi5g12600	7.949373295	13.11724006	12.2783133	13.63758936	11.83171986	8.424286609	5.388083822	4.77545996	6.013552404	7.451147688	3.564872573	4.663004286
3	Bradi5g13150	3.305343243	8.729239439	8.314408829	8.835258625	3.453845793	2.983956785	1.571445397	2.054539041	1.60376574	2.600830918	1.559528859	2.021347735
3	Bradi5g13160	2.320958426	6.538563898	3.606471094	6.230295551	3.2466844	2.142581613	1.137026615	2.19885217	2.153119392	2.515926197	1.205187094	0.973326224
3	Bradi5g13290	6.166066021	6.304920291	7.210824867	7.670149405	11.03761795	8.061244597	3.465097781	0.686002594	0.676081573	3.394769979	4.37488343	5.995187707
3	Bradi5g13640	12.98519383	14.86158601	14.13005028	18.72187226	16.32778882	10.41803005	9.159410398	5.413911305	7.381782385	5.329883297	8.256554164	13.89430155
3	Bradi5g13770	8.284989282	18.22552464	13.07161942	18.48560703	14.71341759	9.628901323	4.716785204	6.687572635	5.393146855	10.01880607	7.710931359	4.810118889
3	Bradi5g14490	8.021205433	9.168737538	13.68329549	13.39906758	14.33821189	4.799265613	2.675265578	4.572657199	3.101081886	5.799109909	6.880868084	3.975618588
3	Bradi5g14701	3.693872409	17.16523754	17.70802781	26.40966998	15.35899186	5.740738653	0.7455439	1.966844908	2.149736731	7.061345969	10.45858022	1.039495682
3	Bradi5g14780	4.7758471	2.16353153	2.503313878	1.810350738	3.008597897	1.771292761	1.205609195	0.497968182	0.288204261	0.287707298	0.299228502	0.412449534
3	Bradi5g15355	4.719622686	4.744693771	3.099725533	2.999692722	2.343071402	4.601061628	2.747663031	0.595050974	0.517309759	2.094158812	0	1.396585791
3	Bradi5g15396	14.49064035	24.51016549	19.54697879	25.58114188	18.35102153	12.77693894	7.173155353	7.476690821	5.909571671	8.938285037	10.79922089	11.79956944
3	Bradi5g15402	7.126922776	5.327851673	5.090696901	5.829756103	4.796340737	3.658140041	1.385775137	1.843882833	1.758951293	3.025566543	1.112615378	0.979172601
3	Bradi5g15790	27.77559234	32.54734016	62.04161696	118.3370519	46.8034644	47.79282253	18.25519415	19.71989158	16.87145912	48.97335654	26.71629987	16.16129593
3	Bradi5g16970	0.083242915	2.320589658	1.481394505	3.115282496	3.323846407	0.810409195	0.19333407	0.687963536	0.21201104	0.864527731	0.47694035	0.062112566
3	Bradi5g18920	0.528216633	0.547073404	14.44871534	2.420952372	1.781979981	3.234193225	0	0	0.103852	0.475373479	0.839580243	0.399500221
3	Bradi5g19220	5.564652823	6.10632736	7.901564005	7.552555671	8.445771946	3.420496081	4.84024066	2.22797604	0.984958537	2.14078628	5.040420033	3.735538359
3	Bradi5g20300	20.02065002	40.93039007	71.87403026	41.40552339	38.52387724	27.48567949	1.889759169	0.066056033	12.73238147	20.63660958	12.52372889	7.410521429
3	Bradi5g20448	3.729913273	7.4660918	5.346531683	9.140887822	7.054946044	3.031462532	0.493574876	1.604262405	1.098147802	0.805676658	2.003856062	1.806678659
3	Bradi5g20461	6.051021454	3.939404896	2.818679856	3.539515827	4.789958036	2.262596998	1.88408795	1.115621601	0.928912185	0	1.87365726	1.587518577
3	Bradi5g21492	5.717385552	3.319608368	1.590436551	1.919844431	2.949545341	3.806714841	2.282895564	1.004604183	0.857324833	0.868714255	0.293114268	2.718202916
3	Bradi5g21658	19.22345805	18.79437445	16.29877815	14.4644503	16.96341211	20.46549552	11.1424807	7.866573324	9.12406085	10.69070479	10.37269375	8.99192519
3	Bradi5g21740	31.72777424	32.91041819	22.51221339	16.15936283	22.88072951	29.99117143	15.41435622	12.14929805	7.435247656	10.48287904	16.29461878	10.4820596
3	Bradi5g21770	3.009428781	26.19620392	17.81520694	30.85122052	2.058530221	1.950303502	0.286905777	3.078196299	0.949249829	13.75849537	0	0
3	Bradi5g22146	1.54678536	3.147514344	2.495205687	2.927432273	1.845388187	1.694470404	0.115464316	0.393351243	1.197825663	0.927736573	0.498794314	0.462512635
3	Bradi5g22162	5.276309272	5.848202865	4.96295185	4.530280506	4.153513878	3.846154816	0.16833847	0.469558702	0.589034982	0.597847643	0.33230915	0.230159504
3	Bradi5g22175	4.124515807	3.783471566	2.193988011	1.838726142	1.70304221	3.488182717	0	0	0	0	0	0
3	Bradi5g22690	30.2779864	30.59184655	22.41028652	26.04491554	31.1765666	24.67434667	4.693538316	6.028673301	8.574194188	6.613353691	5.259226816	7.484729243
3	Bradi5g23386	2.89290331	5.161877871	1.473028624	1.770743053	1.60758145	1.187388531	0	0	0	0	0.113500363	0
3	Bradi5g23480	5.606783695	6.714048855	9.825076532	2.225136828	2.237111851	6.256668184	0.054522384	2.027447069	1.546576337	0.572829617	0.608695259	0.921300058
3	Bradi5g24660	52.01814836	42.73883294	32.12173348	47.87679937	51.16330205	44.21803976	33.92802512	8.112561979	7.737346474	31.51553669	39.80597113	39.14091648
3	Bradi5g24860	10.72273941	3.968120316	2.218804986	4.468292459	4.283463006	5.122949953	2.763126895	0.621196339	1.734022209	0.477787213	1.43348747	2.907641994
3	Bradi5g24876	8.926170561	7.540609637	11.51420652	9.229280993	12.36766578	9.664654089	4.513711284	1.905001032	5.123992903	5.435565701	6.275338469	5.768628253
3	Bradi5g24917	4.635993239	3.616769954	2.939646196	2.645227519	4.062715338	4.990852372	0.498178271	0.255524061	0.198382606	0.119202576	0.156590356	0.264653128
3	Bradi5g25512	4.3944895	6.780064546	8.782304006	8.418839055	7.031475794	4.111996054	2.456625609	1.04797714	2.265228129	4.519635223	4.899418638	2.35488765
3	Bradi5g25767	4.653913835	7.46000466	8.726515052	7.771307297	3.925093566	6.094282808	3.165323616	1.845156801	1.927907961	3.403152812	3.824335176	2.27470171
3	Bradi5g26160	4.375637099	16.80298657	8.720671902	9.135296941	10.05979138	6.029015904	4.380565368	2.972344094	3.195587964	7.324116786	2.443139272	3.500991602
3	Bradi5g26983	27.24962202	25.45565707	25.7705903	22.20185868	29.86685629	28.11085907	12.92801206	8.732968135	11.36227579	11.75245415	14.78317398	13.49411294
3	Bradi5g27300	4.890875028	6.894876601	8.311536494	9.980244043	8.251074412	2.055273754	1.756323731	0.288081193	0.828652378	2.46117684	1.205864969	1.895214213
3	Bradi5g27606	10.17763382	2.40839003	3.496271907	5.434437055	12.26988145	9.125136292	0.52545462	0	0	0	0.3649056	0.428901732
4	Bradi1g02570	9.036373074	35.55584276	30.0034274	19.53760196	14.72767396	6.136290662	1.872268652	13.40139868	70.47572341	28.45303023	17.02869425	7.705145884
4	Bradi1g02730	5.74650444	12.591513	12.64543055	5.648591361	3.749309603	2.855925012	0.713292887	2.296205881	43.75382925	17.65956235	5.371293289	5.186987868
4	Bradi1g02810	75.36484099	35.39588993	42.63283852	40.56386009	70.21223265	62.35483188	35.48667366	8.196337451	17.8524306	44.26608613	60.02284968	43.70833662
4	Bradi1g05330	32.09933126	160.5552552	167.8165871	94.04905374	32.06612425	14.31221736	12.7250233	65.52435299	110.4536381	189.6216321	76.94602245	85.38032255
4	Bradi1g05776	26.37688734	49.64360115	4.89E-15	1.09E-08	0.004099705	1.42E-06	1.15E-07	1.19E-15	2.75E-21	4.76E-11	4.84E-07	2.74E-38
4	Bradi1g07550	243.1061103	187.399541	247.7544929	82.40756034	199.7400355	169.1902526	73.36598863	31.55876078	876.2821587	365.1082427	313.3419992	265.9870897
4	Bradi1g08150	3.857320889	3.259663276	1.875109577	2.290105556	0.699199016	0.83719414	0.124789469	0.742942501	10.82765515	1.381260867	0.181807483	0.24074227
4	Bradi1g08157	22.11055423	17.18955302	46.30187728	30.80423691	48.98346699	27.10165001	7.008366419	3.424199483	10.59740981	26.25800017	30.35178167	24.32883258
4	Bradi1g08680	90.0191295	126.3805977	129.6009075	112.6633184	152.2056596	111.255628	36.56931447	23.11041961	100.3566375	135.1640438	120.295645	95.14739497
4	Bradi1g09000	12.43052061	95.51201784	64.6290164	33.26910801	22.84454411	13.70825569	0.873454583	26.42773481	130.4387478	35.90788006	11.42635569	5.280431085
4	Bradi1g10580	18.97486595	40.81162469	38.11408098	48.8967983	72.15552244	4.180439885	3.29346251	7.547565355	73.29519482	117.4594686	177.1408291	51.83694134
4	Bradi1g11430	4.72764286	5.713773018	3.809832417	5.9744454	5.18094459	4.097757499	1.188687503	2.269355802	4.304074522	6.478363991	4.426558897	3.018574935
4	Bradi1g12550	506.1561631	451.5251614	871.8291967	806.4188612	1075.488603	820.5539599	191.4147114	160.4680073	818.893964	1492.529108	1157.690744	458.3411217
4	Bradi1g12580	3.075736649	2.591748571	0.966184583	1.179219458	1.35953056	0	0.553657439	0.343247221	1.547382724	1.966736494	0.529287013	0.942850956
4	Bradi1g12760	4.130572536	17.15845568	8.194410876	8.54530747	11.78885022	4.367713926	1.594247785	2.574801659	9.983817671	4.350983719	3.278628888	4.134508289
4	Bradi1g12787	1433.381434	2690.151815	3700.421071	2641.101718	2244.566713	1655.886388	598.3544786	376.3478052	5221.945768	6097.662701	3644.898587	2456.433452
4	Bradi1g14170	430.6849966	205.5947954	113.4201413	38.43376823	365.2915728	340.2932453	39.65476416	78.41835774	323.2861353	37.51366548	331.0819615	337.5434484
4	Bradi1g15190	4.454907033	36.91916355	35.70328912	28.91259949	15.94789242	2.888599616	1.25792917	5.84091626	49.09939442	30.10611178	9.825618358	2.403173782
4	Bradi1g15400	201.835494	895.0477191	1026.140885	536.4281607	307.085018	215.1289354	58.81020046	320.6447759	1422.665161	1211.743356	332.663114	185.0534719
4	Bradi1g16010	2.404438119	3.539440123	0.545190535	0.686250291	1.690142787	0	1.615863134	0.185484863	2.620295239	0.882343697	0	0
4	Bradi1g18920	1.347457418	39.07794777	24.15715865	7.723818491	4.749534258	2.459418278	0.048384865	0.297182806	113.1876612	13.15118034	4.531362421	1.203502197
4	Bradi1g20313	8.719942275	8.36922152	2.937331915	3.9842266	5.394220644	6.841420142	3.7728934	3.476657926	2.769693397	4.076405177	1.866995383	4.870707116
4	Bradi1g20520	4.552463628	7.091732712	6.138245709	3.782348656	3.822869822	3.641712205	2.338347483	1.769057387	4.201793135	3.92714509	5.245001453	1.279994215
4	Bradi1g21580	9.693561423	16.42090277	22.40306465	19.45289675	13.32111746	9.094716812	3.92940542	6.195917849	28.15447485	36.81139938	29.20857675	16.33145019
4	Bradi1g21900	78.47257514	47.0492887	61.17614137	44.58862058	66.83258367	49.72021265	21.9985393	19.31689849	61.44402041	52.75003468	77.34640297	70.67446155
4	Bradi1g21956	4.714348008	4.999708532	2.205772791	4.14705258	1.489781233	2.782575875	1.337115056	0.687516841	1.918850126	1.791023188	1.169820705	5.477775123
4	Bradi1g23320	3.136387134	3.811839622	2.0993815	4.348189564	2.731042507	3.469022395	1.016365896	0.674172433	2.001925698	4.199685006	3.648371446	1.180039287
4	Bradi1g23400	67.1692883	64.06085905	54.36493217	36.60763841	48.80103228	37.7693733	22.10259681	21.33025129	136.5688978	42.11036079	52.96226116	38.87346533
4	Bradi1g24920	3.643887757	16.93696981	18.84924757	10.2614384	4.052697344	1.528343499	0.239170463	1.346488743	22.6636637	19.57472974	6.529491605	0.905435791
4	Bradi1g25860	1466.713409	7218.073942	10624.16015	7171.533785	3770.049195	2115.421363	569.7684693	3200.110172	11499.77853	12795.05674	6290.782671	2377.614411
4	Bradi1g26030	3.263744831	20.06274909	14.37585651	14.50971623	8.214972779	3.956836952	0.634747355	5.656142561	34.66088567	24.86798299	10.61008367	4.204648342
4	Bradi1g26100	2.347614689	3.064345491	1.994270449	0.904878985	0.344774788	1.896657892	0.164444063	0.403673607	0.234201933	1.063047561	0.234321111	0.195922792
4	Bradi1g28326	63.98318274	26.81600045	13.38061702	2.063186529	79.20849169	106.9144324	40.45009728	8.001791291	59.87052227	7.418839533	31.36224993	73.4255524
4	Bradi1g30679	7.402770164	4.015791882	7.198252246	2.030079085	1.733246964	13.03532346	1.788579853	1.775201459	5.182508117	11.41624385	2.397023718	0
4	Bradi1g30702	3.821795845	3.766219157	3.119454372	4.271634915	4.651498638	5.785149777	1.227718433	0.409933787	5.069437486	2.37129787	4.193877376	4.906295905
4	Bradi1g30710	20.26558147	34.82158154	65.91959758	57.08137608	86.30501743	25.58429736	1.684753969	1.768251078	44.12864725	60.29686735	50.84398443	27.45277404
4	Bradi1g31140	1.468149386	3.403405785	5.282519644	2.890788429	2.112624038	1.876773297	0.541531589	0.935397096	2.542253579	3.482724486	1.89534593	0.323467679
4	Bradi1g31210	3.220349368	4.706831101	2.777433124	5.984431522	4.261533986	4.307286484	1.019613648	1.076665603	6.875425392	8.450107351	5.99998086	1.494373443
4	Bradi1g33223	5.506248653	6.513702564	1.66500237	2.929335193	4.970248421	0	2.473707389	0	1.827870993	8.072292756	0	0
4	Bradi1g33690	23.77266037	32.09113551	10.76784256	2.285221956	10.7704156	15.50366347	1.176127371	5.11322267	32.95528742	2.59600345	6.560313224	4.071713261
4	Bradi1g34825	3.581972681	3.047423904	1.155939245	0.8302542	0.923454657	1.133693539	0.246451082	0.646915974	4.277381966	0.57965657	0.620793496	0.297993944
4	Bradi1g34830	63.86337931	79.93390271	50.76499359	28.53403624	30.96632274	18.68608761	6.2570406	9.547017386	83.39572229	45.76504751	26.6421677	8.446548809
4	Bradi1g35140	25.03226028	23.0191471	15.2542494	11.91005776	38.82357943	27.1317732	8.906402502	4.800310394	17.49620922	7.998836962	16.92367367	25.10763585
4	Bradi1g35290	4.87668165	5.913854651	1.390914309	1.700368685	2.131571113	0	1.543230657	2.171727946	0.733662147	2.787308173	0	0.429840446
4	Bradi1g35890	3.777984398	10.98017436	5.471305918	3.084919972	1.393888259	0.900719496	0.273766602	2.774556573	17.68474043	2.902792294	2.635582384	0.444352636
4	Bradi1g38160	6.226067571	3.412354542	2.061515917	1.337448117	0.349483916	10.08145694	0.445318422	0.311870525	0	0.708385241	1.261338875	1.894835434
4	Bradi1g38786	6.179610464	3.495523396	3.435230683	1.58909332	1.72363103	10.63738611	3.495463497	0.136146028	2.531913219	3.812117621	3.194111534	3.197622285
4	Bradi1g41957	66.05678037	325.5709943	310.4288443	241.0612611	191.3386577	132.7728013	8.898466201	94.31086323	502.3891809	309.9201737	138.6425228	84.03862024
4	Bradi1g43220	30.01674837	132.109787	248.6670748	130.0305809	98.59867068	55.10650181	10.84955288	3.010272855	142.7707089	171.4517608	114.8876696	59.80382375
4	Bradi1g43990	76.96355115	53.06927131	333.1416287	372.5395769	550.4837389	310.8910398	6.250075049	2.158552862	160.3685582	302.2777702	481.3866104	421.5517662
4	Bradi1g47021	5.833744629	4.919665954	10.60781246	3.681679124	4.464741789	4.871297888	2.475206089	0	4.032884562	5.45143437	2.526137251	3.191808845
4	Bradi1g47025	25.38667874	4.471152934	19.6692582	11.64666328	10.98933725	18.39456759	1.532555822	0.510330507	9.704900496	8.712454134	9.97136154	5.836232132
4	Bradi1g47350	1.123328504	4.289134226	1.689113571	2.018358443	2.093710467	0	0.111608057	0	4.163862451	0.499765239	1.95660515	0.859484916
4	Bradi1g48770	6.25700015	4.728318042	2.169597782	2.547437627	2.300486552	7.267753768	1.969054051	0.580461624	1.513636279	1.463502327	1.524052274	1.703222492
4	Bradi1g52291	10.25389203	7.254762191	5.818382475	4.825990942	11.78226649	8.347645321	2.375338136	1.333366875	4.50591193	3.704771698	9.617497293	4.04083451
4	Bradi1g53120	3.334195901	3.96977443	6.301903155	5.181483385	4.642217754	2.910146748	0.815546839	0.552914894	1.467120692	6.546715064	4.616247097	1.874348412
4	Bradi1g53260	3.519325473	2.131540965	2.397907388	2.101261773	0.577376524	0.617724503	0.709127181	0.801780458	0.506393866	2.337717612	1.799525088	0
4	Bradi1g53700	6.270111969	10.51416081	7.993921888	5.703708688	9.486135587	6.319087377	2.710348794	3.490881211	12.17671138	7.258848116	5.53475139	2.54900383
4	Bradi1g56860	105.7934136	235.094265	116.9222564	142.6237028	279.1602788	111.033737	41.0797218	42.0947964	121.3762642	98.56564013	194.2196127	76.71879176
4	Bradi1g57087	2.941124189	3.736560892	2.453269595	2.082030491	4.502686197	2.272621599	0.764630192	1.107084405	1.903700297	1.657517607	2.440835164	0.882303901
4	Bradi1g57470	28.56945643	90.63039651	102.9080515	43.26853282	55.57406729	40.26795172	6.23547975	35.16828225	149.3149542	62.00637809	33.50607221	22.53753565
4	Bradi1g58415	33.16058994	35.60116549	19.48953209	7.728264252	20.89455333	32.50226003	15.42443839	9.167665275	24.49350657	4.468522776	20.24726606	16.38505571
4	Bradi1g59680	1.339613622	16.69480751	13.62778556	0.241009057	0.149376833	4.167090211	0	0.064979288	8.168034479	0	0	0
4	Bradi1g60250	1.544635554	4.014435509	3.009271598	1.113226858	0.389410144	0.482835177	0	0	0.178482624	0.30707262	0.800739326	1.025167941
4	Bradi1g62910	14.28208255	50.14976004	32.19904033	24.00778049	11.24539918	6.854292455	9.775018667	17.00908177	31.5058736	22.34383706	5.121214083	3.243569866
4	Bradi1g63080	49.02705616	113.1685273	83.26948623	42.95059358	61.00187669	34.97976868	0.604594523	20.03580332	461.7587815	43.41002603	35.94425264	9.673678603
4	Bradi1g63087	76.82544443	84.79005069	136.018853	153.6909521	151.1390281	94.88096001	32.90958999	37.82652073	85.59220706	117.2874085	115.4785565	63.96512656
4	Bradi1g63433	27.53781581	40.1329417	75.14406064	66.22852838	53.98274749	37.85250013	17.77509906	4.808018705	16.55964517	64.96613776	60.10032114	21.84980411
4	Bradi1g64850	19.31081472	277.8498045	179.2648941	153.0154996	30.40544911	16.88314081	2.680119324	86.2648701	294.9327087	179.9634346	18.38611443	1.992231131
4	Bradi1g65300	2.220523221	5.794874229	5.631155469	5.253726993	3.13764239	1.461977016	0.404734293	0.990561511	6.801728286	6.904812062	4.982783939	2.145653234
4	Bradi1g66340	10.15926396	50.98723798	46.16778027	48.25468902	24.59333739	7.46047632	4.473212309	6.64856342	45.10272516	53.34042095	32.67375491	18.6028417
4	Bradi1g66640	17.09761282	45.66065997	36.48292293	25.84872952	30.4429747	26.44881636	6.040699774	8.452695235	53.98677745	20.50597438	25.06385368	24.19494231
4	Bradi1g66750	13.27691517	9.131834254	6.85368693	5.564071391	8.4303764	8.585634957	3.307444705	2.843882994	8.030387458	3.564367405	5.500490305	4.239957164
4	Bradi1g66916	2.639319392	3.484804737	2.3409695	3.842922143	2.823717327	1.648709498	0.758029097	0.773275833	4.064402619	1.56388104	1.043814378	0.709102929
4	Bradi1g67115	1.089217806	7.377480911	5.907457689	5.502386463	4.32036876	2.610659721	0	1.646740359	11.01164942	2.493501304	3.347418201	0.382081312
4	Bradi1g67120	147.0339127	583.7401501	624.5851588	521.9407069	341.6705504	189.6345138	22.31071181	125.2008716	846.022579	458.6453249	298.1949932	120.0140942
4	Bradi1g68372	4.907214884	9.670165665	4.419949214	4.505441503	1.66193158	0	1.102852837	2.836577837	4.69229491	8.865709929	2.676221507	2.809916923
4	Bradi1g69420	12.87657206	37.88566237	35.30969715	28.98416949	19.54765247	11.1173818	5.522217518	12.06832853	31.82201607	33.48370837	14.5100203	5.015005577
4	Bradi1g73720	11.0031959	17.08947912	13.55326898	13.69954373	14.84552779	10.51393043	3.965169864	2.981777906	16.14090068	13.08178549	5.092362643	3.794693811
4	Bradi1g75740	5.108135213	10.7878836	9.817641288	6.007451804	10.2449735	8.174593375	0.88476296	3.024754159	5.375319754	4.544522776	4.850915494	4.450377324
4	Bradi1g77040	25.77753742	49.86657572	40.88465333	65.83885074	20.83307166	13.11280424	11.14181651	16.24470113	39.18258869	31.06116758	18.93960125	8.871588639
4	Bradi1g77080	70.71879758	43.00679942	46.02285045	35.73010591	57.08949827	70.36414279	25.1434261	18.62718204	58.95848651	33.62086717	33.20253101	33.82104294
4	Bradi1g77177	1.072237334	1.706698317	4.063960211	1.843306622	1.890016842	1.49703843	0.184338461	0	1.486440332	4.367292732	1.042371806	0.60680945
4	Bradi1g78530	7.472588939	9.636917973	7.968579686	6.895374591	10.01491144	5.622813784	2.940859152	2.175969129	13.39546304	6.129921928	11.68356427	3.976754926
4	Bradi2g00670	8.660123759	18.12396204	27.94896922	16.46423423	17.2905884	15.55721031	3.642012565	2.556643587	12.95151693	11.43266703	16.38038837	9.580778852
4	Bradi2g01781	1.791560399	1.808492494	3.966826046	1.711550446	1.241542716	1.119186673	0.107191319	0.19893893	4.497687737	0.918719319	0.919551159	0.926505803
4	Bradi2g02080	10.31317809	15.03614467	10.49907406	7.974347201	6.859946965	11.97599139	3.528196479	3.828756804	10.95199597	5.758728793	13.22329283	9.217760022
4	Bradi2g02436	7.098419544	8.528016467	7.895441828	11.27729468	12.33424455	2.978393049	1.98487556	1.593841671	9.489468321	8.809802633	6.627850305	3.441539713
4	Bradi2g04197	31.60747164	46.09585737	37.9310722	29.20595232	33.57853978	25.03039287	13.79821208	15.67123827	57.18106685	34.44887576	28.39913357	29.71639234
4	Bradi2g06700	9.2818869	10.59840484	12.27874005	4.205706307	5.916948844	4.566082518	2.668691732	3.96018512	24.31170862	4.908491019	3.035378524	6.75725881
4	Bradi2g07090	9.612111732	29.93218588	28.99925905	30.53159728	15.55402444	10.16558787	2.971446267	4.794779116	16.20823326	31.33434355	14.11685265	5.349088958
4	Bradi2g08907	3.919468916	5.226239448	0	0	0	0	0	0	0	0	0	5.029712097
4	Bradi2g09310	8.283341984	4.371839927	0.918804185	0.698935864	1.884890578	1.899324535	0.511813039	0.369613515	0.501379192	0.149427907	2.265288844	0.336644259
4	Bradi2g09380	30.87650434	61.97038974	69.45585239	58.94236471	45.95260502	38.4579268	12.56983967	28.95599633	54.14116142	44.4086269	27.86685122	24.26740445
4	Bradi2g09860	3.960967491	22.904517	22.88873548	31.61575661	19.83596297	4.02610382	1.300628511	4.422925676	10.13525184	27.37745082	22.93839748	5.654352172
4	Bradi2g10758	2.565107825	6.613032112	3.62260541	3.033945286	2.474813048	1.763737273	0.48674557	1.608859977	7.453186978	2.921890148	1.834604298	1.305731448
4	Bradi2g11210	43.49496657	13.35262049	20.75335952	19.0999303	55.65615453	48.53405045	16.84002915	6.320831191	14.65371648	14.55504387	56.38603216	22.21030324
4	Bradi2g14567	30.46684318	40.48080188	39.61442469	34.47384176	53.06621831	44.67861176	9.479706542	14.81992143	79.69002594	35.21588864	37.5143854	29.24308285
4	Bradi2g19010	0.451008317	27.38418862	0.428813365	1.044299046	0.599756187	1.42427365	0	0	0	0.688051163	0.092831178	0.115760073
4	Bradi2g19540	2.095994216	8.171604517	9.440577552	7.687494607	5.74980917	2.469623948	0.166668271	0.220638309	25.49596036	14.11892456	6.002168093	3.114208486
4	Bradi2g19930	1.294560878	3.133040847	2.060137196	4.007819443	7.705914617	1.865645824	0.344999156	0.156861872	2.193823536	5.248126214	2.750604126	2.123881656
4	Bradi2g22670	31.3334213	58.37021055	52.85309912	19.45222315	49.38954754	38.84837597	3.325275835	9.168294196	104.0536768	28.38616328	47.54343312	36.04661861
4	Bradi2g22880	66.17858052	17.17433517	27.25993707	16.45583106	32.44456318	67.98474025	3.302539867	0.976855876	106.917235	36.10097878	44.16791482	26.76718343
4	Bradi2g23440	1.118070464	3.878417712	6.608422341	3.554166629	5.696318443	0.908299675	0	0	2.808249312	6.199822358	2.595727993	1.808951335
4	Bradi2g23740	109.8752162	164.0027597	126.2328895	145.4524863	98.35374916	78.16588354	29.50856166	60.65602239	269.2950294	136.4689279	93.07227438	58.67045008
4	Bradi2g23750	764.437374	607.2566893	635.9431924	858.6026595	1207.141461	640.6872598	295.0157908	68.53156187	1708.403767	1490.699237	1604.183475	1504.272759
4	Bradi2g24987	8.743187468	33.72473853	44.8497888	47.43879092	7.344378955	7.773987913	2.720958913	2.481302103	14.55281381	43.80356252	5.399610443	4.387615234
4	Bradi2g26216	2.690751668	7.527757171	6.579912364	4.889208309	2.231901824	1.412626018	0.537204091	2.012949639	4.751435355	3.035009462	3.450101278	3.010274727
4	Bradi2g26403	8.225886258	5.032542695	18.12115166	19.54113836	16.08305158	13.09543814	2.153939196	1.03338134	16.13561026	28.87673839	9.069019397	24.91676399
4	Bradi2g26600	5.772927751	6.757717466	6.313211949	6.030303687	5.004004705	5.740475281	2.166388629	2.883343741	4.377370839	4.732141662	5.49189164	2.301660918
4	Bradi2g27936	14.07849993	6.361309038	3.24895565	2.725874289	5.709083847	6.377786439	1.18444005	0.914947495	7.298386182	1.598958465	1.057929544	4.275809453
4	Bradi2g28430	1.976922922	4.973375036	6.043163212	4.609782156	4.469465993	1.299808922	7.39E-07	6.43E-06	7.054017031	6.749925366	5.385535348	2.262284335
4	Bradi2g28434	13.01258222	18.75500654	25.9340672	19.57178716	21.54203738	20.06500529	0.866598028	0.439154414	25.37075383	19.54602588	24.67816603	23.61870365
4	Bradi2g33260	1.859033023	61.20867022	29.33819459	27.91028257	13.49931379	6.285326363	0.465971537	14.63153547	66.08788396	33.97102168	3.964618625	1.966704697
4	Bradi2g33270	94.65319257	19.42955424	7.514225517	11.83688795	66.35161945	37.02386558	13.45489045	5.446212031	67.34972847	10.64941037	24.89238129	34.45558068
4	Bradi2g37450	25.35523034	36.16224097	32.35628016	21.77782743	39.09731525	21.30762789	8.026512022	15.39365844	52.58754242	17.80112458	39.41727812	25.13530321
4	Bradi2g39132	2.63910308	4.655785142	3.404373598	2.746435931	2.888130682	3.295229715	0.655267631	1.813404365	5.165210058	3.270022339	2.849012915	1.988196308
4	Bradi2g39240	4.303804962	9.356777221	5.624836331	7.724306851	7.512322749	3.728526241	1.560928948	1.456099958	4.087071253	5.974627507	7.774311027	2.840779205
4	Bradi2g40970	6.209461485	4.027817291	4.442681694	3.524730305	5.0012908	12.26487769	1.667549568	0.46615608	1.650177122	4.605551103	7.742003425	14.27382199
4	Bradi2g43035	1.381133829	3.253460348	1.950709436	0.373253593	0.39675444	0.639737474	0.182255608	0.97007482	3.370540437	1.601685332	0.261840175	1.31186438
4	Bradi2g43230	5.707535048	3.88710181	19.30258411	0	5.072555927	0	0.818903587	1.804051184	0.144517989	11.16563956	4.60522745	0.926059503
4	Bradi2g43640	6.545693127	10.97173837	7.764906509	9.70693081	8.713577382	4.026614104	2.399010792	4.655658615	4.921514232	9.662062724	6.638936738	2.579981392
4	Bradi2g45710	20.54978182	23.50578745	31.0471519	28.74925147	39.31727555	19.40641037	7.204270419	8.291288362	37.1539544	28.80726199	20.56316261	22.30483339
4	Bradi2g45890	15.1044166	17.04746462	19.86227911	14.45692282	11.47981689	6.334807401	5.56361912	7.512216782	43.8516218	26.97706455	17.17278448	8.725346875
4	Bradi2g47880	15.86332138	22.09532442	18.28643402	9.511772027	10.87101435	16.47869999	10.65608426	10.12191548	17.87247006	12.6663297	6.020200243	6.785848416
4	Bradi2g48880	9.521909736	13.61572387	8.307974799	8.269198797	6.282655879	8.399183953	3.577091583	4.446147366	14.33154615	7.434300478	2.292971534	3.877152428
4	Bradi2g48990	59.16558748	78.44801208	71.13969728	74.43264057	62.5080938	43.72948447	19.41753858	19.33318593	61.62774215	71.9780348	31.1914454	44.51711286
4	Bradi2g49900	18.96987414	24.94933277	22.87330694	18.56728104	20.52951639	13.52593634	6.492081121	9.042348779	18.06036001	11.7219563	16.38614864	10.54049043
4	Bradi2g50290	4.984188585	6.043537191	8.804494846	5.978150201	3.427527618	2.908714662	0.699165931	0.398372933	7.345551047	7.53489447	2.372496654	1.566534202
4	Bradi2g52930	5.92592671	15.44269281	15.59924146	9.198766909	5.986622484	3.499573562	1.053022748	4.881941086	30.48883109	14.18906962	5.842884101	3.139372609
4	Bradi2g53561	5.148352557	57.75554177	36.07669268	17.98781657	7.300504162	3.233765245	0.128648963	3.59178268	98.03125898	15.34030654	2.557376281	1.431323151
4	Bradi2g54430	3.53225426	264.4200527	118.5007276	63.23690202	10.08056448	4.816615251	0.696553424	122.5561791	485.6939087	64.47523647	7.563151211	5.074688027
4	Bradi2g55030	2.347132147	3.412122966	4.115137016	4.285595277	3.069644	1.825547418	0.581252262	0.900806453	3.624384244	5.218509047	2.8209796	1.877691551
4	Bradi2g55120	62.50893503	419.8621106	854.6559157	676.9310336	274.7912273	116.0967369	13.78518361	22.17993938	527.993194	1163.791596	231.0436005	45.15329748
4	Bradi2g57100	112.0771033	175.127669	129.6854363	95.70577314	74.57357802	72.55984327	43.52413641	77.87667956	183.9301499	115.7059235	71.388614	72.98270994
4	Bradi2g61850	26.68637952	10.67849704	6.873924582	4.570881751	5.857175931	12.4387856	7.407940414	5.334602783	10.43077771	9.371370877	9.17148542	3.565087654
4	Bradi2g62400	4.350927643	17.85384521	12.64472478	7.747175574	7.58925022	3.408199895	1.077240386	2.111577318	34.49063044	11.62847304	4.018280967	1.713663627
4	Bradi3g00282	11.93436803	33.75103894	48.64504617	25.66332109	23.48465707	11.48137854	3.183120685	6.971232031	18.28015277	25.6791933	21.08409139	4.890271892
4	Bradi3g01110	66.05278692	155.9791487	184.2627571	110.1187941	79.48775583	80.94215494	11.97444683	62.28379837	216.7467643	132.1644901	64.14302899	29.99306595
4	Bradi3g01470	261.4094115	342.4280704	277.0638	112.2318775	124.7566914	119.900818	129.3753222	86.39339571	2472.612459	945.9488474	406.8503844	254.1675273
4	Bradi3g02226	33.18588177	77.24911023	79.31222917	46.02524115	31.99743901	19.08674245	8.565584379	34.66079156	160.2946527	56.66452397	38.93959311	25.54356146
4	Bradi3g05573	2.529832372	1.63421504	0.948354768	1.472442626	1.12602754	3.454602771	1.413957519	0	1.378118251	1.50548825	0.323763914	0.736860867
4	Bradi3g07047	39.03362011	25.73503693	28.40969176	19.62348597	24.14286272	24.01608097	15.88525474	11.17935707	20.23007207	18.61983703	14.16684177	13.82523196
4	Bradi3g07280	16.87830599	52.58494672	92.23166407	31.72791103	28.09712238	20.01167243	5.672853951	16.84620741	67.76847296	38.53412042	26.69993737	17.11110983
4	Bradi3g08310	55.08894312	47.90694683	40.33431393	47.99366899	54.33605767	41.16555684	25.50396575	21.39024065	19.62840742	35.36821482	39.17284231	32.47489409
4	Bradi3g09120	114.7597017	50.99319279	62.97077632	47.63312454	128.0021529	55.78139288	45.58144348	22.07012014	41.29859501	32.35333068	302.631236	74.85058616
4	Bradi3g10010	4.07546296	23.10152198	2.624001191	4.853861145	7.274018462	1.215994036	1.85636199	4.423522344	6.765320601	5.953980296	0.847001809	0.985004156
4	Bradi3g12450	65.80269727	70.00061713	47.39041021	90.21829008	136.0240866	48.18672846	6.859330871	6.224412798	46.05788583	130.8538978	63.73012615	24.30478832
4	Bradi3g13220	5.838719799	14.50816801	16.58059526	8.387398771	6.080989306	9.848784125	0.836782403	0.475970469	16.48541902	7.67055284	6.514114188	2.690206182
4	Bradi3g14722	0	5.25788265	0	1.658031236	3.52490989	5.787750577	0	1.516142541	8.269386035	9.101848128	2.362061382	0
4	Bradi3g15473	3.774373656	11.89342725	5.206443798	1.799758377	1.262160015	2.588108483	0.24173869	2.108013433	9.277290552	1.28470988	0.623281265	0.450780357
4	Bradi3g15670	32.98437907	83.68030558	70.19904857	79.31354676	68.57668626	31.11363051	7.368275942	7.255552601	71.40843989	52.78721923	59.86039336	47.87029818
4	Bradi3g16270	6.929912698	5.923068067	6.219475345	3.763235254	11.41632492	7.911830298	2.120797478	1.697279788	2.990271706	5.232975141	6.090892949	5.008253423
4	Bradi3g16927	12.11054562	4.733826242	7.47402924	4.461118618	3.950691383	3.908228334	3.089298626	1.619083971	14.65825342	12.84667476	7.823932832	5.401426382
4	Bradi3g17320	9.746474602	3.459728368	0.000109658	0.054025589	3.62E-05	2.38E-05	0.848848646	3.80E-05	2.91E-06	1.00E-05	2.95127858	4.585453332
4	Bradi3g19240	2.848775715	4.123292753	5.058838601	1.207744738	1.729762445	2.923710412	0.645558436	0.791508085	0.730835782	1.239887819	1.002983246	1.115391534
4	Bradi3g22560	1.353217967	12.43313158	14.16936023	2.992013681	5.394522189	2.460932668	0.180557648	0.718483933	85.90321943	10.78475887	2.860850687	0.33228665
4	Bradi3g26820	98.2301568	80.10030658	226.9128296	220.6191826	177.7490312	136.9484018	54.36246606	20.55635621	49.9522737	274.456225	175.0554444	144.2459263
4	Bradi3g26920	4.934187294	39.94338023	25.24158824	27.02281446	10.76880736	3.792970108	0.219668622	2.441760725	16.39115342	18.22124475	5.472824311	2.772351893
4	Bradi3g27700	7.971586847	45.76172634	57.0033771	15.8996058	37.9965086	8.74558414	0.396205325	1.579618386	188.0053738	26.93237786	19.33864606	2.665239682
4	Bradi3g27825	4.373074637	9.503447512	12.03485418	12.00656781	8.43553617	4.356767522	1.23284467	1.717647145	12.80784204	7.762405201	11.00634016	9.038251551
4	Bradi3g28302	68.40825539	6.503761339	4.957387727	2.840807303	27.35230632	35.4168018	15.64442378	2.470691081	11.09740227	3.082452381	14.01138127	27.86630228
4	Bradi3g28304	40.52750227	1.265020096	3.229784865	1.511742138	7.864946082	30.64384048	11.3944327	0	3.278022273	0	13.09152456	39.13712869
4	Bradi3g28306	284.1703985	41.87257343	21.43796007	11.58321016	102.0558837	193.3431225	93.31590651	12.74566008	35.03185609	2.992834354	67.11198909	145.4328232
4	Bradi3g30181	1.110413029	2.608570911	2.991791388	1.64075171	0.735533509	0	0	0.677736317	4.008869277	1.327238893	0.350997469	0.604773922
4	Bradi3g31500	12.79756835	23.15858891	20.28131177	12.77373094	12.17533035	8.912298695	2.020112052	7.788038858	35.68578364	19.03441214	9.463305714	4.923192758
4	Bradi3g31510	15.5542119	44.34712802	27.34791259	15.85553551	17.57085769	13.28460517	1.863003958	21.23397803	77.82988341	16.36527908	11.09720217	10.48739545
4	Bradi3g31520	38.71880333	27.39527118	23.72794972	18.98373429	26.70214186	19.67472072	4.833871182	10.24963478	33.52553021	17.76247222	18.67980472	9.806992464
4	Bradi3g32210	18.48317272	74.02424951	96.30381454	61.99730947	41.22689282	23.71534293	3.486147711	22.43940952	141.9367468	97.78606931	48.87630955	24.43736109
4	Bradi3g32880	15.10150471	10.20049117	8.330428252	12.299146	5.828277871	4.197410926	6.315523982	3.824741387	7.594248722	11.60979922	4.973584203	6.262325957
4	Bradi3g33106	9.042063737	1.530220891	5.368246536	0.151548904	5.13661748	4.932828201	0.218685952	0.202878554	3.136944497	1.677659238	2.348487181	4.501166694
4	Bradi3g33160	1.193611516	1.74576849	12.08808265	1.085941003	9.547868542	1.35211298	0	0.089361095	0	3.814466119	2.234250171	0.350497702
4	Bradi3g35860	14.14690436	15.04638363	14.34729729	17.99168977	17.26596223	12.80650246	4.743574476	6.647289453	5.162115966	12.05263785	16.85622007	7.765569424
4	Bradi3g39110	19.15823174	88.66481281	40.89942534	52.52800793	17.05555085	13.00485459	4.261401646	20.53248947	55.7037581	52.36579433	18.52920288	12.64464262
4	Bradi3g39300	9.848240957	64.37646401	34.39432499	15.36237605	15.54368815	5.898992378	2.152678925	10.65304714	90.17194435	30.04560535	14.85762339	7.262105801
4	Bradi3g41500	20.39486933	16.72441615	22.8642796	8.29402096	24.11220565	15.32975556	2.150498997	1.591477574	38.97658307	9.396910791	16.36252318	9.357430788
4	Bradi3g42884	4.289944371	20.25396467	16.25662869	13.19542143	11.83535516	11.6117642	1.099155475	8.779234128	52.6191246	22.08550229	9.240909197	6.932205461
4	Bradi3g44605	6.448136532	3.321791799	5.223956835	1.940355554	0.970604563	3.220086356	1.938654273	0.860147531	0	2.09203864	1.345308587	3.261833618
4	Bradi3g44717	13.24413562	9.617994909	4.872153235	5.284695757	14.67537266	9.575305096	3.423747271	3.273387506	8.23113472	4.638299601	6.246553814	5.687832972
4	Bradi3g47232	2.939460252	4.403019977	6.098361285	5.775985976	1.53663127	0.797317954	0.571430664	1.285120588	5.720367136	5.047492737	4.338501898	2.114296892
4	Bradi3g48880	36.67249425	109.9616964	150.5582849	103.4097373	70.76791302	47.8074726	5.207439317	1.307939124	45.70503107	118.4169707	51.97834024	28.50281626
4	Bradi3g49810	0.26941461	7.143754599	3.172436644	2.512831423	0.359372915	1.024399046	0.228693184	2.113576963	13.42391907	2.874561392	0.082155978	0
4	Bradi3g50857	5.706420211	19.99459959	25.64584889	13.87260843	6.691735131	7.194240024	1.626101983	3.11894714	52.44309801	18.49621471	6.946985967	4.276599949
4	Bradi3g51130	56.20827318	56.77134392	73.74268939	89.48524479	89.46537621	63.0155667	11.53534461	9.502928427	54.80727296	46.41724494	61.39095558	33.14615696
4	Bradi3g51520	69.23340149	78.67264076	247.9087784	58.17092421	257.0955635	101.5694597	2.033651449	0	91.70985242	70.26167428	103.8868894	41.92593278
4	Bradi3g52590	2.056625479	1.363214922	2.210401354	0	2.729032207	0	0.801155908	0	0	3.639176848	1.151447947	1.347533866
4	Bradi3g54236	111.683416	54.20118154	54.87752088	52.93385198	118.8001732	83.93291002	47.06805221	26.40177167	65.31179588	50.98213767	117.5245376	89.54458972
4	Bradi3g54240	123.2334646	69.09548593	65.48956798	72.73887317	133.6649998	108.857131	48.61120283	26.65995171	60.55218443	54.2798201	110.9576627	93.91306837
4	Bradi3g56975	5.377393413	12.88539944	6.863420043	7.38423985	7.717490594	2.436471982	0.691888719	4.614682008	24.53021886	7.704149406	4.795216186	4.252012229
4	Bradi3g57500	52.77873372	91.44273191	99.61914575	80.57233691	86.22527554	62.75943731	17.35529261	31.17253892	93.56117759	111.6162754	79.60392797	65.19698287
4	Bradi3g57873	12.36657553	7.691134014	2.536189805	6.043337849	5.533785706	7.150651938	7.555358046	2.948364474	4.211203664	4.090169984	6.472105957	1.41883496
4	Bradi3g58680	7.331287454	7.933379014	5.921934258	4.939677796	6.832858176	5.084250712	1.297043551	1.403546371	5.925939899	2.110940786	5.260629317	1.767071514
4	Bradi3g58700	10.57291857	9.683481283	1.84154429	0.400488928	1.017019034	1.729630583	0.737738736	3.067682033	44.5162905	2.020083275	1.463547732	1.300998353
4	Bradi4g02820	13.9235708	3.29874999	0.531050439	0.089902035	0.139825228	7.352740661	3.288881255	1.671977821	1.881191979	0.574088673	1.132036672	2.365312316
4	Bradi4g03172	10.07842993	14.06071362	10.50495004	6.622751798	10.27881354	12.38848152	4.20727812	6.452872302	23.50948909	10.67418376	9.390392382	9.941903785
4	Bradi4g04627	4.58437793	6.007642917	3.566406123	2.380098527	2.102472024	0.588358511	1.930990464	0.569998963	0.929784302	2.087439499	0.349287754	0.959698402
4	Bradi4g05792	2.048122763	7.69818054	6.113789828	5.161999502	4.029227094	0.977545145	0.412001288	0.934879446	8.599363746	6.544741674	1.628436717	1.428813326
4	Bradi4g07100	6.907566031	13.41190393	271.6818648	169.7590085	170.136696	54.69448904	0.914922605	0.115645146	10.41101079	207.899143	97.10930544	39.40952044
4	Bradi4g09417	25.79018334	28.88265052	9.016194148	9.858389789	23.84148528	14.7076706	13.93830652	6.358227788	11.19928287	4.176803461	30.38150132	9.958652419
4	Bradi4g16630	2.297946185	49.56073003	50.32232572	21.02928934	4.970968778	1.885415194	0.088321657	0.174467461	139.4262037	23.93739071	2.62169095	0.765033816
4	Bradi4g16635	1.054451517	10.30959653	13.84234078	2.922952832	0	0	0	0	31.67821292	7.309291893	0.668233077	0
4	Bradi4g17020	32.9126634	34.21567957	62.84898932	42.24078749	64.88108516	32.327776	13.80982701	13.90832495	85.63180503	50.78903896	68.56040485	42.19931265
4	Bradi4g17555	8.767780449	2.262497173	3.288183541	2.230273029	8.703525883	9.762677901	2.666682111	0.620323913	0.875148727	1.826984561	5.93332869	6.001906923
4	Bradi4g23217	12.53085598	15.75748726	13.42993912	9.348743967	12.37321086	11.96669106	3.363356453	7.144556147	25.33740817	14.11253142	10.99218159	5.122167194
4	Bradi4g23280	8.244805216	17.68529099	10.13307292	6.233663552	11.59363336	7.092529002	2.991712786	5.443196437	36.24817096	8.95656744	6.534250089	9.842367161
4	Bradi4g23290	144.1616256	96.96763819	99.62554695	33.28089601	113.4294898	155.4817335	68.46608947	17.13422088	134.6523241	93.1578976	123.1083265	143.6454787
4	Bradi4g23710	3.70641849	5.199823247	2.544691917	4.788454577	11.92801322	3.225041044	0.46904217	1.633387887	5.722884092	1.549080611	7.134019434	3.859399204
4	Bradi4g24140	52.2163232	23.57244825	19.17899163	20.88294972	38.94872059	26.91004679	17.95596496	2.257777209	20.80720842	14.82957349	28.50465504	52.40033445
4	Bradi4g29580	2.971607505	1.971091904	6.914826634	3.523719905	4.701521598	4.838113001	0.297623189	0.185081709	1.264436817	4.683377713	3.78267757	0.857908864
4	Bradi4g29920	10.68000952	15.2219513	20.17938491	27.52144692	18.51737384	6.180586561	3.482588297	6.389093285	13.17060431	24.24318471	21.52704782	8.78274018
4	Bradi4g31110	19.15590223	55.40769231	88.62712975	42.19346709	41.44333509	26.36404346	3.829282007	9.192515709	148.2171126	164.2513315	114.5577481	47.30427009
4	Bradi4g34100	2.899758728	13.32871854	12.13110202	7.943378438	5.555195399	2.998573938	0.61177977	3.031623909	20.90756602	7.640381166	2.950777687	1.540800262
4	Bradi4g34927	44.72378366	97.58131449	172.6158487	129.3746628	92.96664832	45.36831751	19.1382353	15.77080126	41.76671672	182.4538209	147.3976325	24.90293031
4	Bradi4g35810	146.9462232	265.1528252	337.5059367	270.7299766	211.813561	157.9320819	22.62594984	119.1196915	289.3168514	322.3998304	211.0880211	42.41455813
4	Bradi4g36410	5.477861897	4.289266555	1.696909909	5.730686371	3.393335769	2.386348975	0	0.200477367	5.98575367	3.765098737	2.670895344	1.228429172
4	Bradi4g37430	6.170076108	8.775223809	7.837010326	3.764717174	3.79348594	8.384846633	1.307043971	3.016465306	5.209104484	4.169643804	4.035945796	4.11805609
4	Bradi4g38690	6.235801599	8.278129461	2.75296083	2.774070374	2.871076639	2.867282934	1.870173878	1.072842088	1.25237627	1.928394004	2.798973698	1.466335537
4	Bradi4g39880	625.4570802	732.8486054	807.6497418	614.074042	634.6214857	638.496333	296.9147125	437.6869324	810.5527405	891.1831818	688.8915765	304.6341108
4	Bradi4g40250	38.01346066	28.59681962	19.35576334	13.18765819	32.68663678	8.511084185	3.594411793	3.68067015	72.01026485	22.28153663	25.98883619	14.78718328
4	Bradi4g41580	19.30399258	26.51230511	20.52521405	19.02330829	23.64615115	17.90502465	5.519952436	12.06926385	28.36881688	17.84564819	19.11758525	11.57691306
4	Bradi4g44250	6.812838128	13.38919295	13.95698798	13.31826925	10.04640613	6.825963491	2.410693844	5.502685892	10.46356227	11.43033484	8.543515796	2.245222796
4	Bradi4g45310	277.5279641	185.6709919	208.5233198	131.333155	227.1487978	234.0884362	51.6690628	30.69955824	271.2621024	210.9733919	143.9314526	87.74736408
4	Bradi5g00460	2.470862463	7.667050114	3.494745466	1.022647855	3.802130229	1.781580734	0.52099258	1.473335613	0.750179468	2.24240774	0	3.354338121
4	Bradi5g00847	10.3452255	4.607848917	4.856445665	3.913195472	6.941950444	7.605067617	3.532590396	1.192069341	2.45603582	3.763484145	4.869648894	4.121662728
4	Bradi5g02380	17.16250634	26.78027159	22.30212259	27.04891646	21.8050516	13.26472058	7.483607759	7.637678414	10.89174935	21.71251516	23.69641564	10.03335429
4	Bradi5g07750	21.94582451	6.695324285	6.893669834	4.141276459	12.2842551	13.38972357	7.299897731	2.443776497	11.04922741	7.403933095	18.08340806	12.41977944
4	Bradi5g08525	2.883086085	3.735022566	0.810124874	2.537148386	1.271197988	2.076145995	0.600766024	0	0	1.315501296	0.869092862	1.121083106
4	Bradi5g08825	4.272106972	3.731648174	6.08999048	5.72312521	0.9376591	0	0.908936318	0	0	3.807746806	1.22993455	0
4	Bradi5g09076	4.427285688	5.58774607	4.217293664	5.037114047	4.095667502	3.781974322	1.27949513	1.655916152	2.7596897	3.388360537	2.688860708	2.075875492
4	Bradi5g11240	87.25366708	78.53882294	135.9940689	86.96783289	119.8776938	112.1031924	39.63790378	9.38735214	115.2557332	118.0836145	112.9886171	92.47140124
4	Bradi5g12990	7.417862068	7.259476416	5.310816248	2.802866778	7.848243842	4.166003801	1.498249205	0.252876143	5.941570676	4.140744233	8.918985231	4.243679083
4	Bradi5g14367	110.6580983	91.76875779	64.35015369	45.44830268	63.17015253	68.48629954	27.82116112	38.60106086	228.9467855	46.85628357	43.3137252	38.10240233
4	Bradi5g14810	7.183313583	9.284260862	9.973879902	13.7514783	12.4978327	4.996877009	2.426106617	1.742771724	5.327241089	7.537471294	7.945649845	7.763181467
4	Bradi5g16510	1.892561343	14.93588882	15.1345633	4.151919341	1.107849404	2.62802582	0.367861151	4.146668193	14.42064959	6.006837807	1.942313002	0
4	Bradi5g16590	2.786860638	3.409195184	1.598833618	2.48799242	1.213361663	0.662356201	0.26060188	0.80293993	2.236483532	3.005816329	1.514283189	0.489511368
4	Bradi5g18080	21.36677462	88.02549773	66.6183136	48.31076622	36.54155413	19.46287077	8.894429928	31.87386621	107.7249053	63.66810342	32.18054222	8.97784448
4	Bradi5g18250	3.988855067	8.468468362	6.292826576	3.837988023	2.329083066	1.678141333	1.093378666	3.301801824	4.645386549	4.305938225	2.177515684	2.067196504
4	Bradi5g20197	27.93499745	73.25707142	89.05912895	64.39700976	50.90732388	30.97124495	11.72973288	31.01530872	99.04990464	84.38413789	55.8884784	14.06106328
4	Bradi5g20620	101.6144372	299.9553844	294.2699078	261.4561875	164.0153332	106.2790471	47.09632316	92.87644008	189.9804627	185.1611171	120.4387334	114.2536838
4	Bradi5g21880	53.32616882	39.17818708	28.32056731	28.15530459	36.04919821	29.31825566	10.22406681	4.945849112	30.74373298	17.18594861	21.76096487	26.56840662
4	Bradi5g24027	461.0584929	601.9883361	627.7906847	410.5693535	548.8872259	439.4100521	155.0504464	276.8428627	951.8886243	439.6958827	393.9557275	300.6009342
4	Bradi5g24770	1.283898373	10.81175246	7.048382008	5.256926594	2.258756079	1.856954544	0	2.140007762	12.69475538	6.888763993	1.518388843	0.477135165
4	Bradi5g25720	7.207407383	20.75532664	28.38490761	27.73716734	17.55913094	10.42777482	3.004928599	0.660344239	16.20182063	29.78596586	17.78604455	12.49963601
4	Bradi5g25730	7.133145899	83.32252072	182.6476841	55.17306705	17.17013794	8.527116963	1.497389155	14.34944031	206.2781521	70.80672149	22.22178648	4.477270658
4	Bradi5g26023	4.193752204	167.1300277	160.4980415	61.02816736	11.22651912	1.898666104	1.04616449	0.579402135	81.35602622	197.7973403	20.54145725	2.321061008
4	Bradi5g27110	43.49296985	68.69519033	48.38177614	44.07230611	52.02186758	43.62594631	12.56393002	9.762156671	120.4130878	43.11075565	50.74330493	28.95290493
5	Bradi1g00931	5.105106848	4.225980152	4.516968486	3.155984781	2.501298747	3.254900858	2.232144114	4.823016047	0.739157767	0.841854941	1.50617707	2.696381932
5	Bradi1g01120	7.762063967	4.087464643	7.0124532	3.930793274	5.329505744	7.885772919	8.092557029	4.67338128	2.425431562	0	6.934764176	10.90881217
5	Bradi1g01692	128.4314357	70.89946269	40.46742614	53.55592166	100.7719723	42.4114716	87.19013845	67.92731414	30.52714653	13.36833485	44.260747	95.29363673
5	Bradi1g02750	19.22961462	6.407872348	3.051847811	4.763076694	14.04564626	8.603889937	8.160884148	7.167793963	10.2229926	0.992546959	7.49088904	10.31661537
5	Bradi1g03220	279.1569579	303.9715733	366.3540289	395.0496076	520.6324625	322.3460811	291.4359402	235.2228209	159.7507017	157.6248165	316.7647684	342.6981412
5	Bradi1g03235	6.682086	0.995498756	1.810276871	1.836233821	8.758055264	7.211688428	3.381136491	0.636079185	0.106107481	0.639910219	1.096199443	3.380638582
5	Bradi1g03962	15.93876426	14.53733004	3.303874697	18.17440379	10.96740823	25.49030644	11.39036236	7.796988884	5.254201277	4.569866983	7.726158508	7.531368508
5	Bradi1g05198	2.436269224	9.5331554	5.873564136	4.344568964	5.00229595	2.514874571	0.689293242	3.603941815	6.905917429	1.418681898	1.380457922	2.352153851
5	Bradi1g05760	2.25721302	1.89270344	7.22173974	4.372658087	4.197070373	7.98853743	4.264671538	2.234313626	1.588261613	2.329351088	4.412266748	3.161374748
5	Bradi1g05774	8.72E-21	13.1789716	118.8820096	105.4207703	25.13276784	9.48E-35	0.000752012	1.08E-10	80.74089506	0.003639797	24.73693748	4.46E-25
5	Bradi1g05779	8.58963941	6.197088597	12.16543874	8.120030059	7.176870726	19.68673707	9.657251461	8.411073581	4.909634842	8.165873873	9.286991358	7.388552227
5	Bradi1g05782	815.8180683	484.2898521	436.6376061	326.7330874	603.0061712	393.8285678	319.1772274	490.5985211	160.1510099	181.3480699	338.8341164	305.4624848
5	Bradi1g05791	1.492288113	0.825445909	0.463173058	1.556832928	1.834582826	4.192373934	1.975781172	0.585159179	0.775121378	1.118049707	0	0.795975148
5	Bradi1g05795	0	0.156216845	1.412025151	0	1.294891046	3.990449819	1.34331082	0.275770472	0	0.569753738	0.369892825	0.418646693
5	Bradi1g05870	3.546597392	13.75890398	5.420966194	4.854703145	8.008481487	0.825895476	3.768278084	1.665011314	9.421622736	2.386872977	2.362128168	1.788777218
5	Bradi1g06695	51.18584734	39.269825	1.731410757	5.949842157	3.569002465	5.107526223	327.8867211	436.8870741	1.878915497	1.821537351	0.415500807	3.262261803
5	Bradi1g07126	10.60759501	2.813515639	4.157959428	5.608933156	11.05192458	11.63645534	10.98351627	1.243703736	1.512215883	1.818503875	3.402867063	8.483125719
5	Bradi1g07220	39.46824031	22.80361604	35.72462647	31.42091779	30.35770449	22.31716616	17.75568408	17.0321422	20.22878954	18.42347651	12.05380772	16.06172636
5	Bradi1g08907	115.1444038	288.7702653	77.71077926	82.89423639	39.39567724	78.73246282	294.1131643	386.0025455	140.7027972	50.48732222	12.14692374	34.64595847
5	Bradi1g09487	56.24554536	59.96907717	40.06382203	85.65111313	53.37898745	16.49499614	44.24283143	21.80000673	8.368829836	35.07302169	16.79577898	37.05285417
5	Bradi1g10290	2.486303794	5.741843333	2.208694366	3.15379558	2.183286075	4.365985547	2.822853517	1.368821881	3.58799259	3.284341652	2.372630226	1.608486484
5	Bradi1g10640	136.790387	296.7877561	117.7235558	167.0068469	107.9179179	123.9039097	194.8600195	283.7722796	144.2536287	83.86485892	50.27697349	45.01627816
5	Bradi1g12270	3.340718532	3.376394103	3.62171909	3.277266475	2.670147176	5.940407645	4.152558521	3.502959715	1.931627284	0.887136916	2.162038089	1.573077203
5	Bradi1g13060	10.15067805	39.50553625	29.18341677	20.08018682	13.18622635	3.817957538	13.64493589	8.707214636	5.318840549	43.78513333	13.90422355	24.53683184
5	Bradi1g13140	4.694181098	4.90438194	5.396165633	9.276146718	3.036574568	4.271385572	7.626478198	2.651191344	0.437004441	0	2.214064181	5.087599462
5	Bradi1g13270	0.906752196	1.848819795	0.452125237	1.583296991	2.622251784	5.889823736	1.748217123	1.97800422	0.493903673	0	0.479920663	0.564588728
5	Bradi1g13300	0	1.520850335	3.684549368	11.01312557	2.88978918	0	1.345058169	0.60705046	0	2.948588002	3.782644177	1.070838849
5	Bradi1g15507	17.64521431	6.314861516	7.096029944	7.519886067	12.44228141	11.39731345	5.956976914	6.487785468	2.271624723	3.583041225	7.589581668	7.028761256
5	Bradi1g15930	0.488671519	0.772969141	3.294289305	9.130329141	22.82929934	0.68783087	0.198841794	4.653352573	0.564708685	0.884480177	6.669190678	0.38376441
5	Bradi1g17050	8.438337667	12.1027223	15.15503074	19.99144001	22.83499519	10.1066419	32.8057028	12.71964856	4.305116574	4.237554534	19.67758369	25.13530321
5	Bradi1g18560	6.694299294	5.746888381	4.538026806	5.133977739	4.189816542	5.898959457	4.329030507	6.875974723	1.937061985	0.862531508	0.941401784	1.201726875
5	Bradi1g19220	1232.655786	1318.376853	804.2029397	552.8640027	376.8323688	885.8801232	1211.259977	2441.680094	1260.611686	264.3984567	140.0154707	167.6016254
5	Bradi1g19716	1.269187511	2.505552689	0	0.922956727	1.944864521	3.345797163	3.242847307	2.308848801	0.357011739	0	0.363346153	0.483592529
5	Bradi1g20480	0	7.295883466	6.674666595	7.359569247	1.822872829	0.578684524	0.16790555	0.59428498	0.94331334	5.813624931	0.957452067	0
5	Bradi1g20860	31.42643535	59.10976493	24.92202045	48.49701665	25.47418375	20.54779931	70.25090554	72.12850492	8.824719461	20.57414606	22.46538747	31.3589772
5	Bradi1g21416	32.38020373	12.33345467	5.743307843	22.58783152	36.74509698	25.45063601	23.87634293	12.97063633	10.29864555	10.71383097	16.47196831	33.53415876
5	Bradi1g22361	4.296633396	57.69036968	12.76194887	25.56228108	1.429505745	1.632385364	9.418174667	28.41738213	3.892576301	3.911667837	1.296939014	4.379166808
5	Bradi1g22403	0	2.255434106	3.109557126	0.698617588	1.908896908	1.016010644	0.142333121	0.25578208	0.416724511	2.852609461	0.623438211	0
5	Bradi1g22880	5.279470751	1.456553268	25.69114971	17.00233965	33.97322864	10.07042823	5.261409566	12.2780978	3.395196985	5.355243812	11.2310074	6.118241588
5	Bradi1g23095	2.46362434	1.40112887	3.245229821	3.035747166	2.627126761	1.65376295	1.977194719	0.435213177	0	2.106488426	0.692863658	1.743010792
5	Bradi1g23301	17.03105536	6.052866395	7.065222098	3.619337436	13.63911338	16.83030178	18.74533734	3.0864529	3.337563507	1.610965161	4.16856558	5.780848004
5	Bradi1g24230	0.316555594	1.681258043	5.146403788	0	0	0	0.128590378	0.115055896	0	2.580689287	0	0
5	Bradi1g24340	2.352539941	15.43071703	9.349729697	15.06809702	11.61023509	1.949332317	17.23420442	11.04128477	1.408070024	1.980354519	8.649872088	3.97906054
5	Bradi1g24500	112.356811	92.83632298	136.700335	143.3242469	179.7023725	143.9350058	61.19500766	71.0964298	51.22277526	70.34664424	107.6601168	82.06616798
5	Bradi1g25117	1.621734051	7.291897051	18.77735712	30.25828405	11.46623061	1.633292352	1.381989215	9.3435212	4.6784757	8.032303057	9.891686152	1.805459977
5	Bradi1g25175	0	1.768992251	1.018792631	1.009901658	2.665456477	4.083321414	1.136347091	0	1.104076275	0.815321808	2.148397101	1.336137548
5	Bradi1g25410	0.478985744	3.76712892	5.633650297	7.661678884	3.650654141	3.489861715	1.384640893	0.528593399	3.374500234	3.034895299	1.738482921	2.187895365
5	Bradi1g26790	0.145852518	1.965997233	1.274207231	3.328645321	2.861008388	0.853638437	1.631851543	2.513506072	1.10638482	1.029685844	0.603260569	0.843403262
5	Bradi1g27140	20.66475983	28.83749321	39.88163392	42.23152549	38.19686847	29.57833563	15.22511122	18.45946984	14.05429625	22.52225766	25.98416119	13.46198257
5	Bradi1g27290	14.7370527	19.7046334	18.23128519	23.84123287	19.33573337	17.3433836	23.71182649	18.85923768	15.39806207	19.16015463	8.116337502	8.167750743
5	Bradi1g27478	3.245890793	4.152206666	2.513719938	7.841378545	5.4294679	2.886015277	6.625227038	4.39214081	1.014701901	0.50979202	1.21677108	1.360499648
5	Bradi1g27481	7.54300673	8.260099618	1.799624611	7.430634056	3.917102624	5.441169322	13.41435741	8.196353577	3.608192362	0.608777944	0.621837023	5.760262171
5	Bradi1g27867	4.093749622	0.659447295	2.360173111	0	0.889688322	0.41016587	0.117476662	0.105544517	0	0.252076997	0.507261076	0
5	Bradi1g28120	9.380025873	3.721243796	3.029689797	1.635832745	1.533409764	6.097212823	13.80143088	13.97016883	0.295320673	0.897599147	0.602843159	1.075249158
5	Bradi1g28490	15.7145821	62.12637269	74.34538736	127.8489586	78.86221755	19.43373523	20.41468535	42.15027044	18.73961743	52.17269562	60.78320533	20.6428155
5	Bradi1g28860	13.3391464	20.87210709	10.03022691	19.0438531	10.82953517	10.05279876	12.75927201	12.59130034	6.502258644	6.390262703	3.001685118	3.289995038
5	Bradi1g29366	0	1.064142834	0	1.383672239	0.99462262	3.267806092	0	0	0	0	0	0
5	Bradi1g32283	0	2.250670257	3.511290116	1.344081394	3.413773817	2.32325489	1.310376876	0.602648014	1.877536782	0	0.943926285	0
5	Bradi1g32453	0	7.914340162	0	7.788652499	14.83448789	0	0	0	0	0	0	0
5	Bradi1g32881	11.14722624	7.316526809	10.21599313	8.772580138	16.76606768	9.479882083	4.124219457	5.136347603	3.947949328	4.113084147	6.001683896	7.252586911
5	Bradi1g33220	0	4.438186441	0	0.989971515	1.523433652	0	0	0	2.202897402	0	0	2.508029786
5	Bradi1g33306	3.714671615	0.997640834	0	1.352338047	3.345239347	0	1.159473062	2.487446176	1.703610329	2.448977698	0.800453817	2.631742413
5	Bradi1g33530	7.59618614	8.088667239	5.014555401	10.05703445	3.266703636	3.370587064	9.087472773	3.416813695	6.133420419	3.910558824	7.632257756	7.529820454
5	Bradi1g33613	2.841471033	2.008739539	1.759920734	1.974675478	2.005223772	4.914425074	1.508545958	0.631883155	1.228816282	0.259937942	0.528196736	1.79393191
5	Bradi1g33616	0.45740948	2.027679145	1.069345729	1.328005928	3.068756117	0.706818354	0.39949906	0.373635383	0.568649244	1.291372111	0.562968732	1.399089029
5	Bradi1g33670	56.6661885	96.34006733	64.12709636	70.30128288	60.97926082	51.0028349	112.8356292	204.9717315	51.8202717	34.63055817	25.62418605	33.42480681
5	Bradi1g33810	13.92508498	0.449450902	1.051942661	0.384940554	13.9624366	1.91812272	1.779298128	0.202578607	0.159052367	0	4.175878619	1.784083647
5	Bradi1g33925	0	1.039838937	0	1.175019562	0	0	3.628319892	0	0	0	2.564572445	0
5	Bradi1g34670	2.229342084	6.88513387	9.473716092	19.27978152	5.024911822	2.577540676	13.14472757	5.758882414	1.655130875	7.960021511	5.592487662	3.749157947
5	Bradi1g34920	2.329560978	0.570699115	0.836765371	0.885947455	8.527842434	0	0.25045159	0.354395245	1.253931332	3.245575128	3.192558765	0.623146367
5	Bradi1g35477	1.729661962	0.973308816	2.512423284	1.74258657	3.489779901	0.808275881	0.630697458	0.869060468	0.610995021	0.449616655	0.436463182	0.200178296
5	Bradi1g35616	5.231699135	6.40499419	5.063713364	10.01695525	9.81877319	7.072315192	8.407948334	0.439420496	2.241661727	0	3.071142288	7.128149662
5	Bradi1g37080	1.575656322	4.458846325	1.44214856	2.949307436	4.20395565	2.161939464	1.905836138	1.656206423	1.209065393	0.939973225	3.372362676	0.768113457
5	Bradi1g37297	1.916954651	6.463434038	11.81890382	22.61309153	10.01058929	1.761613835	2.221823518	4.836820051	13.15785921	5.011025784	3.994622119	6.368268892
5	Bradi1g37600	11.94709714	173.2667907	54.37461604	392.9917594	66.24138801	21.13594219	134.5184196	157.5694888	19.04469812	49.21212049	165.9460363	43.38110421
5	Bradi1g37834	18.19447974	9.184352374	10.39306028	10.99024001	13.87941122	14.14329706	9.775529587	6.605393653	3.122724499	8.443909926	8.846572791	5.5022805
5	Bradi1g38025	49.16283338	54.9157588	46.30696542	58.19988902	33.66129712	32.33798167	42.38171788	45.22859575	17.62510301	28.07058387	19.71682031	9.352803093
5	Bradi1g38090	12.41323231	29.46291372	37.63907883	20.51583767	7.834439783	13.27331309	9.770488504	22.15429877	18.97143387	8.08346443	1.295154165	2.313650108
5	Bradi1g38150	46.38472504	52.25528179	28.08027596	27.96080257	9.29108625	124.8923782	39.28451701	23.17363421	17.10391681	21.63145937	40.27163471	26.13808035
5	Bradi1g38740	3.621491173	2.346890071	1.622163544	4.500642103	1.841568617	3.431886926	7.281351312	0.662418065	2.07660073	1.582204216	5.632191785	4.79887079
5	Bradi1g39191	47.92652858	28.89257521	151.770082	82.50523235	98.30583701	91.39259623	129.6261842	86.72430479	37.55442291	60.41885876	102.6964336	30.02238018
5	Bradi1g39192	0	311.3671171	0	719.2853227	1349.978286	1125.846696	0	0	0	0	747.6713766	942.2811397
5	Bradi1g39218	22.5799507	3.046216401	11.22759672	7.454833139	2.66044748	0	0	0	3.968854489	0	3.599534373	0
5	Bradi1g39219	0	6.259266744	7.941087336	6.225967671	0	0	0	0	0	0	0	0
5	Bradi1g39224	78.93681342	43.21753355	55.36663851	56.83264925	70.32363676	116.6697359	38.53431522	46.7797724	9.555197739	0	34.82108344	107.1410312
5	Bradi1g41880	1.425552613	3.505845067	4.387335901	2.778179335	3.841398085	0	1.980209151	2.056683822	0	0	0.900039705	0.989936522
5	Bradi1g42000	18.9655479	10.98227508	26.72174354	9.675406327	16.97714916	13.13120737	8.653309452	27.86731834	9.40466134	10.13641037	12.91547735	7.058816574
5	Bradi1g42347	4.72135318	10.32790757	6.829920409	7.070072772	6.435438662	5.75198135	15.40078277	4.452807476	0.786667311	1.889236064	1.884593425	5.106900739
5	Bradi1g42458	4.820490515	3.264212089	1.488995524	4.203399227	3.508241154	4.449721421	7.19461402	0.907966474	0.678244231	1.014617947	2.132635666	4.76278794
5	Bradi1g42630	7.600345981	17.97062567	10.04647612	8.739371654	7.36325902	8.583264608	7.320590016	10.32126724	4.446210381	6.559256695	2.103366816	2.687966443
5	Bradi1g45200	108.771028	287.6123855	175.7557213	301.2491123	200.071735	85.16170559	132.5982095	176.8267205	70.78529294	146.3133743	105.0801836	58.46426237
5	Bradi1g45567	2.939210662	1.284641197	5.03978271	3.102770374	10.84424386	9.12268364	2.534353668	1.486576814	4.209279876	1.287886875	3.625664294	2.979148946
5	Bradi1g45806	2.531213439	5.529670126	3.094391197	5.792910178	4.101564381	1.655145654	3.117995335	3.93628613	4.753487395	1.948731343	0.941171373	3.887099503
5	Bradi1g47220	0.843114946	6.992436247	1.079384129	6.114200577	0.912800068	0.527377988	1.730028349	2.445308484	2.004186149	2.475235209	1.401211591	0.312558833
5	Bradi1g49440	0	1.280112233	1.269673866	1.921679992	0.595941643	3.282801843	1.302566603	0.684146471	0.535544061	0	0.268912785	0
5	Bradi1g49758	2.74700936	2.763809512	1.274226927	2.032689285	2.690568472	4.607695314	3.594888652	0.778740994	0.988158438	2.045541644	0.983857479	1.325383509
5	Bradi1g50120	2.573843491	3.97195786	2.666560991	10.13599722	2.184441997	1.588224443	2.477505232	1.071224632	0.78976461	0.716286957	2.066868408	0.576162907
5	Bradi1g50130	0	0.839755649	4.065880573	8.70574217	1.603135337	0	8.807028439	0	0	3.323597447	2.049687776	0
5	Bradi1g50832	121.3204368	93.65196661	68.28574515	77.01135008	90.39095173	113.2322358	110.1868464	57.85071321	24.05456231	29.50561393	49.27685703	85.64266842
5	Bradi1g51040	6.385505963	27.35441457	54.72930839	90.3720393	67.25826465	23.88373648	9.829602021	10.321364	5.276998163	28.2684122	46.51292914	28.69467623
5	Bradi1g51170	22.35066026	26.10572389	29.76198712	31.78045183	26.65020912	20.34648424	26.95361789	12.88748978	5.248766577	14.78330482	11.67815463	16.02206981
5	Bradi1g51330	7.207590416	6.614041121	4.244129481	4.935804595	7.59219866	8.050067742	6.364895945	4.110739078	1.483787108	2.756794009	2.476365178	6.606092914
5	Bradi1g51961	3.017964775	2.723432589	2.901058426	1.686172563	2.006748249	3.870845953	2.093020426	1.070908559	1.384053136	0.325976397	1.641015811	0.909175825
5	Bradi1g52120	27.21284902	6.855938757	5.980382174	22.73484474	8.689018219	0	4.133450089	10.65098299	12.18296369	0	17.08846749	5.837500219
5	Bradi1g52646	0	3.405837333	0.695676273	1.878468546	2.062751851	1.932196668	1.596063256	0	2.300096783	2.180596581	2.855774971	0
5	Bradi1g54003	9.65354375	7.471153389	2.837998361	3.695151126	2.129091743	0	6.353655691	1.937317884	2.996203385	0	5.456311537	0
5	Bradi1g54592	0	4.425995621	0.393378599	4.341605123	1.206114533	1.020471509	0.587863575	0	0.416062407	3.173163111	2.497719918	0
5	Bradi1g54847	123.6958725	65.46817927	39.44208459	107.3647801	137.5045049	96.34168766	115.6492691	57.02473059	21.81302884	45.57569987	50.47733072	44.10852523
5	Bradi1g54931	0	9.737901635	2.306846159	1.650790035	0.145316865	0.537832215	0	1.952637749	5.029374604	0.30998541	0.206018983	0
5	Bradi1g55770	12.72067785	37.55715533	36.45206584	20.79841291	23.92256737	5.434305186	19.16224857	5.527213802	10.2286838	13.21392112	7.288244406	11.77662858
5	Bradi1g55780	1.701341763	5.946506862	2.767716425	5.010860484	1.72925987	1.560809051	0.894083855	0	0.644244487	0.502059917	1.950961755	1.651527346
5	Bradi1g55900	0.606586377	1.489063226	1.415076392	1.233267445	1.07519711	3.627671179	0.258723395	1.699972859	1.125946536	0	1.101984758	0
5	Bradi1g56600	32.67655082	33.99022383	28.04515141	29.92805161	27.90698153	33.12233678	38.13102854	38.63573213	24.61791152	22.72742504	12.25676959	9.855690312
5	Bradi1g57590	18.90714373	89.64867983	62.62658852	34.33204894	35.01556907	19.52970144	69.55264735	22.69001026	22.4199839	95.47345127	37.80223194	72.47514562
5	Bradi1g57880	29.06447753	53.23666765	19.73474744	25.39674386	9.893271549	18.58781688	71.87393008	81.48200823	6.717578599	10.33133569	3.817639906	6.366111497
5	Bradi1g58545	0.549759618	6.763407618	4.235922809	8.206840269	4.120243417	1.673631085	1.173330932	1.549217323	2.588103856	1.962202588	3.323341942	3.83919215
5	Bradi1g58572	1.508749436	9.089836298	0.851916529	14.50850375	13.56339209	4.46879944	5.940951036	11.03067375	1.818989505	4.148539941	0.906748333	1.14567906
5	Bradi1g59120	0	1.289805341	2.133275054	6.22404791	1.423024203	0.417030006	0.116819107	0.44658858	0.324533391	1.22655357	1.986525162	0.582220083
5	Bradi1g60170	3.932164751	9.952142484	5.744161337	15.20466943	5.196574671	3.837562301	5.248295937	3.942333446	3.334677825	6.038395748	4.440233277	2.919713527
5	Bradi1g60391	4.546639851	7.167954287	1.360761356	1.237199585	0	3.334422779	9.090146591	1.915370162	2.877714085	0	0	1.417897893
5	Bradi1g60972	13.7700893	13.49368333	14.21996257	13.51211451	14.35993988	20.1152106	28.70845995	21.24494383	3.279256703	10.38748762	4.16908317	8.559161555
5	Bradi1g61290	1.19885458	5.280494389	6.067783227	4.577870352	1.274116273	0.342079237	0.882826571	0.525600381	6.768110093	1.526541555	0.715048212	1.087808164
5	Bradi1g62400	338.1035713	31.95930262	2.646963459	2.659979361	6.784225674	116.4717129	1051.738634	330.7429859	15.0009121	0.677468245	2.173541933	21.39065767
5	Bradi1g63290	70.50182026	49.63119529	36.61012634	37.54579493	32.41792671	54.86617475	43.76733463	48.91842556	20.41395412	13.82852627	18.3351903	21.3779768
5	Bradi1g64125	4.187762032	3.722236265	2.833517518	3.273999515	4.418689171	0	7.181449298	3.245602108	0.753541288	2.295460959	0.50204344	2.475323013
5	Bradi1g64130	477.662915	293.9889951	505.8313374	453.9542507	607.2328265	540.6634653	233.9386355	250.386262	200.4731222	268.3338215	388.2772699	288.5903353
5	Bradi1g65530	1.950649365	2.46176829	4.647635112	8.636327681	6.457384435	0.551973652	2.108688659	2.538856417	1.760746828	3.144149377	4.207952471	1.345513161
5	Bradi1g65590	5.84629071	4.641625926	3.882051128	10.47759666	5.524973892	5.202669403	10.8264252	0.999051942	1.286031336	2.270035208	4.293054201	2.678925145
5	Bradi1g65825	37.90314167	24.51330831	16.74292322	39.63664958	27.32650747	22.40654808	15.01565079	19.02211204	21.33721198	8.980655853	17.03487193	18.34000178
5	Bradi1g66700	1.387982591	0	0.188210166	0	3.307227929	0	0	4.247666419	0.200771309	0	0.605078811	0
5	Bradi1g66710	326.3129175	134.63595	42.74953739	64.87796022	55.52096187	120.7037738	365.5092133	217.5598227	49.95179275	32.95480708	26.35498901	59.56700432
5	Bradi1g66720	0	0.456188109	3.483091992	14.91071036	4.306129136	0	0.062239159	0.331209032	0.088728943	0.533270476	1.156662244	0
5	Bradi1g66920	11.32490138	31.89429594	12.73667232	31.95221985	4.304872699	6.943592066	10.37150147	6.333377354	28.02718422	11.82153913	1.305941732	3.51782258
5	Bradi1g67170	149.4586009	135.5228859	216.1981991	299.6493121	363.9698007	186.2386594	150.4339378	130.7392447	96.89205594	145.3840868	249.1926255	276.1877821
5	Bradi1g68807	2.914301533	19.24081983	5.040307937	6.858090827	13.99991194	2.316473058	5.455882989	3.761994444	1.493954326	6.390588883	6.05576365	1.572275179
5	Bradi1g68843	10.30322775	5.7625363	8.152015211	7.667135044	14.40741646	15.13925521	7.464175744	4.155634346	5.237560512	3.708816333	6.381895118	5.568599822
5	Bradi1g68970	9.669817049	29.76363166	36.13200565	60.14272005	37.59997696	12.95272337	8.086306766	11.5626601	4.609684253	14.6741649	31.94445462	20.57990519
5	Bradi1g69070	73.64283314	40.55556783	3.734757785	6.298076559	2.631247876	24.66759776	167.3673803	96.09699824	7.741626902	1.536723272	0.393119236	1.232053925
5	Bradi1g71500	5.148219442	19.97971257	7.679409404	6.744100853	3.853811686	4.010877619	5.775583059	8.789377491	7.023861656	2.299277268	1.391572739	3.704923107
5	Bradi1g71635	0.355510011	2.134386041	0	3.142344379	2.698860958	0	0	0	0.434774451	0	0.66550154	0
5	Bradi1g71860	94.27181833	24.56491666	50.49630716	42.68132195	92.0497841	101.2361294	84.8165715	10.86063937	12.14389476	34.7308586	57.58500317	74.16911272
5	Bradi1g72950	3.488309697	10.19928366	6.11807371	9.484457543	7.08778094	2.064820993	3.570841321	4.479689807	3.210737793	3.56231247	4.000382389	2.77301064
5	Bradi1g73100	3.251248668	0.323538088	0.36545786	0.18356781	1.434151213	0.974149291	0.844476868	0	0.39361501	0	0	5.338417262
5	Bradi1g73883	4.090787815	6.429921688	6.712335218	4.927115154	7.053086517	5.771421505	4.201896423	0.71834041	3.501325947	10.97205157	2.426309265	3.414531099
5	Bradi1g73970	3.66713295	51.3066474	4.044969973	3.262026273	1.409796431	3.890137961	2.729865962	18.87875035	7.317287398	2.098741645	0.263635042	0.208419217
5	Bradi1g75610	10.60787787	16.92059408	10.51794941	10.68482973	5.341366512	6.201590488	15.20825084	18.59541348	7.259926457	8.022582885	1.176277216	2.401922163
5	Bradi1g75670	8.034234055	44.85510644	38.01395959	189.7868229	8.094421802	6.656648136	31.49604291	20.5315219	9.270461106	165.4777693	23.20537348	12.33821013
5	Bradi1g75900	0.505796753	12.91672836	21.77016614	50.72494892	32.05020937	1.922583585	1.508075911	36.18052218	2.596295986	12.94353399	14.44418626	3.00801852
5	Bradi1g76294	0	0	0	1.569727317	2.664049267	0	2.679012329	0	0	0	0	3.816613607
5	Bradi1g77020	10.62609798	4.582673302	2.098445939	3.861985026	25.2659502	5.142093814	5.695266336	1.036411448	2.150361962	3.338291867	5.067752097	4.437235328
5	Bradi1g77170	22.39542015	6.559471899	6.374318826	7.354264647	5.954826242	12.58815051	8.733149316	3.626969992	2.160237407	2.194638641	7.73059976	9.142811118
5	Bradi1g78246	3.865357702	6.927661142	2.18725854	1.359459684	1.488392451	1.998665208	3.732479578	0.435651809	0	3.097848089	6.015408366	1.507895865
5	Bradi2g00220	2.722299903	15.21856036	25.32956376	46.85360085	25.50517587	3.663094729	6.650875253	16.76396393	10.90534411	17.9940602	22.76725902	6.095070173
5	Bradi2g00250	2.643063249	24.83404102	27.88544958	52.88350038	28.37320355	6.798013124	5.769452011	4.922530665	8.676844302	9.852519378	13.73941303	7.109951785
5	Bradi2g00881	0.496728299	6.7796841	15.74356399	56.4055868	13.10770739	2.090631461	4.592410092	12.05563723	6.730339725	15.26172971	18.74391903	6.068522682
5	Bradi2g01104	10.12318982	26.95775802	18.42923011	26.19714916	8.879728658	8.058693179	6.651760849	2.475609564	10.05520623	11.63121295	8.002117189	8.92087936
5	Bradi2g02060	1.805970089	3.683678867	6.344265994	10.0978883	1.001507896	0.689895049	0.191813229	3.174727575	2.947483457	3.290897876	1.937153803	1.327666066
5	Bradi2g02420	2.893868393	5.594594102	5.023352953	4.533917947	6.530693367	4.380438092	5.915353913	1.734079716	1.564767354	3.972957107	2.45818276	3.797032362
5	Bradi2g02830	2.309310871	1.986342835	0.48316451	1.952261435	11.04091819	1.718140974	1.476065031	0.143694368	0.458328027	0.193627126	0.661442637	0.381827694
5	Bradi2g02860	1.920349082	4.341619264	3.053095225	4.14461078	8.805180041	2.848056769	2.436682674	1.605234813	1.346508813	1.387301726	1.800877499	3.235566094
5	Bradi2g03130	2.283902561	6.219336431	3.741536496	4.981053681	7.796780167	3.678386773	2.583606416	1.627405077	1.370876792	3.720558823	2.963466978	3.121224138
5	Bradi2g04230	0.5906858	4.838068508	3.497650628	6.424056615	5.155430535	1.435114705	1.820887068	3.283305103	1.167162088	2.461975982	3.018247982	2.170273892
5	Bradi2g04430	67.94900893	42.50212923	25.70657826	27.52936172	23.98773459	35.86897882	88.95417708	48.74700434	25.63511434	20.67509885	6.800274391	12.16357639
5	Bradi2g05050	136.422657	128.0118849	154.8705626	224.5445871	103.3272308	129.8284656	247.5563734	106.3137356	34.19532901	113.595048	43.88140399	95.92636292
5	Bradi2g05374	0	2.20341222	1.03127662	1.086323271	29.5879272	0	0.385244374	1.0043123	0.542376714	0	2.221661059	0
5	Bradi2g05600	138.5664728	24.41472311	15.0198012	20.60812088	35.87128668	96.00490055	524.6524745	27.55866338	3.64687653	5.268512481	13.6130878	111.3489403
5	Bradi2g05611	54.77728782	4.766213795	3.437528551	6.020738566	9.025207352	26.354167	404.5588771	2.247875738	0.198342527	2.795625769	1.83811055	47.64961804
5	Bradi2g05620	57.99217948	92.55528901	53.17709852	98.14201623	69.71803396	46.54723699	210.9114426	114.1262218	25.5025333	57.94592312	32.6241665	50.31078996
5	Bradi2g06271	3.110496282	8.022353808	5.437412364	5.22829859	4.656423873	3.389105416	3.685611125	1.245767887	6.652666791	6.066104761	5.065781918	0.49007789
5	Bradi2g07000	9.7617329	6.679610201	13.58947682	8.436689457	10.36488788	7.608228082	3.015964485	5.208867006	5.3764099	5.872337377	4.614109953	5.264522353
5	Bradi2g09475	0	0	3.166150334	0	2.311962013	0	0	0	0	0	0	0
5	Bradi2g09566	0	3.229922306	4.691557219	6.027323007	2.873053434	1.454798479	2.511856129	1.415452325	1.83070858	0.97193726	3.757382471	6.864074585
5	Bradi2g09720	202.331347	21.96911551	5.505248712	11.58976092	22.02886498	95.29264356	437.8249194	34.27150573	0.927281775	2.150115035	1.176232136	9.966804409
5	Bradi2g10640	5.466430653	8.727171797	17.71918888	18.88387308	13.56104674	6.520468287	3.545976517	0.852369878	2.793404082	25.39557956	8.99570535	4.104354159
5	Bradi2g10970	36.06049842	35.46718225	42.25582403	66.02358556	58.89072687	20.11702128	19.90444594	27.92827528	17.53741034	20.02404305	37.34591837	18.50386501
5	Bradi2g11860	2.533376556	0.088778947	3.751499395	0.337089689	2.542375873	0	0	3.309735901	0.672007952	0	1.466174081	0
5	Bradi2g12497	8.709226524	5.537444462	5.546003044	5.552047629	8.454097938	7.294535421	5.913412414	3.121188678	2.821347101	3.422739936	2.915815352	3.057226897
5	Bradi2g13020	7.578847922	21.33476278	10.16965826	13.29934108	9.722513336	5.665644676	6.899540324	5.221784071	11.89478027	7.231791463	4.395971028	2.003479231
5	Bradi2g13095	118.4050537	79.23206213	64.59438424	63.93677251	166.2194594	70.00184151	134.8702736	58.47479613	38.22085508	29.92964826	69.64216688	140.107515
5	Bradi2g13190	0.386798672	1.793787421	5.039421616	0.109369751	1.195413037	0.291261586	0.082339799	0.155375362	0.467419527	1.406525159	0.352363238	0.142342642
5	Bradi2g13851	4.444440873	3.365840856	2.64412395	2.527515905	8.052724834	3.801858917	5.652893985	2.821161215	0.718215733	0.351066183	2.360208078	1.847916201
5	Bradi2g14360	0.862088814	1.82031941	0.965462396	3.23223631	1.305351306	0.643352256	0.579046788	0.392565898	1.058766261	0	0.24823592	0.796204062
5	Bradi2g15877	1.599029638	7.601265999	6.060347982	8.122353979	5.107987461	3.903339489	8.917523541	2.189595746	5.894774536	3.455325344	7.117055856	8.943606121
5	Bradi2g16570	1.141054419	0.955781824	8.621896402	7.837235905	15.53862889	2.463763919	2.127166955	6.95294495	0.676814216	2.063383704	11.85507005	2.5226869
5	Bradi2g16680	318.1147025	34.20525865	8.53587407	13.55239579	37.71992485	152.6608535	592.9250954	120.1141926	10.66817314	4.422792304	16.21509366	135.6311666
5	Bradi2g16683	56.83541084	3.938114687	0.468837303	1.282303847	2.346706694	15.62861708	74.73695899	10.78673312	1.020580676	0	0	12.53212869
5	Bradi2g16871	3.565300038	10.39360898	9.768992138	16.05901326	9.29403469	2.877669673	2.02351819	1.550183281	1.156642174	7.870745974	4.523314739	15.38135632
5	Bradi2g16891	10.08486936	12.40524322	5.102777121	7.767636177	4.558723304	10.95124338	13.3286079	3.085211184	4.276532293	4.121581143	11.72507161	4.265022476
5	Bradi2g18590	0	63.86947806	26.29384768	0	0	0	0.224735252	0.204421829	0.324534994	17.81694432	0	0
5	Bradi2g20127	6.087178793	9.548489037	5.264940953	6.407637613	5.9766715	2.388340726	7.890215428	3.536469904	3.311111424	7.060367428	1.848095018	4.2141837
5	Bradi2g20971	76.05720496	41.88051317	85.02620637	10.49113602	136.1703359	0	95.4181746	46.47305257	55.34609388	0	25.86995757	23.07293202
5	Bradi2g21830	4.743633289	2.699629888	3.707495222	0.568484789	2.976181813	0	1.517897509	2.823160861	0.541470931	1.739290998	0.569927806	2.340510504
5	Bradi2g22030	3.046284974	19.55129703	9.825880786	16.7142409	5.50188895	4.078679481	1.693097303	8.704086158	8.373270579	2.905515899	0.484390299	0.60862265
5	Bradi2g22187	0	13.89672476	8.421505894	3.579275072	17.49965958	20.53594757	6.067965905	8.358195857	17.44154158	6.710261846	8.090057313	4.161253404
5	Bradi2g22290	21.52318465	1.256124271	8.099197072	1.317233379	89.66590361	11.52180616	2.100854543	2.568883353	0.165325518	1.259621725	48.28993074	14.22968596
5	Bradi2g24010	6.767046596	9.83415453	13.80198037	13.13700346	12.67964756	6.407382882	4.835761589	7.089049857	3.135517688	6.390360557	5.71554039	2.820786243
5	Bradi2g24106	5.866624014	3.4102869	3.234593975	2.913471911	1.720213521	0	1.567768472	1.961378135	1.106224504	1.760199153	6.900853717	0
5	Bradi2g24435	7.312634726	6.267504231	10.25487634	6.113897457	17.60101219	0	3.676925475	0	0	0	4.872503984	9.381442105
5	Bradi2g25613	4.668373443	4.854328449	2.699092237	4.072114571	1.547347843	0	2.00817354	2.794359514	1.429991587	1.075148848	0	1.742928448
5	Bradi2g25879	5.098966923	10.29131857	9.80542976	9.297567201	11.4004603	13.1600137	5.891885625	7.684395939	5.088306638	11.55951853	4.583689048	5.531413572
5	Bradi2g26347	0	1.665709371	0	0.788194611	1.335271268	4.929931108	1.41495722	1.445279296	0	0	0	1.847339798
5	Bradi2g26370	9.210836813	0.137033092	0.420759338	0.259083431	2.473322075	1.437369829	3.121163043	0.532463681	0	0.339706955	0.567296448	1.763151972
5	Bradi2g27410	1.097074914	3.531500376	2.08922164	4.009789723	4.097292494	1.519767444	0.650335544	1.32285906	2.190777539	3.405403456	0.637343003	0
5	Bradi2g27810	8.652020388	7.445795821	6.317118325	5.332302443	5.185518022	10.51118148	11.93967017	8.330732983	2.587991635	3.254414613	2.157429873	3.034302513
5	Bradi2g27880	7.95318371	15.41607812	7.51370029	13.22633967	13.40188126	7.021319764	9.187476972	6.379514338	4.031666163	5.910255833	8.147275996	6.823347571
5	Bradi2g31793	6.561234294	8.688217411	5.71118693	6.526157547	12.61285535	9.280871522	4.277189093	1.729532135	4.59326793	3.866181999	4.109343325	8.870567582
5	Bradi2g31937	78.70552625	73.79465848	63.2681861	87.0550641	70.56889334	72.74716669	117.2489616	75.74915346	30.82677649	61.57549396	33.91530183	56.8205247
5	Bradi2g32940	2.347880919	0.904125497	2.606061407	0.909760902	0.410342391	3.486981082	1.185170666	2.192385574	0.277041482	0	0.280581924	0
5	Bradi2g32957	2.391476054	1.072855053	5.526192138	1.548884447	3.545884017	1.974253904	4.525803073	6.155941065	0.531093699	0	1.916166384	3.059301949
5	Bradi2g33095	8.325838922	7.961383165	4.883905189	8.716334531	4.743084546	0	2.642958363	0.701256341	0	0	0	3.754724356
5	Bradi2g33317	0	4.57220276	1.524645306	7.46326998	0.908613619	0.482438473	0.140707201	0.250087928	1.000841009	1.227373914	1.42079484	0
5	Bradi2g34130	23.39577876	0.442252198	4.738679927	0.507747953	5.931992587	4.675019813	4.806179284	0.711731904	0.798349513	0.805267301	5.692115291	8.250884575
5	Bradi2g34375	1.59253363	2.878704273	1.892967295	2.526673905	4.259054617	9.753328191	2.163237952	0.701644982	1.014458221	2.931006886	1.87778128	3.014721267
5	Bradi2g35155	8.17843079	1.098558331	2.610558663	3.387484288	5.689550434	6.953583746	9.54677339	3.721824146	5.602487036	0	2.618351663	2.864576429
5	Bradi2g35440	52.47123826	128.6923874	135.5422095	216.5034861	205.6369149	83.71776792	73.20402679	97.81733846	64.31110557	51.65879862	117.372934	62.50122674
5	Bradi2g35646	1.188498239	1.524722616	3.00593969	1.758466692	2.617343302	1.349352511	1.751623261	1.283553124	0.957360198	1.396897949	0.49042773	3.497500244
5	Bradi2g35767	11.40380525	21.05257093	24.3012678	17.73487974	19.2950248	14.77766174	12.20982796	13.44432655	10.55890199	18.09109883	16.21334053	6.048710875
5	Bradi2g36910	17.13638254	32.35976363	27.32362084	33.1451656	23.76308359	19.69002922	24.48297603	21.21994826	11.8512706	12.53698291	23.72496654	18.59411331
5	Bradi2g38995	96.6116458	56.2430199	62.77874021	58.81859069	92.72692008	106.8732805	83.65065062	27.55753454	41.91035954	39.11455819	81.7320556	52.01134453
5	Bradi2g39265	22.15215264	27.54166028	13.80486912	54.7443206	18.66613602	8.037952624	24.33293567	2.198561899	0.402603908	7.218059275	1.600884259	14.74340956
5	Bradi2g39677	0.203725726	5.664463879	4.477477982	8.766702977	1.353045668	1.268490685	0.793730528	0.343306888	0.374641652	1.550802843	1.732555687	1.873837883
5	Bradi2g39790	90.81698703	193.7314895	100.9103835	117.748999	78.52968046	86.25815666	93.52180752	133.8183763	84.67568247	53.92428361	52.2862225	25.99496763
5	Bradi2g41294	5.545517554	6.810053634	5.382526144	5.762749735	8.709975594	1.899950044	1.102966943	0.540271974	1.932909809	1.714060955	3.400896883	8.214225322
5	Bradi2g42023	4.42172814	5.847293103	2.630665009	9.392578492	3.995990138	2.9286651	7.044011648	1.657593274	2.608031092	4.531051532	1.210007354	6.169772047
5	Bradi2g42260	22.61289665	39.93643295	29.31209738	23.2568848	24.03547921	5.166340511	46.70700164	15.92219378	18.45489683	21.06928769	10.6661336	16.15735991
5	Bradi2g42290	0.548989216	1.413180744	0.832161429	0.575355509	6.282136551	0.276081475	0.078845783	0	0	0.502650304	0.336454874	0.688023035
5	Bradi2g43056	8.475160581	28.76967453	19.85341591	17.21991248	11.15135066	4.158563538	14.11249639	5.559740295	3.857018289	38.59935647	9.902388567	20.23719223
5	Bradi2g43120	10.11952916	15.42494417	9.488323968	10.59236128	13.49080352	3.073322239	11.10286733	2.951509078	6.369485219	9.060406926	4.548058856	3.530981045
5	Bradi2g43330	0.788012026	29.14896288	4.273755565	28.07699859	4.443348849	0.619721193	0.690000015	9.481932149	4.360489601	7.645159706	3.755262024	0.865339527
5	Bradi2g44530	9.612860504	9.712726019	3.94558718	8.416346735	9.476871455	7.735963562	10.21628378	10.59117101	11.62347809	2.126548512	4.032305973	6.104934905
5	Bradi2g44750	4.677109109	2.079899525	6.558016964	5.652346681	11.02007808	5.400330182	2.337410795	3.492864731	1.721212988	2.632437785	6.890919338	1.818667848
5	Bradi2g45320	5.041910541	1.538314471	4.754371083	2.309505238	7.067577428	4.731052232	1.693105818	3.147442089	2.718953493	2.832076413	2.546456813	3.608219093
5	Bradi2g45950	2.602063854	8.816659366	4.169908342	7.88299019	4.241196453	3.32293317	5.033147259	3.500008626	1.231012606	2.81610989	2.119328608	2.641887112
5	Bradi2g46093	10.83598693	42.26443304	34.61130939	41.89573585	4.175258621	10.97580283	53.82378541	46.56658438	10.45546633	20.08226623	2.100778868	6.241130782
5	Bradi2g47107	15.24430374	13.74338839	14.01889912	17.36911489	15.11676748	12.77822288	5.998821313	11.06036204	2.895268649	8.308333101	10.4389786	14.10179029
5	Bradi2g47540	205.0651947	179.668212	58.18497369	91.31827901	64.95228328	169.4964227	261.1877358	173.7046932	16.60966365	35.60697877	12.73949692	95.20322375
5	Bradi2g47770	0	0.909297911	0	2.150636659	0	5.320034606	1.606092628	0	0	0	2.260313306	0
5	Bradi2g48420	3.523768184	25.3284557	8.25451654	7.110993977	0.517491369	2.496339758	1.714564484	4.403832286	7.865871534	0.522364639	1.568680175	1.279536386
5	Bradi2g49040	1.999169752	4.210530727	4.975196204	4.960525718	3.072240637	0.845459086	4.007048325	3.718921434	0.821661012	1.050065586	2.102732351	1.735056425
5	Bradi2g49057	42.60991877	75.83269238	51.08308418	51.66849423	35.51462599	37.96229338	53.52932482	41.64374732	30.26102254	32.53582854	11.91581169	15.47733571
5	Bradi2g50400	2.190455889	1.522691364	1.067975214	3.242138231	2.650194951	1.851242661	0.39786752	2.558207826	1.129784493	0.863981379	2.471372944	1.177338426
5	Bradi2g52390	7.625454782	3.514992318	6.891962847	8.092951336	9.649455691	4.41016622	5.285797511	3.558724024	0.77026221	1.541431684	4.614477275	6.234148067
5	Bradi2g54680	1.482124789	5.640727342	10.34337709	15.5822728	9.88208088	1.685285302	3.104404846	8.371483824	4.120689445	6.183937379	9.968105736	2.67502207
5	Bradi2g54690	0.13748325	0.335176435	1.546831222	11.58417004	4.023732275	0.202738923	0.057751232	0.598306848	0.082493145	0.8683261	2.383332641	0
5	Bradi2g54704	1.261703125	2.188277076	7.518000586	2.366912805	2.347594577	0	0.621970933	0	0.889817609	1.349428936	0	2.05130424
5	Bradi2g54970	4.275950665	1.438402675	13.57219356	5.47552666	4.341259125	0.884862848	2.301118399	3.873845586	0.730189709	0.564272278	14.3306338	1.844853029
5	Bradi2g55010	20.95212165	31.5398193	29.50725203	27.78280375	6.969324026	16.08476114	24.70096883	31.44313611	8.689621459	7.279299618	3.237522265	5.950442339
5	Bradi2g56422	2.406151974	3.435346727	2.898563598	3.851409504	4.714169734	2.220605605	3.641944442	1.138572372	2.432501482	1.686955376	1.147577714	3.705087793
5	Bradi2g56850	0.564136029	1.751524807	2.612101518	3.454591697	4.553680802	2.259239003	1.109430089	1.533441088	0.638340062	1.240882669	0.805431025	2.912648469
5	Bradi2g57680	393.9369596	21.63084919	3.175259739	7.757818455	41.99968556	152.5472743	1448.872132	336.8354543	4.680880435	2.452989716	11.36429504	102.5447909
5	Bradi2g58340	0	8.486498205	2.458423384	6.703381728	1.550336488	0	0.180928917	0	0	0.798613224	1.55086174	0
5	Bradi2g58475	0	7.637540719	3.683449674	7.634903281	7.81966408	9.388442574	2.707504669	0	0	0	7.148962743	3.59219508
5	Bradi2g58490	4.538752792	9.198974742	10.17558348	10.28637844	8.441717841	6.844876902	3.033744523	5.896648317	2.477534149	4.392702175	6.197800224	5.360534682
5	Bradi2g60497	0.247082918	4.625531396	8.734048777	3.801108418	3.756714207	0.346637221	0	1.005126671	5.723108534	2.387721046	0.719197276	0.541320148
5	Bradi2g60898	0	12.73502393	4.990230826	5.782284137	1.315607185	0.982549215	0.561336576	4.89553545	0.664788938	0.805420606	0.270746054	0.167511048
5	Bradi2g61050	0	16.46852471	4.270062563	8.813332943	3.312102906	0.788483466	1.41858646	2.678541335	0.158401806	2.187642074	2.952363848	0.996635976
5	Bradi2g61500	687.7698371	476.3517589	189.024268	186.9240225	209.2755575	477.6681453	625.0943614	673.9531167	385.958334	72.28464425	99.89427083	185.4767167
5	Bradi2g61885	4.936067542	1.362071929	3.298376227	7.87736563	4.596952504	0	2.412499097	0	0	0	0	4.034675229
5	Bradi2g62341	22.89110682	20.02238871	8.343755887	12.90840044	22.27948235	47.75331671	41.19025097	8.97078082	4.748966494	3.496880709	10.58916304	24.55642956
5	Bradi3g00300	1.776701446	1.600507504	2.016723903	2.746873771	4.921816949	1.826255231	2.903391639	0.365369106	0	0	0.358288803	1.287711433
5	Bradi3g00731	21.3962263	12.71676251	16.64198116	30.94906093	11.26342487	0	0	28.88294477	0	52.3564982	30.45930671	13.37604907
5	Bradi3g02257	1.14773346	6.345131803	2.803612407	4.374022127	5.506763927	1.548447022	1.150765271	0.353977577	0.590041765	0.87453168	2.901673471	2.669389786
5	Bradi3g03170	7.286710596	7.015610385	8.81531124	8.423166936	8.089479815	7.973064317	4.400542365	5.798617307	3.424374434	2.641260961	3.155025179	3.693987912
5	Bradi3g03460	1.891429866	3.959552005	1.701554885	7.520441787	4.930243455	0.684774107	2.074559161	5.362275297	0.138536772	1.472785417	2.645182834	1.711456825
5	Bradi3g03938	71.38537053	128.45618	58.0367612	80.33590329	37.16692489	556.6122935	158.3659806	63.27007516	111.8783633	0	51.37259357	88.26266867
5	Bradi3g04766	6.462263353	0	8.711316297	3.557416749	3.053377324	11.50053886	6.315711319	6.110303993	4.626485334	0	0	8.683121213
5	Bradi3g05015	0	0.451293585	1.177248689	3.32148832	2.855882123	1.114870663	0.514498779	0	0.708412431	0.545567471	0.752691995	0.440872807
5	Bradi3g05480	6.465907374	23.37114257	16.61030341	14.42578566	12.69688588	6.986554644	7.588397581	9.110014204	11.57709877	5.782849823	8.025592377	2.715913771
5	Bradi3g06750	124.6844172	280.8503674	567.0563906	930.1844561	710.3142981	211.8219691	76.27431917	159.0966375	81.45365845	362.7695303	556.5355955	252.724872
5	Bradi3g07150	251.284358	273.3208403	155.126939	277.2066414	172.2290831	250.4109236	618.919034	322.2557806	67.09402501	114.9579922	122.9752559	189.8376197
5	Bradi3g07315	16.7365386	8.690334677	5.182562383	6.207376308	15.45763056	11.33881192	25.88323917	1.377131698	1.499618278	2.707997443	5.197116077	18.35465889
5	Bradi3g07860	33.39420662	49.99013804	57.18737068	43.53544685	45.02954237	40.70712474	26.46909483	37.80217021	19.4049274	19.81969112	23.61677364	24.93916138
5	Bradi3g08715	5.771563323	3.024679836	5.308009566	4.572077391	4.215481369	0	1.573911441	1.359623511	1.106573993	5.206717631	8.13957894	10.9005449
5	Bradi3g08870	4.961742082	4.919302049	2.325393237	5.544604348	4.129323271	7.091524896	20.11511555	0.739644698	0.259594329	3.79825496	1.191412535	7.495417408
5	Bradi3g09220	3.088665436	6.718746539	4.563385421	5.404832332	4.096689404	2.76009048	2.869636816	1.683927316	4.082502257	3.401228348	1.505597704	1.897486889
5	Bradi3g09350	89.33342128	102.7863151	42.35315515	56.4180484	37.73818507	79.97393317	186.6154636	105.6649797	9.213452859	5.971610339	18.85895747	40.28285386
5	Bradi3g10288	40.97809627	21.8354631	3.339294692	16.92117084	16.90343817	8.524433859	19.29645039	27.66316098	0	0	13.00159756	16.99879352
5	Bradi3g10770	244.395661	202.3428072	92.81811283	77.20416811	117.4539424	210.450788	333.1151422	346.7998171	133.363226	68.31992319	57.8045613	84.98458048
5	Bradi3g10777	4.730904175	0.645817396	1.480590251	1.298722849	1.090612759	0	1.094008801	1.097597377	0	0	2.976423412	0
5	Bradi3g11156	4.341925747	3.944168744	7.755419597	13.39172533	12.59732578	6.442460756	7.704257349	1.799858379	1.361405344	2.044530485	3.917133963	17.4439416
5	Bradi3g13403	0.938267153	2.083422788	1.29204197	4.918240473	0.279962723	0.53329563	0.438661126	0.452418192	0.604242525	0.596505412	0.599031362	0.214764594
5	Bradi3g14260	33.67474631	42.10613433	34.98241508	52.33502151	39.26685053	30.85914719	41.05434608	27.3495069	14.74506434	24.15658385	22.80682957	22.28655317
5	Bradi3g14470	5.595402369	1.566725533	2.528574014	2.179601463	7.427605365	2.179140956	0.846799854	1.331660726	2.979690872	4.120586293	1.81286554	3.740561302
5	Bradi3g14740	5.141763369	4.886319015	2.838096841	1.451795099	6.377726306	1.683128942	3.072387153	1.86842687	3.779938523	3.674224917	1.165492989	0.872155908
5	Bradi3g14750	14.21198091	21.19697508	10.40399156	7.349515766	20.96424372	2.653177858	6.815851525	3.718357018	9.089047911	5.337891022	2.546540295	1.930523036
5	Bradi3g15490	45.3878607	19.21104578	3.126380803	1.693194844	3.394977514	24.45591242	71.56312003	63.78611272	2.944581744	0.558617944	0	0.490804158
5	Bradi3g15495	33.33197539	11.59952427	1.638985579	1.275044122	1.785028936	16.77565206	41.85359625	35.94588635	0.982589072	0.203932791	0	0.303296855
5	Bradi3g15535	3.332848113	1.306683921	2.998471619	1.387232215	1.479166851	0	1.127540522	0.75381638	1.064470292	1.594920354	0	0.585046106
5	Bradi3g15730	8.888865106	11.13941591	11.01154788	7.506094105	8.254642695	5.09290907	3.738065644	6.208399508	6.101309193	5.197388875	2.896864898	3.661676387
5	Bradi3g16110	19.11147513	33.17755761	32.93517877	30.93457853	15.47002741	15.67605698	22.03822081	25.7104426	11.14952089	16.91163101	2.883758196	3.297307127
5	Bradi3g16293	203.1566595	76.75237978	70.08251384	71.99353468	83.8906474	114.1729681	70.4183172	77.27404445	71.00829201	22.23636066	67.41285885	91.50831359
5	Bradi3g17301	5.558646013	6.769941369	2.660192613	4.55956527	2.647095739	2.839266725	3.411229716	1.174870776	2.01433413	0.631954682	3.301219165	4.943350406
5	Bradi3g17390	1.662986364	4.10018478	1.215577128	5.098041175	4.894862179	1.553335867	0.453709442	0.598889003	2.869794491	0.493996741	2.302905913	1.270528025
5	Bradi3g17596	10.14550321	6.180348963	5.992347501	9.29003972	14.46581566	13.44894938	6.468749079	2.220574126	4.567569331	3.824822343	6.102981168	9.607474561
5	Bradi3g18425	1.754521173	1.460862235	1.115913666	2.010157362	8.958766945	0	3.317424688	1.671752055	0	0	1.148382482	1.275799646
5	Bradi3g18879	2.167976107	0.596506602	1.36564925	0	3.874685299	0	3.059835537	0	0	2.19664465	0	0
5	Bradi3g19010	10.76506995	57.97884717	22.29785512	40.13225084	6.598943044	11.61191235	28.07440745	18.82505019	14.65733962	25.71050661	1.717011305	4.160578189
5	Bradi3g19044	3.400686803	4.177266494	1.784146829	3.421501093	2.219789768	0	3.870768762	1.024658693	0	0	4.80067592	6.603013274
5	Bradi3g19370	2.764929956	5.767945253	2.640102681	5.955736158	7.186871967	4.4010305	3.033318756	1.197270032	2.741205305	2.600227485	2.639455957	3.44343361
5	Bradi3g19483	0	3.109486263	1.23617095	6.13402126	3.602256174	0.781905747	0.919789975	0.392219185	1.298436561	0.506797686	3.366786066	0.877664677
5	Bradi3g19680	0	9.824461422	7.754057289	11.07546726	2.008071697	3.30686747	0.955605511	3.528729341	2.734439985	8.33760778	11.91940142	7.661965039
5	Bradi3g19730	0.42221556	3.715156657	3.973145183	15.86968111	6.594738167	2.519960946	3.170637191	4.327168456	0.754238661	1.871312459	28.72972299	4.851092933
5	Bradi3g21730	21.24913431	6.177090358	68.84757389	21.12696135	21.07765813	16.17210192	7.448354236	5.880441512	17.73331607	21.36937353	44.93745352	8.646560772
5	Bradi3g22043	0	19.55642479	52.83488031	18.99838509	33.47668459	0	0	56.22616246	0	82.09418938	0	41.35216442
5	Bradi3g22689	5.179268497	7.567555155	12.08166503	14.41665838	18.48001577	13.70366314	7.903294996	1.551152464	4.078318018	6.635109914	7.752555572	19.82926334
5	Bradi3g22786	9.507067423	17.37961072	7.477000055	8.273594038	20.09244371	12.41883516	12.07484273	4.652110857	10.03917467	6.416715922	4.070774559	9.056465896
5	Bradi3g24743	0	2.451711277	5.500587323	2.388905848	3.923485326	0	0	0	0	2.149234349	1.365067148	5.655768478
5	Bradi3g25607	51.31164094	91.10347312	81.26049302	79.33880677	93.64194152	78.70052895	91.79165996	24.05089806	102.0423566	10.81636574	58.18039805	61.45250202
5	Bradi3g26498	0	1.130648143	1.315243872	1.033044873	4.100609489	0	0	0.430296307	0	1.096247818	0.71042163	0
5	Bradi3g27128	6.453727359	1.458356253	1.144884858	1.756109092	3.11705357	1.008958855	1.439798181	3.092854991	1.621865377	0	2.076218412	2.014101521
5	Bradi3g27335	0	17.99047503	0	5.759853254	10.84665622	37.87175921	21.85701429	0	0	0	0	0
5	Bradi3g27680	0.600301689	4.144233837	0.984432938	2.166331541	1.055754161	0.813834679	0.238129888	0.207524505	1.02238583	0.530765411	1.224955673	0.916953976
5	Bradi3g28332	35.422046	14.80263339	16.22669075	11.28125208	25.27968724	27.25506428	22.54863052	6.297625627	7.339523179	7.586708204	14.70932565	25.25832415
5	Bradi3g28350	10.4923674	18.41243952	27.77712151	53.72550048	37.56395909	11.65194491	11.46819261	14.92124218	9.571277399	19.64436923	24.29765427	6.608316184
5	Bradi3g28630	8.46078417	4.134772304	5.648537199	7.057628011	12.12071721	9.590284385	10.85030223	1.508374563	2.653785179	3.453156246	4.675001852	12.35545283
5	Bradi3g29710	7.414101572	22.58791957	18.13969873	9.724629652	21.54840333	6.61892008	12.02385285	8.260100342	8.030772216	18.2734336	10.96499979	14.81422483
5	Bradi3g30655	0	500.0055896	0	336.1702245	0	0	0	218.7902498	0	0	0	0
5	Bradi3g30770	114.3681775	9.034291149	181.6924275	129.112464	225.6997067	110.1575309	8.130705769	69.8042395	62.69560472	101.4839749	202.9752233	128.4081738
5	Bradi3g30990	3.717600143	1.506710968	2.441287854	1.050368183	4.952641545	4.712385733	3.415146774	1.964119585	0.372366773	0	2.646685513	4.115371698
5	Bradi3g32520	31.04888816	34.29243046	25.07253081	29.52304956	29.69011743	28.86607864	25.36703902	15.07842399	14.99764166	13.84865159	23.39754945	25.91163617
5	Bradi3g32530	0	0.840951574	2.042246652	0	1.617981401	0	0.751296866	0.648589871	0	0	0	4.286892866
5	Bradi3g32591	0	1.350104414	3.334698956	0	2.494111926	0	0	0	0	0	0	4.036289158
5	Bradi3g32640	1.298196579	4.40799886	2.900746573	2.584131992	1.88658258	1.961743728	1.29728709	0.95338423	1.483338224	2.170957954	0.417344094	0.708972826
5	Bradi3g33341	114.0788189	72.7707619	50.96835491	70.75141613	53.05449156	81.61490611	136.1835099	113.2768562	15.73947028	7.965370867	1.873724046	15.58779106
5	Bradi3g34077	31.87836049	55.92923447	128.6310431	136.2571716	70.53053012	28.97916405	15.05703537	78.4151325	25.59535606	82.32284174	67.43005618	17.51047501
5	Bradi3g34600	2.089754454	4.257507566	5.256882002	10.647226	10.20805099	2.816320428	2.208692857	9.150378017	1.696716756	4.780302177	7.056063778	1.77886308
5	Bradi3g34720	0	13.22364922	1.454652245	24.29928093	3.255948532	0.290624555	1.466159983	1.894099738	2.363052741	2.65070388	4.43666024	0.254431026
5	Bradi3g34721	0.513607271	7.273437139	0.862153531	12.98924929	1.784961926	0	0.559648835	0.909206577	0.946506828	1.841254948	4.680394801	0.360471127
5	Bradi3g34850	3.297672496	5.577275528	3.58971307	6.593702795	1.446370485	2.185577112	3.699491136	0.774662684	3.508844752	2.313270401	2.10690646	6.042535125
5	Bradi3g35920	0	2.483387561	6.282420517	5.576482472	4.545740117	0	4.402739323	3.669913992	0	10.27014427	0	0
5	Bradi3g36887	66.24014617	214.8065564	124.7517494	166.9586845	107.3158331	101.0134153	299.0026748	263.7774367	21.14210782	44.93394021	69.43763555	69.22620697
5	Bradi3g37090	0.928731133	3.353881611	3.374173046	2.764926253	2.768635113	7.352427906	3.659894787	0.327175876	3.585042782	2.326562247	2.584441203	2.515753591
5	Bradi3g37740	7.317360305	2.395173659	2.007286231	3.597125474	6.998707908	10.13569513	1.997137655	1.787312216	1.769564189	0.814690649	7.060338065	6.837955279
5	Bradi3g38881	0	3.379652708	1.136013446	5.001379563	0.457944614	0	0	0.369815092	0.597961358	0.920162667	0.600704345	0.764276257
5	Bradi3g38950	11.51247694	21.62754097	27.28143855	32.26965389	47.60054826	16.47837078	7.68273056	19.78423501	11.03821373	7.989410353	14.66376108	7.966306007
5	Bradi3g39740	0.973504336	0.179582198	6.932815658	8.442330858	3.579053964	1.803243092	0.311183023	0.47539799	0.287038766	2.860454096	6.365833147	3.2454967
5	Bradi3g39950	9.938875577	14.16196194	128.6687938	43.52517445	39.46536763	28.62822069	8.187230621	0.570560154	26.63596497	99.51042125	37.19999153	20.97120072
5	Bradi3g40007	7.754609531	10.20983691	6.345103075	5.365477247	10.94725497	7.943089277	5.188637438	3.690942523	4.359752149	3.737830067	4.726727409	8.230677521
5	Bradi3g41735	0	2.483867254	1.939105203	2.891883029	4.451306285	2.584651724	1.453170677	0	1.038572902	1.558086448	0	0
5	Bradi3g41800	162.4141767	175.6801431	315.3118139	425.5906353	427.202105	258.3976832	116.675879	110.1906291	86.67177268	175.2175119	244.5109451	249.9186112
5	Bradi3g42020	4.239094473	5.762751335	7.029309703	7.96431056	8.122716772	4.78986652	2.411409133	4.434907423	2.75201058	4.395654106	5.089641124	1.760533453
5	Bradi3g42869	7.261518597	6.884472224	7.298948107	13.35250497	4.460453149	1.995833958	2.411136642	4.30434992	2.536161584	3.880338223	9.170249884	6.696423553
5	Bradi3g43352	1.192102326	1.242304148	2.077912847	1.571935042	1.155404721	4.990918215	1.402139925	0.564517676	0	0	0.374290666	0.584810604
5	Bradi3g44290	0.935383551	5.256460112	1.322721792	2.459448617	0.556487834	0.663763596	0.274781631	1.035174571	1.038449459	0.545932793	0.539991098	0.188954899
5	Bradi3g44540	2.005409514	17.63583299	3.843709558	5.729692811	1.583412621	0.53998199	2.318745161	1.466302988	2.005693116	2.097844649	1.384829049	0.597097877
5	Bradi3g44602	2.213684442	1.443862906	0.610962084	1.068681685	4.837903685	1.603850641	0.458454191	0.212525231	0.328401808	0.494998115	0	1.181269496
5	Bradi3g44856	0	3.063005659	0	0	2.660397222	0	0	0	0	0	0	0
5	Bradi3g45140	160.0410705	200.0055441	239.3525025	318.4798024	366.258192	251.3030966	144.2851784	122.444586	90.19054097	145.7585417	225.4102232	215.6967209
5	Bradi3g45930	226.0973517	144.0420694	201.9497758	224.9942151	267.5709006	186.5711667	151.8316464	231.9250183	67.81817082	184.7941643	121.3181347	115.6421571
5	Bradi3g46838	0	7.365984819	5.712565651	6.88220571	5.051431027	4.181180619	0.597659627	3.211301737	3.43263069	1.336784558	0	2.324947613
5	Bradi3g47942	0	8.552116909	15.22426222	4.278791916	3.705753107	0	3.6619555	3.344616815	21.21441018	0	19.69895513	4.924246752
5	Bradi3g49915	12.56834446	52.63655508	57.44637324	118.2122675	84.31029748	45.28897666	33.84849181	32.70581552	22.53204454	41.71372559	80.25325234	77.32697964
5	Bradi3g51230	6.323657445	7.49148245	3.145847028	6.256060754	9.50312262	8.604400221	7.216958282	2.57660779	2.760571436	0.852625413	2.820712457	8.738126561
5	Bradi3g51350	3.360818885	9.083749159	28.40378296	14.49120907	12.70119127	4.485885706	2.827264465	3.694974066	10.21265224	15.74922242	6.373747258	2.562491668
5	Bradi3g51660	2.207128532	26.46483204	3.702144472	6.029175407	0.405241255	0.742847661	4.925615497	3.13192871	1.408150182	0.627657257	0.377788569	1.039378754
5	Bradi3g52065	3.834475041	2.135064228	7.613920164	6.694119727	1.774642387	0	1.850384219	0	2.674113204	0	2.489054468	5.393521422
5	Bradi3g52350	3.514666451	88.8765394	45.76860776	203.7438166	36.63704337	5.636673742	22.68760093	80.10644561	21.88308678	85.61595764	35.84691242	13.43024745
5	Bradi3g52505	107.1558448	104.6812682	34.7974367	43.1169728	24.09830107	53.4619075	98.88919906	132.0157926	44.24503641	15.64789452	9.791741291	22.34798129
5	Bradi3g52522	55.76799559	67.50488988	0	47.59321374	29.49913896	0	60.33291425	24.96186562	44.38819829	0	0	0
5	Bradi3g53320	6.35152838	11.36588067	11.64098318	20.56282128	9.911665792	6.302231561	14.10335092	9.147362422	4.491387332	8.35941293	6.375784223	6.045054831
5	Bradi3g56060	194.108173	183.3701192	239.2244784	325.5627073	347.7986142	256.9293837	197.3686398	167.8089641	118.7664857	160.3112371	264.2027208	290.9140642
5	Bradi3g56821	2.356649864	0.199355477	3.413236803	0.549270346	0.116849345	1.19106751	0.462768065	0.436720975	0.983698456	0.247194079	0.649574811	0.201965146
5	Bradi3g57705	2.143399766	3.716248372	5.298194387	4.125682617	2.894680909	7.371522385	1.895089774	1.12627939	1.471112552	1.503571941	2.79858968	2.422145687
5	Bradi3g58560	1.258233817	9.357323078	9.879601658	17.59864412	9.06589917	1.821843748	3.98412502	17.07503782	3.699524191	7.928349408	1.742122744	4.857960367
5	Bradi3g58630	0.793248434	0	3.693970627	0	3.097955722	0.548488909	0	0.42206067	0.45593772	0	0.68906188	0
5	Bradi3g59713	0	1.86426922	2.173340025	5.634984639	4.602933146	0	1.624531754	1.644982606	0	0	4.299949829	0
5	Bradi3g60027	2.663146962	21.84902684	30.32299519	68.8419283	43.27337799	13.89913464	5.147184744	5.987632189	3.465799999	15.45445332	33.7753857	21.89641044
5	Bradi4g01235	0	0.739177246	1.750811328	2.508183582	1.359138552	4.319204073	0	1.150571858	0	2.863993152	1.786017672	0
5	Bradi4g02060	1.569508077	3.508987884	0.649341404	4.012029444	4.227191365	1.603979035	0.841222304	1.067015701	0.828076845	1.37504061	1.426174431	0.886468827
5	Bradi4g02600	3.296690773	1.232215707	3.736120093	0.579306174	3.915008562	0.822282339	0.546649311	2.112786781	0.971748528	1.296579579	3.076485148	0.520276485
5	Bradi4g02842	28.07593287	8.155162623	24.00221669	31.32863458	34.43727284	38.23406049	11.26532306	5.975392423	4.092457859	13.5562473	28.59999169	31.2354622
5	Bradi4g03023	4.528502943	7.765982674	3.898792738	8.555563032	9.746184615	9.560342267	7.768718502	3.080163692	2.542397863	2.534257527	6.694168545	6.134759661
5	Bradi4g03393	0	2.16295259	4.970616881	6.662410003	2.489035919	0	1.231012168	1.219683801	1.798020218	0	8.505297656	11.15595746
5	Bradi4g05440	30.62524994	56.71957015	61.7177817	35.90187393	23.97215476	16.69153759	57.525746	19.43365199	16.96748819	105.8895286	25.80383969	100.6283321
5	Bradi4g05660	104.2344716	120.40081	87.03766159	129.2508888	231.429061	166.7721673	137.6784637	102.070133	34.05922102	16.96430912	106.2439251	130.3185392
5	Bradi4g05970	1.200039303	10.76375008	6.535300897	13.20586223	8.265498313	2.927414082	8.903830868	1.788489426	2.067302422	2.949990577	5.554052469	6.732555809
5	Bradi4g06621	9.85393162	19.76798597	8.998845244	30.09914603	24.38326107	7.520492243	3.356731515	11.57138436	4.745936528	7.177449832	16.6640441	13.52966879
5	Bradi4g07595	0	6.506407921	4.475098047	6.820756542	0	1.483761182	0.418808454	3.468320694	2.390466717	1.825924475	0.604033614	0
5	Bradi4g07660	3.023738635	2.371933357	3.768339485	1.74433793	0	0	1.364066119	0	1.979914359	0	1.877797976	0
5	Bradi4g08055	40.41352262	13.40613108	19.2407058	20.63708569	28.12660678	63.9908666	13.88251399	10.8249844	13.56078054	0	31.41851691	35.17773174
5	Bradi4g08130	3.864342701	9.940828344	12.36346572	11.08669954	4.775014807	4.795710089	3.205005119	11.49938099	2.451563013	3.798793158	2.054045546	2.372393843
5	Bradi4g08950	0.642885151	1.406165647	4.085904851	4.14723782	0.403865875	0.528951636	0	0.441000861	0.354445086	0.263313907	0.206590002	0.244549826
5	Bradi4g09430	21.07026114	46.95235762	14.43761992	15.60034212	18.52072434	5.010391292	12.78568661	4.927094372	7.082601312	3.518098735	43.25228232	7.404872676
5	Bradi4g11347	2.397299832	2.273215832	0	3.801091578	3.122615399	0	0	0	0	0	0	0
5	Bradi4g11360	9.048037269	4.482665568	11.04209311	9.522499108	6.56418161	13.46768172	8.368896967	5.386738703	1.032450447	2.295297869	5.060923255	12.62292045
5	Bradi4g11367	4.165282251	2.774346219	4.74375165	3.394641289	6.29212104	4.163534687	5.289629416	3.372144194	1.211192782	1.338643786	1.491731314	1.97013018
5	Bradi4g11540	0.539431565	1.414518923	1.772000955	7.79838602	6.379418308	0.771879499	2.434690083	6.899922091	0.942192734	1.91276997	0.955543664	1.937588094
5	Bradi4g12250	0.500683476	35.27464338	71.64916745	23.29039641	6.830161024	3.546980544	0.101604913	1.078891015	45.20099866	25.04868686	3.555071766	0.751570681
5	Bradi4g12967	5.8004659	5.825260304	5.817069408	7.37932257	7.475416995	6.526542307	6.769034165	5.503137425	2.738944855	2.739033494	3.085100508	5.578793927
5	Bradi4g13201	5.743592551	2.921132298	3.267272942	1.801459217	6.949120513	2.681836037	4.650927535	0	3.290494831	1.816856664	1.18267696	6.752878144
5	Bradi4g13355	1.059251974	3.420773983	3.5070883	2.65162672	5.973136723	0	1.086888271	1.983164596	0.310157886	1.426800524	1.532465607	1.529352892
5	Bradi4g13693	27.78607514	13.91025541	3.71504536	9.254945156	13.00519885	9.460688839	8.197687464	10.45719476	0	0	7.17562695	7.253887936
5	Bradi4g14237	46.62216878	25.69418031	49.13826713	64.39919896	31.94533874	36.61629722	320.0474956	25.40436783	5.083577327	46.68862691	14.96220986	32.02217043
5	Bradi4g14910	11.99154089	18.76526205	15.71200113	17.3849445	19.71433983	15.29777231	8.198147292	9.285870129	9.908725819	18.21504733	8.353610542	5.905861657
5	Bradi4g15011	3.109664314	5.180321243	1.834141872	3.836421903	4.188392579	9.072247878	1.348346794	1.126913148	1.869360684	0	1.93740425	10.27644829
5	Bradi4g16212	30.3511996	8.631100854	10.91635049	10.45004642	16.95704616	17.673751	17.81426964	16.5959292	7.116764578	0	10.93244174	7.033240734
5	Bradi4g17203	2.151852563	9.008106524	7.725202632	8.069442693	2.909875425	3.261946063	0.953301259	0	1.330858799	6.327815492	6.818473505	1.810104142
5	Bradi4g17418	0	12.03750059	8.327096344	9.416103975	11.72264435	21.93922716	34.4724962	2.038461246	0	17.93926192	5.50271093	5.749063477
5	Bradi4g17462	9.773912915	9.504522686	3.464430021	11.60262668	12.28980017	14.55835507	6.851224263	3.859186894	5.178901015	5.036647243	9.00629089	6.601712249
5	Bradi4g18820	2.60557476	6.729299787	5.853031043	2.593292953	1.678751088	2.662148971	1.043335693	4.438455181	1.277145039	3.265488433	1.823901883	0.429761397
5	Bradi4g20741	10.41211575	4.359367908	10.50547526	4.420281613	9.88315304	17.95967437	7.495239719	9.634727646	18.56022422	0	20.49036615	3.521610373
5	Bradi4g20849	0	5.47634149	3.991446061	6.937339876	1.479042882	0.813332625	0	0.639318933	0.653254227	5.984168279	4.661294079	0
5	Bradi4g21290	0	0	3.409642281	0.811647682	2.536663271	0	0	0	0	0	0	0
5	Bradi4g23662	0	1.663261282	0	3.179746023	0	0	0	0	0	0	0	0
5	Bradi4g23920	0.996325225	1.751789465	1.140917753	1.682125911	3.075942939	0	0.434820706	2.102514408	0	0	0.599340246	1.462826064
5	Bradi4g23937	5.01207616	5.448568915	0.994239911	4.72370477	2.993001321	2.587071455	1.467270384	5.559304888	2.129152201	0	3.061642017	6.003207948
5	Bradi4g23967	10.66363639	7.386727409	10.15096346	19.80350559	9.977419347	7.359341425	13.51064892	4.890665346	1.612134217	9.835117661	3.533232829	4.427288253
5	Bradi4g24310	2.396917126	1.236020169	1.915699775	1.606502514	4.281335439	2.390480625	1.528441208	1.113239765	0.419643859	0.532375111	1.254279622	0.759599156
5	Bradi4g25854	0	3.241683056	1.118669466	2.910760671	1.689137637	6.103188078	0	0	1.192528834	0	0	1.666777331
5	Bradi4g25900	566.0196055	356.9892362	110.9678237	93.98691413	218.6670079	375.3777044	749.8816163	487.1620334	179.5615483	37.08848951	87.84495445	279.7400736
5	Bradi4g25938	0	5.588887409	1.845499906	2.504512462	1.333899238	0	4.081302124	4.019287547	0	0	5.60659615	6.225304393
5	Bradi4g26700	7.530161141	12.20016616	13.20346781	14.21179975	12.1129273	5.979551327	2.727958525	4.943801088	5.892642338	8.565917652	7.908316616	8.808958298
5	Bradi4g29271	13.12915761	3.961917388	14.84230731	14.80630235	20.32580601	14.22397124	4.387241397	8.477045758	4.737503924	6.129693602	7.750084499	12.44573406
5	Bradi4g29700	2.010517799	6.643699386	4.623425431	9.391298652	6.74557766	3.972573436	3.584499933	2.458693208	2.400390256	2.429064394	3.721702189	1.852856801
5	Bradi4g30540	19.82763339	21.77608041	28.83660282	48.41904744	49.42941849	16.35191923	18.73307524	23.40036821	13.42682078	21.01987138	30.79106488	10.35310993
5	Bradi4g30647	0	27.18883775	17.95143769	13.36372041	0	0	24.95625884	0	36.09009972	0	0	0
5	Bradi4g30667	5.337442298	0	0	1.47271375	0	0	0	0	0	0	0	0
5	Bradi4g30670	23.33620983	0	36.87290396	55.37733628	0	0	0	0	0	0	33.77738928	0
5	Bradi4g30745	0	1.236609034	1.039301104	1.652997759	0	2.612272875	3.028141427	2.556949984	2.129056012	0	1.099645588	0
5	Bradi4g31066	2.539982384	0	4.778301738	0.694996988	1.166089464	0	2.344171978	3.553999055	1.732899999	0	0	1.785368203
5	Bradi4g32265	1.147172713	0.422870944	1.960442549	1.155134887	4.087458778	0	0.246807023	1.142518447	0.345561995	1.044567818	0.695316365	0
5	Bradi4g32300	12.01899584	4.3682505	15.46168123	27.00580606	25.86451695	9.194979288	3.553657357	2.661366959	1.70248812	5.281315056	16.58547068	7.587823099
5	Bradi4g32580	15.21929477	22.10723404	56.42989489	70.26541367	36.51625786	17.52675644	5.06387062	19.63813188	21.13104604	49.12682435	40.07945874	26.57828782
5	Bradi4g32680	0.578673842	0.6366321	3.003805955	5.89287243	6.266841521	0	0.223749175	0.988805371	0	2.477648943	1.979295606	0
5	Bradi4g32920	8.315755467	23.0394927	10.13235073	20.57157808	17.17650389	17.84346142	19.00743962	19.36430945	4.180711626	6.26918459	8.124067951	8.047875315
5	Bradi4g32941	0.103512989	3.446594703	2.071905563	12.22114311	23.67831595	0.180363815	1.076240685	5.414669236	0.505201117	3.024506457	14.51229102	3.127910417
5	Bradi4g33490	0	2.966736222	9.2334904	15.91043392	2.654031273	0.364042827	1.537099609	5.049524283	1.934128208	4.891317628	4.447596405	1.030574605
5	Bradi4g33510	6.033350448	31.24919147	34.84979527	28.15833579	13.08244462	6.393062022	8.1403792	6.625793263	2.375429109	25.53159673	38.29995268	22.82540795
5	Bradi4g33905	0	0	0	2.849900904	23.5928782	14.63270831	4.299414141	0	0	10.36568247	6.131081269	0
5	Bradi4g34400	3.755804124	9.254536432	4.646190738	5.014868405	4.927747333	1.579678018	2.989737226	3.12307544	2.943235093	2.78999916	1.334137002	1.488540241
5	Bradi4g35950	162.5090211	99.32458527	20.39325077	28.24842981	34.3337424	77.56638274	188.2504096	257.2769761	59.62652184	12.07626961	1.862654309	7.475638539
5	Bradi4g36327	2.51573883	1.111187491	1.383464292	3.31980432	0.556177913	3.390405816	1.990648963	2.076873792	2.127212382	1.138871424	0.737847194	0.980905105
5	Bradi4g36540	0	2.11246903	1.010970032	3.188772264	2.43499236	0	0	1.260312083	0.152933599	0.689090047	0.310089534	0.372394442
5	Bradi4g36660	4.440929967	12.91545469	8.319152285	14.49336459	11.86308054	3.252217755	6.63542842	3.820548581	3.341475209	2.0396704	6.154289314	2.653662209
5	Bradi4g36945	15.93555287	2.865487902	13.03201402	4.099277494	9.137465842	12.79800871	5.460924073	2.118898601	17.17766202	0.624596056	11.61509219	10.95014852
5	Bradi4g37608	31.88069	36.4760264	15.41298284	19.46805275	15.48694744	18.15473435	77.81338242	39.60056111	5.957522083	8.868368298	13.95202544	20.11301848
5	Bradi4g39240	13.33786516	25.52694939	14.89574915	21.32988337	22.23307793	4.016342591	14.96755613	6.349229383	12.61244932	14.45228078	9.885859096	5.877831985
5	Bradi4g41373	36.84537725	7.78565009	12.37349428	13.68755365	64.67603459	38.53759686	20.56370387	2.399671412	8.149694368	6.099081585	37.49184521	71.35033565
5	Bradi4g41690	0	11.28173588	10.14876408	0	0	0	0	0	0	4.014251528	0	0
5	Bradi4g41990	13.43502241	77.08700705	54.32389881	66.60490243	42.59992756	19.60558554	39.10978216	31.16850737	16.01537352	29.33159676	18.54139128	29.3598457
5	Bradi4g42540	7.892716258	4.334357703	1.186387638	4.292802798	2.528454547	2.578199106	7.184446699	14.99585798	1.380811554	0.479393651	1.119708024	0.21020442
5	Bradi4g43090	37.82194157	57.8619013	96.57972284	98.7384891	115.1953706	45.78461008	41.44554098	84.67241044	34.31316101	80.71787177	51.1949435	40.39319393
5	Bradi4g43465	1.838200538	4.485808384	2.135179002	2.710869847	1.630155441	2.676552134	1.579393619	3.473013411	0	0	3.34484695	2.851302683
5	Bradi4g44227	1.222806946	2.37691224	3.062122564	6.743393573	1.847716784	1.347194506	0.973417908	1.084669023	0.565284218	1.419353829	0.981120933	0.475603579
5	Bradi4g44233	3.883777479	0.610789877	3.606668054	1.451567759	2.277803669	0	0.535059928	1.46313097	0.765348536	2.323414607	5.340070955	3.695750059
5	Bradi4g45037	37.39580744	103.4740957	174.8349327	159.1386928	49.15936822	49.10672021	98.76555627	240.4751157	43.76889892	73.79208632	31.1815945	19.89464395
5	Bradi4g45156	6.02649503	2.30872966	0	3.762191174	1.339858102	2.08603891	0	1.984277302	0	0	0.910483325	5.156800801
5	Bradi5g00522	9.393270808	9.747793237	3.313345196	6.522385386	4.322931892	8.62589797	16.16668685	15.52255495	3.738224389	3.614697019	1.28567059	3.733957367
5	Bradi5g00980	17.74804558	29.43892907	7.220164059	9.861639909	0.886275838	13.69604181	119.4575012	36.23406107	3.40569766	1.586829452	0.662202325	5.711877226
5	Bradi5g01189	0	1.649107029	1.256641671	1.065406304	1.013311707	3.284497301	0.955632761	0.581188915	0.448590454	0	1.354089242	0
5	Bradi5g02890	60.99625038	151.5358676	203.0429045	364.562468	355.3958722	149.0534784	146.7241431	100.3089936	47.20189834	131.0432455	296.4685818	258.9994342
5	Bradi5g03036	1.792775072	4.026097012	3.006858837	2.648443959	3.142969684	2.534018433	5.137136638	2.241409143	3.152944	0	1.055553641	5.026517175
5	Bradi5g03290	28.55215149	15.32836045	23.37227257	33.37856802	21.1076451	31.71757571	18.19984441	24.75480555	7.707864426	11.11092282	12.20000171	18.58736116
5	Bradi5g03860	28.5491564	36.84754041	39.25579314	42.3293659	39.36418255	23.4475264	12.59278001	19.31593092	17.79455665	33.68055816	36.65685649	13.05833554
5	Bradi5g04540	0	1.576499693	2.102746235	3.600173514	4.316968003	0	1.230257709	2.228169554	0.442838328	0	2.718814113	1.114935352
5	Bradi5g05110	0	5.688101168	3.893638948	14.4446633	1.666644057	0.51256166	0	0.621247943	0.67178832	2.119943361	5.698944133	0.556290166
5	Bradi5g05692	8.570570698	6.496549401	10.52009955	11.94500076	8.887468312	2.435303268	5.143029256	4.636661983	3.220212448	4.766814623	10.80152499	10.41639902
5	Bradi5g07996	11.86499852	0	1.772444115	0	0	0	0	0	0	2.860470405	0	0
5	Bradi5g08240	82.53673997	58.15186749	65.73872254	77.28853652	74.98300908	64.1798361	92.07794582	77.3825736	16.1830637	45.21217197	36.52862787	45.08989311
5	Bradi5g08630	0.696062897	5.997982891	7.543736708	6.324346962	2.750257622	0.792750094	0.367956523	0.975823801	1.863797731	7.344176872	1.048425933	0.255783104
5	Bradi5g08900	15.73128802	16.77569369	16.00740848	12.14329178	14.6266899	19.25233767	28.81524236	17.00779167	11.36477672	8.475011214	6.310985358	7.487578322
5	Bradi5g10177	11.16040462	2.898272442	0.833806046	1.980148479	1.581501161	2.67408302	6.944194788	3.005257615	0.244923844	0.384783436	0.507212656	0.481169988
5	Bradi5g10690	0.115464379	3.291769629	5.813474886	11.43015138	5.562331963	1.528914687	0.648976495	0.111217866	0.510885911	3.517218049	3.735192909	1.226075799
5	Bradi5g10770	160.4706989	80.95597977	77.13352198	83.22648963	84.03203848	148.6241819	170.8705928	152.6855158	34.2843042	42.13890156	52.87811113	66.8262281
5	Bradi5g10963	0	3.012538639	0	3.127053657	0	0	0	0	0	0	0	0
5	Bradi5g10980	1.177820759	8.637187993	8.400644535	15.22676352	5.846186292	0.603591296	0.672899502	1.568409083	1.224896564	4.572965695	4.410413444	1.896317614
5	Bradi5g10985	0.699021376	0.815552653	1.174635684	3.009426243	0	2.079668597	0.291536421	2.081453625	0.821431761	0.641425326	0	0.528887951
5	Bradi5g12395	0	35.42913763	31.65575867	26.14713435	11.60284723	0	32.16449741	0	0	0	0	14.80305907
5	Bradi5g13560	7.804610822	5.250009067	3.222464514	2.200365185	3.543119855	9.60951055	7.604202059	7.254778544	2.321066071	0.428437771	1.078489534	1.439682646
5	Bradi5g14220	4.813219113	0	2.783062901	1.285973283	0	0	0	3.511925868	0	0	0	0
5	Bradi5g14346	0	8.077005735	3.772557715	8.069611093	0.961243267	1.064148484	0.298243106	0.79864553	0.438174746	0.684918202	0.434424547	0.564384516
5	Bradi5g14430	0.772276179	4.168747807	2.066160893	0.214263766	1.188308302	1.176517847	1.753053839	1.109082438	0.348604787	2.104547653	0.468186409	0.957093059
5	Bradi5g14850	129.5635781	25.51007742	24.80876838	31.46806979	93.79572946	132.5533794	85.47582943	18.61734508	8.928828447	17.76703874	29.04044365	32.79191593
5	Bradi5g16940	67.77496117	98.36685325	119.9126034	102.9329968	91.47098529	56.99603219	34.97353904	73.6311418	61.79463075	48.94563122	32.99248986	40.91096882
5	Bradi5g17200	114.8851625	74.92375672	54.01647689	76.85945327	65.83597756	72.30025712	185.9001747	218.0323196	27.47585868	25.86658386	11.38758657	29.98532568
5	Bradi5g17565	27.70870209	16.06371339	0	3.970872479	27.36755109	0	0	0	0	0	0	0
5	Bradi5g17840	5.401603688	5.860426768	6.432093794	10.02790125	15.02948697	8.22922663	8.119158963	2.036993764	0.850865715	4.226007753	7.417558296	8.789673489
5	Bradi5g17940	9.74051771	6.926370933	2.820715111	3.973987879	9.58829232	6.130694004	6.542355711	1.323799216	1.966431813	0.860085156	6.855305841	6.611511106
5	Bradi5g18030	1.740094844	4.401200451	0.938452598	3.903344071	1.065554372	0.932258308	2.058873898	1.536197051	1.174240024	1.21489915	0.803045104	1.574320587
5	Bradi5g18350	7.18785613	23.26064775	1.043972341	4.016913044	1.058744482	5.647636607	32.19140589	65.84623142	1.254051569	0.421219402	0.142794759	0.522325187
5	Bradi5g20873	4.412093948	1.534256929	1.259843915	1.355758251	2.222285891	4.223649374	2.372630257	0.915678011	1.36289147	0	0.33268148	2.324519428
5	Bradi5g21612	2.041699968	2.426419873	1.178909719	2.423781492	1.810140931	0	2.644303787	1.564501711	0	0	2.484179109	3.238678672
5	Bradi5g21790	0.555979413	0.503922532	1.585919599	3.987240961	1.321690017	0.571682117	1.038953697	1.135532588	0.226753667	1.02853932	0.91364563	0.411935712
5	Bradi5g23166	513.046524	41.60411072	9.764511295	2.234786149	48.09960518	101.9650117	73.89819762	91.26995065	186.1553312	0	57.50536118	131.3733574
5	Bradi5g23430	45.02246026	93.10098123	147.2409841	160.9912614	59.24018398	69.29797951	46.58931958	26.27743887	21.85535217	273.6636069	156.1325395	122.8870532
5	Bradi5g23510	2.075228288	4.899006069	2.202736323	3.878471388	3.241792671	3.467705535	1.649045726	1.776959212	1.238970675	1.276902755	2.732455101	1.115305897
5	Bradi5g24227	32.4727186	309.5426294	653.4348923	284.9614624	34.00606353	62.04059602	53.26568978	445.8145239	239.3015736	69.32570002	16.21662973	5.394476605
5	Bradi5g24231	0.536185225	8.872651126	33.89929856	8.754376095	1.17632524	2.747465079	2.621550789	17.05762155	5.887688584	2.021339069	0.332845105	0
5	Bradi5g27073	0	3.779270117	8.545426636	2.771813814	0	0	0	0	0	0	2.12442102	0
6	Bradi1g01021	35.40723696	62.90314464	81.31514945	101.9859151	102.3525705	49.03231759	22.4689269	5.193885791	28.01612244	76.89096187	98.12929067	57.03033552
6	Bradi1g01100	2.763548889	15.54179079	10.92536141	16.51062843	10.16967102	6.138265953	5.379687693	5.508072034	4.3547503	12.61862583	14.59750962	10.33934213
6	Bradi1g01580	6.030139051	26.01375515	26.15531906	49.43955156	30.24194472	11.42062188	8.251691774	11.02588428	12.40208312	36.8639144	45.21828756	21.55682653
6	Bradi1g01600	8.324757363	46.58779089	41.30253705	77.79070538	41.14782102	12.24734698	9.228657174	19.88712	18.48279175	50.79360548	52.62666282	23.70549353
6	Bradi1g01930	5.380205465	4.627499792	5.964313511	5.212620548	4.860502805	4.785356272	6.940516159	1.485209315	1.601417116	6.677399185	5.672697337	5.32410599
6	Bradi1g02420	1.369050322	2.430737111	3.599035849	2.6525866	1.494520515	1.901151679	0.642068848	0.245719347	0.916878892	2.206691002	0.797645477	1.882747432
6	Bradi1g02621	0.561006165	7.028198192	7.102070054	13.89106507	6.569642925	1.125449992	0.866374926	1.610561288	2.417656252	8.746295336	10.06759979	3.309444534
6	Bradi1g02740	7.654107768	18.70422524	16.94398668	26.5524732	18.56746381	8.283349601	7.680737969	7.27388806	6.736287436	22.21320186	24.81657948	14.38035779
6	Bradi1g03030	0.940991017	19.91437506	17.24238126	30.87715412	15.42957013	1.89183489	1.651332947	4.212769379	4.687902261	18.38090999	20.84149219	5.312034457
6	Bradi1g03180	378.6736703	358.132229	504.1440458	440.3980491	572.2083786	485.0178736	348.1106628	146.4674245	216.7243201	442.0949385	567.5385463	455.7077819
6	Bradi1g03400	34.86063383	46.88850882	66.58696412	61.33280299	79.47636413	49.55445282	35.4035639	19.56701545	27.07330608	47.76714194	61.68815212	54.15721186
6	Bradi1g03580	17.79247269	37.10442432	36.74537229	49.48855597	34.3082786	23.8842303	31.66549826	16.57141741	16.96123588	39.93049811	41.45107089	39.51294367
6	Bradi1g03686	18.92977327	123.9081934	124.7780107	257.8844231	52.75328165	28.19102296	54.11994907	36.46740681	51.58845526	273.233049	98.91118473	124.1688096
6	Bradi1g03700	1.186732803	4.690339584	6.846481472	13.9235326	4.093891737	1.118663221	1.047848825	1.519556452	1.429181993	7.511001766	7.282767975	3.143605056
6	Bradi1g04070	66.43399477	229.7614014	225.4110087	368.5821764	297.2127708	133.2802865	77.34129175	110.9272727	75.197821	177.9427479	247.7166607	171.1374482
6	Bradi1g04160	14.16965037	29.51402585	26.69203539	41.81305144	27.41596581	13.79585985	15.25545991	11.35838985	11.49003134	37.58917621	32.67325402	27.61531979
6	Bradi1g04660	14.15678814	109.6087084	91.7811178	172.7565288	90.17534708	18.96773117	22.97099157	33.06913821	39.57552236	101.6004213	119.2981999	44.81009045
6	Bradi1g04907	4.1388423	14.12775486	9.879421112	14.95028436	11.48170992	4.636830855	6.200447625	5.36217854	3.927412893	11.39747218	5.429714116	5.088422895
6	Bradi1g04950	33.62299788	142.2827537	130.4688451	223.704271	156.939078	54.52807078	52.24078299	60.20029672	49.74065703	132.9217176	174.2673726	82.78798966
6	Bradi1g05110	3.099930286	12.85416977	11.2632465	16.96832285	9.253895705	2.953455001	3.250477055	4.740256523	4.204374217	12.94116918	12.85749063	5.513429788
6	Bradi1g05130	3.266274015	8.348892459	8.579746937	9.045303971	8.026641195	4.083749394	3.664493073	2.411491897	2.897577194	8.32470735	11.8375221	5.487541043
6	Bradi1g05340	24.22941093	136.3597022	112.6884345	204.2086006	112.106545	30.72137065	32.65753582	57.83071675	52.00543628	129.7354257	138.1069012	65.68840789
6	Bradi1g05510	14.63483709	89.12531815	74.16697431	136.311228	85.02696935	24.8290778	25.5596561	31.59423836	21.43901242	74.37937388	107.6023471	55.34592025
6	Bradi1g05970	7.180118825	40.98050973	33.57218063	49.16522793	25.44185143	9.016857428	9.96629032	14.04331715	14.10671947	35.31945087	37.05156022	13.80831864
6	Bradi1g06220	24.28798149	89.99951742	86.36258078	144.7002434	100.1425809	34.19195681	42.04451026	40.91065146	38.41900523	98.22461867	119.4865357	77.24809472
6	Bradi1g06315	0	4.893812151	5.098378345	2.217592507	0.833554051	0	0	0	1.044576723	0	1.100909508	3.010439414
6	Bradi1g06366	16.34651189	93.09701135	88.7068986	141.1641798	96.71652751	24.42562463	23.74350357	39.59185297	42.241732	85.87722803	113.7933853	58.3292193
6	Bradi1g06451	36.33538073	191.2188903	217.145249	317.3060543	94.52412808	20.26467428	52.19922811	52.21767945	46.04457963	268.9845511	90.09396427	28.59668766
6	Bradi1g06520	15.04052144	75.96717185	64.80299784	119.2827864	67.48408833	18.08708063	21.44453103	30.59747956	28.21042501	83.89715076	91.32365672	49.02870422
6	Bradi1g06772	45.86923753	73.03211191	69.76672111	132.9935792	124.3869638	72.59869066	69.3237549	39.07065504	32.91873545	63.99852402	105.6724062	99.14615203
6	Bradi1g06870	89.59948472	303.6969904	292.2740453	426.2372914	329.0358163	125.1899887	97.6892168	131.3315591	110.5018931	289.9612036	317.6146169	156.1132479
6	Bradi1g07390	3.840731442	4.965666865	3.117435531	5.766454535	4.407330978	2.32955936	2.358154173	1.53082381	0.806245059	2.983097874	3.075416576	2.531398824
6	Bradi1g07750	8.749593623	11.61700826	14.29580863	13.93047068	13.98414784	9.444047013	8.050678568	4.166696901	5.600723563	11.17986102	12.84779	11.84983181
6	Bradi1g07880	2.672548203	11.35426878	7.850009694	11.95473428	7.752453057	1.370919396	5.406936793	4.671010733	2.424052847	7.001769144	16.21681339	10.4562532
6	Bradi1g07910	2.686358876	19.13661065	20.49534176	26.36756998	15.98890254	1.736149043	3.66146161	7.767348977	4.771490843	19.02576836	25.65006552	6.279255746
6	Bradi1g09390	4.330794012	13.50241705	10.74213926	12.15925611	10.27214605	5.907963491	6.90562028	5.211011787	4.828483058	10.23429706	12.85163018	8.611054325
6	Bradi1g09450	22.77063782	50.19772935	68.53801823	88.7255923	68.11280958	44.87663468	43.28008666	22.15429877	25.87622909	68.01037813	65.23063478	54.79734895
6	Bradi1g09970	0.86114869	8.61958822	6.925281933	14.22323411	7.18112586	1.386298682	0.644723932	2.92811	1.662409206	7.311591464	8.211874504	2.394231296
6	Bradi1g10390	0	1.441327149	1.893984922	5.578452753	0.910709356	0.943040105	0	0	0.398937489	1.836851514	0.791419376	0.9917349
6	Bradi1g11140	3.701875943	3.510757786	5.032889106	4.257085153	3.686789279	4.531877063	3.831172413	1.924949109	1.121222034	1.169617175	3.698627716	6.808130523
6	Bradi1g11210	1.350608914	11.02372718	12.49661077	21.88459304	9.509773361	0.318563399	0.846169718	2.417184436	3.046125679	11.50887904	15.71034373	4.343693299
6	Bradi1g11220	40.23914208	183.5570341	137.1326625	139.5690948	86.09142308	39.0791558	35.60350417	46.74461734	55.96731704	139.1300696	91.72520599	59.47230948
6	Bradi1g11557	0.901148058	7.779777985	5.539273573	11.94456292	2.733036054	0.916559684	0.54809181	1.771266673	2.075494552	9.398460147	7.44587545	2.247083755
6	Bradi1g11920	1.385476703	4.51563206	2.116993017	0.40115074	0.614754698	1.345003579	0.571505599	0.345645183	0.279131998	0	0.83008832	0.348941413
6	Bradi1g12250	1.517776292	4.888502445	8.340817899	7.954391799	7.118454764	3.063379942	1.76151809	1.136005085	2.516378632	2.62327212	6.685185863	3.793755097
6	Bradi1g12260	30.10676733	53.06563226	50.75104225	64.19678214	67.61827584	53.29746453	32.77658032	24.97960441	15.26803004	40.47782859	61.922904	54.14387223
6	Bradi1g12320	3.311167021	4.950697133	4.078059273	5.896038351	4.102351749	2.509113306	2.671638041	1.801745141	1.464998113	5.753770853	3.827140177	2.963174339
6	Bradi1g13070	3.029462576	8.883932184	7.795451741	3.780193136	4.20355359	2.164902401	5.220365609	1.953927843	1.615725288	8.410101342	4.602255484	6.363031856
6	Bradi1g13200	81.28446138	136.4644076	175.8952347	180.5265058	195.7680182	123.6629242	82.90385497	59.28803907	60.54545117	135.2979408	181.0010449	169.0047558
6	Bradi1g13226	34.53649901	157.0915404	146.5293015	168.8951164	140.2735253	54.06634653	41.1093552	66.15117736	54.47509893	149.9628422	153.5678001	75.57207847
6	Bradi1g13490	15.5501519	39.71627037	57.89856085	81.01994417	77.05177507	24.30216894	20.4036154	17.311125	22.63897509	51.46031793	65.97329221	53.80198271
6	Bradi1g13630	10.93317745	58.53016337	67.51005054	117.2483457	85.33806324	28.69060696	12.39963498	17.63139081	13.70567383	57.05463557	70.23906444	35.40598746
6	Bradi1g13730	6.168927992	7.128023974	10.34882632	11.71867113	12.36101504	5.022144273	3.897064144	2.902162986	3.090869778	7.463624083	11.98633743	8.658187651
6	Bradi1g13960	3.575766198	7.538277336	8.346693875	12.91121272	9.333520328	5.01970808	3.55100057	2.878489763	4.434924159	5.701255831	8.481872557	4.523926392
6	Bradi1g14160	11.89188773	19.96052485	27.26387627	28.07009418	25.58273994	10.01358923	3.171812308	8.004032829	8.698567073	23.37163105	29.62181352	24.37856795
6	Bradi1g14220	2.055577199	23.18257357	25.71839586	32.13392347	19.46405751	5.073254926	3.009441732	6.155957191	11.77369385	26.07272978	21.93410691	11.15327306
6	Bradi1g14486	4.417368626	29.39029812	25.92651706	53.41699164	36.93054714	9.680604563	14.88509354	13.33307208	11.76362603	22.93503878	41.3592405	30.93375622
6	Bradi1g15010	4.010020339	29.75023333	23.94181559	33.69246566	19.67413384	4.551169071	3.493283569	6.266566617	5.59474379	28.55055813	32.14915292	10.50882118
6	Bradi1g15050	26.12064112	106.1633543	87.86292449	125.0853459	94.62497812	25.64437913	33.48454601	51.7930773	43.3313975	147.7324216	132.7132847	38.00046128
6	Bradi1g16190	49.28064008	70.86174889	79.481779	114.689339	99.82227314	59.10597212	42.39329875	27.21856237	31.15173632	77.9993224	88.872787	58.51844428
6	Bradi1g17970	8.66691262	57.39014798	48.64652337	82.85685159	46.19920179	12.93292108	11.41275772	19.78729898	19.61862816	48.82836942	64.71070778	26.58421654
6	Bradi1g17980	5.74257755	8.379460486	13.05143101	12.12387526	13.08375132	7.707042011	4.193994184	2.901759832	3.769710384	8.911016367	12.68130985	10.85787458
6	Bradi1g18250	5.125856136	31.6891858	22.97063806	40.86125453	22.36492009	5.478617546	4.337613973	11.35785769	9.972242881	29.80260105	35.97614283	11.12825716
6	Bradi1g18440	1.411998186	34.14389102	30.14097121	59.38323596	30.35217616	3.153568433	4.095607901	11.25742388	10.8770965	36.50430067	43.0228733	17.95265872
6	Bradi1g18720	1.606939991	16.33626175	21.73619052	23.86901888	13.0544847	3.317566963	2.33432824	3.860396357	5.171318084	12.24304557	13.29854366	5.406844574
6	Bradi1g18730	2.322339494	32.46827351	27.56407632	53.34727403	25.85798348	2.5176729	3.595876432	9.740612102	12.12228421	44.95090158	46.68122921	15.00615068
6	Bradi1g18900	10.64113996	24.56623996	30.50403437	24.79252459	22.15216336	11.2472078	10.77519689	6.612860072	13.57023917	18.18781128	22.83254208	14.87133817
6	Bradi1g18930	1.699295121	14.21835069	12.04990521	17.66044693	7.928722843	2.491516756	1.647983011	5.644757483	5.015956184	14.03419923	11.70436803	3.725706565
6	Bradi1g19480	5.599462374	17.89255148	17.65599751	21.39892738	17.23664535	13.5710882	7.083948611	6.613553497	7.433019268	20.63269541	19.60512116	10.42249243
6	Bradi1g19790	12.83710348	20.57287786	23.06796919	20.47138007	25.25405592	14.97782456	13.65719799	9.687089332	10.750383	21.36170829	27.34542155	17.23890669
6	Bradi1g19950	1.002460158	2.216860167	2.889290059	8.21297003	3.332943013	1.257745102	1.071879126	0.344516351	1.198776335	3.38583264	5.390878208	3.672973893
6	Bradi1g20260	21.73067753	31.38863328	39.16568389	34.27664533	21.26361086	16.06632509	23.92283671	8.743321139	12.99804054	30.03989719	14.94255815	21.19402179
6	Bradi1g20440	74.65683602	459.6220496	846.5411587	936.7520569	557.9637294	176.3013	63.5411552	40.22158006	348.588755	859.3463575	537.1326682	278.3814086
6	Bradi1g20880	12.1042393	110.3829992	99.40084828	179.7821777	117.4127313	15.42970528	20.31505582	39.59556199	34.95650773	112.7451853	144.8404065	46.58178966
6	Bradi1g21320	1.179263392	18.5556858	17.55702505	32.3146167	12.38364767	2.20616952	1.256570121	2.876151468	4.41332964	18.15535634	19.3787175	5.267157339
6	Bradi1g21440	2.133432786	17.73772641	14.37846623	32.93921237	20.27755882	5.4867327	1.356005495	4.367161367	4.52598345	14.9519237	18.60116451	6.365815061
6	Bradi1g21550	25.09282756	105.3688834	114.9984484	190.743335	129.3279456	33.709492	42.4564826	50.46331301	47.15252111	110.6065844	151.6022958	79.85096756
6	Bradi1g21630	61.05398898	273.4829435	207.6862393	382.5442221	251.1970089	80.3698144	98.15926378	108.8511891	93.6493512	231.8048942	261.7984341	170.6845599
6	Bradi1g21762	4.019055514	6.916198131	7.570933618	4.699657247	4.025072475	3.583918484	3.265412968	1.936221304	3.265004642	3.365169121	2.843252644	3.354898056
6	Bradi1g21850	8.095616672	82.43475772	70.43244632	151.2868734	71.119883	9.51021926	7.511061228	22.34926421	14.1917028	69.21447255	81.03731693	29.23040197
6	Bradi1g21880	0.308799986	3.05504937	3.672551214	1.720155687	1.375708448	0.472669013	0.33501747	0.252889044	0.559440713	2.265811174	0.474485974	1.003791611
6	Bradi1g21890	9.448846286	18.09948115	24.59457425	23.40238242	32.57405999	22.15453388	9.223956705	4.58799319	7.367770797	21.51093576	33.57686509	24.40623531
6	Bradi1g22870	4.048041287	11.18341535	14.16235174	15.46387074	5.824391292	3.242686976	3.014397662	1.576793081	3.585988644	17.66298724	6.049302129	4.922583417
6	Bradi1g22890	0.479631352	7.636233969	9.391961229	13.63172904	9.74970264	1.931340709	1.231192694	1.347182168	1.388652592	9.413578602	11.85944452	4.350033736
6	Bradi1g22920	30.14537066	42.3421764	29.7319507	41.71369543	39.80561087	35.71112015	30.53959949	10.20420735	9.30635578	46.95022348	46.07648433	40.90866321
6	Bradi1g22930	4.869044181	3.848610577	9.713285251	6.428687615	4.239236411	2.121067403	2.2238672	0.669898997	4.134316276	4.601620631	4.580616904	3.445508662
6	Bradi1g23510	10.25672072	36.23700692	69.58683087	109.4613604	79.89366886	24.41591278	16.81610104	15.44342381	12.65159841	62.33402616	82.11640754	49.57332305
6	Bradi1g23780	14.20619041	95.60514446	92.44257553	148.0882835	98.52445711	25.3222421	24.32305787	33.56469553	29.91698515	96.58344269	123.8184258	43.73518055
6	Bradi1g23960	3.685502809	60.19337503	50.5627812	92.14444951	39.89490169	10.258443	9.641991965	17.31289888	16.4708303	65.27829227	50.8057496	9.83064147
6	Bradi1g24195	1.80437271	2.882111748	3.590878418	2.878158427	4.4349726	3.677925872	2.218519564	0.83759669	1.027557613	1.556532199	2.305159931	2.590965993
6	Bradi1g24490	31.43608618	33.12594925	30.97969306	40.6541225	32.87677763	25.71927558	27.01288468	12.33942563	10.4057845	25.97389717	25.93357099	37.19613158
6	Bradi1g24690	2.340875746	7.919567162	6.500832876	9.722255212	7.464527871	1.874057272	3.251618111	2.347406483	2.63618252	7.725122797	10.53196105	3.509983494
6	Bradi1g25150	33.43680339	79.2186638	53.8054013	129.7820224	41.65910727	31.51165163	64.09294948	30.32494722	18.68591169	54.69129649	43.8879156	25.74497326
6	Bradi1g25302	38.96856019	139.0254724	120.4043472	205.1095407	151.4608436	57.55322884	63.79644521	63.72096298	59.42981453	132.1651425	162.3743349	133.3601374
6	Bradi1g26040	9.712280708	14.23295652	13.7010219	13.34805921	8.286807491	3.627160895	6.740507763	3.129284017	3.858573351	8.652192331	5.808188909	4.046631481
6	Bradi1g26070	122.8896953	237.1503288	327.2147704	385.2857745	350.137263	208.3586257	158.9467271	116.1099024	113.7171838	273.3504739	327.3018886	322.1007792
6	Bradi1g26700	7.090216338	23.34914285	17.689809	26.47433559	21.6226169	9.720801734	9.597371563	10.27646873	7.764071094	18.89741643	30.64630679	18.14353058
6	Bradi1g27332	44.34490532	221.1864742	185.1983177	330.3435838	224.5203308	59.06761856	54.62252467	91.08595101	67.68719293	209.1272117	230.3006091	94.10756332
6	Bradi1g28196	6.609155664	11.78513241	16.51953762	18.79361067	18.32555773	11.89959701	10.27171867	4.2982381	5.226771269	15.59451512	22.66307327	17.20267562
6	Bradi1g28525	12.25356096	19.52995896	20.01590801	20.7591757	15.71766284	10.31487048	9.900449682	6.683557217	8.731255435	9.344982894	10.31003203	12.03958379
6	Bradi1g28600	21.31602456	22.17157907	20.89303707	17.04124005	21.39428035	21.12688877	18.89009818	10.32391193	9.71865558	13.04262755	18.2345108	14.72086396
6	Bradi1g28870	18.00229508	23.24212167	31.26380803	28.04618138	27.27423967	20.44508418	14.78525965	10.60137888	10.71025599	22.72660959	21.05887977	16.55595107
6	Bradi1g30180	13.45813449	20.92371545	20.53818059	22.00213625	27.58600367	18.72081981	16.56750409	8.625551692	7.003613789	17.8288499	26.6206293	23.10636342
6	Bradi1g30580	2.096227167	14.3582722	14.17484229	21.46712939	11.64645399	2.184737614	1.528471863	5.510216815	5.6254763	16.55348509	18.70151009	4.112851992
6	Bradi1g30750	42.18694611	24.61222433	28.38933922	42.83271356	43.48027134	43.26677257	103.9267062	6.851285551	10.85473246	54.67417203	76.2764954	126.2273929
6	Bradi1g31066	9.734993441	55.06099001	52.12204881	44.40439095	33.36712325	11.00464207	5.028480851	8.170471069	23.70282977	38.80957965	29.05480258	13.25642067
6	Bradi1g31460	5.667916721	68.06149925	65.3492339	121.5309267	60.62896608	12.22048303	8.158687189	24.91929252	20.01300467	76.1617859	79.30856803	30.20419426
6	Bradi1g31547	3.544484193	4.816746979	3.839212302	4.497139382	4.169663286	4.616979181	4.083482052	1.76175223	1.302127027	2.85063607	2.892340164	3.043771996
6	Bradi1g31710	1.577819439	14.57697915	13.21700882	20.29759125	9.293130055	2.78920956	2.130845584	3.692264869	5.824716595	17.17681556	16.53297709	3.10735752
6	Bradi1g31760	1.045735818	9.0782575	8.867850352	15.85100555	5.00122379	1.126737223	1.27301325	2.978488166	2.344472156	10.03987732	10.6099167	2.464091382
6	Bradi1g32010	5.390838019	40.78780544	33.05499618	61.14234257	35.19130278	8.321439795	24.37074379	18.33126675	15.05777606	42.80430929	63.27832061	49.58616861
6	Bradi1g32180	0.616443536	12.33277648	11.96961114	22.82729635	9.144602407	0.796608496	0.875304116	3.741610961	5.370702663	18.66745935	15.8069326	4.24285565
6	Bradi1g32410	1.540865074	17.39730974	21.53102372	29.38984514	20.74394837	4.793273897	4.105809283	7.061296712	9.606498748	19.63458382	26.28720149	14.10962938
6	Bradi1g32830	10.09744872	79.42757841	76.02627784	144.7551419	68.81021608	11.09018863	13.82873108	25.74253369	27.06705377	90.82766583	96.36080425	33.73853491
6	Bradi1g32933	0.989934045	13.75528147	10.32038199	21.77193342	9.524683085	2.54634754	2.129244699	3.642354361	3.450409696	11.46241467	18.43720552	5.145915012
6	Bradi1g33390	10.92071457	28.28204172	25.21122356	30.89837253	26.72559536	12.53043909	7.366351474	6.350987136	8.962302355	19.17026622	22.99817072	9.769987369
6	Bradi1g34807	1.231620817	7.442355264	6.678737104	8.969288201	4.103021849	1.68503839	6.043680145	1.280898756	1.442260544	12.99314601	7.328532904	3.403134782
6	Bradi1g35200	16.80026737	15.57998428	10.34816978	14.01465385	12.23252338	10.7762326	20.58907959	4.921321202	3.543424838	10.7715975	13.05631178	16.37879761
6	Bradi1g35350	13.98932957	10.73581209	28.05089608	31.35423138	31.62285315	20.7300199	13.71144073	3.289416923	2.229141075	23.44958814	44.55427033	32.29340937
6	Bradi1g36820	1.066819557	57.96958413	30.95014904	33.63318885	7.265139638	2.523137872	7.037352649	12.16832693	7.631377827	16.41958809	8.252630502	10.70802618
6	Bradi1g37490	23.52423465	141.5041623	128.8196324	207.081505	139.8346098	33.47097562	41.56731039	59.42865931	52.85302514	142.9303958	167.3233252	61.31284772
6	Bradi1g37870	20.17240102	6.967988442	5.898299044	9.152440063	5.969384163	3.542832433	16.18162277	3.451162445	1.341571091	3.987048095	5.531412103	8.201495042
6	Bradi1g37876	1.645666449	3.731201563	4.453514501	4.020129485	2.920395994	0	0	0.500898308	0	2.943972551	3.888382701	1.428796857
6	Bradi1g38010	16.40747853	115.3021689	100.0895522	175.7776252	112.8592347	30.0687016	33.52337598	56.01797356	42.1250222	117.033151	153.9222655	78.68366844
6	Bradi1g38050	0.370377283	15.56733031	10.80810449	11.73074541	1.227019975	0.282644379	3.584721332	6.694329502	4.018953131	10.63284041	2.705290001	1.594945946
6	Bradi1g38120	0	3.82922436	11.70497881	3.102888254	2.944653611	1.303901067	0	0.342466714	0	1.239949793	2.391797733	1.00655176
6	Bradi1g38140	24.69498035	4.820038665	18.22455572	53.95604011	50.88387038	41.19222327	19.12392953	0.528701444	1.379998753	40.08804318	44.23403271	58.16864979
6	Bradi1g38227	0.516966758	5.802698188	5.773442741	10.97959712	4.474776535	0.900890688	0.60396609	1.517584221	2.152686539	7.97359061	7.344778535	1.248247566
6	Bradi1g38340	100.0761279	44.64354525	60.49843442	113.9472001	171.6276684	142.102265	361.6228104	15.57873853	15.45088607	88.56250702	185.3654931	325.7271797
6	Bradi1g41797	3.685219939	4.998649899	4.205032897	5.229561591	4.186332022	3.199428105	3.798780045	1.405134799	1.261600833	5.932729652	5.166444726	3.655138326
6	Bradi1g41970	0.68230547	6.477014315	10.06891316	17.07643566	10.06557099	1.734074988	1.304242422	1.27748162	2.599325952	6.573494463	8.250877377	3.192434654
6	Bradi1g42650	5.404082954	10.57622317	6.055194192	11.04732761	6.952772558	3.497022144	7.051641396	4.644660565	3.236885276	3.640188007	6.219054786	3.913597588
6	Bradi1g43410	1.676166404	43.34820855	36.91147532	121.9719663	12.86027299	1.639231393	13.71976874	20.03128799	3.322862561	111.4553054	19.93537665	9.145429636
6	Bradi1g43570	1.115992208	4.289266555	4.366966942	4.828399062	2.722096673	1.416466313	1.196344501	1.287928155	1.432572669	5.335134799	4.067084647	1.128363903
6	Bradi1g43700	1.696083724	9.975167752	10.45244375	12.31832677	8.213532064	2.657836253	1.584291645	3.53922748	4.164968629	9.675762295	8.970543822	3.982436617
6	Bradi1g44425	1.166417803	3.097196196	1.9563228	3.06691801	1.019426368	0.330520493	0.879078116	0.867631689	0.894178195	0.949892367	1.08595952	0.546980429
6	Bradi1g45330	0.244751743	4.992777794	3.811227551	5.552502309	2.448729408	0.611502336	0.613504978	1.175175561	1.205062311	5.365975142	3.946052189	1.57159667
6	Bradi1g45347	0.899114728	6.058093395	6.368803943	8.866749429	4.581221909	3.016828919	1.50342994	1.62229308	1.673567176	7.592856702	7.944981987	3.20150889
6	Bradi1g45790	1.078899736	14.00487073	12.0155685	16.77910858	1.787039236	0.425805236	3.376265714	8.259423043	1.620005716	7.335255842	1.98882927	1.899759565
6	Bradi1g45980	0.617253873	3.649289836	8.778611004	8.336171485	4.711623354	1.797185533	2.065720234	0.460565135	1.454971972	7.969236103	6.027196049	3.186835308
6	Bradi1g46195	0	21.52597837	27.2075785	23.65026725	7.324041422	1.590853226	0.592460158	3.338537248	11.58306251	26.82881563	12.16296902	4.1186819
6	Bradi1g46220	38.23775929	27.86040805	31.43762533	32.61150593	26.89881619	28.37406659	47.59327862	7.415508118	10.87097244	21.26939928	39.30424325	37.3688879
6	Bradi1g46650	11.76469643	54.97547232	46.38263093	75.79971194	60.97540774	23.80735856	15.12575419	14.33771658	12.09230518	34.01277275	50.76868351	22.4887884
6	Bradi1g46840	12.95580871	110.3079024	89.01546945	184.6219943	108.6905431	22.7632527	26.57042742	51.51764225	40.81139573	108.533872	126.1415678	76.78433706
6	Bradi1g47040	1.640425049	3.00994168	4.054046552	3.940341555	4.034621399	2.215173555	1.363594369	0.990829206	1.047970605	2.167826624	2.090844489	2.033534548
6	Bradi1g47277	15.29979602	23.45980308	18.85351503	23.74204526	15.07481923	19.52690311	18.848373	9.906373042	7.248335635	11.7738842	12.55864114	11.47745878
6	Bradi1g47501	15.57757357	71.10903894	66.34224117	125.7705656	79.78611782	30.28976958	20.49404835	30.74616288	31.1382698	70.03530518	81.15819912	41.12292057
6	Bradi1g48697	11.86656262	17.35777642	17.05001687	18.84598307	17.51708217	12.58301475	11.95562792	7.70398924	7.853174534	21.14822331	24.15757118	7.813657932
6	Bradi1g49202	0	5.921926728	7.473487599	12.70603413	3.034011436	0.549198368	0	0.65971693	1.11784258	7.495035242	3.688259229	0.26949821
6	Bradi1g49657	1.729745159	9.642806619	8.694426966	11.94158224	6.631878456	2.290679051	2.033242713	2.215994293	3.361226097	8.919138256	11.89969963	4.207695046
6	Bradi1g49663	1.261946059	8.103951253	6.898774384	11.20587623	5.825731492	2.062055586	2.770995073	2.685120813	1.791543466	5.934099609	8.033473094	4.260114813
6	Bradi1g49760	3.529259174	17.789831	20.99020406	34.49371296	23.11794488	7.055311229	3.018774549	7.234443439	6.554938368	22.43973405	25.00140901	8.472783396
6	Bradi1g49990	182.7384951	449.0274492	470.7839255	359.1585113	102.6120667	108.8065965	92.9814238	119.240154	128.2021841	275.7332207	117.3717653	133.6885226
6	Bradi1g50550	10.18059563	37.761273	50.46594247	66.79536285	46.97584761	14.98421133	19.77790793	17.94423858	14.97152624	41.0740861	68.89950944	40.96021014
6	Bradi1g50620	49.7332308	95.91859907	129.4889685	157.0150001	142.4483346	86.29749787	46.77529469	35.75721011	43.59030728	119.6620008	135.9645816	114.444885
6	Bradi1g50990	8.942893123	13.56962371	9.013732147	12.1322279	12.02908104	6.809601498	7.232490269	3.648111405	5.210306851	5.344838661	9.343158166	10.12687985
6	Bradi1g51120	4.246898335	11.20885562	12.24849026	13.88821911	8.35949658	7.843106635	3.068265727	4.87774828	4.035080886	8.613164863	10.13318339	6.341392028
6	Bradi1g51200	7.370373321	21.6338266	14.30957943	24.66959257	21.59899587	11.90639531	22.21210413	5.989873727	6.033078851	10.00540007	22.81985279	24.88613227
6	Bradi1g51357	14.23732266	85.40918557	72.31768293	131.6765227	72.58941214	20.46780003	28.67184397	36.94490281	32.30216145	87.85828383	102.9999747	48.46728736
6	Bradi1g51480	4.784665963	17.39515939	12.80969529	17.73858454	14.90407777	6.293918878	4.876873669	4.541678819	4.890268711	11.70514171	14.26620226	9.085763655
6	Bradi1g52040	18.53808262	45.95691179	47.13895779	102.6344236	70.80225564	29.18689881	41.60409668	17.81313279	21.98328406	51.18355398	81.33668401	77.15521144
6	Bradi1g52210	8.53045319	27.16931921	18.83907129	24.60155897	13.64802571	8.139927019	6.863469328	15.96268661	8.167040522	10.52647303	13.61808004	6.723629792
6	Bradi1g52250	11.48801707	20.15901853	21.55449481	35.54149789	27.52938022	13.09425297	17.36040182	9.360066654	9.956676231	26.81348515	37.94198111	27.32497719
6	Bradi1g52310	12.84693735	25.24409589	22.27126551	32.44899991	23.35683551	8.675708223	8.553509622	10.66040067	11.02586942	14.09545589	21.357579	15.84226491
6	Bradi1g52975	18.19847319	17.67238891	32.71277797	20.7728161	32.36733416	30.32153884	40.61376219	5.453742955	14.84301721	22.93601732	36.03291071	37.92437604
6	Bradi1g53747	1.420738845	4.331297592	6.76026218	8.901170393	9.761178101	2.85111847	1.692647692	1.266549687	0.964539133	5.279243811	11.05803233	6.278811092
6	Bradi1g53790	1.260641533	12.71843317	10.58923256	23.03493358	8.234372172	0.544735857	1.67358865	3.624276921	3.801805578	15.42217778	19.55002293	3.205757806
6	Bradi1g53890	5.528146057	6.264460662	5.77088226	6.691610567	5.468501221	4.249986587	2.763075803	1.370210344	2.064112141	4.471181145	4.165894151	3.096899916
6	Bradi1g53910	0.582520864	3.213943564	4.130171638	7.730941812	3.741720721	1.265516226	1.538550624	0.865399826	1.659267019	1.74389014	2.749151536	4.236531682
6	Bradi1g54007	3.289053305	6.710542134	6.058723061	5.074852492	5.582585733	5.212726926	5.336225378	1.866975514	2.156037137	5.077468703	7.225983399	7.55531395
6	Bradi1g54190	4.117543913	5.980035754	8.959863554	7.587145035	6.736162757	3.284579604	7.884527178	2.344584402	2.867790546	10.33422238	9.185176497	10.36129486
6	Bradi1g54270	17.82209076	96.71422792	79.01071605	126.0785692	82.84445389	27.31432301	27.28009617	36.1306923	30.01958717	81.76148551	101.4740875	52.1241549
6	Bradi1g54480	3.198585079	14.90581702	12.09148021	22.71531034	14.22451268	6.946209326	3.082571505	5.481415469	5.347697367	14.4409134	18.09926967	6.638239753
6	Bradi1g55420	3.987906623	13.65054297	15.55269322	23.82405607	19.49840013	6.713454212	3.546657745	2.361742651	2.100984741	14.70639151	23.22123509	7.901748832
6	Bradi1g55500	24.16568216	33.51135782	30.66849607	37.01179846	34.40427042	19.53332281	24.24999622	12.9960673	12.13975862	18.64201729	33.81612501	29.61576879
6	Bradi1g55510	37.97003192	164.4874151	134.2237257	226.8415633	148.0237335	55.45793899	52.6844324	77.89280573	55.76018921	134.6079065	183.0246529	90.4765516
6	Bradi1g55600	1.755802404	38.33376187	10.37121412	10.08844106	1.149826139	1.192550625	6.539903292	13.0757306	4.459292138	10.05351165	1.017958278	1.364025589
6	Bradi1g55620	18.52876458	639.9006297	108.5642537	179.6289337	37.33428234	6.825815344	147.8011638	177.9732914	26.35060311	142.27934	32.78545406	50.43825744
6	Bradi1g55970	0.673266967	3.738198465	3.751121888	4.706460607	3.012635249	2.280506302	1.035588433	1.184775472	1.223936273	2.684642936	2.728297688	1.413443119
6	Bradi1g56040	9.939125167	18.42203338	23.02759237	23.98656209	20.39214591	12.92691291	10.60998219	7.308204558	7.802178125	23.03501303	23.2998753	13.66464599
6	Bradi1g56280	9.77797292	38.63332192	48.85218256	59.03481632	46.69323296	15.99761788	24.09280297	11.05903969	9.09825003	44.06303891	57.93980242	36.38735534
6	Bradi1g56290	7.170085288	14.81533698	12.17528674	15.15824155	10.31262008	6.544122396	5.611543475	4.795537047	5.364642731	10.06202496	11.30195055	6.361796706
6	Bradi1g56546	5.546465998	38.35079924	31.86946039	50.87398293	23.32869131	4.606296149	5.090591769	12.44534234	12.80019499	38.68693587	42.49726952	18.3223803
6	Bradi1g56630	1.492652515	3.229442612	2.603386032	4.499800103	1.948516566	1.525620889	2.596038818	1.34958013	0.648779817	1.283092026	2.681130259	3.090016013
6	Bradi1g56841	0.610470004	3.650960491	3.552421954	1.169730117	2.446434316	1.435815933	1.492642702	1.116266648	0.82838946	1.495348937	1.219367376	1.339057443
6	Bradi1g57190	47.82935469	158.5529502	218.4550338	291.9450112	206.496318	82.85950401	60.04969391	69.2786875	61.74413131	162.8862672	225.1180356	142.3144811
6	Bradi1g57900	3.483284609	8.655598283	12.29876433	10.00771009	7.24999538	4.611645895	4.508942692	3.098128249	3.333106732	8.912255852	7.30667727	4.893433876
6	Bradi1g57920	27.76444396	40.5203352	37.96636089	41.29690538	56.65510599	40.95370689	34.01266764	16.43950531	16.94680747	31.08448947	48.04265654	49.16901727
6	Bradi1g58600	402.2466583	379.5612763	624.6540948	701.6993086	798.7574369	493.2548368	285.4394351	185.1058981	172.8667666	389.4836935	570.1315027	626.5685565
6	Bradi1g58702	1.3657524	2.966802386	4.565945902	7.752530695	4.830884389	3.230522476	4.15947298	0.938482033	0.928690949	5.635106475	5.093047197	4.194009583
6	Bradi1g59070	7.989673837	12.73710812	18.00166252	20.45134047	28.78581758	13.67995965	14.19294936	2.767380426	1.878322329	15.32562843	27.25693044	24.6089646
6	Bradi1g59280	33.64546103	184.8538595	187.0530254	307.117853	209.6407619	49.09421003	51.75540839	68.27144669	67.07414586	181.0463531	218.5129259	119.8729577
6	Bradi1g59970	1.50179751	12.02610374	9.8278668	15.77541078	8.839271375	2.163223403	1.709693708	3.278886531	3.498520424	10.57174685	12.02313637	2.766324361
6	Bradi1g60160	18.76720667	154.8655992	136.2918069	224.5445871	122.8983368	22.61395363	23.75457351	62.95787243	50.72948399	130.0899837	147.8242264	44.70419692
6	Bradi1g60310	10.9287181	64.21072178	57.07083595	107.3427197	65.47646895	25.07977514	26.80255569	27.50093168	26.63820939	58.44024931	74.46426433	44.17752895
6	Bradi1g60540	10.57220308	9.985505964	9.133549553	9.699723289	13.95464669	9.562235254	6.50839652	3.165971062	3.430626744	8.570859283	10.96850604	10.27427442
6	Bradi1g60730	73.28741631	238.9119602	211.8667178	349.1572341	269.9179256	97.96126161	94.60955755	108.5668846	88.47083495	230.4561388	284.308568	142.3591111
6	Bradi1g60830	3.645851202	14.96943425	12.93798198	25.01211822	13.37862879	2.376159766	4.588339758	5.489268915	4.356706151	17.42145076	18.58663861	12.97273141
6	Bradi1g61090	2.731534751	18.73002942	16.42844356	26.66210161	14.43973202	6.398724523	4.936770597	6.932996873	5.575874637	19.32813747	23.85736927	9.031812302
6	Bradi1g61250	18.01610575	68.77276828	118.656162	202.5229164	179.9452837	62.83894277	43.47014913	28.87117266	25.68048367	79.78352842	153.3403947	145.7585734
6	Bradi1g61350	8.540952629	10.61008288	10.86093904	13.23822872	8.228441787	5.855272605	9.61562846	1.430231963	2.161712311	11.4615666	9.577108616	9.497019211
6	Bradi1g61630	2.016208462	4.091467599	4.986915331	4.598145714	3.461317407	2.365147519	2.887978867	1.380958439	1.746238262	4.282208612	3.473726734	4.805672349
6	Bradi1g61764	3.278886653	12.69542444	14.01555079	25.45871507	16.41121626	7.074438629	7.644394482	3.530051687	3.293316386	13.80861297	21.19762715	20.04582632
6	Bradi1g62430	0.071997366	5.067841489	5.564533708	12.11931162	2.643225912	0.249403525	0.103996532	1.731612412	1.498346975	7.115084167	4.690629716	1.064850842
6	Bradi1g62800	0.599255073	9.776343245	10.52719012	19.32137633	7.240278931	1.017905277	0.861141396	2.519875911	2.564457297	11.32359235	13.68321283	4.201469889
6	Bradi1g62830	2.556105929	35.49017443	30.23452727	50.68352251	25.83804801	5.938168982	3.98635604	8.539970088	11.71641307	40.35143374	41.25154849	8.582184752
6	Bradi1g62850	3.094006672	13.78636227	12.19902044	20.91477732	10.8857733	2.726411769	2.461138741	4.959443477	5.393451454	14.1669546	14.79446077	5.252549632
6	Bradi1g63330	1.144924735	10.74499242	8.946552333	14.60455912	6.906435148	1.467473263	1.236633998	3.110690539	2.705503009	11.06723097	11.17999979	2.564616126
6	Bradi1g63927	1.457090865	36.74912062	29.00976359	40.49195328	8.130573693	1.520035754	6.303483286	13.37940258	2.582380587	26.84545082	7.87846339	1.96258753
6	Bradi1g64978	185.7252611	122.3448903	154.505694	120.899595	199.1185178	177.2593161	431.2868384	54.98509213	55.31515296	104.3845329	147.0536859	394.3801123
6	Bradi1g65150	46.307352	172.3735691	158.1858938	262.3268156	185.2022176	57.76260968	65.17712306	71.3821856	62.69768882	197.2819755	230.8649486	128.933689
6	Bradi1g65725	4.850108584	42.53388822	38.18547903	59.10436553	24.3552844	6.599051945	6.10820942	17.76636689	13.65294601	32.99215472	33.83332233	13.45417642
6	Bradi1g66590	24.72642875	405.5755277	358.3246213	400.0830842	103.3743053	17.26289049	21.96686222	174.4916505	88.78585521	505.5908187	77.99956751	17.5649863
6	Bradi1g66820	8.876402222	27.94327916	25.77978177	36.66270522	29.72211471	10.73824117	15.08740108	11.12767269	11.61321788	32.26950236	43.14993317	23.06041583
6	Bradi1g67050	8.764252903	15.37972069	20.70576082	21.93191344	18.80400908	9.491058938	8.69164553	5.312800196	9.61881099	32.86151953	24.52773115	14.48136013
6	Bradi1g67620	60.21952484	41.26849098	44.82090132	67.50904214	91.71841969	81.75070737	94.80370739	19.60410565	12.54867576	35.08068692	67.77617328	118.0754027
6	Bradi1g69710	48.12087636	70.73338964	39.8397799	52.18329309	43.42783602	18.5576937	38.6823119	13.8808137	16.43924811	35.24720195	39.32895398	30.3074528
6	Bradi1g70570	17.69330207	39.70187958	51.42234799	63.80104209	49.01010346	22.62613459	12.86571381	19.03968957	12.39696905	34.58831782	42.69345263	24.01658665
6	Bradi1g70610	0.865063932	5.704427274	6.337782724	6.204816628	3.134576683	2.378003371	2.247659071	2.306446001	2.395196029	6.206248109	4.823717001	1.831892188
6	Bradi1g70936	0.896911676	6.460655127	5.121553986	7.358575687	3.509882899	0.898696469	1.140449784	2.173082544	1.803278571	5.713487591	6.29856321	1.42629856
6	Bradi1g71000	4.471879185	15.73280787	13.43438713	20.36360406	12.2997009	3.304809876	2.419055912	6.481786531	4.419870519	12.67329364	10.82458277	6.248508745
6	Bradi1g71200	8.612585094	73.74883952	61.56595827	107.9088806	75.82113656	14.18649009	14.95841065	26.40741583	20.58693471	65.32689313	87.3702748	31.82191143
6	Bradi1g71377	3.588312279	12.82765432	8.726400159	9.632228561	6.340837305	5.179245745	5.318292063	4.306784972	2.354732358	3.295872124	5.020801722	5.36685865
6	Bradi1g72375	1.367095197	2.1529452	4.201750228	3.89714695	3.696137173	2.554693144	1.353209056	0.186266983	1.512145344	3.485888435	4.21044024	2.429095464
6	Bradi1g72480	1.649290503	11.49814362	11.55980278	20.19267803	12.32335543	3.297155623	2.849148899	4.695651526	4.662123504	12.48937691	16.12361389	6.80964564
6	Bradi1g72750	1.440278451	6.912029764	5.936722681	10.51567191	4.868845549	1.68156517	0.807321017	1.76428404	1.829361928	5.399343383	5.848594282	1.728518365
6	Bradi1g73780	4.710537593	10.64865682	12.17540164	19.0357699	11.31926094	6.027929494	2.376564346	3.778539899	4.255899668	13.69746704	10.67376387	5.966795725
6	Bradi1g74590	17.5668429	97.29515277	78.83624221	118.6475815	69.93380613	19.38830353	17.79127821	25.27035932	33.12377918	61.31194031	67.02850692	24.88843789
6	Bradi1g74790	6.190326215	11.78625721	16.5965162	15.87025367	11.3910454	8.607955744	5.65475033	2.367677083	3.514648178	13.67845073	11.44258462	8.563146973
6	Bradi1g75620	33.13330138	161.3249145	133.6011676	233.7661722	150.6011054	48.83215477	50.67651432	66.11199076	50.08309127	135.3843786	167.6539146	92.74148739
6	Bradi1g75660	1.737981644	8.45523545	10.16565341	18.52231823	9.324071919	2.673259983	3.836809571	3.684427549	3.741142134	11.77086703	10.86757609	7.060051724
6	Bradi1g75790	14.53358655	102.5907988	96.70971652	173.5581129	91.66246634	15.57074105	17.10289782	38.68120794	32.28292357	118.6692712	127.915731	40.61897935
6	Bradi1g75980	4.686343957	9.378892725	13.73056591	10.69074057	9.439597147	5.745215979	2.445930337	3.762833005	6.363024498	10.5864902	8.268608991	4.200218271
6	Bradi1g77100	115.4256091	113.1630687	186.2586196	201.4434723	236.4966917	129.1102827	130.3532243	53.80062467	60.78416118	149.6334001	193.3430498	230.2418477
6	Bradi1g77530	3.505747752	3.826528155	6.888319084	4.941530196	9.557501229	6.648154385	3.494628994	1.07325653	1.379100986	4.602485009	7.397656146	4.700668127
6	Bradi1g77957	33.26691548	72.34664706	75.27208472	96.73621286	78.88583857	43.67187182	53.10764499	33.59775419	33.33170858	57.76652398	61.45523685	66.2987367
6	Bradi1g78160	10.1047534	19.77576031	22.08300446	21.06970534	13.58639327	12.47868647	11.55574737	8.684009072	9.2152003	22.6553392	14.97696951	14.30496424
6	Bradi1g78610	0.093274122	2.377209981	2.303235224	4.791990978	2.048947792	0.334520458	0.25708334	0.648120599	0.628411713	3.115706458	3.026612896	0.73631246
6	Bradi1g78714	11.83639545	13.17425737	13.60259108	17.53936731	12.82887881	10.42570076	7.559019644	4.581171819	5.176961195	16.22988165	15.36299109	10.13351673
6	Bradi2g00590	1.523182421	8.438198075	7.3435924	9.890554192	5.935343087	1.691458086	1.414713681	2.223234945	2.549788414	8.102399194	7.490304664	4.392885207
6	Bradi2g00740	2.076210011	14.55431779	17.33281878	59.06041312	3.93611671	1.617486732	6.131303033	4.300076484	5.09723622	23.10432633	4.664082384	5.464419034
6	Bradi2g00800	2.689520355	4.735711932	4.087349226	4.856707106	6.113254618	0.825483957	0.964968984	0.96090709	1.355137002	2.464438643	4.61192272	3.919789807
6	Bradi2g00986	2.283836004	4.404839502	3.282061364	5.089553814	1.33753453	1.158585497	1.209722106	0.842774804	0.926536307	1.380570996	1.991367128	1.634839645
6	Bradi2g01090	2.489498552	20.11022217	21.28416704	34.31958734	12.42405469	4.360174899	4.132819954	6.076906687	6.292966558	20.67542503	26.21089878	6.58377787
6	Bradi2g01106	2.216463216	1.75708263	3.298720907	5.292728438	1.77613336	2.802427549	2.30285553	0.554451719	0.812236055	2.051151945	2.737380549	3.209743224
6	Bradi2g01460	0.614854477	4.885045347	1.743047817	2.259743032	1.369267112	0	0	0	0.373644489	0.281756139	1.318489103	0.230446059
6	Bradi2g01504	22.61988518	30.69638656	38.97758697	44.7871642	52.43448161	28.0246047	23.16360865	13.91642029	12.70039849	28.4799401	41.22683776	29.64458895
6	Bradi2g01764	2.755761666	14.79603347	10.92477053	15.32849397	11.93220135	2.684008857	4.068426924	4.467675808	4.022143413	9.655963153	14.75554138	7.69789967
6	Bradi2g01890	13.79990704	38.93139327	44.46604483	55.05316624	41.67368194	20.23734942	21.14972983	14.32570258	13.82491662	29.69088431	41.43303874	29.34452984
6	Bradi2g02070	1.907852919	5.560932882	6.7489698	11.05928401	4.311489936	2.269559898	2.413657184	1.328362923	1.87607791	6.849899615	5.535252283	4.885314823
6	Bradi2g02120	12.47163648	27.20140902	16.74817549	17.47874331	17.60821576	7.486171563	11.15028076	7.487076077	3.471827867	7.10560863	11.9995777	9.229271621
6	Bradi2g02647	5.904162421	31.4774592	25.07039707	39.37781875	26.23793014	7.558977495	7.239285513	11.39704429	10.89425027	26.19830918	36.78725565	10.26161002
6	Bradi2g02890	3.607247876	44.93665426	48.38505881	61.95453587	53.42254395	9.202238482	14.18967947	8.351487369	10.23875162	40.68625778	98.06784779	42.63013298
6	Bradi2g03770	8.443712182	11.38032108	14.75316644	12.20590291	11.88105597	5.834071149	7.986779427	4.527794184	4.740341511	14.17696833	15.53695125	12.95703677
6	Bradi2g03790	2.481911001	9.766286232	9.779283304	12.29933124	7.308260569	1.856526565	2.793271213	3.951444734	4.248797684	10.98397346	10.75367301	4.957744021
6	Bradi2g04700	9.361955523	24.72321538	17.29080062	19.26816192	12.31315316	5.561365776	8.624135884	4.593459963	7.690790808	9.887746846	9.078803508	7.305945393
6	Bradi2g04950	0.245077875	14.7778713	13.9305625	27.93924737	7.009463011	0.977561606	0.629256661	2.639274101	5.734923797	19.06099583	16.64646276	3.370032761
6	Bradi2g06140	0	3.182829679	5.091008754	1.171599357	0	0	0	0	0	0	0	0
6	Bradi2g06250	50.72460415	213.6155943	174.4377298	322.5769749	213.0431943	76.47273	82.49171233	94.15105285	76.32339721	190.9051515	257.5558699	173.8663064
[truncated: 476 more rows]
