# Supplementary material for: Phytochromes transmit photoperiod information via the evening complex in Brachypodium
Source: Genome Biol. 2023 Nov 7;24:256. doi: 10.1186/s13059-023-03082-w (PMC10631206; doi:10.1186/s13059-023-03082-w)
Supplement: Supplementary file 4 — Additional file 4: Supplementary Dataset S4. Significantly bound ELF3 peaks at ZT20. [file 13059_2023_3082_MOESM4_ESM.xlsx]

## Sheet: sheet1
ELF3_dependent	ELF3_bound	Intersection_between_ELF3_dependent_and_ELF3_bound
Bradi0012s00201	Bradi1g00200	Bradi1g01120
Bradi1g00931	Bradi1g00210	Bradi1g01363
Bradi1g00950	Bradi1g00234	Bradi1g01600
Bradi1g01021	Bradi1g00260	Bradi1g02570
Bradi1g01100	Bradi1g00287	Bradi1g03191
Bradi1g01120	Bradi1g00291	Bradi1g03260
Bradi1g01357	Bradi1g00607	Bradi1g03686
Bradi1g01363	Bradi1g00620	Bradi1g03900
Bradi1g01580	Bradi1g00678	Bradi1g04070
Bradi1g01600	Bradi1g00690	Bradi1g04160
Bradi1g01692	Bradi1g00700	Bradi1g04950
Bradi1g01930	Bradi1g00770	Bradi1g05110
Bradi1g02420	Bradi1g00780	Bradi1g05130
Bradi1g02570	Bradi1g00900	Bradi1g05198
Bradi1g02621	Bradi1g00910	Bradi1g05330
Bradi1g02730	Bradi1g00980	Bradi1g05510
Bradi1g02740	Bradi1g00990	Bradi1g05753
Bradi1g02750	Bradi1g01047	Bradi1g05760
Bradi1g02810	Bradi1g01120	Bradi1g05774
Bradi1g03030	Bradi1g01130	Bradi1g05776
Bradi1g03180	Bradi1g01140	Bradi1g05782
Bradi1g03191	Bradi1g01170	Bradi1g05784
Bradi1g03220	Bradi1g01172	Bradi1g05791
Bradi1g03235	Bradi1g01174	Bradi1g05795
Bradi1g03260	Bradi1g01200	Bradi1g05970
Bradi1g03400	Bradi1g01240	Bradi1g06366
Bradi1g03580	Bradi1g01250	Bradi1g06451
Bradi1g03686	Bradi1g01338	Bradi1g06490
Bradi1g03700	Bradi1g01363	Bradi1g06520
Bradi1g03900	Bradi1g01368	Bradi1g06695
Bradi1g03962	Bradi1g01551	Bradi1g06870
Bradi1g04050	Bradi1g01600	Bradi1g07220
Bradi1g04055	Bradi1g01610	Bradi1g07550
Bradi1g04070	Bradi1g01620	Bradi1g07590
Bradi1g04160	Bradi1g01630	Bradi1g07710
Bradi1g04450	Bradi1g01640	Bradi1g07910
Bradi1g04660	Bradi1g01740	Bradi1g08340
Bradi1g04870	Bradi1g01795	Bradi1g08907
Bradi1g04907	Bradi1g01810	Bradi1g09090
Bradi1g04950	Bradi1g01820	Bradi1g09390
Bradi1g05110	Bradi1g01830	Bradi1g09410
Bradi1g05130	Bradi1g01835	Bradi1g10540
Bradi1g05198	Bradi1g01840	Bradi1g10640
Bradi1g05210	Bradi1g01942	Bradi1g11140
Bradi1g05330	Bradi1g01946	Bradi1g11210
Bradi1g05340	Bradi1g01948	Bradi1g11430
Bradi1g05450	Bradi1g01950	Bradi1g11530
Bradi1g05510	Bradi1g01958	Bradi1g11557
Bradi1g05721	Bradi1g01965	Bradi1g12117
Bradi1g05753	Bradi1g02020	Bradi1g12550
Bradi1g05760	Bradi1g02030	Bradi1g12580
Bradi1g05774	Bradi1g02040	Bradi1g12787
Bradi1g05776	Bradi1g02090	Bradi1g13226
Bradi1g05779	Bradi1g02170	Bradi1g13270
Bradi1g05782	Bradi1g02270	Bradi1g13787
Bradi1g05784	Bradi1g02273	Bradi1g13980
Bradi1g05791	Bradi1g02290	Bradi1g14425
Bradi1g05795	Bradi1g02280	Bradi1g15290
Bradi1g05817	Bradi1g02327	Bradi1g16190
Bradi1g05870	Bradi1g02338	Bradi1g16490
Bradi1g05970	Bradi1g02350	Bradi1g17050
Bradi1g06220	Bradi1g02410	Bradi1g17440
Bradi1g06315	Bradi1g02440	Bradi1g17820
Bradi1g06366	Bradi1g02510	Bradi1g18440
Bradi1g06451	Bradi1g02517	Bradi1g18560
Bradi1g06490	Bradi1g02530	Bradi1g18720
Bradi1g06520	Bradi1g02540	Bradi1g18730
Bradi1g06695	Bradi1g02550	Bradi1g19220
Bradi1g06772	Bradi1g02560	Bradi1g20313
Bradi1g06870	Bradi1g02570	Bradi1g20440
Bradi1g06884	Bradi1g02580	Bradi1g20520
Bradi1g07035	Bradi1g02590	Bradi1g20860
Bradi1g07126	Bradi1g02597	Bradi1g21320
Bradi1g07220	Bradi1g02615	Bradi1g21510
Bradi1g07390	Bradi1g02610	Bradi1g21550
Bradi1g07550	Bradi1g02630	Bradi1g21630
Bradi1g07590	Bradi1g02635	Bradi1g21900
Bradi1g07710	Bradi1g02650	Bradi1g21980
Bradi1g07750	Bradi1g02680	Bradi1g22361
Bradi1g07880	Bradi1g02697	Bradi1g22870
Bradi1g07910	Bradi1g02710	Bradi1g22880
Bradi1g08150	Bradi1g02720	Bradi1g22920
Bradi1g08157	Bradi1g02760	Bradi1g22930
Bradi1g08340	Bradi1g02770	Bradi1g23400
Bradi1g08680	Bradi1g02780	Bradi1g23780
Bradi1g08907	Bradi1g02790	Bradi1g23980
Bradi1g09000	Bradi1g02800	Bradi1g24475
Bradi1g09010	Bradi1g02805	Bradi1g24500
Bradi1g09090	Bradi1g02930	Bradi1g24690
Bradi1g09390	Bradi1g02940	Bradi1g24760
Bradi1g09410	Bradi1g02950	Bradi1g25860
Bradi1g09450	Bradi1g02960	Bradi1g26240
Bradi1g09487	Bradi1g03010	Bradi1g26260
Bradi1g09970	Bradi1g03020	Bradi1g26790
Bradi1g10290	Bradi1g03080	Bradi1g27140
Bradi1g10390	Bradi1g03090	Bradi1g27995
Bradi1g10540	Bradi1g03185	Bradi1g28120
Bradi1g10580	Bradi1g03191	Bradi1g28600
Bradi1g10640	Bradi1g03196	Bradi1g28870
Bradi1g11140	Bradi1g03200	Bradi1g30580
Bradi1g11210	Bradi1g03207	Bradi1g31140
Bradi1g11220	Bradi1g03250	Bradi1g31600
Bradi1g11430	Bradi1g03260	Bradi1g31700
Bradi1g11530	Bradi1g03270	Bradi1g31710
Bradi1g11557	Bradi1g03283	Bradi1g32010
Bradi1g11920	Bradi1g03290	Bradi1g33390
Bradi1g12117	Bradi1g03330	Bradi1g33613
Bradi1g12130	Bradi1g03340	Bradi1g33810
Bradi1g12250	Bradi1g03350	Bradi1g34807
Bradi1g12260	Bradi1g03355	Bradi1g35350
Bradi1g12270	Bradi1g03367	Bradi1g37040
Bradi1g12320	Bradi1g03410	Bradi1g37490
Bradi1g12440	Bradi1g03420	Bradi1g37834
Bradi1g12550	Bradi1g03510	Bradi1g37870
Bradi1g12580	Bradi1g03590	Bradi1g38740
Bradi1g12760	Bradi1g03595	Bradi1g39191
Bradi1g12787	Bradi1g03600	Bradi1g39192
Bradi1g13060	Bradi1g03640	Bradi1g39218
Bradi1g13070	Bradi1g03650	Bradi1g39219
Bradi1g13140	Bradi1g03681	Bradi1g42000
Bradi1g13200	Bradi1g03686	Bradi1g42670
Bradi1g13226	Bradi1g03710	Bradi1g43220
Bradi1g13270	Bradi1g03720	Bradi1g43570
Bradi1g13300	Bradi1g03790	Bradi1g43700
Bradi1g13490	Bradi1g03800	Bradi1g45790
Bradi1g13630	Bradi1g03810	Bradi1g46060
Bradi1g13730	Bradi1g03820	Bradi1g46220
Bradi1g13787	Bradi1g03827	Bradi1g46650
Bradi1g13879	Bradi1g03840	Bradi1g46690
Bradi1g13900	Bradi1g03853	Bradi1g47250
Bradi1g13960	Bradi1g03856	Bradi1g47855
Bradi1g13980	Bradi1g03860	Bradi1g47960
Bradi1g14160	Bradi1g03880	Bradi1g48947
Bradi1g14170	Bradi1g03890	Bradi1g49657
Bradi1g14181	Bradi1g03900	Bradi1g49990
Bradi1g14200	Bradi1g03920	Bradi1g50530
Bradi1g14220	Bradi1g03925	Bradi1g50770
Bradi1g14425	Bradi1g03930	Bradi1g50780
Bradi1g14460	Bradi1g03950	Bradi1g50790
Bradi1g14486	Bradi1g03956	Bradi1g50821
Bradi1g14550	Bradi1g03977	Bradi1g51170
Bradi1g14553	Bradi1g03980	Bradi1g51961
Bradi1g14556	Bradi1g03990	Bradi1g52040
Bradi1g14580	Bradi1g04000	Bradi1g52120
Bradi1g14700	Bradi1g04070	Bradi1g52291
Bradi1g15010	Bradi1g04080	Bradi1g52310
Bradi1g15050	Bradi1g04097	Bradi1g52621
Bradi1g15126	Bradi1g04110	Bradi1g53910
Bradi1g15190	Bradi1g04120	Bradi1g54480
Bradi1g15290	Bradi1g04140	Bradi1g54977
Bradi1g15400	Bradi1g04160	Bradi1g55420
Bradi1g15507	Bradi1g04170	Bradi1g55480
Bradi1g15610	Bradi1g04180	Bradi1g55488
Bradi1g15695	Bradi1g04191	Bradi1g55620
Bradi1g15930	Bradi1g04200	Bradi1g56270
Bradi1g16010	Bradi1g04226	Bradi1g56600
Bradi1g16097	Bradi1g04245	Bradi1g56860
Bradi1g16190	Bradi1g04250	Bradi1g59280
Bradi1g16297	Bradi1g04270	Bradi1g60090
Bradi1g16480	Bradi1g04287	Bradi1g60160
Bradi1g16490	Bradi1g04288	Bradi1g60310
Bradi1g16770	Bradi1g04290	Bradi1g60730
Bradi1g17050	Bradi1g04430	Bradi1g60830
Bradi1g17200	Bradi1g04440	Bradi1g60846
Bradi1g17335	Bradi1g04477	Bradi1g61250
Bradi1g17440	Bradi1g04490	Bradi1g61350
Bradi1g17820	Bradi1g04527	Bradi1g62430
Bradi1g17970	Bradi1g04580	Bradi1g62800
Bradi1g17980	Bradi1g04620	Bradi1g62910
Bradi1g18240	Bradi1g04625	Bradi1g63040
Bradi1g18250	Bradi1g04630	Bradi1g63365
Bradi1g18440	Bradi1g04690	Bradi1g64130
Bradi1g18560	Bradi1g04700	Bradi1g64630
Bradi1g18720	Bradi1g04710	Bradi1g65150
Bradi1g18730	Bradi1g04740	Bradi1g65451
Bradi1g18900	Bradi1g04750	Bradi1g65590
Bradi1g18920	Bradi1g04830	Bradi1g65725
Bradi1g18930	Bradi1g04850	Bradi1g65825
Bradi1g19220	Bradi1g04940	Bradi1g65910
Bradi1g19480	Bradi1g04950	Bradi1g65920
Bradi1g19716	Bradi1g05010	Bradi1g66340
Bradi1g19790	Bradi1g05020	Bradi1g66590
Bradi1g19950	Bradi1g05030	Bradi1g66700
Bradi1g20240	Bradi1g05037	Bradi1g66710
Bradi1g20260	Bradi1g05050	Bradi1g66750
Bradi1g20313	Bradi1g05110	Bradi1g67491
Bradi1g20440	Bradi1g05116	Bradi1g68970
Bradi1g20480	Bradi1g05130	Bradi1g69040
Bradi1g20520	Bradi1g05180	Bradi1g69048
Bradi1g20670	Bradi1g05195	Bradi1g69070
Bradi1g20860	Bradi1g05198	Bradi1g69420
Bradi1g20880	Bradi1g05230	Bradi1g70280
Bradi1g21320	Bradi1g05330	Bradi1g70570
Bradi1g21416	Bradi1g05346	Bradi1g70610
Bradi1g21440	Bradi1g05360	Bradi1g70936
Bradi1g21510	Bradi1g05397	Bradi1g71377
Bradi1g21550	Bradi1g05410	Bradi1g71410
Bradi1g21580	Bradi1g05420	Bradi1g71500
Bradi1g21630	Bradi1g05430	Bradi1g71590
Bradi1g21762	Bradi1g05490	Bradi1g71635
Bradi1g21800	Bradi1g05500	Bradi1g71860
Bradi1g21850	Bradi1g05510	Bradi1g72727
Bradi1g21880	Bradi1g05620	Bradi1g72950
Bradi1g21890	Bradi1g05746	Bradi1g73710
Bradi1g21900	Bradi1g05747	Bradi1g73720
Bradi1g21956	Bradi1g05749	Bradi1g73883
Bradi1g21980	Bradi1g05756	Bradi1g74300
Bradi1g22361	Bradi1g05760	Bradi1g75300
Bradi1g22403	Bradi1g05762	Bradi1g75900
Bradi1g22680	Bradi1g05764	Bradi1g77020
Bradi1g22750	Bradi1g05766	Bradi1g77080
Bradi1g22870	Bradi1g05781	Bradi1g77170
Bradi1g22880	Bradi1g05783	Bradi1g77530
Bradi1g22890	Bradi1g05785	Bradi1g78530
Bradi1g22920	Bradi1g05788	Bradi1g78710
Bradi1g22930	Bradi1g05792	Bradi1g78714
Bradi1g23030	Bradi1g05794	Bradi2g00220
Bradi1g23095	Bradi1g05796	Bradi2g00270
Bradi1g23301	Bradi1g05970	Bradi2g00590
Bradi1g23320	Bradi1g05980	Bradi2g00670
Bradi1g23400	Bradi1g05983	Bradi2g00740
Bradi1g23510	Bradi1g05996	Bradi2g00960
Bradi1g23780	Bradi1g06002	Bradi2g00986
Bradi1g23960	Bradi1g06036	Bradi2g01041
Bradi1g23980	Bradi1g06042	Bradi2g02420
Bradi1g24147	Bradi1g06050	Bradi2g02647
Bradi1g24195	Bradi1g06060	Bradi2g02890
Bradi1g24230	Bradi1g06110	Bradi2g03770
Bradi1g24340	Bradi1g06250	Bradi2g03790
Bradi1g24467	Bradi1g06290	Bradi2g05130
Bradi1g24475	Bradi1g06300	Bradi2g05226
Bradi1g24490	Bradi1g06330	Bradi2g05374
Bradi1g24500	Bradi1g06340	Bradi2g05600
Bradi1g24522	Bradi1g06360	Bradi2g05740
Bradi1g24690	Bradi1g06366	Bradi2g06450
Bradi1g24760	Bradi1g06372	Bradi2g06460
Bradi1g24920	Bradi1g06376	Bradi2g06467
Bradi1g25117	Bradi1g06380	Bradi2g08420
Bradi1g25150	Bradi1g06387	Bradi2g08810
Bradi1g25175	Bradi1g06410	Bradi2g09310
Bradi1g25302	Bradi1g06420	Bradi2g09380
Bradi1g25410	Bradi1g06422	Bradi2g09860
Bradi1g25860	Bradi1g06425	Bradi2g10040
Bradi1g26030	Bradi1g06430	Bradi2g10880
Bradi1g26040	Bradi1g06435	Bradi2g10915
Bradi1g26070	Bradi1g06440	Bradi2g10942
Bradi1g26100	Bradi1g06451	Bradi2g10970
Bradi1g26240	Bradi1g06460	Bradi2g11692
Bradi1g26260	Bradi1g06480	Bradi2g12280
Bradi1g26700	Bradi1g06490	Bradi2g12497
Bradi1g26790	Bradi1g06495	Bradi2g13010
Bradi1g27120	Bradi1g06500	Bradi2g13223
Bradi1g27140	Bradi1g06520	Bradi2g13610
Bradi1g27290	Bradi1g06530	Bradi2g14120
Bradi1g27332	Bradi1g06540	Bradi2g15350
Bradi1g27478	Bradi1g06560	Bradi2g15480
Bradi1g27481	Bradi1g06570	Bradi2g15560
Bradi1g27867	Bradi1g06636	Bradi2g15570
Bradi1g27995	Bradi1g06640	Bradi2g15795
Bradi1g28120	Bradi1g06645	Bradi2g15877
Bradi1g28196	Bradi1g06650	Bradi2g16290
Bradi1g28326	Bradi1g06670	Bradi2g16350
Bradi1g28490	Bradi1g06678	Bradi2g16402
Bradi1g28500	Bradi1g06691	Bradi2g16570
Bradi1g28525	Bradi1g06695	Bradi2g16680
Bradi1g28550	Bradi1g06740	Bradi2g16683
Bradi1g28600	Bradi1g06750	Bradi2g17180
Bradi1g28690	Bradi1g06800	Bradi2g18650
Bradi1g28860	Bradi1g06810	Bradi2g18710
Bradi1g28870	Bradi1g06821	Bradi2g19230
Bradi1g29366	Bradi1g06851	Bradi2g21830
Bradi1g29658	Bradi1g06867	Bradi2g23530
Bradi1g30180	Bradi1g06870	Bradi2g23560
Bradi1g30580	Bradi1g06887	Bradi2g24190
Bradi1g30679	Bradi1g06890	Bradi2g24930
Bradi1g30702	Bradi1g06900	Bradi2g27760
Bradi1g30710	Bradi1g06907	Bradi2g27810
Bradi1g30750	Bradi1g06980	Bradi2g27936
Bradi1g30882	Bradi1g06990	Bradi2g27970
Bradi1g31066	Bradi1g06999	Bradi2g30560
Bradi1g31140	Bradi1g07001	Bradi2g33100
Bradi1g31210	Bradi1g07010	Bradi2g33270
Bradi1g31276	Bradi1g07020	Bradi2g33300
Bradi1g31460	Bradi1g07070	Bradi2g34130
Bradi1g31547	Bradi1g07110	Bradi2g34750
Bradi1g31600	Bradi1g07133	Bradi2g34970
Bradi1g31700	Bradi1g07140	Bradi2g35090
Bradi1g31710	Bradi1g07145	Bradi2g35182
Bradi1g31760	Bradi1g07150	Bradi2g35367
Bradi1g32010	Bradi1g07170	Bradi2g35587
Bradi1g32180	Bradi1g07180	Bradi2g35620
Bradi1g32283	Bradi1g07190	Bradi2g35700
Bradi1g32410	Bradi1g07200	Bradi2g35907
Bradi1g32453	Bradi1g07210	Bradi2g36441
Bradi1g32830	Bradi1g07220	Bradi2g36910
Bradi1g32881	Bradi1g07222	Bradi2g37450
Bradi1g32933	Bradi1g07253	Bradi2g37760
Bradi1g33017	Bradi1g07277	Bradi2g38890
Bradi1g33220	Bradi1g07290	Bradi2g38995
Bradi1g33223	Bradi1g07300	Bradi2g39006
Bradi1g33303	Bradi1g07310	Bradi2g39074
Bradi1g33306	Bradi1g07325	Bradi2g39132
Bradi1g33390	Bradi1g07330	Bradi2g39820
Bradi1g33420	Bradi1g07360	Bradi2g39830
Bradi1g33506	Bradi1g07370	Bradi2g40400
Bradi1g33530	Bradi1g07380	Bradi2g42508
Bradi1g33613	Bradi1g07463	Bradi2g43640
Bradi1g33616	Bradi1g07470	Bradi2g43710
Bradi1g33670	Bradi1g07480	Bradi2g43735
Bradi1g33690	Bradi1g07492	Bradi2g43917
Bradi1g33760	Bradi1g07495	Bradi2g44864
Bradi1g33777	Bradi1g07500	Bradi2g45710
Bradi1g33810	Bradi1g07511	Bradi2g46093
Bradi1g33925	Bradi1g07520	Bradi2g46120
Bradi1g33950	Bradi1g07530	Bradi2g46450
Bradi1g34670	Bradi1g07540	Bradi2g46580
Bradi1g34807	Bradi1g07550	Bradi2g46970
Bradi1g34825	Bradi1g07577	Bradi2g47740
Bradi1g34830	Bradi1g07590	Bradi2g48061
Bradi1g34920	Bradi1g07625	Bradi2g48230
Bradi1g35140	Bradi1g07630	Bradi2g48500
Bradi1g35200	Bradi1g07635	Bradi2g49090
Bradi1g35290	Bradi1g07640	Bradi2g49870
Bradi1g35350	Bradi1g07655	Bradi2g50290
Bradi1g35442	Bradi1g07660	Bradi2g50430
Bradi1g35477	Bradi1g07665	Bradi2g50440
Bradi1g35600	Bradi1g07670	Bradi2g51705
Bradi1g35616	Bradi1g07680	Bradi2g52250
Bradi1g35890	Bradi1g07693	Bradi2g52295
Bradi1g36820	Bradi1g07710	Bradi2g52930
Bradi1g37040	Bradi1g07717	Bradi2g53107
Bradi1g37080	Bradi1g07797	Bradi2g53130
Bradi1g37176	Bradi1g07810	Bradi2g53170
Bradi1g37297	Bradi1g07870	Bradi2g53220
Bradi1g37450	Bradi1g07885	Bradi2g54210
Bradi1g37490	Bradi1g07890	Bradi2g54520
Bradi1g37600	Bradi1g07900	Bradi2g54704
Bradi1g37834	Bradi1g07910	Bradi2g55010
Bradi1g37840	Bradi1g07991	Bradi2g55030
Bradi1g37870	Bradi1g08000	Bradi2g55050
Bradi1g37876	Bradi1g08080	Bradi2g55077
Bradi1g38010	Bradi1g08120	Bradi2g55297
Bradi1g38025	Bradi1g08210	Bradi2g56422
Bradi1g38050	Bradi1g08217	Bradi2g56537
Bradi1g38090	Bradi1g08230	Bradi2g57027
Bradi1g38120	Bradi1g08236	Bradi2g57100
Bradi1g38140	Bradi1g08240	Bradi2g57680
Bradi1g38150	Bradi1g08260	Bradi2g57720
Bradi1g38160	Bradi1g08270	Bradi2g57732
Bradi1g38227	Bradi1g08287	Bradi2g57887
Bradi1g38250	Bradi1g08294	Bradi2g58175
Bradi1g38325	Bradi1g08301	Bradi2g58340
Bradi1g38340	Bradi1g08310	Bradi2g58490
Bradi1g38740	Bradi1g08340	Bradi2g58917
Bradi1g38786	Bradi1g08350	Bradi2g58967
Bradi1g39191	Bradi1g08357	Bradi2g59191
Bradi1g39192	Bradi1g08363	Bradi2g59226
Bradi1g39218	Bradi1g08370	Bradi2g59260
Bradi1g39219	Bradi1g08470	Bradi2g59430
Bradi1g39224	Bradi1g08480	Bradi2g60240
Bradi1g39247	Bradi1g08530	Bradi2g60370
Bradi1g40644	Bradi1g08540	Bradi2g60445
Bradi1g41797	Bradi1g08545	Bradi2g60730
Bradi1g41880	Bradi1g08550	Bradi2g61000
Bradi1g41900	Bradi1g08560	Bradi2g61500
Bradi1g41957	Bradi1g08570	Bradi2g61940
Bradi1g41970	Bradi1g08690	Bradi2g62067
Bradi1g42000	Bradi1g08697	Bradi2g62078
Bradi1g42347	Bradi1g08727	Bradi3g01470
Bradi1g42360	Bradi1g08740	Bradi3g01600
Bradi1g42458	Bradi1g08830	Bradi3g01700
Bradi1g42513	Bradi1g08840	Bradi3g02830
Bradi1g42516	Bradi1g08860	Bradi3g03010
Bradi1g42594	Bradi1g08865	Bradi3g03040
Bradi1g42601	Bradi1g08870	Bradi3g03130
Bradi1g42630	Bradi1g08873	Bradi3g03460
Bradi1g42650	Bradi1g08875	Bradi3g03770
Bradi1g42670	Bradi1g08907	Bradi3g03938
Bradi1g42795	Bradi1g08917	Bradi3g04750
Bradi1g42860	Bradi1g08930	Bradi3g05060
Bradi1g42873	Bradi1g08960	Bradi3g05091
Bradi1g42876	Bradi1g08977	Bradi3g05100
Bradi1g42920	Bradi1g09030	Bradi3g05570
Bradi1g43181	Bradi1g09065	Bradi3g05660
Bradi1g43220	Bradi1g09090	Bradi3g05740
Bradi1g43410	Bradi1g09100	Bradi3g05847
Bradi1g43570	Bradi1g09110	Bradi3g06556
Bradi1g43690	Bradi1g09170	Bradi3g06750
Bradi1g43700	Bradi1g09173	Bradi3g07190
Bradi1g43705	Bradi1g09177	Bradi3g07196
Bradi1g43990	Bradi1g09200	Bradi3g07350
Bradi1g44425	Bradi1g09246	Bradi3g07563
Bradi1g44480	Bradi1g09290	Bradi3g07980
Bradi1g45200	Bradi1g09300	Bradi3g08870
Bradi1g45330	Bradi1g09320	Bradi3g10010
Bradi1g45347	Bradi1g09327	Bradi3g10770
Bradi1g45535	Bradi1g09370	Bradi3g13220
Bradi1g45551	Bradi1g09357	Bradi3g13384
Bradi1g45567	Bradi1g09390	Bradi3g13403
Bradi1g45570	Bradi1g09400	Bradi3g14340
Bradi1g45591	Bradi1g09410	Bradi3g14350
Bradi1g45790	Bradi1g09415	Bradi3g14490
Bradi1g45806	Bradi1g09440	Bradi3g14722
Bradi1g45872	Bradi1g09460	Bradi3g15000
Bradi1g45930	Bradi1g09470	Bradi3g15473
Bradi1g45980	Bradi1g09480	Bradi3g15490
Bradi1g46060	Bradi1g09507	Bradi3g15495
Bradi1g46110	Bradi1g09513	Bradi3g16270
Bradi1g46195	Bradi1g09609	Bradi3g16640
Bradi1g46220	Bradi1g09611	Bradi3g16700
Bradi1g46505	Bradi1g09613	Bradi3g17658
Bradi1g46650	Bradi1g09615	Bradi3g18636
Bradi1g46690	Bradi1g09670	Bradi3g19044
Bradi1g46840	Bradi1g09737	Bradi3g19483
Bradi1g47017	Bradi1g09750	Bradi3g20101
Bradi1g47021	Bradi1g09760	Bradi3g20120
Bradi1g47025	Bradi1g09770	Bradi3g20650
Bradi1g47040	Bradi1g09780	Bradi3g22043
Bradi1g47220	Bradi1g09800	Bradi3g22802
Bradi1g47250	Bradi1g09810	Bradi3g23093
Bradi1g47277	Bradi1g09840	Bradi3g23310
Bradi1g47350	Bradi1g09847	Bradi3g25670
Bradi1g47501	Bradi1g09900	Bradi3g26920
Bradi1g47855	Bradi1g09960	Bradi3g27203
Bradi1g47934	Bradi1g10030	Bradi3g27700
Bradi1g47960	Bradi1g10090	Bradi3g27825
Bradi1g48100	Bradi1g10110	Bradi3g28220
Bradi1g48697	Bradi1g10140	Bradi3g28253
Bradi1g48770	Bradi1g10150	Bradi3g29890
Bradi1g48830	Bradi1g10190	Bradi3g30181
Bradi1g48947	Bradi1g10260	Bradi3g30770
Bradi1g49202	Bradi1g10330	Bradi3g31420
Bradi1g49440	Bradi1g10360	Bradi3g31510
Bradi1g49657	Bradi1g10370	Bradi3g31520
Bradi1g49663	Bradi1g10490	Bradi3g31880
Bradi1g49680	Bradi1g10510	Bradi3g32020
Bradi1g49758	Bradi1g10540	Bradi3g32210
Bradi1g49760	Bradi1g10630	Bradi3g32820
Bradi1g49786	Bradi1g10640	Bradi3g32980
Bradi1g49990	Bradi1g10660	Bradi3g33160
Bradi1g50120	Bradi1g10870	Bradi3g33341
Bradi1g50130	Bradi1g10875	Bradi3g33560
Bradi1g50307	Bradi1g10880	Bradi3g33570
Bradi1g50360	Bradi1g10891	Bradi3g33728
Bradi1g50426	Bradi1g10917	Bradi3g33730
Bradi1g50432	Bradi1g10950	Bradi3g33957
Bradi1g50440	Bradi1g10960	Bradi3g34030
Bradi1g50525	Bradi1g10980	Bradi3g34077
Bradi1g50530	Bradi1g10990	Bradi3g34540
Bradi1g50550	Bradi1g11000	Bradi3g34850
Bradi1g50620	Bradi1g11010	Bradi3g34920
Bradi1g50660	Bradi1g11020	Bradi3g35860
Bradi1g50745	Bradi1g11040	Bradi3g36260
Bradi1g50750	Bradi1g11070	Bradi3g36487
Bradi1g50760	Bradi1g11090	Bradi3g36760
Bradi1g50770	Bradi1g11101	Bradi3g36780
Bradi1g50780	Bradi1g11110	Bradi3g37397
Bradi1g50790	Bradi1g11130	Bradi3g37457
Bradi1g50821	Bradi1g11140	Bradi3g37740
Bradi1g50832	Bradi1g11187	Bradi3g37950
Bradi1g50840	Bradi1g11200	Bradi3g38210
Bradi1g50960	Bradi1g11210	Bradi3g38290
Bradi1g50990	Bradi1g11290	Bradi3g38410
Bradi1g51040	Bradi1g11300	Bradi3g38897
Bradi1g51120	Bradi1g11310	Bradi3g38917
Bradi1g51140	Bradi1g11317	Bradi3g39021
Bradi1g51164	Bradi1g11330	Bradi3g39110
Bradi1g51170	Bradi1g11365	Bradi3g39620
Bradi1g51200	Bradi1g11372	Bradi3g39740
Bradi1g51245	Bradi1g11397	Bradi3g39950
Bradi1g51330	Bradi1g11410	Bradi3g40610
Bradi1g51357	Bradi1g11430	Bradi3g41377
Bradi1g51480	Bradi1g11480	Bradi3g41500
Bradi1g51601	Bradi1g11490	Bradi3g42020
Bradi1g51620	Bradi1g11500	Bradi3g42350
Bradi1g51640	Bradi1g11530	Bradi3g42627
Bradi1g51910	Bradi1g11540	Bradi3g42869
Bradi1g51961	Bradi1g11557	Bradi3g43205
Bradi1g52040	Bradi1g11567	Bradi3g43285
Bradi1g52120	Bradi1g11600	Bradi3g44010
Bradi1g52210	Bradi1g11610	Bradi3g44602
Bradi1g52250	Bradi1g11640	Bradi3g44900
Bradi1g52291	Bradi1g11670	Bradi3g45140
Bradi1g52310	Bradi1g11680	Bradi3g45930
Bradi1g52621	Bradi1g11720	Bradi3g47671
Bradi1g52646	Bradi1g11725	Bradi3g47950
Bradi1g52975	Bradi1g11730	Bradi3g48180
Bradi1g53120	Bradi1g11760	Bradi3g48220
Bradi1g53260	Bradi1g11770	Bradi3g48410
Bradi1g53654	Bradi1g11795	Bradi3g48637
Bradi1g53670	Bradi1g11800	Bradi3g49810
Bradi1g53700	Bradi1g11992	Bradi3g50220
Bradi1g53747	Bradi1g12000	Bradi3g50350
Bradi1g53790	Bradi1g12080	Bradi3g50640
Bradi1g53890	Bradi1g12117	Bradi3g50710
Bradi1g53910	Bradi1g12150	Bradi3g50857
Bradi1g54003	Bradi1g12157	Bradi3g51140
Bradi1g54007	Bradi1g12196	Bradi3g51520
Bradi1g54106	Bradi1g12190	Bradi3g51660
Bradi1g54190	Bradi1g12200	Bradi3g52460
Bradi1g54270	Bradi1g12300	Bradi3g52522
Bradi1g54480	Bradi1g12306	Bradi3g52590
Bradi1g54592	Bradi1g12470	Bradi3g53320
Bradi1g54847	Bradi1g12476	Bradi3g53560
Bradi1g54931	Bradi1g12480	Bradi3g53580
Bradi1g54977	Bradi1g12550	Bradi3g53790
Bradi1g55420	Bradi1g12570	Bradi3g53830
Bradi1g55480	Bradi1g12580	Bradi3g54236
Bradi1g55488	Bradi1g12660	Bradi3g54240
Bradi1g55500	Bradi1g12670	Bradi3g54290
Bradi1g55510	Bradi1g12697	Bradi3g54341
Bradi1g55600	Bradi1g12701	Bradi3g54807
Bradi1g55610	Bradi1g12765	Bradi3g55190
Bradi1g55620	Bradi1g12770	Bradi3g55287
Bradi1g55770	Bradi1g12783	Bradi3g56240
Bradi1g55780	Bradi1g12787	Bradi3g56490
Bradi1g55876	Bradi1g12810	Bradi3g56821
Bradi1g55900	Bradi1g12820	Bradi3g56975
Bradi1g55970	Bradi1g12837	Bradi3g57700
Bradi1g56040	Bradi1g12875	Bradi3g57705
Bradi1g56080	Bradi1g12880	Bradi3g57763
Bradi1g56270	Bradi1g12890	Bradi3g58700
Bradi1g56280	Bradi1g12900	Bradi3g58915
Bradi1g56290	Bradi1g12910	Bradi3g59120
Bradi1g56546	Bradi1g12950	Bradi4g00640
Bradi1g56600	Bradi1g12955	Bradi4g00730
Bradi1g56630	Bradi1g13080	Bradi4g00900
Bradi1g56841	Bradi1g13097	Bradi4g01560
Bradi1g56860	Bradi1g13110	Bradi4g01706
Bradi1g57050	Bradi1g13121	Bradi4g01810
Bradi1g57081	Bradi1g13207	Bradi4g02060
Bradi1g57087	Bradi1g13220	Bradi4g02557
Bradi1g57190	Bradi1g13223	Bradi4g02570
Bradi1g57470	Bradi1g13226	Bradi4g02600
Bradi1g57590	Bradi1g13232	Bradi4g02690
Bradi1g57725	Bradi1g13240	Bradi4g02930
Bradi1g57750	Bradi1g13261	Bradi4g03172
Bradi1g57880	Bradi1g13270	Bradi4g03560
Bradi1g57900	Bradi1g13367	Bradi4g04120
Bradi1g57920	Bradi1g13356	Bradi4g04720
Bradi1g57985	Bradi1g13373	Bradi4g05720
Bradi1g58000	Bradi1g13380	Bradi4g05856
Bradi1g58415	Bradi1g13425	Bradi4g05970
Bradi1g58545	Bradi1g13430	Bradi4g06030
Bradi1g58572	Bradi1g13460	Bradi4g06300
Bradi1g58600	Bradi1g13480	Bradi4g07100
Bradi1g58690	Bradi1g13485	Bradi4g07120
Bradi1g58702	Bradi1g13650	Bradi4g07397
Bradi1g58953	Bradi1g13660	Bradi4g07534
Bradi1g58954	Bradi1g13670	Bradi4g08640
Bradi1g58956	Bradi1g13680	Bradi4g11400
Bradi1g58976	Bradi1g13710	Bradi4g11540
Bradi1g59070	Bradi1g13720	Bradi4g12180
Bradi1g59120	Bradi1g13750	Bradi4g12806
Bradi1g59250	Bradi1g13760	Bradi4g12810
Bradi1g59280	Bradi1g13765	Bradi4g13355
Bradi1g59440	Bradi1g13787	Bradi4g14260
Bradi1g59600	Bradi1g13850	Bradi4g16020
Bradi1g59680	Bradi1g13890	Bradi4g16630
Bradi1g59690	Bradi1g13910	Bradi4g16635
Bradi1g59961	Bradi1g13920	Bradi4g17020
Bradi1g59970	Bradi1g13930	Bradi4g17958
Bradi1g60090	Bradi1g13971	Bradi4g20849
Bradi1g60160	Bradi1g13980	Bradi4g21170
Bradi1g60170	Bradi1g14040	Bradi4g21515
Bradi1g60250	Bradi1g14250	Bradi4g22175
Bradi1g60310	Bradi1g14320	Bradi4g23290
Bradi1g60320	Bradi1g14360	Bradi4g23710
Bradi1g60391	Bradi1g14370	Bradi4g23920
Bradi1g60490	Bradi1g14425	Bradi4g23967
Bradi1g60540	Bradi1g14450	Bradi4g24310
Bradi1g60730	Bradi1g14480	Bradi4g24967
Bradi1g60830	Bradi1g14483	Bradi4g25900
Bradi1g60846	Bradi1g14517	Bradi4g27421
Bradi1g60902	Bradi1g14542	Bradi4g27423
Bradi1g60972	Bradi1g14650	Bradi4g28170
Bradi1g61090	Bradi1g14730	Bradi4g28270
Bradi1g61250	Bradi1g14750	Bradi4g28627
Bradi1g61290	Bradi1g14760	Bradi4g28633
Bradi1g61320	Bradi1g14770	Bradi4g29430
Bradi1g61350	Bradi1g14780	Bradi4g30540
Bradi1g61402	Bradi1g14860	Bradi4g30667
Bradi1g61630	Bradi1g14877	Bradi4g30670
Bradi1g61764	Bradi1g14940	Bradi4g32440
Bradi1g62400	Bradi1g14965	Bradi4g32650
Bradi1g62430	Bradi1g14976	Bradi4g32941
Bradi1g62800	Bradi1g14990	Bradi4g33067
Bradi1g62830	Bradi1g15000	Bradi4g34750
Bradi1g62850	Bradi1g15065	Bradi4g34880
Bradi1g62880	Bradi1g15070	Bradi4g35810
Bradi1g62910	Bradi1g15120	Bradi4g35820
Bradi1g63040	Bradi1g15260	Bradi4g35950
Bradi1g63080	Bradi1g15270	Bradi4g36077
Bradi1g63087	Bradi1g15290	Bradi4g36120
Bradi1g63290	Bradi1g15291	Bradi4g36127
Bradi1g63330	Bradi1g15317	Bradi4g36540
Bradi1g63365	Bradi1g15520	Bradi4g37110
Bradi1g63397	Bradi1g15590	Bradi4g37203
Bradi1g63433	Bradi1g15595	Bradi4g37210
Bradi1g63810	Bradi1g15600	Bradi4g37338
Bradi1g63927	Bradi1g15670	Bradi4g37608
Bradi1g64125	Bradi1g15674	Bradi4g38180
Bradi1g64130	Bradi1g15900	Bradi4g38630
Bradi1g64290	Bradi1g15920	Bradi4g38880
Bradi1g64630	Bradi1g15940	Bradi4g39240
Bradi1g64850	Bradi1g15990	Bradi4g39880
Bradi1g64978	Bradi1g16060	Bradi4g40990
Bradi1g65150	Bradi1g16151	Bradi4g41060
Bradi1g65300	Bradi1g16160	Bradi4g41340
Bradi1g65451	Bradi1g16170	Bradi4g41580
Bradi1g65452	Bradi1g16190	Bradi4g41597
Bradi1g65455	Bradi1g16195	Bradi4g42020
Bradi1g65530	Bradi1g16460	Bradi4g42030
Bradi1g65590	Bradi1g16470	Bradi4g42510
Bradi1g65725	Bradi1g16490	Bradi4g42540
Bradi1g65760	Bradi1g16500	Bradi4g42692
Bradi1g65825	Bradi1g16510	Bradi4g43090
Bradi1g65910	Bradi1g16517	Bradi4g44660
Bradi1g65920	Bradi1g16522	Bradi4g45166
Bradi1g66163	Bradi1g16527	Bradi5g01135
Bradi1g66340	Bradi1g16670	Bradi5g01240
Bradi1g66590	Bradi1g16680	Bradi5g02880
Bradi1g66640	Bradi1g16690	Bradi5g02890
Bradi1g66700	Bradi1g16700	Bradi5g03752
Bradi1g66710	Bradi1g16810	Bradi5g03860
Bradi1g66720	Bradi1g16820	Bradi5g05214
Bradi1g66750	Bradi1g17050	Bradi5g07840
Bradi1g66820	Bradi1g17060	Bradi5g08240
Bradi1g66916	Bradi1g17106	Bradi5g10300
Bradi1g66920	Bradi1g17116	Bradi5g10770
Bradi1g67050	Bradi1g17160	Bradi5g10963
Bradi1g67115	Bradi1g17170	Bradi5g10980
Bradi1g67120	Bradi1g17250	Bradi5g11750
Bradi1g67170	Bradi1g17400	Bradi5g12600
Bradi1g67230	Bradi1g17430	Bradi5g13597
Bradi1g67491	Bradi1g17440	Bradi5g14220
Bradi1g67555	Bradi1g17480	Bradi5g15355
Bradi1g67620	Bradi1g17490	Bradi5g15570
Bradi1g68120	Bradi1g17500	Bradi5g15950
Bradi1g68372	Bradi1g17506	Bradi5g16510
Bradi1g68807	Bradi1g17503	Bradi5g16807
Bradi1g68843	Bradi1g17510	Bradi5g16940
Bradi1g68910	Bradi1g17580	Bradi5g17750
Bradi1g68970	Bradi1g17590	Bradi5g18080
Bradi1g69040	Bradi1g17680	Bradi5g19490
Bradi1g69048	Bradi1g17700	Bradi5g19560
Bradi1g69070	Bradi1g17710	Bradi5g19605
Bradi1g69330	Bradi1g17760	Bradi5g20620
Bradi1g69420	Bradi1g17762	Bradi5g21740
Bradi1g69710	Bradi1g17764	Bradi5g21770
Bradi1g69810	Bradi1g17766	Bradi5g21880
Bradi1g70226	Bradi1g17790	Bradi5g22146
Bradi1g70232	Bradi1g17800	Bradi5g23166
Bradi1g70240	Bradi1g17815	Bradi5g23367
Bradi1g70255	Bradi1g17820	Bradi5g23386
Bradi1g70280	Bradi1g17990	Bradi5g23510
Bradi1g70307	Bradi1g17997	Bradi5g24027
Bradi1g70570	Bradi1g18010	Bradi5g24227
Bradi1g70610	Bradi1g18020	Bradi5g24231
Bradi1g70936	Bradi1g18040	Bradi5g24660
Bradi1g71000	Bradi1g18050	Bradi5g24870
Bradi1g71200	Bradi1g18061	Bradi5g24876
Bradi1g71377	Bradi1g18070	Bradi5g25300
Bradi1g71390	Bradi1g18165	Bradi5g25720
Bradi1g71410	Bradi1g18170	Bradi5g25730
Bradi1g71500	Bradi1g18180	Bradi5g26230
Bradi1g71590	Bradi1g18360	Bradi5g26320
Bradi1g71635	Bradi1g18400	Bradi5g26400
Bradi1g71860	Bradi1g18407	Bradi5g27073
Bradi1g72375	Bradi1g18422	Bradi5g27077
Bradi1g72480	Bradi1g18430	Bradi5g27606
Bradi1g72727	Bradi1g18440
Bradi1g72750	Bradi1g18460
Bradi1g72950	Bradi1g18470
Bradi1g73100	Bradi1g18476
Bradi1g73237	Bradi1g18482
Bradi1g73240	Bradi1g18490
Bradi1g73310	Bradi1g18560
Bradi1g73576	Bradi1g18565
Bradi1g73660	Bradi1g18570
Bradi1g73700	Bradi1g18580
Bradi1g73710	Bradi1g18600
Bradi1g73720	Bradi1g18607
Bradi1g73780	Bradi1g18630
Bradi1g73883	Bradi1g18635
Bradi1g73970	Bradi1g18632
Bradi1g74300	Bradi1g18700
Bradi1g74590	Bradi1g18702
Bradi1g74620	Bradi1g18705
Bradi1g74790	Bradi1g18720
Bradi1g74930	Bradi1g18730
Bradi1g75300	Bradi1g18740
Bradi1g75610	Bradi1g18750
Bradi1g75620	Bradi1g18760
Bradi1g75660	Bradi1g18770
Bradi1g75670	Bradi1g18780
Bradi1g75740	Bradi1g18793
Bradi1g75790	Bradi1g18796
Bradi1g75900	Bradi1g18840
Bradi1g75980	Bradi1g18970
Bradi1g76294	Bradi1g18980
Bradi1g77020	Bradi1g18990
Bradi1g77040	Bradi1g19000
Bradi1g77080	Bradi1g19010
Bradi1g77100	Bradi1g19030
Bradi1g77170	Bradi1g19036
Bradi1g77177	Bradi1g19042
Bradi1g77530	Bradi1g19050
Bradi1g77840	Bradi1g19052
Bradi1g77957	Bradi1g19053
Bradi1g78160	Bradi1g19080
Bradi1g78246	Bradi1g19100
Bradi1g78509	Bradi1g19120
Bradi1g78530	Bradi1g19130
Bradi1g78610	Bradi1g19140
Bradi1g78710	Bradi1g19142
Bradi1g78714	Bradi1g19150
Bradi1g78716	Bradi1g19160
Bradi1g78790	Bradi1g19210
Bradi1g78826	Bradi1g19220
Bradi1g78926	Bradi1g19340
Bradi2g00220	Bradi1g19350
Bradi2g00232	Bradi1g19360
Bradi2g00240	Bradi1g19370
Bradi2g00245	Bradi1g19456
Bradi2g00247	Bradi1g19500
Bradi2g00250	Bradi1g19510
Bradi2g00256	Bradi1g19520
Bradi2g00262	Bradi1g19530
Bradi2g00270	Bradi1g19560
Bradi2g00590	Bradi1g19570
Bradi2g00670	Bradi1g19620
Bradi2g00740	Bradi1g19627
Bradi2g00800	Bradi1g19650
Bradi2g00881	Bradi1g19680
Bradi2g00955	Bradi1g19690
Bradi2g00960	Bradi1g19735
Bradi2g00986	Bradi1g19740
Bradi2g01041	Bradi1g19777
Bradi2g01090	Bradi1g19781
Bradi2g01104	Bradi1g19785
Bradi2g01106	Bradi1g19810
Bradi2g01460	Bradi1g19850
Bradi2g01504	Bradi1g19860
Bradi2g01710	Bradi1g19870
Bradi2g01764	Bradi1g19960
Bradi2g01781	Bradi1g19970
Bradi2g01890	Bradi1g20000
Bradi2g02050	Bradi1g20005
Bradi2g02060	Bradi1g20032
Bradi2g02070	Bradi1g20040
Bradi2g02080	Bradi1g20050
Bradi2g02120	Bradi1g20080
Bradi2g02420	Bradi1g20085
Bradi2g02436	Bradi1g20125
Bradi2g02503	Bradi1g20140
Bradi2g02524	Bradi1g20180
Bradi2g02560	Bradi1g20313
Bradi2g02630	Bradi1g20360
Bradi2g02647	Bradi1g20370
Bradi2g02830	Bradi1g20440
Bradi2g02860	Bradi1g20450
Bradi2g02890	Bradi1g20460
Bradi2g03130	Bradi1g20520
Bradi2g03770	Bradi1g20527
Bradi2g03790	Bradi1g20545
Bradi2g04197	Bradi1g20550
Bradi2g04230	Bradi1g20560
Bradi2g04430	Bradi1g20586
Bradi2g04700	Bradi1g20620
Bradi2g04950	Bradi1g20700
Bradi2g05037	Bradi1g20710
Bradi2g05050	Bradi1g20715
Bradi2g05060	Bradi1g20737
Bradi2g05094	Bradi1g20820
Bradi2g05102	Bradi1g20830
Bradi2g05107	Bradi1g20860
Bradi2g05130	Bradi1g20910
Bradi2g05226	Bradi1g21010
Bradi2g05374	Bradi1g21014
Bradi2g05600	Bradi1g21018
Bradi2g05611	Bradi1g21022
Bradi2g05620	Bradi1g21027
Bradi2g05650	Bradi1g21040
Bradi2g05740	Bradi1g21097
Bradi2g06140	Bradi1g21110
Bradi2g06250	Bradi1g21112
Bradi2g06271	Bradi1g21141
Bradi2g06450	Bradi1g21146
Bradi2g06460	Bradi1g21152
Bradi2g06467	Bradi1g21190
Bradi2g06540	Bradi1g21210
Bradi2g06670	Bradi1g21221
Bradi2g06700	Bradi1g21230
Bradi2g06834	Bradi1g21233
Bradi2g07000	Bradi1g21237
Bradi2g07070	Bradi1g21310
Bradi2g07090	Bradi1g21320
Bradi2g07932	Bradi1g21330
Bradi2g07970	Bradi1g21337
Bradi2g08310	Bradi1g21350
Bradi2g08390	Bradi1g21372
Bradi2g08420	Bradi1g21470
Bradi2g08627	Bradi1g21480
Bradi2g08810	Bradi1g21497
Bradi2g08907	Bradi1g21510
Bradi2g08970	Bradi1g21540
Bradi2g09007	Bradi1g21550
Bradi2g09236	Bradi1g21600
Bradi2g09240	Bradi1g21610
Bradi2g09247	Bradi1g21620
Bradi2g09310	Bradi1g21630
Bradi2g09380	Bradi1g21632
Bradi2g09427	Bradi1g21670
Bradi2g09434	Bradi1g21740
Bradi2g09475	Bradi1g21787
Bradi2g09487	Bradi1g21900
Bradi2g09550	Bradi1g21903
Bradi2g09566	Bradi1g21907
Bradi2g09720	Bradi1g21966
Bradi2g09777	Bradi1g21968
Bradi2g09790	Bradi1g21980
Bradi2g09860	Bradi1g22050
Bradi2g09960	Bradi1g22101
Bradi2g09970	Bradi1g22105
Bradi2g10017	Bradi1g22175
Bradi2g10040	Bradi1g22180
Bradi2g10278	Bradi1g22187
Bradi2g10377	Bradi1g22200
Bradi2g10640	Bradi1g22205
Bradi2g10758	Bradi1g22210
Bradi2g10880	Bradi1g22321
Bradi2g10890	Bradi1g22330
Bradi2g10900	Bradi1g22351
Bradi2g10915	Bradi1g22361
Bradi2g10942	Bradi1g22490
Bradi2g10970	Bradi1g22500
Bradi2g11210	Bradi1g22590
Bradi2g11520	Bradi1g22630
Bradi2g11692	Bradi1g22710
Bradi2g11860	Bradi1g22717
Bradi2g11942	Bradi1g22770
Bradi2g12057	Bradi1g22781
Bradi2g12280	Bradi1g22790
Bradi2g12326	Bradi1g22850
Bradi2g12360	Bradi1g22860
Bradi2g12497	Bradi1g22863
Bradi2g12660	Bradi1g22870
Bradi2g13010	Bradi1g22880
Bradi2g13020	Bradi1g22920
Bradi2g13051	Bradi1g22930
Bradi2g13060	Bradi1g23080
Bradi2g13095	Bradi1g23090
Bradi2g13110	Bradi1g23100
Bradi2g13190	Bradi1g23110
Bradi2g13223	Bradi1g23120
Bradi2g13280	Bradi1g23160
Bradi2g13380	Bradi1g23171
Bradi2g13510	Bradi1g23270
Bradi2g13550	Bradi1g23280
Bradi2g13610	Bradi1g23287
Bradi2g13640	Bradi1g23340
Bradi2g13851	Bradi1g23350
Bradi2g13870	Bradi1g23370
Bradi2g14120	Bradi1g23400
Bradi2g14360	Bradi1g23470
Bradi2g14420	Bradi1g23480
Bradi2g14445	Bradi1g23490
Bradi2g14567	Bradi1g23550
Bradi2g14670	Bradi1g23570
Bradi2g14750	Bradi1g23590
Bradi2g15350	Bradi1g23600
Bradi2g15480	Bradi1g23610
Bradi2g15560	Bradi1g23620
Bradi2g15570	Bradi1g23640
Bradi2g15700	Bradi1g23726
Bradi2g15795	Bradi1g23730
Bradi2g15877	Bradi1g23735
Bradi2g15900	Bradi1g23746
Bradi2g15986	Bradi1g23750
Bradi2g16040	Bradi1g23770
Bradi2g16130	Bradi1g23775
Bradi2g16140	Bradi1g23780
Bradi2g16271	Bradi1g23800
Bradi2g16282	Bradi1g23836
Bradi2g16290	Bradi1g23840
Bradi2g16350	Bradi1g23920
Bradi2g16402	Bradi1g23970
Bradi2g16430	Bradi1g23980
Bradi2g16570	Bradi1g24100
Bradi2g16680	Bradi1g24110
Bradi2g16683	Bradi1g24115
Bradi2g16871	Bradi1g24121
Bradi2g16891	Bradi1g24200
Bradi2g17180	Bradi1g24210
Bradi2g17280	Bradi1g24240
Bradi2g17350	Bradi1g24250
Bradi2g17390	Bradi1g24270
Bradi2g17620	Bradi1g24297
Bradi2g17893	Bradi1g24303
Bradi2g17922	Bradi1g24310
Bradi2g17926	Bradi1g24320
Bradi2g17982	Bradi1g24325
Bradi2g18030	Bradi1g24330
Bradi2g18150	Bradi1g24450
Bradi2g18260	Bradi1g24457
Bradi2g18590	Bradi1g24459
Bradi2g18650	Bradi1g24461
Bradi2g18710	Bradi1g24471
Bradi2g18740	Bradi1g24475
Bradi2g18940	Bradi1g24500
Bradi2g19010	Bradi1g24510
Bradi2g19214	Bradi1g24541
Bradi2g19230	Bradi1g24567
Bradi2g19260	Bradi1g24580
Bradi2g19270	Bradi1g24597
Bradi2g19520	Bradi1g24630
Bradi2g19540	Bradi1g24635
Bradi2g19930	Bradi1g24640
Bradi2g19970	Bradi1g24690
Bradi2g20127	Bradi1g24710
Bradi2g20680	Bradi1g24720
Bradi2g20773	Bradi1g24730
Bradi2g20955	Bradi1g24747
Bradi2g20971	Bradi1g24753
Bradi2g21268	Bradi1g24760
Bradi2g21413	Bradi1g24811
Bradi2g21770	Bradi1g24830
Bradi2g21830	Bradi1g24835
Bradi2g21951	Bradi1g24850
Bradi2g22030	Bradi1g24860
Bradi2g22090	Bradi1g24870
Bradi2g22187	Bradi1g24950
Bradi2g22290	Bradi1g24955
Bradi2g22670	Bradi1g24970
Bradi2g22880	Bradi1g24980
Bradi2g22893	Bradi1g24990
Bradi2g22897	Bradi1g25002
Bradi2g23341	Bradi1g25057
Bradi2g23440	Bradi1g25090
Bradi2g23507	Bradi1g25180
Bradi2g23530	Bradi1g25215
Bradi2g23560	Bradi1g25230
Bradi2g23740	Bradi1g25270
Bradi2g23750	Bradi1g25281
Bradi2g23850	Bradi1g25290
Bradi2g23860	Bradi1g25300
Bradi2g24010	Bradi1g25310
Bradi2g24106	Bradi1g25320
Bradi2g24190	Bradi1g25370
Bradi2g24390	Bradi1g25380
Bradi2g24435	Bradi1g25390
Bradi2g24710	Bradi1g25420
Bradi2g24930	Bradi1g25430
Bradi2g24987	Bradi1g25460
Bradi2g25117	Bradi1g25440
Bradi2g25250	Bradi1g25612
Bradi2g25435	Bradi1g25622
Bradi2g25613	Bradi1g25657
Bradi2g25879	Bradi1g25822
Bradi2g26216	Bradi1g25830
Bradi2g26300	Bradi1g25860
Bradi2g26347	Bradi1g25913
Bradi2g26370	Bradi1g25990
Bradi2g26403	Bradi1g26000
Bradi2g26600	Bradi1g26020
Bradi2g26620	Bradi1g26080
Bradi2g26987	Bradi1g26090
Bradi2g27280	Bradi1g26180
Bradi2g27395	Bradi1g26197
Bradi2g27410	Bradi1g26210
Bradi2g27752	Bradi1g26240
Bradi2g27760	Bradi1g26260
Bradi2g27790	Bradi1g26270
Bradi2g27810	Bradi1g26300
Bradi2g27847	Bradi1g26317
Bradi2g27880	Bradi1g26330
Bradi2g27904	Bradi1g26337
Bradi2g27914	Bradi1g26350
Bradi2g27936	Bradi1g26400
Bradi2g27950	Bradi1g26420
Bradi2g27962	Bradi1g26440
Bradi2g27970	Bradi1g26448
Bradi2g28430	Bradi1g26457
Bradi2g28434	Bradi1g26510
Bradi2g29149	Bradi1g26520
Bradi2g30560	Bradi1g26530
Bradi2g30590	Bradi1g26580
Bradi2g31220	Bradi1g26640
Bradi2g31793	Bradi1g26670
Bradi2g31800	Bradi1g26690
Bradi2g31937	Bradi1g26710
Bradi2g32607	Bradi1g26765
Bradi2g32640	Bradi1g26771
Bradi2g32940	Bradi1g26775
Bradi2g32957	Bradi1g26790
Bradi2g33030	Bradi1g26796
Bradi2g33055	Bradi1g26880
Bradi2g33095	Bradi1g26890
Bradi2g33100	Bradi1g26900
Bradi2g33260	Bradi1g26930
Bradi2g33270	Bradi1g26940
Bradi2g33300	Bradi1g26980
Bradi2g33317	Bradi1g27027
Bradi2g34000	Bradi1g27040
Bradi2g34130	Bradi1g27050
Bradi2g34200	Bradi1g27060
Bradi2g34250	Bradi1g27130
Bradi2g34290	Bradi1g27140
Bradi2g34300	Bradi1g27210
Bradi2g34375	Bradi1g27237
Bradi2g34750	Bradi1g27250
Bradi2g34837	Bradi1g27357
Bradi2g34970	Bradi1g27370
Bradi2g35090	Bradi1g27436
Bradi2g35155	Bradi1g27482
Bradi2g35182	Bradi1g27490
Bradi2g35267	Bradi1g27503
Bradi2g35367	Bradi1g27710
Bradi2g35440	Bradi1g27740
Bradi2g35467	Bradi1g27850
Bradi2g35494	Bradi1g27854
Bradi2g35587	Bradi1g27947
Bradi2g35620	Bradi1g27995
Bradi2g35646	Bradi1g28000
Bradi2g35700	Bradi1g28050
Bradi2g35767	Bradi1g28055
Bradi2g35907	Bradi1g28057
Bradi2g35980	Bradi1g28060
Bradi2g36130	Bradi1g28120
Bradi2g36441	Bradi1g28130
Bradi2g36460	Bradi1g28160
Bradi2g36910	Bradi1g28180
Bradi2g36920	Bradi1g28194
Bradi2g37370	Bradi1g28205
Bradi2g37450	Bradi1g28211
Bradi2g37521	Bradi1g28353
Bradi2g37760	Bradi1g28366
Bradi2g38200	Bradi1g28390
Bradi2g38890	Bradi1g28410
Bradi2g38981	Bradi1g28416
Bradi2g38982	Bradi1g28507
Bradi2g38995	Bradi1g28600
Bradi2g39006	Bradi1g28670
Bradi2g39041	Bradi1g28700
Bradi2g39050	Bradi1g28816
Bradi2g39074	Bradi1g28820
Bradi2g39081	Bradi1g28870
Bradi2g39103	Bradi1g28880
Bradi2g39120	Bradi1g28990
Bradi2g39132	Bradi1g29000
Bradi2g39137	Bradi1g29053
Bradi2g39190	Bradi1g29060
Bradi2g39240	Bradi1g29056
Bradi2g39247	Bradi1g29066
Bradi2g39260	Bradi1g29090
Bradi2g39265	Bradi1g29167
Bradi2g39272	Bradi1g29180
Bradi2g39285	Bradi1g29187
Bradi2g39290	Bradi1g29210
Bradi2g39300	Bradi1g29215
Bradi2g39450	Bradi1g29220
Bradi2g39493	Bradi1g29230
Bradi2g39496	Bradi1g29520
Bradi2g39505	Bradi1g29550
Bradi2g39530	Bradi1g29560
Bradi2g39533	Bradi1g29590
Bradi2g39537	Bradi1g29622
Bradi2g39547	Bradi1g29634
Bradi2g39677	Bradi1g29642
Bradi2g39706	Bradi1g29669
Bradi2g39710	Bradi1g29672
Bradi2g39720	Bradi1g29675
Bradi2g39790	Bradi1g29680
Bradi2g39810	Bradi1g29690
Bradi2g39820	Bradi1g29697
Bradi2g39830	Bradi1g29730
Bradi2g40015	Bradi1g29740
Bradi2g40120	Bradi1g29750
Bradi2g40142	Bradi1g29830
Bradi2g40400	Bradi1g29857
Bradi2g40441	Bradi1g29930
Bradi2g40476	Bradi1g29947
Bradi2g40507	Bradi1g29960
Bradi2g40537	Bradi1g29995
Bradi2g40970	Bradi1g30000
Bradi2g41187	Bradi1g30050
Bradi2g41210	Bradi1g30060
Bradi2g41270	Bradi1g30110
Bradi2g41291	Bradi1g30113
Bradi2g41294	Bradi1g30117
Bradi2g41470	Bradi1g30130
Bradi2g41520	Bradi1g30140
Bradi2g41580	Bradi1g30150
Bradi2g41950	Bradi1g30160
Bradi2g42017	Bradi1g30210
Bradi2g42023	Bradi1g30220
Bradi2g42260	Bradi1g30252
Bradi2g42290	Bradi1g30277
Bradi2g42508	Bradi1g30300
Bradi2g42758	Bradi1g30337
Bradi2g43035	Bradi1g30350
Bradi2g43040	Bradi1g30360
Bradi2g43056	Bradi1g30383
Bradi2g43120	Bradi1g30420
Bradi2g43230	Bradi1g30440
Bradi2g43330	Bradi1g30430
Bradi2g43640	Bradi1g30510
Bradi2g43710	Bradi1g30520
Bradi2g43735	Bradi1g30550
Bradi2g43840	Bradi1g30570
Bradi2g43851	Bradi1g30580
Bradi2g43857	Bradi1g30845
Bradi2g43917	Bradi1g30850
Bradi2g44530	Bradi1g30920
Bradi2g44750	Bradi1g30930
Bradi2g44785	Bradi1g30940
Bradi2g44820	Bradi1g31080
Bradi2g44864	Bradi1g31106
Bradi2g45070	Bradi1g31140
Bradi2g45320	Bradi1g31250
Bradi2g45520	Bradi1g31260
Bradi2g45620	Bradi1g31280
Bradi2g45710	Bradi1g31290
Bradi2g45890	Bradi1g31320
Bradi2g45950	Bradi1g31324
Bradi2g46010	Bradi1g31370
Bradi2g46093	Bradi1g31380
Bradi2g46120	Bradi1g31400
Bradi2g46450	Bradi1g31406
Bradi2g46486	Bradi1g31417
Bradi2g46580	Bradi1g31430
Bradi2g46970	Bradi1g31530
Bradi2g47008	Bradi1g31600
Bradi2g47037	Bradi1g31617
Bradi2g47050	Bradi1g31630
Bradi2g47060	Bradi1g31640
Bradi2g47063	Bradi1g31656
Bradi2g47107	Bradi1g31660
Bradi2g47210	Bradi1g31670
Bradi2g47280	Bradi1g31680
Bradi2g47290	Bradi1g31690
Bradi2g47320	Bradi1g31695
Bradi2g47360	Bradi1g31700
Bradi2g47400	Bradi1g31710
Bradi2g47540	Bradi1g31730
Bradi2g47660	Bradi1g31737
Bradi2g47720	Bradi1g31750
Bradi2g47740	Bradi1g31780
Bradi2g47760	Bradi1g31800
Bradi2g47770	Bradi1g31816
Bradi2g47790	Bradi1g31820
Bradi2g47880	Bradi1g31850
Bradi2g48061	Bradi1g31900
Bradi2g48220	Bradi1g31910
Bradi2g48230	Bradi1g31987
Bradi2g48420	Bradi1g31998
Bradi2g48480	Bradi1g32010
Bradi2g48500	Bradi1g32140
Bradi2g48730	Bradi1g32150
Bradi2g48880	Bradi1g32219
Bradi2g48990	Bradi1g32310
Bradi2g49040	Bradi1g32317
Bradi2g49057	Bradi1g32330
Bradi2g49090	Bradi1g32380
Bradi2g49430	Bradi1g32430
Bradi2g49870	Bradi1g32445
Bradi2g49900	Bradi1g32463
Bradi2g50070	Bradi1g32466
Bradi2g50100	Bradi1g32470
Bradi2g50125	Bradi1g32610
Bradi2g50130	Bradi1g32655
Bradi2g50200	Bradi1g32660
Bradi2g50290	Bradi1g32680
Bradi2g50400	Bradi1g32690
Bradi2g50420	Bradi1g32700
Bradi2g50430	Bradi1g32726
Bradi2g50440	Bradi1g32792
Bradi2g51140	Bradi1g32860
Bradi2g51705	Bradi1g32927
Bradi2g52022	Bradi1g32970
Bradi2g52110	Bradi1g32990
Bradi2g52250	Bradi1g33001
Bradi2g52295	Bradi1g33040
Bradi2g52390	Bradi1g33045
Bradi2g52930	Bradi1g33050
Bradi2g53107	Bradi1g33155
Bradi2g53130	Bradi1g33160
Bradi2g53170	Bradi1g33165
Bradi2g53220	Bradi1g33171
Bradi2g53478	Bradi1g33250
Bradi2g53561	Bradi1g33300
Bradi2g53580	Bradi1g33310
Bradi2g53590	Bradi1g33320
Bradi2g53890	Bradi1g33380
Bradi2g54210	Bradi1g33390
Bradi2g54360	Bradi1g33401
Bradi2g54390	Bradi1g33490
Bradi2g54430	Bradi1g33540
Bradi2g54520	Bradi1g33550
Bradi2g54600	Bradi1g33610
Bradi2g54680	Bradi1g33613
Bradi2g54690	Bradi1g33700
Bradi2g54704	Bradi1g33710
Bradi2g54950	Bradi1g33783
Bradi2g54960	Bradi1g33790
Bradi2g54970	Bradi1g33800
Bradi2g55010	Bradi1g33810
Bradi2g55030	Bradi1g33900
Bradi2g55050	Bradi1g33903
Bradi2g55077	Bradi1g33904
Bradi2g55120	Bradi1g33940
Bradi2g55250	Bradi1g34060
Bradi2g55297	Bradi1g34070
Bradi2g55490	Bradi1g34087
Bradi2g56347	Bradi1g34100
Bradi2g56422	Bradi1g34130
Bradi2g56537	Bradi1g34135
Bradi2g56850	Bradi1g34140
Bradi2g57027	Bradi1g34170
Bradi2g57100	Bradi1g34180
Bradi2g57235	Bradi1g34225
Bradi2g57558	Bradi1g34230
Bradi2g57567	Bradi1g34335
Bradi2g57590	Bradi1g34340
Bradi2g57630	Bradi1g34500
Bradi2g57680	Bradi1g34507
Bradi2g57720	Bradi1g34509
Bradi2g57730	Bradi1g34511
Bradi2g57732	Bradi1g34543
Bradi2g57887	Bradi1g34700
Bradi2g57927	Bradi1g34780
Bradi2g58175	Bradi1g34793
Bradi2g58340	Bradi1g34807
Bradi2g58475	Bradi1g34867
Bradi2g58490	Bradi1g34878
Bradi2g58917	Bradi1g34890
Bradi2g58967	Bradi1g34970
Bradi2g59115	Bradi1g34980
Bradi2g59191	Bradi1g34990
Bradi2g59226	Bradi1g35020
Bradi2g59260	Bradi1g35045
Bradi2g59430	Bradi1g35050
Bradi2g59642	Bradi1g35090
Bradi2g60240	Bradi1g35100
Bradi2g60256	Bradi1g35105
Bradi2g60260	Bradi1g35110
Bradi2g60370	Bradi1g35190
Bradi2g60445	Bradi1g35210
Bradi2g60490	Bradi1g35220
Bradi2g60497	Bradi1g35240
Bradi2g60730	Bradi1g35340
Bradi2g60898	Bradi1g35350
Bradi2g60940	Bradi1g35386
Bradi2g61000	Bradi1g35390
Bradi2g61050	Bradi1g35454
Bradi2g61065	Bradi1g35530
Bradi2g61500	Bradi1g35540
Bradi2g61560	Bradi1g35620
Bradi2g61850	Bradi1g35697
Bradi2g61885	Bradi1g35755
Bradi2g61940	Bradi1g35760
Bradi2g62067	Bradi1g35770
Bradi2g62078	Bradi1g35790
Bradi2g62122	Bradi1g35840
Bradi2g62280	Bradi1g35930
Bradi2g62320	Bradi1g35940
Bradi2g62341	Bradi1g35956
Bradi2g62400	Bradi1g35960
Bradi2g62496	Bradi1g36090
Bradi3g00282	Bradi1g36169
Bradi3g00300	Bradi1g36172
Bradi3g00360	Bradi1g36250
Bradi3g00500	Bradi1g36260
Bradi3g00513	Bradi1g36270
Bradi3g00640	Bradi1g36480
Bradi3g00731	Bradi1g36490
Bradi3g00773	Bradi1g36497
Bradi3g00867	Bradi1g36530
Bradi3g01110	Bradi1g36542
Bradi3g01126	Bradi1g36555
Bradi3g01190	Bradi1g36560
Bradi3g01450	Bradi1g36572
Bradi3g01470	Bradi1g36601
Bradi3g01483	Bradi1g36610
Bradi3g01600	Bradi1g36660
Bradi3g01680	Bradi1g36670
Bradi3g01700	Bradi1g36700
Bradi3g01710	Bradi1g36711
Bradi3g01770	Bradi1g36755
Bradi3g02226	Bradi1g36770
Bradi3g02232	Bradi1g36776
Bradi3g02257	Bradi1g36810
Bradi3g02830	Bradi1g36840
Bradi3g03010	Bradi1g36851
Bradi3g03040	Bradi1g36855
Bradi3g03090	Bradi1g36980
Bradi3g03130	Bradi1g37010
Bradi3g03170	Bradi1g37020
Bradi3g03270	Bradi1g37040
Bradi3g03380	Bradi1g37190
Bradi3g03460	Bradi1g37360
Bradi3g03526	Bradi1g37370
Bradi3g03637	Bradi1g37480
Bradi3g03770	Bradi1g37485
Bradi3g03938	Bradi1g37490
Bradi3g04270	Bradi1g37582
Bradi3g04280	Bradi1g37590
Bradi3g04310	Bradi1g37660
Bradi3g04315	Bradi1g37667
Bradi3g04533	Bradi1g37710
Bradi3g04567	Bradi1g37750
Bradi3g04604	Bradi1g37770
Bradi3g04750	Bradi1g37780
Bradi3g04754	Bradi1g37786
Bradi3g04766	Bradi1g37790
Bradi3g04790	Bradi1g37830
Bradi3g04920	Bradi1g37834
Bradi3g04930	Bradi1g37870
Bradi3g05015	Bradi1g37890
Bradi3g05060	Bradi1g37940
Bradi3g05091	Bradi1g37960
Bradi3g05100	Bradi1g37963
Bradi3g05160	Bradi1g38110
Bradi3g05296	Bradi1g38321
Bradi3g05437	Bradi1g38356
Bradi3g05480	Bradi1g38360
Bradi3g05570	Bradi1g38577
Bradi3g05573	Bradi1g38630
Bradi3g05660	Bradi1g38675
Bradi3g05740	Bradi1g38680
Bradi3g05811	Bradi1g38687
Bradi3g05847	Bradi1g38700
Bradi3g05950	Bradi1g38702
Bradi3g06230	Bradi1g38705
Bradi3g06280	Bradi1g38740
Bradi3g06410	Bradi1g38760
Bradi3g06525	Bradi1g38780
Bradi3g06556	Bradi1g38928
Bradi3g06680	Bradi1g39042
Bradi3g06750	Bradi1g39044
Bradi3g06900	Bradi1g39070
Bradi3g07047	Bradi1g39101
Bradi3g07150	Bradi1g39105
Bradi3g07190	Bradi1g39150
Bradi3g07196	Bradi1g39160
Bradi3g07280	Bradi1g39180
Bradi3g07315	Bradi1g39218
Bradi3g07350	Bradi1g39191
Bradi3g07563	Bradi1g39192
Bradi3g07643	Bradi1g39195
Bradi3g07860	Bradi1g39219
Bradi3g07980	Bradi1g39196
Bradi3g08310	Bradi1g39221
Bradi3g08356	Bradi1g39222
Bradi3g08667	Bradi1g39223
Bradi3g08680	Bradi1g39206
Bradi3g08715	Bradi1g39203
Bradi3g08870	Bradi1g39204
Bradi3g08900	Bradi1g39207
Bradi3g08930	Bradi1g39208
Bradi3g08946	Bradi1g39211
Bradi3g09030	Bradi1g39209
Bradi3g09120	Bradi1g39212
Bradi3g09220	Bradi1g39213
Bradi3g09230	Bradi1g05752
Bradi3g09350	Bradi1g39214
Bradi3g09371	Bradi1g39216
Bradi3g09901	Bradi1g39217
Bradi3g09920	Bradi1g05753
Bradi3g10010	Bradi1g05755
Bradi3g10105	Bradi1g05740
Bradi3g10270	Bradi1g05750
Bradi3g10288	Bradi1g05742
Bradi3g10380	Bradi1g05748
Bradi3g10770	Bradi1g05757
Bradi3g10777	Bradi1g05758
Bradi3g11156	Bradi1g05761
Bradi3g11163	Bradi1g05763
Bradi3g11577	Bradi1g05769
Bradi3g12450	Bradi1g05765
Bradi3g13220	Bradi1g05767
Bradi3g13384	Bradi1g05772
Bradi3g13403	Bradi1g05774
Bradi3g13570	Bradi1g05776
Bradi3g13727	Bradi1g05778
Bradi3g13810	Bradi1g05782
Bradi3g13960	Bradi1g05784
Bradi3g14260	Bradi1g05786
Bradi3g14330	Bradi1g05791
Bradi3g14340	Bradi1g05793
Bradi3g14350	Bradi1g05795
Bradi3g14470	Bradi1g05797
Bradi3g14490	Bradi1g05799
Bradi3g14530	Bradi1g05801
Bradi3g14650	Bradi1g05804
Bradi3g14722	Bradi1g39270
Bradi3g14740	Bradi1g39363
Bradi3g14750	Bradi1g39720
Bradi3g14760	Bradi1g40435
Bradi3g14870	Bradi1g40710
Bradi3g14940	Bradi1g40732
Bradi3g14950	Bradi1g41500
Bradi3g15000	Bradi1g41808
Bradi3g15473	Bradi1g41975
Bradi3g15490	Bradi1g41980
Bradi3g15495	Bradi1g42000
Bradi3g15500	Bradi1g42010
Bradi3g15535	Bradi1g42250
Bradi3g15590	Bradi1g42336
Bradi3g15650	Bradi1g42340
Bradi3g15670	Bradi1g42377
Bradi3g15730	Bradi1g42420
Bradi3g15780	Bradi1g42449
Bradi3g15910	Bradi1g42580
Bradi3g16010	Bradi1g42670
Bradi3g16060	Bradi1g42756
Bradi3g16110	Bradi1g42780
Bradi3g16270	Bradi1g42785
Bradi3g16293	Bradi1g42790
Bradi3g16616	Bradi1g42980
Bradi3g16620	Bradi1g42990
Bradi3g16640	Bradi1g43087
Bradi3g16690	Bradi1g43090
Bradi3g16700	Bradi1g43097
Bradi3g16730	Bradi1g43140
Bradi3g16740	Bradi1g43200
Bradi3g16805	Bradi1g43210
Bradi3g16927	Bradi1g43220
Bradi3g17301	Bradi1g43230
Bradi3g17320	Bradi1g43240
Bradi3g17390	Bradi1g43440
Bradi3g17507	Bradi1g43540
Bradi3g17532	Bradi1g43570
Bradi3g17560	Bradi1g43620
Bradi3g17596	Bradi1g43630
Bradi3g17602	Bradi1g43650
Bradi3g17620	Bradi1g43700
Bradi3g17658	Bradi1g43770
Bradi3g17710	Bradi1g43830
Bradi3g17910	Bradi1g43840
Bradi3g18008	Bradi1g43860
Bradi3g18200	Bradi1g43936
Bradi3g18425	Bradi1g44000
Bradi3g18636	Bradi1g44005
Bradi3g18769	Bradi1g44010
Bradi3g18879	Bradi1g44030
Bradi3g18900	Bradi1g44080
Bradi3g18970	Bradi1g44090
Bradi3g19010	Bradi1g44120
Bradi3g19044	Bradi1g44160
Bradi3g19240	Bradi1g44170
Bradi3g19370	Bradi1g44177
Bradi3g19483	Bradi1g44207
Bradi3g19680	Bradi1g44213
Bradi3g19730	Bradi1g44220
Bradi3g19850	Bradi1g44317
Bradi3g20101	Bradi1g44390
Bradi3g20120	Bradi1g44415
Bradi3g20650	Bradi1g44460
Bradi3g20725	Bradi1g44470
Bradi3g20730	Bradi1g44530
Bradi3g20740	Bradi1g44536
Bradi3g20810	Bradi1g44542
Bradi3g21337	Bradi1g44760
Bradi3g21550	Bradi1g44767
Bradi3g21560	Bradi1g44980
Bradi3g21670	Bradi1g44990
Bradi3g21730	Bradi1g45040
Bradi3g22043	Bradi1g45050
Bradi3g22060	Bradi1g45113
Bradi3g22342	Bradi1g45120
Bradi3g22461	Bradi1g45125
Bradi3g22560	Bradi1g45220
Bradi3g22689	Bradi1g45240
Bradi3g22692	Bradi1g45250
Bradi3g22786	Bradi1g45338
Bradi3g22802	Bradi1g45342
Bradi3g22820	Bradi1g45445
Bradi3g22830	Bradi1g45451
Bradi3g22840	Bradi1g45470
Bradi3g22850	Bradi1g45540
Bradi3g22880	Bradi1g45620
Bradi3g22991	Bradi1g45640
Bradi3g23020	Bradi1g45642
Bradi3g23072	Bradi1g45644
Bradi3g23081	Bradi1g45647
Bradi3g23093	Bradi1g45760
Bradi3g23280	Bradi1g45770
Bradi3g23310	Bradi1g45780
Bradi3g24743	Bradi1g45790
Bradi3g25181	Bradi1g45812
Bradi3g25607	Bradi1g45950
Bradi3g25667	Bradi1g45990
Bradi3g25668	Bradi1g46060
Bradi3g25670	Bradi1g46220
Bradi3g26206	Bradi1g46223
Bradi3g26385	Bradi1g46260
Bradi3g26396	Bradi1g46330
Bradi3g26498	Bradi1g46450
Bradi3g26542	Bradi1g46470
Bradi3g26690	Bradi1g46487
Bradi3g26820	Bradi1g46493
Bradi3g26920	Bradi1g46500
Bradi3g27128	Bradi1g46520
Bradi3g27203	Bradi1g46527
Bradi3g27335	Bradi1g46530
Bradi3g27680	Bradi1g46540
Bradi3g27700	Bradi1g46550
Bradi3g27730	Bradi1g46596
Bradi3g27740	Bradi1g46602
Bradi3g27825	Bradi1g46640
Bradi3g28060	Bradi1g46650
Bradi3g28120	Bradi1g46652
Bradi3g28220	Bradi1g46654
Bradi3g28253	Bradi1g46656
Bradi3g28300	Bradi1g46660
Bradi3g28302	Bradi1g46682
Bradi3g28304	Bradi1g46686
Bradi3g28306	Bradi1g46690
Bradi3g28307	Bradi1g46700
Bradi3g28310	Bradi1g46730
Bradi3g28332	Bradi1g46735
Bradi3g28350	Bradi1g46780
Bradi3g28580	Bradi1g46970
Bradi3g28630	Bradi1g47060
Bradi3g28900	Bradi1g47067
Bradi3g29060	Bradi1g47080
Bradi3g29210	Bradi1g47090
Bradi3g29240	Bradi1g47140
Bradi3g29460	Bradi1g47150
Bradi3g29580	Bradi1g47250
Bradi3g29710	Bradi1g47261
Bradi3g29722	Bradi1g47400
Bradi3g29890	Bradi1g47427
Bradi3g29960	Bradi1g47580
Bradi3g30181	Bradi1g47626
Bradi3g30655	Bradi1g47705
Bradi3g30660	Bradi1g47710
Bradi3g30770	Bradi1g47737
Bradi3g30820	Bradi1g47850
Bradi3g30990	Bradi1g47855
Bradi3g31420	Bradi1g47857
Bradi3g31430	Bradi1g47910
Bradi3g31500	Bradi1g47920
Bradi3g31510	Bradi1g47930
Bradi3g31515	Bradi1g47940
Bradi3g31520	Bradi1g47945
Bradi3g31697	Bradi1g47950
Bradi3g31880	Bradi1g47960
Bradi3g31960	Bradi1g47970
Bradi3g32020	Bradi1g47980
Bradi3g32060	Bradi1g47985
Bradi3g32210	Bradi1g48050
Bradi3g32297	Bradi1g48056
Bradi3g32350	Bradi1g48070
Bradi3g32410	Bradi1g48080
Bradi3g32520	Bradi1g48090
Bradi3g32530	Bradi1g48110
Bradi3g32567	Bradi1g48120
Bradi3g32591	Bradi1g48240
Bradi3g32640	Bradi1g48250
Bradi3g32820	Bradi1g48370
Bradi3g32880	Bradi1g48375
Bradi3g32980	Bradi1g48380
Bradi3g33040	Bradi1g48400
Bradi3g33106	Bradi1g48418
Bradi3g33150	Bradi1g48426
Bradi3g33160	Bradi1g48490
Bradi3g33341	Bradi1g48510
Bradi3g33560	Bradi1g48690
Bradi3g33570	Bradi1g48780
Bradi3g33650	Bradi1g48785
Bradi3g33728	Bradi1g48870
Bradi3g33730	Bradi1g48880
Bradi3g33957	Bradi1g48947
Bradi3g34030	Bradi1g49070
Bradi3g34077	Bradi1g49090
Bradi3g34173	Bradi1g49100
Bradi3g34540	Bradi1g49107
Bradi3g34600	Bradi1g49113
Bradi3g34720	Bradi1g49120
Bradi3g34721	Bradi1g49172
Bradi3g34850	Bradi1g49180
Bradi3g34920	Bradi1g49270
Bradi3g35050	Bradi1g49296
Bradi3g35860	Bradi1g49527
Bradi3g35920	Bradi1g49537
Bradi3g36260	Bradi1g49550
Bradi3g36487	Bradi1g49560
Bradi3g36520	Bradi1g49570
Bradi3g36540	Bradi1g49600
Bradi3g36760	Bradi1g49650
Bradi3g36780	Bradi1g49657
Bradi3g36887	Bradi1g49713
Bradi3g37060	Bradi1g49720
Bradi3g37090	Bradi1g49740
Bradi3g37223	Bradi1g49745
Bradi3g37245	Bradi1g49750
Bradi3g37385	Bradi1g49935
Bradi3g37397	Bradi1g49940
Bradi3g37457	Bradi1g49950
Bradi3g37600	Bradi1g49960
Bradi3g37690	Bradi1g49966
Bradi3g37740	Bradi1g49972
Bradi3g37950	Bradi1g49980
Bradi3g38006	Bradi1g49990
Bradi3g38020	Bradi1g49997
Bradi3g38060	Bradi1g50010
Bradi3g38210	Bradi1g50040
Bradi3g38260	Bradi1g50045
Bradi3g38290	Bradi1g50060
Bradi3g38410	Bradi1g50135
Bradi3g38591	Bradi1g50140
Bradi3g38881	Bradi1g50161
Bradi3g38897	Bradi1g50170
Bradi3g38917	Bradi1g50220
Bradi3g38950	Bradi1g50230
Bradi3g38960	Bradi1g50270
Bradi3g38970	Bradi1g50280
Bradi3g39021	Bradi1g50397
Bradi3g39110	Bradi1g50497
Bradi3g39220	Bradi1g50510
Bradi3g39273	Bradi1g50520
Bradi3g39300	Bradi1g50522
Bradi3g39580	Bradi1g50530
Bradi3g39620	Bradi1g50540
Bradi3g39630	Bradi1g50590
Bradi3g39740	Bradi1g50597
Bradi3g39870	Bradi1g50610
Bradi3g39950	Bradi1g50770
Bradi3g40007	Bradi1g50780
Bradi3g40610	Bradi1g50790
Bradi3g40840	Bradi1g50810
Bradi3g41377	Bradi1g50815
Bradi3g41393	Bradi1g50821
Bradi3g41430	Bradi1g50826
Bradi3g41495	Bradi1g51000
Bradi3g41500	Bradi1g51170
Bradi3g41735	Bradi1g51177
Bradi3g41800	Bradi1g51220
Bradi3g41810	Bradi1g51230
Bradi3g41825	Bradi1g51242
Bradi3g41837	Bradi1g51340
Bradi3g41960	Bradi1g51490
Bradi3g42020	Bradi1g51555
Bradi3g42350	Bradi1g51554
Bradi3g42400	Bradi1g51610
Bradi3g42627	Bradi1g51670
Bradi3g42800	Bradi1g51732
Bradi3g42869	Bradi1g51735
Bradi3g42884	Bradi1g51740
Bradi3g42900	Bradi1g51757
Bradi3g42910	Bradi1g51770
Bradi3g43060	Bradi1g51880
Bradi3g43205	Bradi1g51890
Bradi3g43266	Bradi1g51903
Bradi3g43270	Bradi1g51961
Bradi3g43280	Bradi1g51970
Bradi3g43285	Bradi1g52040
Bradi3g43306	Bradi1g52050
Bradi3g43352	Bradi1g52100
Bradi3g43475	Bradi1g52110
Bradi3g43560	Bradi1g52120
Bradi3g43630	Bradi1g52140
Bradi3g43670	Bradi1g52150
Bradi3g43766	Bradi1g52187
Bradi3g43840	Bradi1g52280
Bradi3g44010	Bradi1g52285
Bradi3g44290	Bradi1g52291
Bradi3g44496	Bradi1g52310
Bradi3g44540	Bradi1g52320
Bradi3g44602	Bradi1g52367
Bradi3g44605	Bradi1g52374
Bradi3g44717	Bradi1g52381
Bradi3g44856	Bradi1g52400
Bradi3g44891	Bradi1g52407
Bradi3g44900	Bradi1g52420
Bradi3g44930	Bradi1g52425
Bradi3g44950	Bradi1g52431
Bradi3g45061	Bradi1g52440
Bradi3g45140	Bradi1g52445
Bradi3g45206	Bradi1g52450
Bradi3g45230	Bradi1g52460
Bradi3g45405	Bradi1g52470
Bradi3g45441	Bradi1g52505
Bradi3g45570	Bradi1g52510
Bradi3g45590	Bradi1g52520
Bradi3g45607	Bradi1g52554
Bradi3g45611	Bradi1g52557
Bradi3g45930	Bradi1g52562
Bradi3g46020	Bradi1g52567
Bradi3g46270	Bradi1g52620
Bradi3g46356	Bradi1g52621
Bradi3g46450	Bradi1g52680
Bradi3g46470	Bradi1g53000
Bradi3g46800	Bradi1g53040
Bradi3g46830	Bradi1g53085
Bradi3g46838	Bradi1g53100
Bradi3g47232	Bradi1g53190
Bradi3g47400	Bradi1g53437
Bradi3g47410	Bradi1g53470
Bradi3g47671	Bradi1g53640
Bradi3g47770	Bradi1g53650
Bradi3g47942	Bradi1g53652
Bradi3g47950	Bradi1g53740
Bradi3g48010	Bradi1g53760
Bradi3g48157	Bradi1g53770
Bradi3g48180	Bradi1g53910
Bradi3g48220	Bradi1g53920
Bradi3g48290	Bradi1g54147
Bradi3g48410	Bradi1g54180
Bradi3g48441	Bradi1g54250
Bradi3g48447	Bradi1g54340
Bradi3g48600	Bradi1g54440
Bradi3g48637	Bradi1g54450
Bradi3g48670	Bradi1g54480
Bradi3g48690	Bradi1g54553
Bradi3g48760	Bradi1g54670
Bradi3g48790	Bradi1g54680
Bradi3g48880	Bradi1g54700
Bradi3g49130	Bradi1g54730
Bradi3g49220	Bradi1g54765
Bradi3g49385	Bradi1g54770
Bradi3g49580	Bradi1g54800
Bradi3g49810	Bradi1g54787
Bradi3g49915	Bradi1g54900
Bradi3g50100	Bradi1g54911
Bradi3g50220	Bradi1g54970
Bradi3g50350	Bradi1g54977
Bradi3g50605	Bradi1g54990
Bradi3g50640	Bradi1g55000
Bradi3g50710	Bradi1g55007
Bradi3g50857	Bradi1g55020
Bradi3g51130	Bradi1g55055
Bradi3g51140	Bradi1g55090
Bradi3g51230	Bradi1g55110
Bradi3g51240	Bradi1g55120
Bradi3g51250	Bradi1g55125
Bradi3g51350	Bradi1g55160
Bradi3g51520	Bradi1g55163
Bradi3g51581	Bradi1g55170
Bradi3g51660	Bradi1g55230
Bradi3g51740	Bradi1g55280
Bradi3g52065	Bradi1g55287
Bradi3g52350	Bradi1g55354
Bradi3g52460	Bradi1g55352
Bradi3g52505	Bradi1g55370
Bradi3g52522	Bradi1g55415
Bradi3g52580	Bradi1g55420
Bradi3g52590	Bradi1g55470
Bradi3g53270	Bradi1g55480
Bradi3g53320	Bradi1g55484
Bradi3g53460	Bradi1g55488
Bradi3g53560	Bradi1g55513
Bradi3g53580	Bradi1g55620
Bradi3g53610	Bradi1g55630
Bradi3g53720	Bradi1g55720
Bradi3g53790	Bradi1g55740
Bradi3g53830	Bradi1g55760
Bradi3g54236	Bradi1g55825
Bradi3g54240	Bradi1g55913
Bradi3g54290	Bradi1g55947
Bradi3g54330	Bradi1g55990
Bradi3g54341	Bradi1g56000
Bradi3g54370	Bradi1g56010
Bradi3g54493	Bradi1g58471
Bradi3g54807	Bradi1g60921
Bradi3g55190	Bradi1g63372
Bradi3g55287	Bradi1g70724
Bradi3g55400	Bradi1g78076
Bradi3g55500	Bradi1g56057
Bradi3g56060	Bradi1g56063
Bradi3g56240	Bradi1g56069
Bradi3g56470	Bradi1g56075
Bradi3g56490	Bradi1g56100
Bradi3g56720	Bradi1g56150
Bradi3g56821	Bradi1g56250
Bradi3g56975	Bradi1g56270
Bradi3g57013	Bradi1g56332
Bradi3g57345	Bradi1g56500
Bradi3g57500	Bradi1g56535
Bradi3g57620	Bradi1g56575
Bradi3g57700	Bradi1g56580
Bradi3g57705	Bradi1g56590
Bradi3g57763	Bradi1g56592
Bradi3g57873	Bradi1g56600
Bradi3g58560	Bradi1g56612
Bradi3g58630	Bradi1g56706
Bradi3g58680	Bradi1g56743
Bradi3g58700	Bradi1g56746
Bradi3g58915	Bradi1g56750
Bradi3g58937	Bradi1g56760
Bradi3g58951	Bradi1g56770
Bradi3g59120	Bradi1g56860
Bradi3g59713	Bradi1g56870
Bradi3g59950	Bradi1g56880
Bradi3g60027	Bradi1g56885
Bradi3g60080	Bradi1g56890
Bradi3g60150	Bradi1g56970
Bradi3g60290	Bradi1g56980
Bradi3g60500	Bradi1g57040
Bradi3g60592	Bradi1g57120
Bradi3g60981	Bradi1g57126
Bradi3g61009	Bradi1g57147
Bradi3g61016	Bradi1g57210
Bradi3g61028	Bradi1g57222
Bradi3g61053	Bradi1g57377
Bradi3g61060	Bradi1g57390
Bradi3g61220	Bradi1g57457
Bradi4g00467	Bradi1g57531
Bradi4g00640	Bradi1g57552
Bradi4g00720	Bradi1g57570
Bradi4g00730	Bradi1g57670
Bradi4g00800	Bradi1g57675
Bradi4g00900	Bradi1g57677
Bradi4g00925	Bradi1g57680
Bradi4g01185	Bradi1g57860
Bradi4g01235	Bradi1g57870
Bradi4g01560	Bradi1g57910
Bradi4g01590	Bradi1g58017
Bradi4g01706	Bradi1g58080
Bradi4g01810	Bradi1g58171
Bradi4g01850	Bradi1g58176
Bradi4g02060	Bradi1g58180
Bradi4g02214	Bradi1g58190
Bradi4g02380	Bradi1g58197
Bradi4g02485	Bradi1g58255
Bradi4g02521	Bradi1g58256
Bradi4g02523	Bradi1g58260
Bradi4g02524	Bradi1g58310
Bradi4g02525	Bradi1g58317
Bradi4g02544	Bradi1g58370
Bradi4g02557	Bradi1g58380
Bradi4g02570	Bradi1g58400
Bradi4g02580	Bradi1g58410
Bradi4g02600	Bradi1g58456
Bradi4g02625	Bradi1g58470
Bradi4g02690	Bradi1g58480
Bradi4g02767	Bradi1g58592
Bradi4g02820	Bradi1g58640
Bradi4g02842	Bradi1g58820
Bradi4g02930	Bradi1g58830
Bradi4g02940	Bradi1g58849
Bradi4g02963	Bradi1g58870
Bradi4g03023	Bradi1g58872
Bradi4g03172	Bradi1g58874
Bradi4g03393	Bradi1g59030
Bradi4g03560	Bradi1g59170
Bradi4g03620	Bradi1g59210
Bradi4g03710	Bradi1g59220
Bradi4g03924	Bradi1g59223
Bradi4g04120	Bradi1g59226
Bradi4g04627	Bradi1g59270
Bradi4g04720	Bradi1g59280
Bradi4g05300	Bradi1g59360
Bradi4g05375	Bradi1g59370
Bradi4g05440	Bradi1g59380
Bradi4g05450	Bradi1g59610
Bradi4g05455	Bradi1g59605
Bradi4g05462	Bradi1g59620
Bradi4g05660	Bradi1g59735
Bradi4g05720	Bradi1g59740
Bradi4g05734	Bradi1g59820
Bradi4g05736	Bradi1g59830
Bradi4g05770	Bradi1g59860
Bradi4g05792	Bradi1g59870
Bradi4g05856	Bradi1g59883
Bradi4g05890	Bradi1g59887
Bradi4g05917	Bradi1g59951
Bradi4g05970	Bradi1g60010
Bradi4g06017	Bradi1g60090
Bradi4g06030	Bradi1g60130
Bradi4g06055	Bradi1g60135
Bradi4g06117	Bradi1g60160
Bradi4g06300	Bradi1g60190
Bradi4g06370	Bradi1g60195
Bradi4g06402	Bradi1g60291
Bradi4g06410	Bradi1g60300
Bradi4g06460	Bradi1g60310
Bradi4g06470	Bradi1g60390
Bradi4g06556	Bradi1g60520
Bradi4g06621	Bradi1g60656
Bradi4g06810	Bradi1g60672
Bradi4g07100	Bradi1g60710
Bradi4g07120	Bradi1g60725
Bradi4g07130	Bradi1g60730
Bradi4g07335	Bradi1g60770
Bradi4g07380	Bradi1g60817
Bradi4g07397	Bradi1g60830
Bradi4g07520	Bradi1g60846
Bradi4g07534	Bradi1g60852
Bradi4g07595	Bradi1g60890
Bradi4g07660	Bradi1g60950
Bradi4g07740	Bradi1g61000
Bradi4g08055	Bradi1g61040
Bradi4g08130	Bradi1g61245
Bradi4g08191	Bradi1g61250
Bradi4g08195	Bradi1g61260
Bradi4g08210	Bradi1g61270
Bradi4g08430	Bradi1g61340
Bradi4g08640	Bradi1g61350
Bradi4g08667	Bradi1g61380
Bradi4g08690	Bradi1g61420
Bradi4g08821	Bradi1g61413
Bradi4g08822	Bradi1g61430
Bradi4g08824	Bradi1g61477
Bradi4g08880	Bradi1g61490
Bradi4g08950	Bradi1g61545
Bradi4g09013	Bradi1g61690
Bradi4g09031	Bradi1g61725
Bradi4g09240	Bradi1g61730
Bradi4g09247	Bradi1g61820
Bradi4g09312	Bradi1g61825
Bradi4g09417	Bradi1g61885
Bradi4g09430	Bradi1g61890
Bradi4g09437	Bradi1g61937
Bradi4g09457	Bradi1g61973
Bradi4g09530	Bradi1g62007
Bradi4g09577	Bradi1g62030
Bradi4g09587	Bradi1g62033
Bradi4g09597	Bradi1g62037
Bradi4g09646	Bradi1g62150
Bradi4g09656	Bradi1g62160
Bradi4g09660	Bradi1g62170
Bradi4g09794	Bradi1g62175
Bradi4g09866	Bradi1g62290
Bradi4g09872	Bradi1g62300
Bradi4g10030	Bradi1g62320
Bradi4g10090	Bradi1g62330
Bradi4g10180	Bradi1g62370
Bradi4g10241	Bradi1g62390
Bradi4g10260	Bradi1g62430
Bradi4g10270	Bradi1g62580
Bradi4g10290	Bradi1g62590
Bradi4g10327	Bradi1g62630
Bradi4g10332	Bradi1g62640
Bradi4g10335	Bradi1g62660
Bradi4g10350	Bradi1g62731
Bradi4g10367	Bradi1g62770
Bradi4g10441	Bradi1g62780
Bradi4g10443	Bradi1g62785
Bradi4g10447	Bradi1g62790
Bradi4g10455	Bradi1g62800
Bradi4g10457	Bradi1g62860
Bradi4g10480	Bradi1g62870
Bradi4g10560	Bradi1g62900
Bradi4g10577	Bradi1g62910
Bradi4g10655	Bradi1g62950
Bradi4g10684	Bradi1g63040
Bradi4g10686	Bradi1g63050
Bradi4g10715	Bradi1g63100
Bradi4g10860	Bradi1g63170
Bradi4g11137	Bradi1g63175
Bradi4g11347	Bradi1g63250
Bradi4g11360	Bradi1g63270
Bradi4g11367	Bradi1g63273
Bradi4g11400	Bradi1g63277
Bradi4g11461	Bradi1g63360
Bradi4g11540	Bradi1g63365
Bradi4g11550	Bradi1g63370
Bradi4g11621	Bradi1g63380
Bradi4g11635	Bradi1g63410
Bradi4g11636	Bradi1g63520
Bradi4g11638	Bradi1g63530
Bradi4g12180	Bradi1g63560
Bradi4g12250	Bradi1g63610
Bradi4g12687	Bradi1g63616
Bradi4g12690	Bradi1g63622
Bradi4g12695	Bradi1g63630
Bradi4g12703	Bradi1g63635
Bradi4g12750	Bradi1g63640
Bradi4g12755	Bradi1g63770
Bradi4g12800	Bradi1g63780
Bradi4g12802	Bradi1g63823
Bradi4g12804	Bradi1g63829
Bradi4g12806	Bradi1g63940
Bradi4g12810	Bradi1g64010
Bradi4g12967	Bradi1g64012
Bradi4g13201	Bradi1g64015
Bradi4g13217	Bradi1g64040
Bradi4g13240	Bradi1g64050
Bradi4g13250	Bradi1g64060
Bradi4g13337	Bradi1g64100
Bradi4g13355	Bradi1g64110
Bradi4g13670	Bradi1g64127
Bradi4g13693	Bradi1g64130
Bradi4g13703	Bradi1g64140
Bradi4g13770	Bradi1g64160
Bradi4g13777	Bradi1g64170
Bradi4g13890	Bradi1g64200
Bradi4g13910	Bradi1g64226
Bradi4g14080	Bradi1g64267
Bradi4g14132	Bradi1g64320
Bradi4g14237	Bradi1g64340
Bradi4g14260	Bradi1g64350
Bradi4g14277	Bradi1g64360
Bradi4g14730	Bradi1g64365
Bradi4g14742	Bradi1g64410
[truncated: 6,141 more rows]
