# Supplementary material for: Phytochromes transmit photoperiod information via the evening complex in Brachypodium
Source: Genome Biol. 2023 Nov 7;24:256. doi: 10.1186/s13059-023-03082-w (PMC10631206; doi:10.1186/s13059-023-03082-w)
Supplement: Supplementary file 5 — Additional file 5: Supplementary Dataset S5.ppd1-1 transcriptome. [file 13059_2023_3082_MOESM5_ESM.xls]

geneName	WT_ZT00_LD_193R_week3	WT_ZT04_LD_193R_week3	WT_ZT08_LD_193R_week3	WT_ZT12_LD_193R_week3	WT_ZT16_LD_193R_week3	WT_ZT20_LD_193R_week3	WT_ZT22_LD_193R_week3	WT_ZT00_SD_199R_week6	WT_ZT01_SD_199R_week6	WT_ZT04_SD_199R_week6	WT_ZT08_SD_199R_week6	WT_ZT12_SD_199R_week6	WT_ZT16_SD_199R_week6	WT_ZT20_SD_199R_week6	WT_ZT22_SD_199R_week6	ppd1_ZT01_LD_196R_week3	ppd1_ZT04_LD_196R_week3	ppd1_ZT08_LD_196R_week3	ppd1_ZT12_LD_196R_week3	ppd1_ZT16_LD_196R_week3	ppd1_ZT20_LD_196R_week3	ppd1_ZT22_LD_196R_week3	ppd1_ZT00_LD_196R_week3	PPD1OX_ZT01_SD_199R_week6	PPD1OX_ZT04_SD_199R_week6	PPD1OX_ZT08_SD_199R_week6	PPD1OX_ZT12_SD_199R_week6	PPD1OX_ZT16_SD_199R_week6	PPD1OX_ZT20_SD_199R_week6	PPD1OX_ZT22_SD_199R_week6	PPD1OX_ZT00_SD_199R_week6	cluster
ABAR,CCH,CCH1,CHLH,GUN5	581.53	2391.26	1796.62	1051.47	312.53	356.04	487.22	251.99	690.99	260.27	204.75	517.77	1446.1	1999.56	1348.47	1774.35	2434.83	2237.43	1408	344.84	313.27	224.18	1561.79	251.99	150.64	64.71	278.36	190.48	534.25	346.69	922.6	12
ABF3,AtABF3,DPBF5	4.79	3.9	2.99	2.96	5.23	5.82	3.66	3.73	1.43	2.59	2.41	2.6	2.19	1.76	1.42	1.14	1.5	2.02	2.1	4.19	2.46	4.17	2.24	3.73	2.66	3.67	5.73	5.86	10.11	2.34	2.79	5
ABO1,AtELP1,ELO2	4.53	3.34	2.59	3.94	3.95	7.08	3.65	15.44	8.05	16.37	17.37	12.55	7.38	4.56	9.06	5.93	4.95	3.9	4.89	5.41	7.79	6.16	5.15	15.44	11.97	12.41	13.47	16.28	10.45	12.73	10.22	11
ADO3,FKF1	1.59	1.67	8.98	92.82	36.51	11.28	3.87	68.59	242.99	22.81	3.9	0.32	0.15	0.09	0.12	1.58	1.48	22.56	63.6	12.79	5.13	5.39	1.18	68.59	49.43	11.17	19.87	16.76	3.19	4.18	52.52	7
AGD3,FKD2,FKD2,SFC,VAN3	7.45	6.87	3.56	6.77	7.66	8.8	6.64	14.07	7.47	14.41	20.78	20.72	13.9	8.83	8.73	8.24	5.83	4.8	5.81	10.13	7.09	6.7	7.67	14.07	14.3	16.71	19.6	23.1	12.51	14.79	11.12	11
AGL19,GL19	0	0	0	0.88	0	0	0	0	0.84	0.69	2.08	0.13	0.91	0.31	0	0.98	0	0	17.42	0	0	0	0	0	0	0.76	0	0.34	0	0	0.49	NA
AGL20,ATSOC1,SOC1	15.63	6.93	10.79	21.01	24.68	14.97	9.58	70.73	77.59	93.33	105.76	120.11	97.27	67.65	44.48	0.96	0.54	3.86	3.33	1.56	2.46	4.22	3.01	70.73	80.76	93.74	104.57	110.2	79.13	75.21	53.68	5
AGL7,AP1,AtAP1	101.96	58.23	67.74	65.36	76.09	66.79	63.64	25.88	0	0	0	0	0	0.54	0.07	1.09	4.74	12.89	0.98	28.36	1.81	40.94	6.13	25.88	15.09	1.99	95.77	56.07	149.62	8.66	9	5
AGL7,AP1,AtAP1_	191.52	75.49	90.92	51.31	77.86	81.69	84.64	81.61	0	0	0	0.04	0.04	2.56	0	5.6	6.71	13.77	1.94	25.98	0.36	42.92	10.44	81.61	58.95	24.3	635.83	354.37	349.93	119.89	76.8	5
AGO10,PNH,ZLL	0.06	0	0	0.06	0	0	0	0.57	0.04	0.15	0.07	0	0	0	0	0	0	0	0	0	0	0.06	0	0.57	0.43	0	0	0	0.02	0.23	0.2	NA
ANAC098,ATCUC2,CUC2	0.93	1.08	0.31	0.29	0.75	0.15	0.14	12.18	0.67	1.75	0.57	2.29	0.21	0.54	2.39	0	1.26	1.38	1.03	0.71	1.82	2.51	0.82	12.18	3.74	4.45	9.89	9.12	19.04	13.42	6.18	NA
APRR3,PRR3	2.11	87.78	22.28	53.33	64.48	56.31	12.43	1110.69	46.29	43.74	1.83	0.33	0.54	40.06	84.85	12.09	21.46	31.89	33.58	35.17	14.13	10.64	4.31	1110.69	1130.86	878.62	1138.33	1348.86	1336.41	1316.33	1060.13	5
APRR5,PRR5	0	1.52	44.21	52.55	6.47	1.73	0.18	16	178.49	5.55	0.19	0	0	10.14	38.81	2.62	7.91	97.48	35.66	6.05	2.63	0.87	1.76	16	4.85	0.14	0.67	0.45	2.29	5.61	29.12	7
APRR7,PRR7	1.74	71.87	130.73	89.94	27.6	8.23	3.36	24.32	114.39	20.5	2.26	0.99	1.63	41.95	169.03	12.7	63.28	114.62	64.39	22.15	21.46	4.67	3.49	24.32	11.2	0.58	1.13	0.9	4.95	32.62	51.97	7
APRR9,PRR9,TL1	16.01	3.39	24.37	108.74	42.21	24.21	11.85	82.08	246.1	44.55	15.43	35.77	3.26	0.86	3.5	8	5.02	64.54	75.15	33.01	43.76	26.18	11.29	82.08	73.32	36.71	98.89	112.6	71.29	75.27	83.92	7
ARR9,ATRR4	80.98	104.67	147.93	127.07	113.36	95.45	103.38	165.72	152.93	122.97	144.92	144.27	139.81	159.45	150.71	115.55	117.7	118.24	117.2	108.69	65.54	81.21	126.06	165.72	134.97	190.29	120.6	154.82	213.63	158.55	187.18	9
ASL39,LBD37	29.17	13.59	6.89	12.13	12.65	12.93	27.48	22.96	30.17	68.97	58.73	60.56	46.48	35.8	12.9	19.4	35.79	24.59	27.95	26.4	85.98	80.28	21.41	22.96	46.1	27.72	63.23	66.82	53.23	20.48	22.31	2
AT2301,ATGA20OX1,GA20OX1,GA5	0	0.27	0.97	0.92	0.2	0.11	0.19	0.5	0.29	0.09	0.04	0	0	0	0.41	0.11	0	1.7	0	0.25	0	0	0	0.5	0	0	0	0	0.18	0	0.74	7
ATBZIP53,BZIP53	242.25	74.21	59.47	170.83	362.16	300.22	308.49	291.97	225.41	377.25	296.18	239.31	199.6	112.28	122.35	146.1	124.96	92.15	240.64	394.21	286.16	327.45	203.57	291.97	262.32	320.2	264.58	245.12	316.75	358.35	230.92	2
AtbZIP63,BZO2H3	0.47	3.58	169.22	111.16	10.43	1.03	0.42	36.7	573.71	5.63	0.16	0.29	0.1	0.74	4.58	0.69	9.15	177	42.76	3.4	2.99	1.4	0.5	36.7	5.71	0.2	0.25	0.09	1.77	15.02	47.42	7
ATCESA7,CESA7,IRX3,MUR10	19.84	32.08	15.41	23.91	12.34	22.21	33.13	58.03	43.78	36.56	83.34	23.41	58.65	59.86	9.87	47.83	32.35	33.35	31.14	37.78	19.31	16.21	36.92	58.03	109.77	85.16	40.35	49.07	42.96	16.05	59.05	12
ATCIPK6,CIPK6,SIP3,SNRK3.14	0	0.65	0.6	0.42	0.42	0.21	0	0.51	0.11	0.05	0	0	0.04	0.59	0.71	1.08	0.95	0.59	0.35	0.53	0.59	0.16	0.91	0.51	0.36	0.07	0	0.05	0.39	0.6	1.44	NA
ATCOL4,BBX5,COL4	0	3.4	3.45	1.96	1.64	1.38	0.75	21.3	3.79	12.7	0.85	0.42	1.17	15.75	29.91	10	7.34	10.06	12.98	3.16	6.47	1.22	5.35	21.3	10.81	1.94	0.96	1.81	4.23	25.99	27.03	2
AtDWF4,CLM,CYP90B1,DWF4,PSC1,SAV1,SNP2	3.14	4.72	14.95	41.3	35.33	19.77	6.24	55.52	5.38	6.06	1.84	0.46	0.67	1.2	1.09	1	1.99	8.3	12.15	14.34	3.98	1.01	2.5	55.52	37.26	14.92	11.36	12.67	38.01	51.55	49.1	7
ATGRP7,CCR2,GR-RBP7,GRP7,RBGA3,SRBP1	2.84	1.01	4.66	1.42	2.22	4.91	2.41	11.65	8.57	15.24	4.88	13.54	11.66	10.63	29.99	0.4	2.33	0.73	1.5	1.1	5.53	8.57	0.84	11.65	13.67	1.85	20.96	16.7	4.97	8.91	7.38	2
ATHSFA2,HSFA2	2.78	7.02	8.96	38.21	40.6	49.28	14.27	20.47	38.9	38.25	12.3	8.07	5.44	2.57	125.52	11.12	9	15.87	26.12	35.2	20.46	3.81	8.23	20.47	13.33	11.95	4.36	4.99	49.53	81.78	35.31	7
AT-HSFC1,HSFC1	8.45	2.9	1.06	0.73	1.61	10.56	2.78	2.75	0.68	6.73	1.05	16.63	15.27	20.77	8.17	8.79	3.94	2.18	1.34	4.41	9.08	18.13	12.79	2.75	6.73	4	7.39	9.26	17.69	6.69	1.69	12
ATHSP70,HSC70-4,HSP70	23.28	199.93	64.2	69.22	235.77	402.51	144.94	331.68	170.46	357.73	55.32	45.21	284.11	249.1	2584.73	402.04	453.68	132.47	133.06	501.14	424.14	78.52	144.3	331.68	149.22	155.29	44.13	46.14	1007.79	986.99	687.35	7
AtHsp90-3,AtHsp90.3,HSP81-3,Hsp81.3	37.08	102.05	46.59	50.32	99.92	154.92	139.95	227	145.9	364.9	129.13	83.49	151.71	128.73	420.55	141.19	162.35	86.75	79.76	145.08	195.56	105.49	72.19	227	234.14	144.86	76.89	85.68	286.33	102.61	349.89	12
AtHsp90.5,AtHsp90C,CR88,EMB1956,Hsp88.1,HSP90.5,HSP90C	47.03	31.24	13.79	13.41	21.93	73.91	73.2	206.35	36.44	163.33	202.01	193.51	136.51	87.44	205.4	58.51	95.51	44.61	30.46	92.34	176.17	110.95	50.21	206.35	149.46	73.31	39.94	34.09	39.61	113.87	162.12	10
AtHsp90.5,AtHsp90C,CR88,EMB1956,Hsp88.1,HSP90.5,HSP90C_	3.95	2.11	0.23	0.32	0.73	8.43	9.17	17.31	0.27	7.41	6.62	3.92	1.96	5.39	119.62	0.87	12.13	2.78	0.56	1.04	15.92	5.23	1.53	17.31	9.95	1.07	1.55	2.09	0.68	8.78	27.3	10
ATMYB38,BIT1,MYB38,RAX2	2.42	1	2.3	0.74	2.5	2.04	0.65	0	0.45	3.95	2.77	2.07	1.31	0.98	1.8	0	0.45	0	0.34	0.39	3.48	3.56	0.37	0	0.1	0	0.9	0.31	0	1	0.21	2
ATMYB4,MYB4	5.07	7.71	4.86	2.34	4.12	11.78	7.57	3.78	0.52	0.63	3.78	4.71	8.87	18.72	10.64	12.98	10.8	2.47	2.18	7.19	6.69	3.16	48.84	3.78	2.73	1.68	1.57	1.15	3.85	21.12	3.41	12
ATMYB66,MYB66,WER,WER1	2.77	2.48	1.23	1.95	2	2.05	2.21	2.06	2.02	1.08	2.03	1.94	1.65	1.59	1.24	1.11	0.99	1.57	0.89	1.25	0.77	1.8	1.23	2.06	1.51	2.31	4.16	2.43	3.59	2.23	1.76	NA
AtNUFIP,NUFIP	2.4	1.79	2.43	3.04	3.79	6.1	2.89	15.56	9.29	14.75	10.29	8.15	3.72	3.04	8.65	2.19	4.8	4.58	3.67	4.81	6.87	5.28	2.48	15.56	10.38	6.86	5.47	5.66	4.55	6.91	9.04	10
AtPIF4,PIF4,SRL2	0.5	15.3	36.06	11.19	5.24	1.86	0.89	9.24	25.54	14.12	1.43	1.84	2.71	36.14	47.34	8.09	13.85	38.1	17.97	5.63	16.46	12.14	5.49	9.24	9.56	1.2	14.57	30.85	18.29	22.04	12.83	7
ATSR2,ATSRPK1,CIPK7,PKS7,SnRK3.10	0	7.73	16.6	3.45	0.57	0.59	0	0.23	0.89	0.43	0	0.17	0.64	7.77	7.18	1.68	13.96	13.95	1.85	3.97	3.61	0.59	1.11	0.23	0.1	0	0.1	0.14	0.24	6.61	1.07	7
AtTCP15,TCP15	1.03	2.4	1.71	0.81	1.92	1.32	1.79	6.43	5.53	5.41	3.04	3.49	2.08	2.8	5.57	3.62	2.45	3.24	2.61	3.28	5.13	2.99	1.45	6.43	4.52	3.6	4.02	4.4	4.87	5.14	4.02	10
ATTPS6,TPS6	4.92	10.34	13.38	26.25	15.86	17.62	11.38	39.82	53.44	38.95	17.1	9.08	11.94	11.49	12.06	13.81	26.82	38.06	46.3	30.18	49.23	21.75	11.99	39.82	29.32	15.28	15.74	16.28	25.02	23.11	32.52	7
ATTPS7,ATTPSA,TPS7,TPS7	35.2	38.75	93.62	97.76	51.17	21.09	72.39	53.04	76.81	81.13	41.89	29.24	18.57	7.49	7.49	15.66	17.93	84.99	71.84	33.39	53.94	65.06	16.31	53.04	175.09	193.01	72.82	97.36	40.08	15.5	36.81	7
ATTPS7,ATTPSA,TPS7,TPS7_	18.59	10.13	24.97	37.35	34.97	19.83	24.26	47.13	77.03	56.53	39.08	32.13	6.95	4.57	19.16	8.69	11.35	32.73	38.61	25.72	33.66	50.59	10.78	47.13	77.23	56.92	74.61	100	37.64	27.29	31.38	7
ATTPS9,TPS9,TPS9	53.19	69.92	147.44	109.57	58.42	14.99	111.62	14.9	129.76	174.97	43.65	79.56	49.5	17.5	26.39	18.93	10.93	60.61	68.58	16.93	154.79	105.13	8.95	14.9	240.79	63.38	111.19	308.24	40.62	10.93	24.89	6
AtWRKY41,WRKY41	6.2	0.97	1.31	0.8	2.54	1.65	1.97	3.52	0.9	3.65	1.7	1.68	0.5	0.82	11.61	0	1.57	2.6	2.15	1.42	8.31	14.02	0.78	3.52	9.9	13.11	14.57	10.9	4.53	47.47	15.67	2
AtWRKY41,WRKY41_	4.75	0.61	1.19	0.57	1.15	0.69	0.51	2.66	0.99	1.79	1.19	1.45	0.77	1.18	3.22	0.35	0.71	1.9	2.01	1.65	10.44	18.81	0.13	2.66	2.34	1.68	6.7	2.25	5	6.76	5.23	2
BAM2,BMY9	1.76	2.19	1.68	1.94	2.18	3.8	2.3	8.28	3.87	6.07	5.63	3.45	2.39	1.69	3.08	3.21	2.38	4.62	2.5	5.51	5.85	2.62	3.28	8.28	7.87	5.5	2.36	1.96	2.79	3.94	4.86	10
BBX13	5.41	1.63	5.2	31.57	13.15	4.15	10.59	19.02	92.25	25.6	13.02	6.33	2.24	0.73	0.45	1.32	1.6	7.87	23.47	5.7	7.81	18.77	2.15	19.02	37.23	25.07	47.56	80.02	19.85	5.38	9.1	6
BBX18	30.45	298.29	239.35	57.06	20.23	25.67	15.55	78.78	39.3	17.69	4.94	42.29	114.79	243.28	236.77	125.19	174.53	157.99	57.23	25.2	48.42	28.28	72.36	78.78	50.51	8.63	46.78	45.56	91.82	154.89	114.96	12
BBX24,STO	112.32	164.93	162.48	111.14	48.25	44.88	68.08	116.46	237.52	17.78	35.75	198.52	258.94	352.06	211.82	209.36	212.57	167.5	120.24	75.11	36.57	66.41	220.42	116.46	21.94	30.12	58.31	55.01	291.02	114.94	145.02	6
BBX29	5.12	54.15	40.95	4.86	3.43	0.64	1.02	4.83	2.52	0.54	0	9.51	67.6	165.03	117.4	37.31	42.12	21.33	4.17	1.68	0	1.04	28.42	4.83	1.55	0.15	1.66	1.15	67.59	18.46	12.35	12
BBX7,COL9	68.81	15.16	26.67	290.74	274.7	115.96	118.86	304.55	480.74	257.63	194.31	82.87	32.7	9.63	4.39	17.58	18.26	43.88	220.52	125.78	93.31	113.4	31.7	304.55	351.71	257.57	131.45	128.53	82.2	83.18	108.7	7
BBX7,COL9_	97.27	7.56	2.85	19.46	64.72	54.12	81.36	11.78	9.11	136.89	105.78	107.57	42.73	5.32	1.45	25.62	8.25	3.89	31.38	47.93	83.62	112.44	30.54	11.78	76.55	95.55	74.48	68.71	28.16	11.61	2.86	12
BdH3.3	61.41	93.3	141.79	95.32	153.38	157.52	33.46	415.35	265.42	180.93	149.54	84.34	88.06	299.17	415.85	163.68	140.52	140.23	109.9	182.11	79.87	64.34	171.12	415.35	202.86	247.26	158.19	154.13	891.08	315.14	337.21	12
bHLH096,bHLH96	0.96	5.02	6.37	7.87	2.52	1.74	3.55	0.04	0.67	0.09	0.08	0.09	0.5	0.26	0	2.24	1.15	0.95	2.31	3.73	1.62	1.4	2.27	0.04	0.1	0.85	0	0.03	0.45	0.04	10.59	3
BLH8,PNF	5.65	6.94	5.04	5.48	6.18	6.41	8.19	13.96	4.54	5.03	7.79	7.94	6.69	12.36	7.56	8.53	6.98	4.3	5.23	8.99	4.99	4.65	12.68	13.96	7.73	10.39	12.18	12.54	23	13.08	11.8	9
CDF1,CDF1,CPP1	22.83	24.31	15.91	29.13	32.89	44.94	36.71	44.48	25.39	48.94	68.75	60.39	68.78	55.45	32.33	31.48	37.04	19.84	27.76	35.93	35.01	31.86	36.28	44.48	36.32	32.32	17.44	15.44	25.81	23.3	44.79	11
EFL4,ELF4-L4	5.52	25.61	40.18	36.43	35.28	19.73	8.38	28.12	42.17	19.87	8.04	6.61	7.59	21.7	30.72	12.11	25.54	30.18	29.43	21.36	24.76	13.87	5.92	28.12	22.86	8.84	14.82	19.14	32.02	37.37	27.46	7
EID1	8.26	11.1	7	3.87	4.82	5.73	3.62	6.23	2.1	3.03	3.78	8.82	11.43	21.15	13.9	13.95	11.16	5.19	4.51	8.51	6.32	6.26	14.61	6.23	3.81	3.29	10.19	7.1	21.35	11.28	7.58	12
ELIP2	18.95	230.14	60.84	18.53	10.73	53.91	20.16	31.68	30.43	37.18	13.71	57.71	109.33	281.34	682.71	481.35	514.32	97.99	34.05	43.07	139.22	54.63	265.58	31.68	23.53	5.97	12.83	12.82	61.07	319.46	44.64	12
ERF74,RAP2.12	27.71	56.68	66.36	77.76	66.35	58.13	38.98	48.32	104.61	79.78	40.7	26.06	19.26	40.15	104.21	39.91	62.33	81.39	76.06	80.97	90.05	52.74	33.21	48.32	32.91	25.24	26.87	31.34	24.05	80.57	45.23	7
ESD6,HOS1	5.84	4.31	4.32	3.63	7.22	5.6	6.34	28.06	14.15	23.64	20.04	24.78	11.78	5.7	13.43	5.38	6.13	7.3	5.56	7.31	10.11	9.08	4.43	28.06	20.31	17.89	18.73	19.66	9.79	19.47	17.23	10
FB,GI	2.1	15.3	60.32	193.89	65.21	20.76	6.52	90.68	404.51	61.17	3.96	0.71	0.64	1.66	21.03	10.39	23.03	126.67	181.34	48.56	43.83	16.14	4.97	90.68	43.62	3.37	1.14	1.12	1.37	35.77	88.7	7
FLP1	0.49	0.4	0.32	0	0.63	0.18	0.95	7.38	0.24	0.4	0.6	0.67	0.76	0.47	0.69	0	0.41	0	0.59	0.15	0.65	2.98	0.21	7.38	4.94	5.15	8.94	8.07	13.12	10.79	1.93	NA
HT1	11.13	2.12	4.84	17.08	17.05	8.22	15.18	38.33	25.66	15.67	31.79	18.09	8.45	2.22	0.52	2.91	3.43	5.56	10.67	8.1	5.93	10.3	4.65	38.33	37.4	61.08	38.02	36.55	33.77	10.88	20.95	7
KAN,KAN1	9.14	10.11	5.93	8.38	11.46	15.78	8.74	46.64	10.25	13.74	17.5	18.75	18.81	25.91	31.63	12.24	14.28	13.85	12.87	15.7	12.32	12.06	17.96	46.64	29.37	21.77	30.79	24.41	53.2	39.34	36.73	1
LNK1	39.63	494.89	378.54	129.58	28.22	45.84	24.94	66.22	46.28	10.66	3.12	29.62	108.37	415.71	560.69	201.9	293.52	338.7	105.7	39.06	42.4	19.66	131.9	66.22	34.19	3.16	7.81	7.64	104.56	227.73	116.77	12
LNK2	5.42	134.02	129.6	46.66	7.99	5.88	4.57	39.83	48.61	5.71	1.14	4.99	19.55	107.15	219.34	54.97	92.05	101.63	37.37	10.54	6.02	4.81	25.17	39.83	18.87	4.7	9.17	11.83	25	56.69	84.43	12
LUX,PCL1	8.2	12.06	24.71	110.08	143.14	52.06	18.04	68.83	169.67	86.44	23.95	10.01	2.03	0.97	0.15	11.6	7.12	16.86	132.86	96.23	83.89	44.93	11.3	68.83	53.41	18.05	16.19	23.53	50.04	54.63	26.76	7
NF-YB3	63.08	18.44	31.92	68.11	53.19	28.83	80.36	46.47	136.23	116.67	54.32	64.45	30.34	16.26	8.18	18.72	16.81	19.51	46.27	37.86	67.3	61.13	24.69	46.47	102.69	88.01	91.57	113.17	86.13	32.87	38.96	6
PIN5	0.29	1.35	0.57	0.32	0.46	1.77	0	5.32	0.15	2.73	1.35	9.15	3.14	3.41	15.57	0.26	1.04	0.83	0.19	0.59	1.2	0.22	0.53	5.32	4.01	0.96	4.59	3.23	0.67	9.1	2.84	4
SNRK2-5,SNRK2.5,SRK2H	12.62	7.15	6.29	13.59	26	15.13	17.81	33.05	20.76	29.63	27.54	12.54	10.77	6.54	2.31	15.46	13.93	15.63	26.17	27.26	37.77	31.91	22.39	33.05	24.04	42.43	14.37	25.21	30.76	44.86	15.61	3
XERICO	3.96	8.01	11.14	16.69	14.66	33.28	5.92	88.4	26.63	42.74	10.66	5.08	3.73	13.1	66.56	17.98	37.92	65.11	44.68	43.22	58.51	86.12	9.66	88.4	67.51	21.56	21.2	55.34	62.16	110.8	48.69	7
