# Supplementary material for: Phytochromes transmit photoperiod information via the evening complex in Brachypodium
Source: Genome Biol. 2023 Nov 7;24:256. doi: 10.1186/s13059-023-03082-w (PMC10631206; doi:10.1186/s13059-023-03082-w)
Supplement: Supplementary file 6 — Additional file 6: Supplementary Dataset S6. Coincidence between ELF3 and PHYC ChIP-seq peaks. [file 13059_2023_3082_MOESM6_ESM.xlsx]

## Sheet: Tabelle1
phyC_bound	ELF3_bound	intersect
Bradi1g00200	Bradi1g00200	Bradi1g00200
Bradi1g00210	Bradi1g00210	Bradi1g00210
Bradi1g00213	Bradi1g00234	Bradi1g00260
Bradi1g00260	Bradi1g00260	Bradi1g00287
Bradi1g00266	Bradi1g00287	Bradi1g00291
Bradi1g00287	Bradi1g00291	Bradi1g00607
Bradi1g00291	Bradi1g00607	Bradi1g00620
Bradi1g00322	Bradi1g00620	Bradi1g00678
Bradi1g00345	Bradi1g00678	Bradi1g00690
Bradi1g00360	Bradi1g00690	Bradi1g00700
Bradi1g00385	Bradi1g00700	Bradi1g00770
Bradi1g00450	Bradi1g00770	Bradi1g00780
Bradi1g00455	Bradi1g00780	Bradi1g00900
Bradi1g00460	Bradi1g00900	Bradi1g00910
Bradi1g00510	Bradi1g00910	Bradi1g01047
Bradi1g00567	Bradi1g00980	Bradi1g01120
Bradi1g00580	Bradi1g00990	Bradi1g01130
Bradi1g00607	Bradi1g01047	Bradi1g01140
Bradi1g00620	Bradi1g01120	Bradi1g01170
Bradi1g00642	Bradi1g01130	Bradi1g01172
Bradi1g00678	Bradi1g01140	Bradi1g01200
Bradi1g00690	Bradi1g01170	Bradi1g01240
Bradi1g00700	Bradi1g01172	Bradi1g01250
Bradi1g00770	Bradi1g01174	Bradi1g01338
Bradi1g00780	Bradi1g01200	Bradi1g01600
Bradi1g00830	Bradi1g01240	Bradi1g01610
Bradi1g00840	Bradi1g01250	Bradi1g01630
Bradi1g00880	Bradi1g01338	Bradi1g01640
Bradi1g00887	Bradi1g01363	Bradi1g01795
Bradi1g00900	Bradi1g01368	Bradi1g01830
Bradi1g00910	Bradi1g01551	Bradi1g01835
Bradi1g01047	Bradi1g01600	Bradi1g01840
Bradi1g01110	Bradi1g01610	Bradi1g01950
Bradi1g01120	Bradi1g01620	Bradi1g01958
Bradi1g01130	Bradi1g01630	Bradi1g02040
Bradi1g01140	Bradi1g01640	Bradi1g02170
Bradi1g01170	Bradi1g01740	Bradi1g02270
Bradi1g01172	Bradi1g01795	Bradi1g02273
Bradi1g01200	Bradi1g01810	Bradi1g02290
Bradi1g01210	Bradi1g01820	Bradi1g02280
Bradi1g01220	Bradi1g01830	Bradi1g02327
Bradi1g01240	Bradi1g01835	Bradi1g02338
Bradi1g01250	Bradi1g01840	Bradi1g02350
Bradi1g01338	Bradi1g01942	Bradi1g02410
Bradi1g01380	Bradi1g01946	Bradi1g02440
Bradi1g01407	Bradi1g01948	Bradi1g02510
Bradi1g01420	Bradi1g01950	Bradi1g02517
Bradi1g01600	Bradi1g01958	Bradi1g02530
Bradi1g01610	Bradi1g01965	Bradi1g02540
Bradi1g01630	Bradi1g02020	Bradi1g02550
Bradi1g01640	Bradi1g02030	Bradi1g02560
Bradi1g01656	Bradi1g02040	Bradi1g02570
Bradi1g01795	Bradi1g02090	Bradi1g02580
Bradi1g01800	Bradi1g02170	Bradi1g02615
Bradi1g01830	Bradi1g02270	Bradi1g02610
Bradi1g01835	Bradi1g02273	Bradi1g02630
Bradi1g01840	Bradi1g02290	Bradi1g02635
Bradi1g01847	Bradi1g02280	Bradi1g02650
Bradi1g01860	Bradi1g02327	Bradi1g02680
Bradi1g01870	Bradi1g02338	Bradi1g02720
Bradi1g01930	Bradi1g02350	Bradi1g02760
Bradi1g01950	Bradi1g02410	Bradi1g02770
Bradi1g01958	Bradi1g02440	Bradi1g02800
Bradi1g02040	Bradi1g02510	Bradi1g02805
Bradi1g02050	Bradi1g02517	Bradi1g02930
Bradi1g02100	Bradi1g02530	Bradi1g02940
Bradi1g02170	Bradi1g02540	Bradi1g02950
Bradi1g02253	Bradi1g02550	Bradi1g02960
Bradi1g02260	Bradi1g02560	Bradi1g03010
Bradi1g02270	Bradi1g02570	Bradi1g03020
Bradi1g02273	Bradi1g02580	Bradi1g03080
Bradi1g02290	Bradi1g02590	Bradi1g03090
Bradi1g02280	Bradi1g02597	Bradi1g03191
Bradi1g02310	Bradi1g02615	Bradi1g03196
Bradi1g02327	Bradi1g02610	Bradi1g03200
Bradi1g02338	Bradi1g02630	Bradi1g03207
Bradi1g02350	Bradi1g02635	Bradi1g03250
Bradi1g02380	Bradi1g02650	Bradi1g03330
Bradi1g02390	Bradi1g02680	Bradi1g03340
Bradi1g02410	Bradi1g02697	Bradi1g03350
Bradi1g02440	Bradi1g02710	Bradi1g03355
Bradi1g02450	Bradi1g02720	Bradi1g03367
Bradi1g02460	Bradi1g02760	Bradi1g03410
Bradi1g02505	Bradi1g02770	Bradi1g03420
Bradi1g02510	Bradi1g02780	Bradi1g03510
Bradi1g02517	Bradi1g02790	Bradi1g03590
Bradi1g02530	Bradi1g02800	Bradi1g03595
Bradi1g02540	Bradi1g02805	Bradi1g03640
Bradi1g02550	Bradi1g02930	Bradi1g03650
Bradi1g02560	Bradi1g02940	Bradi1g03681
Bradi1g02570	Bradi1g02950	Bradi1g03686
Bradi1g02580	Bradi1g02960	Bradi1g03710
Bradi1g02615	Bradi1g03010	Bradi1g03720
Bradi1g02610	Bradi1g03020	Bradi1g03790
Bradi1g02621	Bradi1g03080	Bradi1g03800
Bradi1g02630	Bradi1g03090	Bradi1g03810
Bradi1g02635	Bradi1g03185	Bradi1g03820
Bradi1g02637	Bradi1g03191	Bradi1g03827
Bradi1g02640	Bradi1g03196	Bradi1g03840
Bradi1g02645	Bradi1g03200	Bradi1g03853
Bradi1g02650	Bradi1g03207	Bradi1g03856
Bradi1g02680	Bradi1g03250	Bradi1g03860
Bradi1g02720	Bradi1g03260	Bradi1g03880
Bradi1g02760	Bradi1g03270	Bradi1g03900
Bradi1g02770	Bradi1g03283	Bradi1g03925
Bradi1g02800	Bradi1g03290	Bradi1g03930
Bradi1g02805	Bradi1g03330	Bradi1g03956
Bradi1g02930	Bradi1g03340	Bradi1g03977
Bradi1g02940	Bradi1g03350	Bradi1g03980
Bradi1g02950	Bradi1g03355	Bradi1g03990
Bradi1g02960	Bradi1g03367	Bradi1g04000
Bradi1g02980	Bradi1g03410	Bradi1g04070
Bradi1g03010	Bradi1g03420	Bradi1g04080
Bradi1g03020	Bradi1g03510	Bradi1g04097
Bradi1g03030	Bradi1g03590	Bradi1g04110
Bradi1g03040	Bradi1g03595	Bradi1g04120
Bradi1g03050	Bradi1g03600	Bradi1g04140
Bradi1g03080	Bradi1g03640	Bradi1g04160
Bradi1g03090	Bradi1g03650	Bradi1g04170
Bradi1g03150	Bradi1g03681	Bradi1g04180
Bradi1g03160	Bradi1g03686	Bradi1g04191
Bradi1g03170	Bradi1g03710	Bradi1g04200
Bradi1g03180	Bradi1g03720	Bradi1g04226
Bradi1g03191	Bradi1g03790	Bradi1g04245
Bradi1g03196	Bradi1g03800	Bradi1g04250
Bradi1g03200	Bradi1g03810	Bradi1g04270
Bradi1g03207	Bradi1g03820	Bradi1g04287
Bradi1g03250	Bradi1g03827	Bradi1g04288
Bradi1g03330	Bradi1g03840	Bradi1g04290
Bradi1g03340	Bradi1g03853	Bradi1g04430
Bradi1g03350	Bradi1g03856	Bradi1g04440
Bradi1g03355	Bradi1g03860	Bradi1g04477
Bradi1g03367	Bradi1g03880	Bradi1g04490
Bradi1g03392	Bradi1g03890	Bradi1g04580
Bradi1g03400	Bradi1g03900	Bradi1g04620
Bradi1g03410	Bradi1g03920	Bradi1g04625
Bradi1g03420	Bradi1g03925	Bradi1g04630
Bradi1g03460	Bradi1g03930	Bradi1g04830
Bradi1g03470	Bradi1g03950	Bradi1g04850
Bradi1g03500	Bradi1g03956	Bradi1g04940
Bradi1g03510	Bradi1g03977	Bradi1g04950
Bradi1g03520	Bradi1g03980	Bradi1g05030
Bradi1g03530	Bradi1g03990	Bradi1g05037
Bradi1g03590	Bradi1g04000	Bradi1g05050
Bradi1g03595	Bradi1g04070	Bradi1g05110
Bradi1g03640	Bradi1g04080	Bradi1g05116
Bradi1g03650	Bradi1g04097	Bradi1g05130
Bradi1g03660	Bradi1g04110	Bradi1g05180
Bradi1g03681	Bradi1g04120	Bradi1g05195
Bradi1g03686	Bradi1g04140	Bradi1g05198
Bradi1g03710	Bradi1g04160	Bradi1g05230
Bradi1g03720	Bradi1g04170	Bradi1g05330
Bradi1g03750	Bradi1g04180	Bradi1g05346
Bradi1g03760	Bradi1g04191	Bradi1g05360
Bradi1g03790	Bradi1g04200	Bradi1g05397
Bradi1g03800	Bradi1g04226	Bradi1g05500
Bradi1g03810	Bradi1g04245	Bradi1g05510
Bradi1g03820	Bradi1g04250	Bradi1g05620
Bradi1g03827	Bradi1g04270	Bradi1g05746
Bradi1g03840	Bradi1g04287	Bradi1g05747
Bradi1g03853	Bradi1g04288	Bradi1g05749
Bradi1g03856	Bradi1g04290	Bradi1g05756
Bradi1g03860	Bradi1g04430	Bradi1g05760
Bradi1g03880	Bradi1g04440	Bradi1g05762
Bradi1g03900	Bradi1g04477	Bradi1g05764
Bradi1g03910	Bradi1g04490	Bradi1g05766
Bradi1g03925	Bradi1g04527	Bradi1g05781
Bradi1g03930	Bradi1g04580	Bradi1g05783
Bradi1g03956	Bradi1g04620	Bradi1g05785
Bradi1g03977	Bradi1g04625	Bradi1g05788
Bradi1g03980	Bradi1g04630	Bradi1g05792
Bradi1g03990	Bradi1g04690	Bradi1g05794
Bradi1g04000	Bradi1g04700	Bradi1g05796
Bradi1g04070	Bradi1g04710	Bradi1g05970
Bradi1g04080	Bradi1g04740	Bradi1g05980
Bradi1g04097	Bradi1g04750	Bradi1g05983
Bradi1g04110	Bradi1g04830	Bradi1g05996
Bradi1g04120	Bradi1g04850	Bradi1g06002
Bradi1g04135	Bradi1g04940	Bradi1g06036
Bradi1g04140	Bradi1g04950	Bradi1g06042
Bradi1g04145	Bradi1g05010	Bradi1g06050
Bradi1g04150	Bradi1g05020	Bradi1g06060
Bradi1g04160	Bradi1g05030	Bradi1g06290
Bradi1g04170	Bradi1g05037	Bradi1g06300
Bradi1g04180	Bradi1g05050	Bradi1g06330
Bradi1g04191	Bradi1g05110	Bradi1g06340
Bradi1g04200	Bradi1g05116	Bradi1g06360
Bradi1g04210	Bradi1g05130	Bradi1g06366
Bradi1g04220	Bradi1g05180	Bradi1g06372
Bradi1g04226	Bradi1g05195	Bradi1g06380
Bradi1g04245	Bradi1g05198	Bradi1g06387
Bradi1g04250	Bradi1g05230	Bradi1g06410
Bradi1g04261	Bradi1g05330	Bradi1g06420
Bradi1g04270	Bradi1g05346	Bradi1g06422
Bradi1g04287	Bradi1g05360	Bradi1g06425
Bradi1g04288	Bradi1g05397	Bradi1g06430
Bradi1g04290	Bradi1g05410	Bradi1g06435
Bradi1g04430	Bradi1g05420	Bradi1g06440
Bradi1g04440	Bradi1g05430	Bradi1g06451
Bradi1g04477	Bradi1g05490	Bradi1g06460
Bradi1g04490	Bradi1g05500	Bradi1g06480
Bradi1g04580	Bradi1g05510	Bradi1g06490
Bradi1g04620	Bradi1g05620	Bradi1g06495
Bradi1g04625	Bradi1g05746	Bradi1g06500
Bradi1g04630	Bradi1g05747	Bradi1g06520
Bradi1g04660	Bradi1g05749	Bradi1g06530
Bradi1g04670	Bradi1g05756	Bradi1g06540
Bradi1g04830	Bradi1g05760	Bradi1g06560
Bradi1g04850	Bradi1g05762	Bradi1g06636
Bradi1g04860	Bradi1g05764	Bradi1g06670
Bradi1g04870	Bradi1g05766	Bradi1g06678
Bradi1g04917	Bradi1g05781	Bradi1g06691
Bradi1g04930	Bradi1g05783	Bradi1g06695
Bradi1g04940	Bradi1g05785	Bradi1g06740
Bradi1g04950	Bradi1g05788	Bradi1g06750
Bradi1g04957	Bradi1g05792	Bradi1g06800
Bradi1g05030	Bradi1g05794	Bradi1g06821
Bradi1g05037	Bradi1g05796	Bradi1g06851
Bradi1g05050	Bradi1g05970	Bradi1g06867
Bradi1g05110	Bradi1g05980	Bradi1g06870
Bradi1g05116	Bradi1g05983	Bradi1g06887
Bradi1g05130	Bradi1g05996	Bradi1g06890
Bradi1g05141	Bradi1g06002	Bradi1g06900
Bradi1g05150	Bradi1g06036	Bradi1g06907
Bradi1g05180	Bradi1g06042	Bradi1g06980
Bradi1g05195	Bradi1g06050	Bradi1g06999
Bradi1g05198	Bradi1g06060	Bradi1g07001
Bradi1g05202	Bradi1g06110	Bradi1g07010
Bradi1g05230	Bradi1g06250	Bradi1g07020
Bradi1g05306	Bradi1g06290	Bradi1g07070
Bradi1g05310	Bradi1g06300	Bradi1g07110
Bradi1g05320	Bradi1g06330	Bradi1g07140
Bradi1g05325	Bradi1g06340	Bradi1g07145
Bradi1g05330	Bradi1g06360	Bradi1g07150
Bradi1g05346	Bradi1g06366	Bradi1g07170
Bradi1g05360	Bradi1g06372	Bradi1g07180
Bradi1g05397	Bradi1g06376	Bradi1g07190
Bradi1g05500	Bradi1g06380	Bradi1g07210
Bradi1g05510	Bradi1g06387	Bradi1g07220
Bradi1g05520	Bradi1g06410	Bradi1g07222
Bradi1g05620	Bradi1g06420	Bradi1g07290
Bradi1g05630	Bradi1g06422	Bradi1g07300
Bradi1g05640	Bradi1g06425	Bradi1g07310
Bradi1g05707	Bradi1g06430	Bradi1g07325
Bradi1g05735	Bradi1g06435	Bradi1g07330
Bradi1g05738	Bradi1g06440	Bradi1g07370
Bradi1g05739	Bradi1g06451	Bradi1g07380
Bradi1g05741	Bradi1g06460	Bradi1g07463
Bradi1g05746	Bradi1g06480	Bradi1g07470
Bradi1g05747	Bradi1g06490	Bradi1g07480
Bradi1g05749	Bradi1g06495	Bradi1g07511
Bradi1g05756	Bradi1g06500	Bradi1g07520
Bradi1g05760	Bradi1g06520	Bradi1g07530
Bradi1g05762	Bradi1g06530	Bradi1g07540
Bradi1g05764	Bradi1g06540	Bradi1g07550
Bradi1g05766	Bradi1g06560	Bradi1g07625
Bradi1g05781	Bradi1g06570	Bradi1g07630
Bradi1g05783	Bradi1g06636	Bradi1g07635
Bradi1g05785	Bradi1g06640	Bradi1g07655
Bradi1g05788	Bradi1g06645	Bradi1g07660
Bradi1g05808	Bradi1g06650	Bradi1g07665
Bradi1g05792	Bradi1g06670	Bradi1g07670
Bradi1g05794	Bradi1g06678	Bradi1g07710
Bradi1g05796	Bradi1g06691	Bradi1g07717
Bradi1g05837	Bradi1g06695	Bradi1g07797
Bradi1g05850	Bradi1g06740	Bradi1g07810
Bradi1g05860	Bradi1g06750	Bradi1g07870
Bradi1g05880	Bradi1g06800	Bradi1g07885
Bradi1g05885	Bradi1g06810	Bradi1g07890
Bradi1g05890	Bradi1g06821	Bradi1g07900
Bradi1g05910	Bradi1g06851	Bradi1g07991
Bradi1g05950	Bradi1g06867	Bradi1g08000
Bradi1g05970	Bradi1g06870	Bradi1g08120
Bradi1g05980	Bradi1g06887	Bradi1g08210
Bradi1g05983	Bradi1g06890	Bradi1g08217
Bradi1g05996	Bradi1g06900	Bradi1g08230
Bradi1g06002	Bradi1g06907	Bradi1g08236
Bradi1g06036	Bradi1g06980	Bradi1g08240
Bradi1g06042	Bradi1g06990	Bradi1g08287
Bradi1g06050	Bradi1g06999	Bradi1g08294
Bradi1g06060	Bradi1g07001	Bradi1g08301
Bradi1g06220	Bradi1g07010	Bradi1g08310
Bradi1g06222	Bradi1g07020	Bradi1g08340
Bradi1g06225	Bradi1g07070	Bradi1g08350
Bradi1g06235	Bradi1g07110	Bradi1g08357
Bradi1g06290	Bradi1g07133	Bradi1g08363
Bradi1g06300	Bradi1g07140	Bradi1g08370
Bradi1g06310	Bradi1g07145	Bradi1g08470
Bradi1g06315	Bradi1g07150	Bradi1g08480
Bradi1g06320	Bradi1g07170	Bradi1g08530
Bradi1g06330	Bradi1g07180	Bradi1g08540
Bradi1g06340	Bradi1g07190	Bradi1g08545
Bradi1g06360	Bradi1g07200	Bradi1g08550
Bradi1g06366	Bradi1g07210	Bradi1g08690
Bradi1g06372	Bradi1g07220	Bradi1g08697
Bradi1g06380	Bradi1g07222	Bradi1g08727
Bradi1g06387	Bradi1g07253	Bradi1g08740
Bradi1g06410	Bradi1g07277	Bradi1g08860
Bradi1g06420	Bradi1g07290	Bradi1g08865
Bradi1g06422	Bradi1g07300	Bradi1g08870
Bradi1g06425	Bradi1g07310	Bradi1g08873
Bradi1g06430	Bradi1g07325	Bradi1g08875
Bradi1g06435	Bradi1g07330	Bradi1g08907
Bradi1g06440	Bradi1g07360	Bradi1g08917
Bradi1g06451	Bradi1g07370	Bradi1g08930
Bradi1g06460	Bradi1g07380	Bradi1g08960
Bradi1g06480	Bradi1g07463	Bradi1g08977
Bradi1g06490	Bradi1g07470	Bradi1g09030
Bradi1g06495	Bradi1g07480	Bradi1g09065
Bradi1g06500	Bradi1g07492	Bradi1g09090
Bradi1g06511	Bradi1g07495	Bradi1g09170
Bradi1g06520	Bradi1g07500	Bradi1g09177
Bradi1g06530	Bradi1g07511	Bradi1g09290
Bradi1g06540	Bradi1g07520	Bradi1g09300
Bradi1g06550	Bradi1g07530	Bradi1g09370
Bradi1g06560	Bradi1g07540	Bradi1g09357
Bradi1g06636	Bradi1g07550	Bradi1g09390
Bradi1g06660	Bradi1g07577	Bradi1g09400
Bradi1g06670	Bradi1g07590	Bradi1g09410
Bradi1g06678	Bradi1g07625	Bradi1g09415
Bradi1g06691	Bradi1g07630	Bradi1g09440
Bradi1g06695	Bradi1g07635	Bradi1g09460
Bradi1g06740	Bradi1g07640	Bradi1g09507
Bradi1g06750	Bradi1g07655	Bradi1g09513
Bradi1g06755	Bradi1g07660	Bradi1g09609
Bradi1g06760	Bradi1g07665	Bradi1g09611
Bradi1g06766	Bradi1g07670	Bradi1g09613
Bradi1g06800	Bradi1g07680	Bradi1g09615
Bradi1g06821	Bradi1g07693	Bradi1g09670
Bradi1g06851	Bradi1g07710	Bradi1g09737
Bradi1g06867	Bradi1g07717	Bradi1g09750
Bradi1g06870	Bradi1g07797	Bradi1g09770
Bradi1g06887	Bradi1g07810	Bradi1g09780
Bradi1g06890	Bradi1g07870	Bradi1g09900
Bradi1g06900	Bradi1g07885	Bradi1g10110
Bradi1g06907	Bradi1g07890	Bradi1g10140
Bradi1g06980	Bradi1g07900	Bradi1g10150
Bradi1g06999	Bradi1g07910	Bradi1g10190
Bradi1g07001	Bradi1g07991	Bradi1g10260
Bradi1g07010	Bradi1g08000	Bradi1g10330
Bradi1g07020	Bradi1g08080	Bradi1g10640
Bradi1g07060	Bradi1g08120	Bradi1g10660
Bradi1g07070	Bradi1g08210	Bradi1g10917
Bradi1g07080	Bradi1g08217	Bradi1g10950
Bradi1g07110	Bradi1g08230	Bradi1g10960
Bradi1g07140	Bradi1g08236	Bradi1g10980
Bradi1g07145	Bradi1g08240	Bradi1g10990
Bradi1g07150	Bradi1g08260	Bradi1g11000
Bradi1g07170	Bradi1g08270	Bradi1g11040
Bradi1g07180	Bradi1g08287	Bradi1g11070
Bradi1g07185	Bradi1g08294	Bradi1g11090
Bradi1g07190	Bradi1g08301	Bradi1g11101
Bradi1g07210	Bradi1g08310	Bradi1g11110
Bradi1g07220	Bradi1g08340	Bradi1g11130
Bradi1g07222	Bradi1g08350	Bradi1g11140
Bradi1g07230	Bradi1g08357	Bradi1g11187
Bradi1g07237	Bradi1g08363	Bradi1g11200
Bradi1g07290	Bradi1g08370	Bradi1g11210
Bradi1g07300	Bradi1g08470	Bradi1g11290
Bradi1g07303	Bradi1g08480	Bradi1g11300
Bradi1g07310	Bradi1g08530	Bradi1g11310
Bradi1g07325	Bradi1g08540	Bradi1g11397
Bradi1g07330	Bradi1g08545	Bradi1g11410
Bradi1g07370	Bradi1g08550	Bradi1g11490
Bradi1g07380	Bradi1g08560	Bradi1g11500
Bradi1g07430	Bradi1g08570	Bradi1g11530
Bradi1g07441	Bradi1g08690	Bradi1g11540
Bradi1g07463	Bradi1g08697	Bradi1g11557
Bradi1g07470	Bradi1g08727	Bradi1g11567
Bradi1g07480	Bradi1g08740	Bradi1g11600
Bradi1g07490	Bradi1g08830	Bradi1g11610
Bradi1g07511	Bradi1g08840	Bradi1g11640
Bradi1g07520	Bradi1g08860	Bradi1g11670
Bradi1g07530	Bradi1g08865	Bradi1g11680
Bradi1g07540	Bradi1g08870	Bradi1g11720
Bradi1g07550	Bradi1g08873	Bradi1g11725
Bradi1g07565	Bradi1g08875	Bradi1g11730
Bradi1g07625	Bradi1g08907	Bradi1g11760
Bradi1g07630	Bradi1g08917	Bradi1g11770
Bradi1g07635	Bradi1g08930	Bradi1g11795
Bradi1g07655	Bradi1g08960	Bradi1g11800
Bradi1g07660	Bradi1g08977	Bradi1g12117
Bradi1g07665	Bradi1g09030	Bradi1g12150
Bradi1g07670	Bradi1g09065	Bradi1g12157
Bradi1g07710	Bradi1g09090	Bradi1g12196
Bradi1g07717	Bradi1g09100	Bradi1g12190
Bradi1g07760	Bradi1g09110	Bradi1g12200
Bradi1g07797	Bradi1g09170	Bradi1g12550
Bradi1g07810	Bradi1g09173	Bradi1g12570
Bradi1g07860	Bradi1g09177	Bradi1g12580
Bradi1g07870	Bradi1g09200	Bradi1g12660
Bradi1g07885	Bradi1g09246	Bradi1g12670
Bradi1g07890	Bradi1g09290	Bradi1g12765
Bradi1g07900	Bradi1g09300	Bradi1g12770
Bradi1g07991	Bradi1g09320	Bradi1g12783
Bradi1g08000	Bradi1g09327	Bradi1g12787
Bradi1g08040	Bradi1g09370	Bradi1g12810
Bradi1g08070	Bradi1g09357	Bradi1g12820
Bradi1g08095	Bradi1g09390	Bradi1g12837
Bradi1g08120	Bradi1g09400	Bradi1g12875
Bradi1g08210	Bradi1g09410	Bradi1g12880
Bradi1g08217	Bradi1g09415	Bradi1g12890
Bradi1g08230	Bradi1g09440	Bradi1g12900
Bradi1g08236	Bradi1g09460	Bradi1g12910
Bradi1g08240	Bradi1g09470	Bradi1g13080
Bradi1g08287	Bradi1g09480	Bradi1g13097
Bradi1g08294	Bradi1g09507	Bradi1g13121
Bradi1g08301	Bradi1g09513	Bradi1g13207
Bradi1g08310	Bradi1g09609	Bradi1g13220
Bradi1g08320	Bradi1g09611	Bradi1g13223
Bradi1g08340	Bradi1g09613	Bradi1g13226
Bradi1g08350	Bradi1g09615	Bradi1g13232
Bradi1g08357	Bradi1g09670	Bradi1g13240
Bradi1g08363	Bradi1g09737	Bradi1g13367
Bradi1g08370	Bradi1g09750	Bradi1g13356
Bradi1g08390	Bradi1g09760	Bradi1g13373
Bradi1g08400	Bradi1g09770	Bradi1g13425
Bradi1g08406	Bradi1g09780	Bradi1g13430
Bradi1g08410	Bradi1g09800	Bradi1g13460
Bradi1g08470	Bradi1g09810	Bradi1g13480
Bradi1g08480	Bradi1g09840	Bradi1g13485
Bradi1g08530	Bradi1g09847	Bradi1g13650
Bradi1g08540	Bradi1g09900	Bradi1g13670
Bradi1g08545	Bradi1g09960	Bradi1g13710
Bradi1g08550	Bradi1g10030	Bradi1g13720
Bradi1g08597	Bradi1g10090	Bradi1g13750
Bradi1g08607	Bradi1g10110	Bradi1g13760
Bradi1g08620	Bradi1g10140	Bradi1g13765
Bradi1g08690	Bradi1g10150	Bradi1g13787
Bradi1g08697	Bradi1g10190	Bradi1g13850
Bradi1g08710	Bradi1g10260	Bradi1g13890
Bradi1g08727	Bradi1g10330	Bradi1g13910
Bradi1g08740	Bradi1g10360	Bradi1g13920
Bradi1g08820	Bradi1g10370	Bradi1g13930
Bradi1g08860	Bradi1g10490	Bradi1g13971
Bradi1g08865	Bradi1g10510	Bradi1g13980
Bradi1g08870	Bradi1g10540	Bradi1g14040
Bradi1g08872	Bradi1g10630	Bradi1g14320
Bradi1g08873	Bradi1g10640	Bradi1g14360
Bradi1g08875	Bradi1g10660	Bradi1g14370
Bradi1g08907	Bradi1g10870	Bradi1g14480
Bradi1g08917	Bradi1g10875	Bradi1g14483
Bradi1g08930	Bradi1g10880	Bradi1g14542
Bradi1g08960	Bradi1g10891	Bradi1g14730
Bradi1g08977	Bradi1g10917	Bradi1g14750
Bradi1g09030	Bradi1g10950	Bradi1g14760
Bradi1g09042	Bradi1g10960	Bradi1g14770
Bradi1g09050	Bradi1g10980	Bradi1g14780
Bradi1g09065	Bradi1g10990	Bradi1g14860
Bradi1g09090	Bradi1g11000	Bradi1g14990
Bradi1g09140	Bradi1g11010	Bradi1g15000
Bradi1g09150	Bradi1g11020	Bradi1g15120
Bradi1g09170	Bradi1g11040	Bradi1g15270
Bradi1g09177	Bradi1g11070	Bradi1g15290
Bradi1g09210	Bradi1g11090	Bradi1g15291
Bradi1g09216	Bradi1g11101	Bradi1g15317
Bradi1g09220	Bradi1g11110	Bradi1g15590
Bradi1g09290	Bradi1g11130	Bradi1g15595
Bradi1g09300	Bradi1g11140	Bradi1g15600
Bradi1g09340	Bradi1g11187	Bradi1g15900
Bradi1g09350	Bradi1g11200	Bradi1g15920
Bradi1g09370	Bradi1g11210	Bradi1g15990
Bradi1g09357	Bradi1g11290	Bradi1g16060
Bradi1g09369	Bradi1g11300	Bradi1g16151
Bradi1g09382	Bradi1g11310	Bradi1g16160
Bradi1g09390	Bradi1g11317	Bradi1g16170
Bradi1g09400	Bradi1g11330	Bradi1g16190
Bradi1g09410	Bradi1g11365	Bradi1g16195
Bradi1g09415	Bradi1g11372	Bradi1g16460
Bradi1g09440	Bradi1g11397	Bradi1g16470
Bradi1g09455	Bradi1g11410	Bradi1g16490
Bradi1g09460	Bradi1g11430	Bradi1g16500
Bradi1g09507	Bradi1g11480	Bradi1g16510
Bradi1g09513	Bradi1g11490	Bradi1g16517
Bradi1g09560	Bradi1g11500	Bradi1g16522
Bradi1g09570	Bradi1g11530	Bradi1g16527
Bradi1g09577	Bradi1g11540	Bradi1g16670
Bradi1g09609	Bradi1g11557	Bradi1g16680
Bradi1g09611	Bradi1g11567	Bradi1g16690
Bradi1g09613	Bradi1g11600	Bradi1g16700
Bradi1g09615	Bradi1g11610	Bradi1g16810
Bradi1g09630	Bradi1g11640	Bradi1g16820
Bradi1g09670	Bradi1g11670	Bradi1g17250
Bradi1g09737	Bradi1g11680	Bradi1g17400
Bradi1g09750	Bradi1g11720	Bradi1g17430
Bradi1g09770	Bradi1g11725	Bradi1g17440
Bradi1g09780	Bradi1g11730	Bradi1g17480
Bradi1g09900	Bradi1g11760	Bradi1g17490
Bradi1g10017	Bradi1g11770	Bradi1g17506
Bradi1g10023	Bradi1g11795	Bradi1g17503
Bradi1g10110	Bradi1g11800	Bradi1g17510
Bradi1g10120	Bradi1g11992	Bradi1g17580
Bradi1g10140	Bradi1g12000	Bradi1g17590
Bradi1g10150	Bradi1g12080	Bradi1g17680
Bradi1g10170	Bradi1g12117	Bradi1g17700
Bradi1g10190	Bradi1g12150	Bradi1g17710
Bradi1g10260	Bradi1g12157	Bradi1g17762
Bradi1g10290	Bradi1g12196	Bradi1g17764
Bradi1g10300	Bradi1g12190	Bradi1g17766
Bradi1g10330	Bradi1g12200	Bradi1g17815
Bradi1g10470	Bradi1g12300	Bradi1g17820
Bradi1g10520	Bradi1g12306	Bradi1g17990
Bradi1g10525	Bradi1g12470	Bradi1g17997
Bradi1g10600	Bradi1g12476	Bradi1g18010
Bradi1g10605	Bradi1g12480	Bradi1g18020
Bradi1g10610	Bradi1g12550	Bradi1g18040
Bradi1g10640	Bradi1g12570	Bradi1g18050
Bradi1g10650	Bradi1g12580	Bradi1g18061
Bradi1g10660	Bradi1g12660	Bradi1g18070
Bradi1g10720	Bradi1g12670	Bradi1g18165
Bradi1g10917	Bradi1g12697	Bradi1g18400
Bradi1g10950	Bradi1g12701	Bradi1g18407
Bradi1g10960	Bradi1g12765	Bradi1g18422
Bradi1g10970	Bradi1g12770	Bradi1g18430
Bradi1g10980	Bradi1g12783	Bradi1g18440
Bradi1g10990	Bradi1g12787	Bradi1g18460
Bradi1g11000	Bradi1g12810	Bradi1g18470
Bradi1g11040	Bradi1g12820	Bradi1g18476
Bradi1g11070	Bradi1g12837	Bradi1g18490
Bradi1g11090	Bradi1g12875	Bradi1g18560
Bradi1g11101	Bradi1g12880	Bradi1g18565
Bradi1g11110	Bradi1g12890	Bradi1g18570
Bradi1g11130	Bradi1g12900	Bradi1g18580
Bradi1g11140	Bradi1g12910	Bradi1g18607
Bradi1g11187	Bradi1g12950	Bradi1g18630
Bradi1g11200	Bradi1g12955	Bradi1g18635
Bradi1g11210	Bradi1g13080	Bradi1g18632
Bradi1g11290	Bradi1g13097	Bradi1g18700
Bradi1g11300	Bradi1g13110	Bradi1g18702
Bradi1g11310	Bradi1g13121	Bradi1g18705
Bradi1g11350	Bradi1g13207	Bradi1g18720
Bradi1g11357	Bradi1g13220	Bradi1g18730
Bradi1g11397	Bradi1g13223	Bradi1g18740
Bradi1g11410	Bradi1g13226	Bradi1g18750
Bradi1g11423	Bradi1g13232	Bradi1g18760
Bradi1g11426	Bradi1g13240	Bradi1g18770
Bradi1g11490	Bradi1g13261	Bradi1g18780
Bradi1g11500	Bradi1g13270	Bradi1g18793
Bradi1g11530	Bradi1g13367	Bradi1g18796
Bradi1g11540	Bradi1g13356	Bradi1g18840
Bradi1g11557	Bradi1g13373	Bradi1g18980
Bradi1g11567	Bradi1g13380	Bradi1g18990
Bradi1g11600	Bradi1g13425	Bradi1g19000
Bradi1g11610	Bradi1g13430	Bradi1g19010
Bradi1g11620	Bradi1g13460	Bradi1g19030
Bradi1g11640	Bradi1g13480	Bradi1g19036
Bradi1g11670	Bradi1g13485	Bradi1g19042
Bradi1g11680	Bradi1g13650	Bradi1g19050
Bradi1g11710	Bradi1g13660	Bradi1g19080
Bradi1g11720	Bradi1g13670	Bradi1g19100
Bradi1g11725	Bradi1g13680	Bradi1g19120
Bradi1g11730	Bradi1g13710	Bradi1g19130
Bradi1g11740	Bradi1g13720	Bradi1g19140
Bradi1g11750	Bradi1g13750	Bradi1g19142
Bradi1g11760	Bradi1g13760	Bradi1g19150
Bradi1g11770	Bradi1g13765	Bradi1g19160
Bradi1g11795	Bradi1g13787	Bradi1g19210
Bradi1g11800	Bradi1g13850	Bradi1g19220
Bradi1g11890	Bradi1g13890	Bradi1g19340
Bradi1g11910	Bradi1g13910	Bradi1g19350
Bradi1g12117	Bradi1g13920	Bradi1g19360
Bradi1g12150	Bradi1g13930	Bradi1g19370
Bradi1g12157	Bradi1g13971	Bradi1g19456
Bradi1g12196	Bradi1g13980	Bradi1g19500
Bradi1g12190	Bradi1g14040	Bradi1g19520
Bradi1g12200	Bradi1g14250	Bradi1g19530
Bradi1g12230	Bradi1g14320	Bradi1g19570
Bradi1g12250	Bradi1g14360	Bradi1g19620
Bradi1g12280	Bradi1g14370	Bradi1g19627
Bradi1g12290	Bradi1g14425	Bradi1g19650
Bradi1g12510	Bradi1g14450	Bradi1g19680
Bradi1g12520	Bradi1g14480	Bradi1g19690
Bradi1g12550	Bradi1g14483	Bradi1g19735
Bradi1g12560	Bradi1g14517	Bradi1g19740
Bradi1g12570	Bradi1g14542	Bradi1g19777
Bradi1g12580	Bradi1g14650	Bradi1g19781
Bradi1g12660	Bradi1g14730	Bradi1g19785
Bradi1g12670	Bradi1g14750	Bradi1g19810
Bradi1g12675	Bradi1g14760	Bradi1g19850
Bradi1g12677	Bradi1g14770	Bradi1g19960
Bradi1g12765	Bradi1g14780	Bradi1g19970
Bradi1g12770	Bradi1g14860	Bradi1g20000
Bradi1g12783	Bradi1g14877	Bradi1g20005
Bradi1g12787	Bradi1g14940	Bradi1g20032
Bradi1g12810	Bradi1g14965	Bradi1g20040
Bradi1g12820	Bradi1g14976	Bradi1g20050
Bradi1g12830	Bradi1g14990	Bradi1g20080
Bradi1g12837	Bradi1g15000	Bradi1g20085
Bradi1g12875	Bradi1g15065	Bradi1g20125
Bradi1g12880	Bradi1g15070	Bradi1g20180
Bradi1g12890	Bradi1g15120	Bradi1g20313
Bradi1g12900	Bradi1g15260	Bradi1g20360
Bradi1g12910	Bradi1g15270	Bradi1g20370
Bradi1g13080	Bradi1g15290	Bradi1g20440
Bradi1g13097	Bradi1g15291	Bradi1g20450
Bradi1g13121	Bradi1g15317	Bradi1g20460
Bradi1g13180	Bradi1g15520	Bradi1g20520
Bradi1g13207	Bradi1g15590	Bradi1g20527
Bradi1g13220	Bradi1g15595	Bradi1g20545
Bradi1g13223	Bradi1g15600	Bradi1g20550
Bradi1g13226	Bradi1g15670	Bradi1g20560
Bradi1g13232	Bradi1g15674	Bradi1g20586
Bradi1g13240	Bradi1g15900	Bradi1g20620
Bradi1g13290	Bradi1g15920	Bradi1g20700
Bradi1g13300	Bradi1g15940	Bradi1g20710
Bradi1g13367	Bradi1g15990	Bradi1g20715
Bradi1g13356	Bradi1g16060	Bradi1g20737
Bradi1g13373	Bradi1g16151	Bradi1g20820
Bradi1g13406	Bradi1g16160	Bradi1g20830
Bradi1g13425	Bradi1g16170	Bradi1g20860
Bradi1g13430	Bradi1g16190	Bradi1g20910
Bradi1g13460	Bradi1g16195	Bradi1g21010
Bradi1g13480	Bradi1g16460	Bradi1g21014
Bradi1g13485	Bradi1g16470	Bradi1g21018
Bradi1g13590	Bradi1g16490	Bradi1g21022
Bradi1g13600	Bradi1g16500	Bradi1g21027
Bradi1g13650	Bradi1g16510	Bradi1g21040
Bradi1g13670	Bradi1g16517	Bradi1g21097
Bradi1g13690	Bradi1g16522	Bradi1g21110
Bradi1g13700	Bradi1g16527	Bradi1g21112
Bradi1g13710	Bradi1g16670	Bradi1g21141
Bradi1g13720	Bradi1g16680	Bradi1g21146
Bradi1g13750	Bradi1g16690	Bradi1g21152
Bradi1g13760	Bradi1g16700	Bradi1g21210
Bradi1g13765	Bradi1g16810	Bradi1g21221
Bradi1g13787	Bradi1g16820	Bradi1g21230
Bradi1g13850	Bradi1g17050	Bradi1g21233
Bradi1g13890	Bradi1g17060	Bradi1g21310
Bradi1g13910	Bradi1g17106	Bradi1g21330
Bradi1g13920	Bradi1g17116	Bradi1g21337
Bradi1g13930	Bradi1g17160	Bradi1g21350
Bradi1g13971	Bradi1g17170	Bradi1g21372
Bradi1g13980	Bradi1g17250	Bradi1g21470
Bradi1g13990	Bradi1g17400	Bradi1g21480
Bradi1g13995	Bradi1g17430	Bradi1g21497
Bradi1g14030	Bradi1g17440	Bradi1g21510
Bradi1g14040	Bradi1g17480	Bradi1g21540
Bradi1g14093	Bradi1g17490	Bradi1g21550
Bradi1g14200	Bradi1g17500	Bradi1g21600
Bradi1g14300	Bradi1g17506	Bradi1g21610
Bradi1g14320	Bradi1g17503	Bradi1g21620
Bradi1g14360	Bradi1g17510	Bradi1g21630
Bradi1g14370	Bradi1g17580	Bradi1g21632
Bradi1g14420	Bradi1g17590	Bradi1g21670
Bradi1g14421	Bradi1g17680	Bradi1g21740
Bradi1g14422	Bradi1g17700	Bradi1g21787
Bradi1g14430	Bradi1g17710	Bradi1g21900
Bradi1g14480	Bradi1g17760	Bradi1g21903
Bradi1g14483	Bradi1g17762	Bradi1g21907
Bradi1g14486	Bradi1g17764	Bradi1g21980
Bradi1g14542	Bradi1g17766	Bradi1g22050
Bradi1g14558	Bradi1g17790	Bradi1g22101
Bradi1g14590	Bradi1g17800	Bradi1g22105
Bradi1g14615	Bradi1g17815	Bradi1g22175
Bradi1g14620	Bradi1g17820	Bradi1g22180
Bradi1g14710	Bradi1g17990	Bradi1g22200
Bradi1g14720	Bradi1g17997	Bradi1g22205
Bradi1g14730	Bradi1g18010	Bradi1g22210
Bradi1g14740	Bradi1g18020	Bradi1g22351
Bradi1g14745	Bradi1g18040	Bradi1g22361
Bradi1g14750	Bradi1g18050	Bradi1g22490
Bradi1g14760	Bradi1g18061	Bradi1g22500
Bradi1g14770	Bradi1g18070	Bradi1g22717
Bradi1g14780	Bradi1g18165	Bradi1g22770
Bradi1g14790	Bradi1g18170	Bradi1g22850
Bradi1g14835	Bradi1g18180	Bradi1g22860
Bradi1g14860	Bradi1g18360	Bradi1g22863
Bradi1g14990	Bradi1g18400	Bradi1g22870
Bradi1g15000	Bradi1g18407	Bradi1g22880
Bradi1g15030	Bradi1g18422	Bradi1g22920
Bradi1g15050	Bradi1g18430	Bradi1g22930
Bradi1g15120	Bradi1g18440	Bradi1g23090
Bradi1g15270	Bradi1g18460	Bradi1g23100
Bradi1g15290	Bradi1g18470	Bradi1g23110
Bradi1g15291	Bradi1g18476	Bradi1g23120
Bradi1g15317	Bradi1g18482	Bradi1g23160
Bradi1g15330	Bradi1g18490	Bradi1g23171
Bradi1g15340	Bradi1g18560	Bradi1g23270
Bradi1g15345	Bradi1g18565	Bradi1g23280
Bradi1g15377	Bradi1g18570	Bradi1g23340
Bradi1g15590	Bradi1g18580	Bradi1g23350
Bradi1g15595	Bradi1g18600	Bradi1g23400
Bradi1g15600	Bradi1g18607	Bradi1g23470
Bradi1g15750	Bradi1g18630	Bradi1g23480
Bradi1g15760	Bradi1g18635	Bradi1g23490
Bradi1g15900	Bradi1g18632	Bradi1g23570
Bradi1g15920	Bradi1g18700	Bradi1g23590
Bradi1g15990	Bradi1g18702	Bradi1g23600
Bradi1g16060	Bradi1g18705	Bradi1g23610
Bradi1g16075	Bradi1g18720	Bradi1g23640
Bradi1g16151	Bradi1g18730	Bradi1g23726
Bradi1g16160	Bradi1g18740	Bradi1g23730
Bradi1g16170	Bradi1g18750	Bradi1g23735
Bradi1g16190	Bradi1g18760	Bradi1g23746
Bradi1g16195	Bradi1g18770	Bradi1g23750
Bradi1g16230	Bradi1g18780	Bradi1g23770
Bradi1g16355	Bradi1g18793	Bradi1g23775
Bradi1g16460	Bradi1g18796	Bradi1g23780
Bradi1g16470	Bradi1g18840	Bradi1g23836
Bradi1g16490	Bradi1g18970	Bradi1g23840
Bradi1g16500	Bradi1g18980	Bradi1g23920
Bradi1g16510	Bradi1g18990	Bradi1g23970
Bradi1g16517	Bradi1g19000	Bradi1g23980
Bradi1g16522	Bradi1g19010	Bradi1g24100
Bradi1g16527	Bradi1g19030	Bradi1g24110
Bradi1g16570	Bradi1g19036	Bradi1g24115
Bradi1g16580	Bradi1g19042	Bradi1g24121
Bradi1g16620	Bradi1g19050	Bradi1g24200
Bradi1g16630	Bradi1g19052	Bradi1g24210
Bradi1g16670	Bradi1g19053	Bradi1g24240
Bradi1g16680	Bradi1g19080	Bradi1g24270
Bradi1g16690	Bradi1g19100	Bradi1g24297
Bradi1g16700	Bradi1g19120	Bradi1g24303
Bradi1g16810	Bradi1g19130	Bradi1g24310
Bradi1g16820	Bradi1g19140	Bradi1g24457
Bradi1g17140	Bradi1g19142	Bradi1g24459
Bradi1g17250	Bradi1g19150	Bradi1g24461
Bradi1g17300	Bradi1g19160	Bradi1g24471
Bradi1g17400	Bradi1g19210	Bradi1g24475
Bradi1g17410	Bradi1g19220	Bradi1g24541
Bradi1g17430	Bradi1g19340	Bradi1g24567
Bradi1g17440	Bradi1g19350	Bradi1g24580
Bradi1g17480	Bradi1g19360	Bradi1g24597
Bradi1g17490	Bradi1g19370	Bradi1g24630
Bradi1g17506	Bradi1g19456	Bradi1g24635
Bradi1g17503	Bradi1g19500	Bradi1g24640
Bradi1g17510	Bradi1g19510	Bradi1g24690
Bradi1g17528	Bradi1g19520	Bradi1g24710
Bradi1g17532	Bradi1g19530	Bradi1g24720
Bradi1g17534	Bradi1g19560	Bradi1g24747
Bradi1g17580	Bradi1g19570	Bradi1g24753
Bradi1g17590	Bradi1g19620	Bradi1g24760
Bradi1g17680	Bradi1g19627	Bradi1g24811
Bradi1g17700	Bradi1g19650	Bradi1g24830
Bradi1g17710	Bradi1g19680	Bradi1g24835
Bradi1g17762	Bradi1g19690	Bradi1g24860
Bradi1g17764	Bradi1g19735	Bradi1g24870
Bradi1g17766	Bradi1g19740	Bradi1g24950
Bradi1g17805	Bradi1g19777	Bradi1g24955
Bradi1g17810	Bradi1g19781	Bradi1g24970
Bradi1g17815	Bradi1g19785	Bradi1g24980
Bradi1g17820	Bradi1g19810	Bradi1g24990
Bradi1g17830	Bradi1g19850	Bradi1g25002
Bradi1g17835	Bradi1g19860	Bradi1g25215
Bradi1g17840	Bradi1g19870	Bradi1g25230
Bradi1g17910	Bradi1g19960	Bradi1g25270
Bradi1g17920	Bradi1g19970	Bradi1g25281
Bradi1g17990	Bradi1g20000	Bradi1g25290
Bradi1g17997	Bradi1g20005	Bradi1g25310
Bradi1g18010	Bradi1g20032	Bradi1g25320
Bradi1g18020	Bradi1g20040	Bradi1g25370
Bradi1g18040	Bradi1g20050	Bradi1g25380
Bradi1g18050	Bradi1g20080	Bradi1g25390
Bradi1g18061	Bradi1g20085	Bradi1g25430
Bradi1g18070	Bradi1g20125	Bradi1g25460
Bradi1g18150	Bradi1g20140	Bradi1g25440
Bradi1g18160	Bradi1g20180	Bradi1g25612
Bradi1g18165	Bradi1g20313	Bradi1g25622
Bradi1g18210	Bradi1g20360	Bradi1g25822
Bradi1g18250	Bradi1g20370	Bradi1g25830
Bradi1g18260	Bradi1g20440	Bradi1g25860
Bradi1g18347	Bradi1g20450	Bradi1g25913
Bradi1g18390	Bradi1g20460	Bradi1g25990
Bradi1g18400	Bradi1g20520	Bradi1g26000
Bradi1g18407	Bradi1g20527	Bradi1g26020
Bradi1g18422	Bradi1g20545	Bradi1g26080
Bradi1g18430	Bradi1g20550	Bradi1g26090
Bradi1g18440	Bradi1g20560	Bradi1g26180
Bradi1g18450	Bradi1g20586	Bradi1g26197
Bradi1g18460	Bradi1g20620	Bradi1g26210
Bradi1g18470	Bradi1g20700	Bradi1g26240
Bradi1g18476	Bradi1g20710	Bradi1g26300
Bradi1g18490	Bradi1g20715	Bradi1g26317
Bradi1g18526	Bradi1g20737	Bradi1g26330
Bradi1g18531	Bradi1g20820	Bradi1g26337
Bradi1g18537	Bradi1g20830	Bradi1g26350
Bradi1g18540	Bradi1g20860	Bradi1g26400
Bradi1g18560	Bradi1g20910	Bradi1g26420
Bradi1g18565	Bradi1g21010	Bradi1g26440
Bradi1g18570	Bradi1g21014	Bradi1g26448
Bradi1g18580	Bradi1g21018	Bradi1g26457
Bradi1g18607	Bradi1g21022	Bradi1g26510
Bradi1g18630	Bradi1g21027	Bradi1g26520
Bradi1g18635	Bradi1g21040	Bradi1g26530
Bradi1g18632	Bradi1g21097	Bradi1g26640
Bradi1g18650	Bradi1g21110	Bradi1g26670
Bradi1g18660	Bradi1g21112	Bradi1g26690
Bradi1g18695	Bradi1g21141	Bradi1g26765
Bradi1g18700	Bradi1g21146	Bradi1g26771
Bradi1g18702	Bradi1g21152	Bradi1g26775
Bradi1g18705	Bradi1g21190	Bradi1g26790
Bradi1g18720	Bradi1g21210	Bradi1g26880
Bradi1g18730	Bradi1g21221	Bradi1g26890
Bradi1g18740	Bradi1g21230	Bradi1g26900
Bradi1g18750	Bradi1g21233	Bradi1g26930
Bradi1g18760	Bradi1g21237	Bradi1g26940
Bradi1g18770	Bradi1g21310	Bradi1g26980
Bradi1g18780	Bradi1g21320	Bradi1g27027
Bradi1g18793	Bradi1g21330	Bradi1g27040
Bradi1g18796	Bradi1g21337	Bradi1g27050
Bradi1g18840	Bradi1g21350	Bradi1g27060
Bradi1g18960	Bradi1g21372	Bradi1g27130
Bradi1g18980	Bradi1g21470	Bradi1g27140
Bradi1g18990	Bradi1g21480	Bradi1g27210
Bradi1g19000	Bradi1g21497	Bradi1g27357
Bradi1g19010	Bradi1g21510	Bradi1g27370
Bradi1g19020	Bradi1g21540	Bradi1g27436
Bradi1g19030	Bradi1g21550	Bradi1g27482
Bradi1g19036	Bradi1g21600	Bradi1g27710
Bradi1g19042	Bradi1g21610	Bradi1g27740
Bradi1g19050	Bradi1g21620	Bradi1g27850
Bradi1g19080	Bradi1g21630	Bradi1g27854
Bradi1g19100	Bradi1g21632	Bradi1g27947
Bradi1g19120	Bradi1g21670	Bradi1g27995
Bradi1g19130	Bradi1g21740	Bradi1g28000
Bradi1g19140	Bradi1g21787	Bradi1g28050
Bradi1g19142	Bradi1g21900	Bradi1g28055
Bradi1g19150	Bradi1g21903	Bradi1g28060
Bradi1g19160	Bradi1g21907	Bradi1g28120
Bradi1g19210	Bradi1g21966	Bradi1g28130
Bradi1g19220	Bradi1g21968	Bradi1g28180
Bradi1g19240	Bradi1g21980	Bradi1g28194
Bradi1g19250	Bradi1g22050	Bradi1g28205
Bradi1g19260	Bradi1g22101	Bradi1g28211
Bradi1g19340	Bradi1g22105	Bradi1g28353
Bradi1g19350	Bradi1g22175	Bradi1g28366
Bradi1g19360	Bradi1g22180	Bradi1g28390
Bradi1g19370	Bradi1g22187	Bradi1g28410
Bradi1g19456	Bradi1g22200	Bradi1g28416
Bradi1g19500	Bradi1g22205	Bradi1g28507
Bradi1g19520	Bradi1g22210	Bradi1g28600
Bradi1g19530	Bradi1g22321	Bradi1g28700
Bradi1g19540	Bradi1g22330	Bradi1g28870
Bradi1g19570	Bradi1g22351	Bradi1g28880
Bradi1g19607	Bradi1g22361	Bradi1g28990
Bradi1g19620	Bradi1g22490	Bradi1g29066
Bradi1g19627	Bradi1g22500	Bradi1g29090
Bradi1g19650	Bradi1g22590	Bradi1g29167
Bradi1g19680	Bradi1g22630	Bradi1g29180
Bradi1g19690	Bradi1g22710	Bradi1g29187
Bradi1g19725	Bradi1g22717	Bradi1g29210
Bradi1g19730	Bradi1g22770	Bradi1g29215
Bradi1g19735	Bradi1g22781	Bradi1g29220
Bradi1g19740	Bradi1g22790	Bradi1g29230
Bradi1g19777	Bradi1g22850	Bradi1g29520
Bradi1g19781	Bradi1g22860	Bradi1g29550
Bradi1g19785	Bradi1g22863	Bradi1g29560
Bradi1g19810	Bradi1g22870	Bradi1g29590
Bradi1g19830	Bradi1g22880	Bradi1g29634
Bradi1g19850	Bradi1g22920	Bradi1g29642
Bradi1g19960	Bradi1g22930	Bradi1g29669
Bradi1g19970	Bradi1g23080	Bradi1g29672
Bradi1g20000	Bradi1g23090	Bradi1g29675
Bradi1g20005	Bradi1g23100	Bradi1g29680
Bradi1g20032	Bradi1g23110	Bradi1g29690
Bradi1g20040	Bradi1g23120	Bradi1g29697
Bradi1g20050	Bradi1g23160	Bradi1g29730
Bradi1g20080	Bradi1g23171	Bradi1g29740
Bradi1g20085	Bradi1g23270	Bradi1g29750
Bradi1g20100	Bradi1g23280	Bradi1g29857
Bradi1g20125	Bradi1g23287	Bradi1g29930
Bradi1g20170	Bradi1g23340	Bradi1g29995
Bradi1g20180	Bradi1g23350	Bradi1g30000
Bradi1g20260	Bradi1g23370	Bradi1g30050
Bradi1g20313	Bradi1g23400	Bradi1g30060
Bradi1g20320	Bradi1g23470	Bradi1g30110
Bradi1g20360	Bradi1g23480	Bradi1g30130
Bradi1g20370	Bradi1g23490	Bradi1g30140
Bradi1g20390	Bradi1g23550	Bradi1g30150
Bradi1g20395	Bradi1g23570	Bradi1g30160
Bradi1g20400	Bradi1g23590	Bradi1g30210
Bradi1g20440	Bradi1g23600	Bradi1g30220
Bradi1g20450	Bradi1g23610	Bradi1g30252
Bradi1g20460	Bradi1g23620	Bradi1g30277
Bradi1g20520	Bradi1g23640	Bradi1g30300
Bradi1g20527	Bradi1g23726	Bradi1g30383
Bradi1g20545	Bradi1g23730	Bradi1g30420
Bradi1g20550	Bradi1g23735	Bradi1g30440
Bradi1g20560	Bradi1g23746	Bradi1g30430
Bradi1g20570	Bradi1g23750	Bradi1g30510
Bradi1g20580	Bradi1g23770	Bradi1g30520
Bradi1g20586	Bradi1g23775	Bradi1g30550
Bradi1g20596	Bradi1g23780	Bradi1g30570
Bradi1g20600	Bradi1g23800	Bradi1g30580
Bradi1g20610	Bradi1g23836	Bradi1g30845
Bradi1g20620	Bradi1g23840	Bradi1g30850
Bradi1g20700	Bradi1g23920	Bradi1g30930
Bradi1g20710	Bradi1g23970	Bradi1g30940
Bradi1g20715	Bradi1g23980	Bradi1g31080
Bradi1g20737	Bradi1g24100	Bradi1g31106
Bradi1g20750	Bradi1g24110	Bradi1g31140
Bradi1g20760	Bradi1g24115	Bradi1g31250
Bradi1g20765	Bradi1g24121	Bradi1g31260
Bradi1g20770	Bradi1g24200	Bradi1g31280
Bradi1g20780	Bradi1g24210	Bradi1g31290
Bradi1g20790	Bradi1g24240	Bradi1g31320
Bradi1g20820	Bradi1g24250	Bradi1g31370
Bradi1g20830	Bradi1g24270	Bradi1g31380
Bradi1g20860	Bradi1g24297	Bradi1g31430
Bradi1g20880	Bradi1g24303	Bradi1g31530
Bradi1g20890	Bradi1g24310	Bradi1g31600
Bradi1g20910	Bradi1g24320	Bradi1g31617
Bradi1g21010	Bradi1g24325	Bradi1g31630
Bradi1g21014	Bradi1g24330	Bradi1g31640
Bradi1g21018	Bradi1g24450	Bradi1g31656
Bradi1g21022	Bradi1g24457	Bradi1g31660
Bradi1g21027	Bradi1g24459	Bradi1g31670
Bradi1g21040	Bradi1g24461	Bradi1g31680
Bradi1g21070	Bradi1g24471	Bradi1g31695
Bradi1g21075	Bradi1g24475	Bradi1g31700
Bradi1g21080	Bradi1g24500	Bradi1g31710
Bradi1g21097	Bradi1g24510	Bradi1g31730
Bradi1g21110	Bradi1g24541	Bradi1g31750
Bradi1g21112	Bradi1g24567	Bradi1g31780
Bradi1g21141	Bradi1g24580	Bradi1g31800
Bradi1g21146	Bradi1g24597	Bradi1g31816
Bradi1g21152	Bradi1g24630	Bradi1g31820
Bradi1g21210	Bradi1g24635	Bradi1g31850
Bradi1g21221	Bradi1g24640	Bradi1g31900
Bradi1g21230	Bradi1g24690	Bradi1g31910
Bradi1g21233	Bradi1g24710	Bradi1g31987
Bradi1g21310	Bradi1g24720	Bradi1g31998
Bradi1g21330	Bradi1g24730	Bradi1g32010
Bradi1g21334	Bradi1g24747	Bradi1g32219
Bradi1g21337	Bradi1g24753	Bradi1g32310
Bradi1g21350	Bradi1g24760	Bradi1g32317
Bradi1g21363	Bradi1g24811	Bradi1g32330
Bradi1g21366	Bradi1g24830	Bradi1g32380
Bradi1g21372	Bradi1g24835	Bradi1g32430
Bradi1g21400	Bradi1g24850	Bradi1g32445
Bradi1g21410	Bradi1g24860	Bradi1g32463
Bradi1g21455	Bradi1g24870	Bradi1g32466
Bradi1g21461	Bradi1g24950	Bradi1g32470
Bradi1g21470	Bradi1g24955	Bradi1g32610
Bradi1g21480	Bradi1g24970	Bradi1g32655
Bradi1g21490	Bradi1g24980	Bradi1g32660
Bradi1g21497	Bradi1g24990	Bradi1g32680
Bradi1g21510	Bradi1g25002	Bradi1g32690
Bradi1g21540	Bradi1g25057	Bradi1g32700
Bradi1g21550	Bradi1g25090	Bradi1g32860
Bradi1g21600	Bradi1g25180	Bradi1g32927
Bradi1g21610	Bradi1g25215	Bradi1g32970
Bradi1g21620	Bradi1g25230	Bradi1g33040
Bradi1g21630	Bradi1g25270	Bradi1g33045
Bradi1g21632	Bradi1g25281	Bradi1g33050
Bradi1g21670	Bradi1g25290	Bradi1g33155
Bradi1g21710	Bradi1g25300	Bradi1g33160
Bradi1g21720	Bradi1g25310	Bradi1g33165
Bradi1g21740	Bradi1g25320	Bradi1g33171
Bradi1g21755	Bradi1g25370	Bradi1g33250
Bradi1g21762	Bradi1g25380	Bradi1g33300
Bradi1g21780	Bradi1g25390	Bradi1g33310
Bradi1g21787	Bradi1g25420	Bradi1g33320
Bradi1g21820	Bradi1g25430	Bradi1g33380
Bradi1g21850	Bradi1g25460	Bradi1g33390
Bradi1g21860	Bradi1g25440	Bradi1g33401
Bradi1g21870	Bradi1g25612	Bradi1g33490
Bradi1g21890	Bradi1g25622	Bradi1g33540
Bradi1g21900	Bradi1g25657	Bradi1g33550
Bradi1g21903	Bradi1g25822	Bradi1g33610
Bradi1g21907	Bradi1g25830	Bradi1g33613
Bradi1g21980	Bradi1g25860	Bradi1g33783
Bradi1g21990	Bradi1g25913	Bradi1g33790
Bradi1g22001	Bradi1g25990	Bradi1g33800
Bradi1g22050	Bradi1g26000	Bradi1g33810
Bradi1g22087	Bradi1g26020	Bradi1g33900
Bradi1g22094	Bradi1g26080	Bradi1g33903
Bradi1g22101	Bradi1g26090	Bradi1g33940
Bradi1g22105	Bradi1g26180	Bradi1g34060
Bradi1g22147	Bradi1g26197	Bradi1g34070
Bradi1g22160	Bradi1g26210	Bradi1g34130
Bradi1g22170	Bradi1g26240	Bradi1g34135
Bradi1g22175	Bradi1g26260	Bradi1g34140
Bradi1g22180	Bradi1g26270	Bradi1g34170
Bradi1g22200	Bradi1g26300	Bradi1g34180
Bradi1g22205	Bradi1g26317	Bradi1g34225
Bradi1g22210	Bradi1g26330	Bradi1g34230
Bradi1g22290	Bradi1g26337	Bradi1g34335
Bradi1g22300	Bradi1g26350	Bradi1g34340
Bradi1g22340	Bradi1g26400	Bradi1g34543
Bradi1g22351	Bradi1g26420	Bradi1g34780
Bradi1g22361	Bradi1g26440	Bradi1g34793
Bradi1g22440	Bradi1g26448	Bradi1g34807
Bradi1g22450	Bradi1g26457	Bradi1g34867
Bradi1g22490	Bradi1g26510	Bradi1g34878
Bradi1g22500	Bradi1g26520	Bradi1g34890
Bradi1g22540	Bradi1g26530	Bradi1g34970
Bradi1g22545	Bradi1g26580	Bradi1g34980
Bradi1g22551	Bradi1g26640	Bradi1g34990
Bradi1g22553	Bradi1g26670	Bradi1g35090
Bradi1g22642	Bradi1g26690	Bradi1g35100
Bradi1g22671	Bradi1g26710	Bradi1g35105
Bradi1g22690	Bradi1g26765	Bradi1g35110
Bradi1g22717	Bradi1g26771	Bradi1g35190
Bradi1g22770	Bradi1g26775	Bradi1g35240
Bradi1g22850	Bradi1g26790	Bradi1g35340
Bradi1g22860	Bradi1g26796	Bradi1g35350
Bradi1g22863	Bradi1g26880	Bradi1g35386
Bradi1g22870	Bradi1g26890	Bradi1g35390
Bradi1g22880	Bradi1g26900	Bradi1g35454
Bradi1g22920	Bradi1g26930	Bradi1g35530
Bradi1g22930	Bradi1g26940	Bradi1g35540
Bradi1g22980	Bradi1g26980	Bradi1g35620
Bradi1g23050	Bradi1g27027	Bradi1g35697
Bradi1g23060	Bradi1g27040	Bradi1g35755
Bradi1g23090	Bradi1g27050	Bradi1g35760
Bradi1g23100	Bradi1g27060	Bradi1g35770
Bradi1g23110	Bradi1g27130	Bradi1g35790
Bradi1g23120	Bradi1g27140	Bradi1g35930
Bradi1g23160	Bradi1g27210	Bradi1g35940
Bradi1g23171	Bradi1g27237	Bradi1g35956
Bradi1g23192	Bradi1g27250	Bradi1g35960
Bradi1g23200	Bradi1g27357	Bradi1g36090
Bradi1g23257	Bradi1g27370	Bradi1g36260
Bradi1g23270	Bradi1g27436	Bradi1g36270
Bradi1g23280	Bradi1g27482	Bradi1g36480
Bradi1g23340	Bradi1g27490	Bradi1g36490
Bradi1g23350	Bradi1g27503	Bradi1g36530
Bradi1g23400	Bradi1g27710	Bradi1g36542
Bradi1g23470	Bradi1g27740	Bradi1g36555
Bradi1g23480	Bradi1g27850	Bradi1g36560
Bradi1g23490	Bradi1g27854	Bradi1g36572
Bradi1g23513	Bradi1g27947	Bradi1g36610
Bradi1g23516	Bradi1g27995	Bradi1g36660
Bradi1g23570	Bradi1g28000	Bradi1g36670
Bradi1g23580	Bradi1g28050	Bradi1g36700
Bradi1g23590	Bradi1g28055	Bradi1g36711
Bradi1g23600	Bradi1g28057	Bradi1g36770
Bradi1g23610	Bradi1g28060	Bradi1g36776
Bradi1g23640	Bradi1g28120	Bradi1g36851
Bradi1g23656	Bradi1g28130	Bradi1g36855
Bradi1g23726	Bradi1g28160	Bradi1g36980
Bradi1g23730	Bradi1g28180	Bradi1g37010
Bradi1g23735	Bradi1g28194	Bradi1g37020
Bradi1g23746	Bradi1g28205	Bradi1g37040
Bradi1g23750	Bradi1g28211	Bradi1g37190
Bradi1g23762	Bradi1g28353	Bradi1g37360
Bradi1g23770	Bradi1g28366	Bradi1g37370
Bradi1g23775	Bradi1g28390	Bradi1g37480
Bradi1g23780	Bradi1g28410	Bradi1g37485
Bradi1g23836	Bradi1g28416	Bradi1g37490
Bradi1g23840	Bradi1g28507	Bradi1g37582
Bradi1g23920	Bradi1g28600	Bradi1g37590
Bradi1g23970	Bradi1g28670	Bradi1g37660
Bradi1g23980	Bradi1g28700	Bradi1g37667
Bradi1g24010	Bradi1g28816	Bradi1g37710
Bradi1g24100	Bradi1g28820	Bradi1g37750
Bradi1g24110	Bradi1g28870	Bradi1g37770
Bradi1g24115	Bradi1g28880	Bradi1g37786
Bradi1g24121	Bradi1g28990	Bradi1g37830
Bradi1g24130	Bradi1g29000	Bradi1g37834
Bradi1g24140	Bradi1g29053	Bradi1g37890
Bradi1g24141	Bradi1g29060	Bradi1g37940
Bradi1g24143	Bradi1g29056	Bradi1g38110
Bradi1g24200	Bradi1g29066	Bradi1g38321
Bradi1g24210	Bradi1g29090	Bradi1g38356
Bradi1g24240	Bradi1g29167	Bradi1g38360
Bradi1g24270	Bradi1g29180	Bradi1g38577
Bradi1g24297	Bradi1g29187	Bradi1g38630
Bradi1g24303	Bradi1g29210	Bradi1g38675
Bradi1g24310	Bradi1g29215	Bradi1g38680
Bradi1g24390	Bradi1g29220	Bradi1g38740
Bradi1g24457	Bradi1g29230	Bradi1g38780
Bradi1g24459	Bradi1g29520	Bradi1g39101
Bradi1g24461	Bradi1g29550	Bradi1g39105
Bradi1g24471	Bradi1g29560	Bradi1g39150
Bradi1g24475	Bradi1g29590	Bradi1g39180
Bradi1g24483	Bradi1g29622	Bradi1g39218
Bradi1g24541	Bradi1g29634	Bradi1g39191
Bradi1g24560	Bradi1g29642	Bradi1g39192
Bradi1g24567	Bradi1g29669	Bradi1g39195
Bradi1g24580	Bradi1g29672	Bradi1g39219
Bradi1g24597	Bradi1g29675	Bradi1g39196
Bradi1g24630	Bradi1g29680	Bradi1g39221
Bradi1g24635	Bradi1g29690	Bradi1g39222
Bradi1g24640	Bradi1g29697	Bradi1g39223
Bradi1g24680	Bradi1g29730	Bradi1g39206
Bradi1g24690	Bradi1g29740	Bradi1g39203
Bradi1g24710	Bradi1g29750	Bradi1g39204
Bradi1g24720	Bradi1g29830	Bradi1g39207
Bradi1g24747	Bradi1g29857	Bradi1g39208
Bradi1g24753	Bradi1g29930	Bradi1g39211
Bradi1g24760	Bradi1g29947	Bradi1g39209
Bradi1g24775	Bradi1g29960	Bradi1g39212
Bradi1g24811	Bradi1g29995	Bradi1g39213
Bradi1g24830	Bradi1g30000	Bradi1g05752
Bradi1g24835	Bradi1g30050	Bradi1g39214
Bradi1g24860	Bradi1g30060	Bradi1g39216
Bradi1g24870	Bradi1g30110	Bradi1g39217
Bradi1g24880	Bradi1g30113	Bradi1g05753
Bradi1g24950	Bradi1g30117	Bradi1g05755
Bradi1g24955	Bradi1g30130	Bradi1g05740
Bradi1g24970	Bradi1g30140	Bradi1g05750
Bradi1g24980	Bradi1g30150	Bradi1g05742
Bradi1g24990	Bradi1g30160	Bradi1g05748
Bradi1g25002	Bradi1g30210	Bradi1g05757
Bradi1g25117	Bradi1g30220	Bradi1g05758
Bradi1g25130	Bradi1g30252	Bradi1g05761
Bradi1g25170	Bradi1g30277	Bradi1g05763
Bradi1g25187	Bradi1g30300	Bradi1g05769
Bradi1g25200	Bradi1g30337	Bradi1g05765
Bradi1g25215	Bradi1g30350	Bradi1g05767
Bradi1g25230	Bradi1g30360	Bradi1g05772
Bradi1g25270	Bradi1g30383	Bradi1g05774
Bradi1g25281	Bradi1g30420	Bradi1g05776
Bradi1g25290	Bradi1g30440	Bradi1g05778
Bradi1g25310	Bradi1g30430	Bradi1g05782
Bradi1g25320	Bradi1g30510	Bradi1g05784
Bradi1g25340	Bradi1g30520	Bradi1g05786
Bradi1g25370	Bradi1g30550	Bradi1g05791
Bradi1g25380	Bradi1g30570	Bradi1g05793
Bradi1g25390	Bradi1g30580	Bradi1g05795
Bradi1g25400	Bradi1g30845	Bradi1g05797
Bradi1g25430	Bradi1g30850	Bradi1g05799
Bradi1g25460	Bradi1g30920	Bradi1g05801
Bradi1g25440	Bradi1g30930	Bradi1g05804
Bradi1g25540	Bradi1g30940	Bradi1g39270
Bradi1g25552	Bradi1g31080	Bradi1g39363
Bradi1g25612	Bradi1g31106	Bradi1g39720
Bradi1g25622	Bradi1g31140	Bradi1g40435
Bradi1g25760	Bradi1g31250	Bradi1g40710
Bradi1g25822	Bradi1g31260	Bradi1g40732
Bradi1g25830	Bradi1g31280	Bradi1g42000
Bradi1g25860	Bradi1g31290	Bradi1g42010
Bradi1g25913	Bradi1g31320	Bradi1g42250
Bradi1g25990	Bradi1g31324	Bradi1g42336
Bradi1g26000	Bradi1g31370	Bradi1g42340
Bradi1g26010	Bradi1g31380	Bradi1g42377
Bradi1g26015	Bradi1g31400	Bradi1g42756
Bradi1g26020	Bradi1g31406	Bradi1g42785
Bradi1g26080	Bradi1g31417	Bradi1g42790
Bradi1g26090	Bradi1g31430	Bradi1g42980
Bradi1g26180	Bradi1g31530	Bradi1g42990
Bradi1g26197	Bradi1g31600	Bradi1g43087
Bradi1g26210	Bradi1g31617	Bradi1g43090
Bradi1g26240	Bradi1g31630	Bradi1g43097
Bradi1g26300	Bradi1g31640	Bradi1g43140
Bradi1g26310	Bradi1g31656	Bradi1g43210
Bradi1g26317	Bradi1g31660	Bradi1g43220
Bradi1g26330	Bradi1g31670	Bradi1g43230
Bradi1g26337	Bradi1g31680	Bradi1g43240
Bradi1g26350	Bradi1g31690	Bradi1g43440
Bradi1g26400	Bradi1g31695	Bradi1g43540
Bradi1g26420	Bradi1g31700	Bradi1g43570
Bradi1g26440	Bradi1g31710	Bradi1g43650
Bradi1g26448	Bradi1g31730	Bradi1g43770
Bradi1g26457	Bradi1g31737	Bradi1g43830
Bradi1g26510	Bradi1g31750	Bradi1g43840
Bradi1g26520	Bradi1g31780	Bradi1g43860
Bradi1g26530	Bradi1g31800	Bradi1g43936
Bradi1g26540	Bradi1g31816	Bradi1g44000
Bradi1g26550	Bradi1g31820	Bradi1g44005
Bradi1g26603	Bradi1g31850	Bradi1g44010
Bradi1g26640	Bradi1g31900	Bradi1g44030
Bradi1g26670	Bradi1g31910	Bradi1g44080
Bradi1g26690	Bradi1g31987	Bradi1g44090
Bradi1g26765	Bradi1g31998	Bradi1g44160
Bradi1g26771	Bradi1g32010	Bradi1g44170
Bradi1g26775	Bradi1g32140	Bradi1g44390
Bradi1g26790	Bradi1g32150	Bradi1g44415
Bradi1g26840	Bradi1g32219	Bradi1g44470
Bradi1g26880	Bradi1g32310	Bradi1g44530
Bradi1g26890	Bradi1g32317	Bradi1g44536
Bradi1g26900	Bradi1g32330	Bradi1g44542
Bradi1g26930	Bradi1g32380	Bradi1g44760
Bradi1g26940	Bradi1g32430	Bradi1g44767
Bradi1g26980	Bradi1g32445	Bradi1g44980
Bradi1g27027	Bradi1g32463	Bradi1g44990
Bradi1g27040	Bradi1g32466	Bradi1g45113
Bradi1g27050	Bradi1g32470	Bradi1g45220
Bradi1g27060	Bradi1g32610	Bradi1g45240
Bradi1g27070	Bradi1g32655	Bradi1g45338
Bradi1g27080	Bradi1g32660	Bradi1g45342
Bradi1g27110	Bradi1g32680	Bradi1g45445
Bradi1g27115	Bradi1g32690	Bradi1g45451
Bradi1g27130	Bradi1g32700	Bradi1g45540
Bradi1g27140	Bradi1g32726	Bradi1g45640
Bradi1g27170	Bradi1g32792	Bradi1g45642
Bradi1g27180	Bradi1g32860	Bradi1g45644
Bradi1g27210	Bradi1g32927	Bradi1g45647
Bradi1g27230	Bradi1g32970	Bradi1g45760
Bradi1g27310	Bradi1g32990	Bradi1g45770
Bradi1g27357	Bradi1g33001	Bradi1g45812
Bradi1g27370	Bradi1g33040	Bradi1g45950
Bradi1g27436	Bradi1g33045	Bradi1g45990
Bradi1g27482	Bradi1g33050	Bradi1g46060
Bradi1g27710	Bradi1g33155	Bradi1g46220
Bradi1g27740	Bradi1g33160	Bradi1g46223
Bradi1g27850	Bradi1g33165	Bradi1g46260
Bradi1g27854	Bradi1g33171	Bradi1g46330
Bradi1g27947	Bradi1g33250	Bradi1g46450
Bradi1g27995	Bradi1g33300	Bradi1g46470
Bradi1g28000	Bradi1g33310	Bradi1g46500
Bradi1g28041	Bradi1g33320	Bradi1g46520
Bradi1g28050	Bradi1g33380	Bradi1g46527
Bradi1g28055	Bradi1g33390	Bradi1g46530
Bradi1g28060	Bradi1g33401	Bradi1g46550
Bradi1g28080	Bradi1g33490	Bradi1g46640
Bradi1g28090	Bradi1g33540	Bradi1g46650
Bradi1g28100	Bradi1g33550	Bradi1g46652
Bradi1g28110	Bradi1g33610	Bradi1g46654
Bradi1g28120	Bradi1g33613	Bradi1g46656
Bradi1g28130	Bradi1g33700	Bradi1g46660
Bradi1g28180	Bradi1g33710	Bradi1g46682
Bradi1g28194	Bradi1g33783	Bradi1g46686
Bradi1g28196	Bradi1g33790	Bradi1g46690
Bradi1g28205	Bradi1g33800	Bradi1g46700
Bradi1g28211	Bradi1g33810	Bradi1g46780
Bradi1g28353	Bradi1g33900	Bradi1g46970
Bradi1g28366	Bradi1g33903	Bradi1g47060
Bradi1g28390	Bradi1g33904	Bradi1g47080
Bradi1g28400	Bradi1g33940	Bradi1g47090
Bradi1g28410	Bradi1g34060	Bradi1g47140
Bradi1g28416	Bradi1g34070	Bradi1g47150
Bradi1g28490	Bradi1g34087	Bradi1g47250
Bradi1g28500	Bradi1g34100	Bradi1g47261
Bradi1g28507	Bradi1g34130	Bradi1g47400
Bradi1g28600	Bradi1g34135	Bradi1g47427
Bradi1g28620	Bradi1g34140	Bradi1g47580
Bradi1g28627	Bradi1g34170	Bradi1g47626
Bradi1g28700	Bradi1g34180	Bradi1g47705
Bradi1g28750	Bradi1g34225	Bradi1g47710
Bradi1g28760	Bradi1g34230	Bradi1g47850
Bradi1g28836	Bradi1g34335	Bradi1g47855
Bradi1g28840	Bradi1g34340	Bradi1g47857
Bradi1g28870	Bradi1g34500	Bradi1g47910
Bradi1g28880	Bradi1g34507	Bradi1g47920
Bradi1g28891	Bradi1g34509	Bradi1g47930
Bradi1g28920	Bradi1g34511	Bradi1g47940
Bradi1g28967	Bradi1g34543	Bradi1g47945
Bradi1g28990	Bradi1g34700	Bradi1g47970
Bradi1g29010	Bradi1g34780	Bradi1g47980
Bradi1g29066	Bradi1g34793	Bradi1g47985
Bradi1g29077	Bradi1g34807	Bradi1g48050
Bradi1g29083	Bradi1g34867	Bradi1g48056
Bradi1g29090	Bradi1g34878	Bradi1g48070
Bradi1g29103	Bradi1g34890	Bradi1g48080
Bradi1g29167	Bradi1g34970	Bradi1g48090
Bradi1g29180	Bradi1g34980	Bradi1g48120
Bradi1g29187	Bradi1g34990	Bradi1g48240
Bradi1g29200	Bradi1g35020	Bradi1g48250
Bradi1g29210	Bradi1g35045	Bradi1g48370
Bradi1g29215	Bradi1g35050	Bradi1g48375
Bradi1g29220	Bradi1g35090	Bradi1g48418
Bradi1g29230	Bradi1g35100	Bradi1g48426
Bradi1g29247	Bradi1g35105	Bradi1g48490
Bradi1g29260	Bradi1g35110	Bradi1g48510
Bradi1g29287	Bradi1g35190	Bradi1g48690
Bradi1g29300	Bradi1g35210	Bradi1g48780
Bradi1g29363	Bradi1g35220	Bradi1g48785
Bradi1g29366	Bradi1g35240	Bradi1g48870
Bradi1g29368	Bradi1g35340	Bradi1g48880
Bradi1g29510	Bradi1g35350	Bradi1g48947
Bradi1g29520	Bradi1g35386	Bradi1g49070
Bradi1g29550	Bradi1g35390	Bradi1g49090
Bradi1g29560	Bradi1g35454	Bradi1g49100
Bradi1g29590	Bradi1g35530	Bradi1g49107
Bradi1g29634	Bradi1g35540	Bradi1g49113
Bradi1g29642	Bradi1g35620	Bradi1g49172
Bradi1g29669	Bradi1g35697	Bradi1g49180
Bradi1g29672	Bradi1g35755	Bradi1g49270
Bradi1g29675	Bradi1g35760	Bradi1g49296
Bradi1g29680	Bradi1g35770	Bradi1g49527
Bradi1g29690	Bradi1g35790	Bradi1g49537
Bradi1g29697	Bradi1g35840	Bradi1g49550
Bradi1g29710	Bradi1g35930	Bradi1g49560
Bradi1g29720	Bradi1g35940	Bradi1g49570
Bradi1g29723	Bradi1g35956	Bradi1g49600
Bradi1g29727	Bradi1g35960	Bradi1g49650
Bradi1g29730	Bradi1g36090	Bradi1g49657
Bradi1g29740	Bradi1g36169	Bradi1g49713
Bradi1g29750	Bradi1g36172	Bradi1g49720
Bradi1g29792	Bradi1g36250	Bradi1g49740
Bradi1g29800	Bradi1g36260	Bradi1g49745
Bradi1g29857	Bradi1g36270	Bradi1g49750
Bradi1g29910	Bradi1g36480	Bradi1g49935
Bradi1g29930	Bradi1g36490	Bradi1g49940
Bradi1g29970	Bradi1g36497	Bradi1g49960
Bradi1g29980	Bradi1g36530	Bradi1g49966
Bradi1g29995	Bradi1g36542	Bradi1g49980
Bradi1g30000	Bradi1g36555	Bradi1g49990
Bradi1g30050	Bradi1g36560	Bradi1g49997
Bradi1g30060	Bradi1g36572	Bradi1g50010
Bradi1g30110	Bradi1g36601	Bradi1g50040
Bradi1g30130	Bradi1g36610	Bradi1g50045
Bradi1g30140	Bradi1g36660	Bradi1g50060
Bradi1g30150	Bradi1g36670	Bradi1g50161
Bradi1g30160	Bradi1g36700	Bradi1g50170
Bradi1g30210	Bradi1g36711	Bradi1g50220
Bradi1g30220	Bradi1g36755	Bradi1g50230
Bradi1g30230	Bradi1g36770	Bradi1g50270
Bradi1g30240	Bradi1g36776	Bradi1g50280
Bradi1g30252	Bradi1g36810	Bradi1g50497
Bradi1g30277	Bradi1g36840	Bradi1g50510
Bradi1g30283	Bradi1g36851	Bradi1g50520
Bradi1g30300	Bradi1g36855	Bradi1g50522
Bradi1g30317	Bradi1g36980	Bradi1g50530
Bradi1g30370	Bradi1g37010	Bradi1g50540
Bradi1g30383	Bradi1g37020	Bradi1g50590
Bradi1g30410	Bradi1g37040	Bradi1g50597
Bradi1g30420	Bradi1g37190	Bradi1g50610
Bradi1g30440	Bradi1g37360	Bradi1g50770
Bradi1g30430	Bradi1g37370	Bradi1g50780
Bradi1g30510	Bradi1g37480	Bradi1g50790
Bradi1g30520	Bradi1g37485	Bradi1g50810
Bradi1g30540	Bradi1g37490	Bradi1g50815
Bradi1g30550	Bradi1g37582	Bradi1g50821
Bradi1g30560	Bradi1g37590	Bradi1g50826
Bradi1g30570	Bradi1g37660	Bradi1g51000
Bradi1g30580	Bradi1g37667	Bradi1g51170
Bradi1g30600	Bradi1g37710	Bradi1g51220
Bradi1g30702	Bradi1g37750	Bradi1g51230
Bradi1g30710	Bradi1g37770	Bradi1g51242
Bradi1g30750	Bradi1g37780	Bradi1g51490
Bradi1g30845	Bradi1g37786	Bradi1g51610
Bradi1g30850	Bradi1g37790	Bradi1g51670
Bradi1g30930	Bradi1g37830	Bradi1g51732
Bradi1g30940	Bradi1g37834	Bradi1g51735
Bradi1g30980	Bradi1g37870	Bradi1g51740
Bradi1g31000	Bradi1g37890	Bradi1g51757
Bradi1g31080	Bradi1g37940	Bradi1g51770
Bradi1g31106	Bradi1g37960	Bradi1g51880
Bradi1g31112	Bradi1g37963	Bradi1g51890
Bradi1g31121	Bradi1g38110	Bradi1g51903
Bradi1g31140	Bradi1g38321	Bradi1g52100
Bradi1g31250	Bradi1g38356	Bradi1g52110
Bradi1g31260	Bradi1g38360	Bradi1g52120
Bradi1g31270	Bradi1g38577	Bradi1g52140
Bradi1g31276	Bradi1g38630	Bradi1g52150
Bradi1g31280	Bradi1g38675	Bradi1g52187
Bradi1g31290	Bradi1g38680	Bradi1g52280
Bradi1g31320	Bradi1g38687	Bradi1g52285
Bradi1g31330	Bradi1g38700	Bradi1g52291
Bradi1g31370	Bradi1g38702	Bradi1g52310
Bradi1g31380	Bradi1g38705	Bradi1g52320
Bradi1g31430	Bradi1g38740	Bradi1g52367
Bradi1g31530	Bradi1g38760	Bradi1g52374
Bradi1g31560	Bradi1g38780	Bradi1g52381
Bradi1g31570	Bradi1g38928	Bradi1g52400
Bradi1g31580	Bradi1g39042	Bradi1g52407
Bradi1g31600	Bradi1g39044	Bradi1g52431
Bradi1g31617	Bradi1g39070	Bradi1g52440
Bradi1g31630	Bradi1g39101	Bradi1g52445
Bradi1g31640	Bradi1g39105	Bradi1g52450
Bradi1g31656	Bradi1g39150	Bradi1g52460
Bradi1g31660	Bradi1g39160	Bradi1g52470
Bradi1g31670	Bradi1g39180	Bradi1g52505
Bradi1g31680	Bradi1g39218	Bradi1g52510
Bradi1g31695	Bradi1g39191	Bradi1g52520
Bradi1g31700	Bradi1g39192	Bradi1g52554
Bradi1g31710	Bradi1g39195	Bradi1g52557
Bradi1g31730	Bradi1g39219	Bradi1g52562
Bradi1g31750	Bradi1g39196	Bradi1g52567
Bradi1g31765	Bradi1g39221	Bradi1g52620
Bradi1g31767	Bradi1g39222	Bradi1g52621
Bradi1g31780	Bradi1g39223	Bradi1g52680
Bradi1g31800	Bradi1g39206	Bradi1g53085
Bradi1g31810	Bradi1g39203	Bradi1g53100
Bradi1g31813	Bradi1g39204	Bradi1g53437
Bradi1g31816	Bradi1g39207	Bradi1g53470
Bradi1g31820	Bradi1g39208	Bradi1g53640
Bradi1g31830	Bradi1g39211	Bradi1g53650
Bradi1g31850	Bradi1g39209	Bradi1g53652
Bradi1g31900	Bradi1g39212	Bradi1g53760
Bradi1g31910	Bradi1g39213	Bradi1g53770
Bradi1g31971	Bradi1g05752	Bradi1g53910
Bradi1g31987	Bradi1g39214	Bradi1g53920
Bradi1g31998	Bradi1g39216	Bradi1g54180
Bradi1g32010	Bradi1g39217	Bradi1g54250
Bradi1g32219	Bradi1g05753	Bradi1g54440
Bradi1g32280	Bradi1g05755	Bradi1g54450
Bradi1g32283	Bradi1g05740	Bradi1g54670
Bradi1g32287	Bradi1g05750	Bradi1g54680
Bradi1g32310	Bradi1g05742	Bradi1g54700
Bradi1g32317	Bradi1g05748	Bradi1g54765
Bradi1g32330	Bradi1g05757	Bradi1g54770
Bradi1g32370	Bradi1g05758	Bradi1g54800
Bradi1g32380	Bradi1g05761	Bradi1g54787
Bradi1g32390	Bradi1g05763	Bradi1g54970
Bradi1g32430	Bradi1g05769	Bradi1g54990
Bradi1g32445	Bradi1g05765	Bradi1g55000
Bradi1g32463	Bradi1g05767	Bradi1g55007
Bradi1g32466	Bradi1g05772	Bradi1g55020
Bradi1g32470	Bradi1g05774	Bradi1g55090
Bradi1g32590	Bradi1g05776	Bradi1g55120
Bradi1g32600	Bradi1g05778	Bradi1g55125
Bradi1g32610	Bradi1g05782	Bradi1g55160
Bradi1g32655	Bradi1g05784	Bradi1g55163
Bradi1g32660	Bradi1g05786	Bradi1g55170
Bradi1g32680	Bradi1g05791	Bradi1g55230
Bradi1g32690	Bradi1g05793	Bradi1g55280
Bradi1g32700	Bradi1g05795	Bradi1g55287
Bradi1g32810	Bradi1g05797	Bradi1g55354
Bradi1g32860	Bradi1g05799	Bradi1g55352
Bradi1g32927	Bradi1g05801	Bradi1g55370
Bradi1g32970	Bradi1g05804	Bradi1g55415
Bradi1g33014	Bradi1g39270	Bradi1g55420
Bradi1g33017	Bradi1g39363	Bradi1g55488
Bradi1g33040	Bradi1g39720	Bradi1g55513
Bradi1g33045	Bradi1g40435	Bradi1g55720
Bradi1g33050	Bradi1g40710	Bradi1g55740
Bradi1g33055	Bradi1g40732	Bradi1g55947
Bradi1g33061	Bradi1g41500	Bradi1g56000
Bradi1g33070	Bradi1g41808	Bradi1g58471
Bradi1g33075	Bradi1g41975	Bradi1g60921
Bradi1g33155	Bradi1g41980	Bradi1g63372
Bradi1g33160	Bradi1g42000	Bradi1g70724
Bradi1g33165	Bradi1g42010	Bradi1g78076
Bradi1g33171	Bradi1g42250	Bradi1g56057
Bradi1g33220	Bradi1g42336	Bradi1g56063
Bradi1g33223	Bradi1g42340	Bradi1g56069
Bradi1g33230	Bradi1g42377	Bradi1g56075
Bradi1g33235	Bradi1g42420	Bradi1g56100
Bradi1g33250	Bradi1g42449	Bradi1g56150
Bradi1g33300	Bradi1g42580	Bradi1g56250
Bradi1g33303	Bradi1g42670	Bradi1g56270
Bradi1g33304	Bradi1g42756	Bradi1g56332
Bradi1g33306	Bradi1g42780	Bradi1g56500
Bradi1g33310	Bradi1g42785	Bradi1g56575
Bradi1g33320	Bradi1g42790	Bradi1g56580
Bradi1g33330	Bradi1g42980	Bradi1g56590
Bradi1g33340	Bradi1g42990	Bradi1g56592
Bradi1g33347	Bradi1g43087	Bradi1g56600
Bradi1g33380	Bradi1g43090	Bradi1g56612
Bradi1g33390	Bradi1g43097	Bradi1g56706
Bradi1g33401	Bradi1g43140	Bradi1g56860
Bradi1g33470	Bradi1g43200	Bradi1g56870
Bradi1g33485	Bradi1g43210	Bradi1g56880
Bradi1g33490	Bradi1g43220	Bradi1g56885
Bradi1g33505	Bradi1g43230	Bradi1g56890
Bradi1g33510	Bradi1g43240	Bradi1g56970
Bradi1g33540	Bradi1g43440	Bradi1g56980
Bradi1g33550	Bradi1g43540	Bradi1g57040
Bradi1g33610	Bradi1g43570	Bradi1g57120
Bradi1g33613	Bradi1g43620	Bradi1g57126
Bradi1g33783	Bradi1g43630	Bradi1g57147
Bradi1g33790	Bradi1g43650	Bradi1g57210
Bradi1g33800	Bradi1g43700	Bradi1g57222
Bradi1g33801	Bradi1g43770	Bradi1g57377
Bradi1g33803	Bradi1g43830	Bradi1g57390
Bradi1g33810	Bradi1g43840	Bradi1g57531
Bradi1g33900	Bradi1g43860	Bradi1g57552
Bradi1g33903	Bradi1g43936	Bradi1g57570
Bradi1g33906	Bradi1g44000	Bradi1g57670
Bradi1g33940	Bradi1g44005	Bradi1g57675
Bradi1g33950	Bradi1g44010	Bradi1g57677
Bradi1g33960	Bradi1g44030	Bradi1g57680
Bradi1g34030	Bradi1g44080	Bradi1g57860
Bradi1g34040	Bradi1g44090	Bradi1g57910
Bradi1g34050	Bradi1g44120	Bradi1g58017
Bradi1g34060	Bradi1g44160	Bradi1g58080
Bradi1g34070	Bradi1g44170	Bradi1g58171
Bradi1g34130	Bradi1g44177	Bradi1g58255
Bradi1g34135	Bradi1g44207	Bradi1g58256
Bradi1g34140	Bradi1g44213	Bradi1g58260
Bradi1g34145	Bradi1g44220	Bradi1g58380
Bradi1g34150	Bradi1g44317	Bradi1g58400
Bradi1g34155	Bradi1g44390	Bradi1g58410
Bradi1g34168	Bradi1g44415	Bradi1g58470
Bradi1g34170	Bradi1g44460	Bradi1g58480
Bradi1g34180	Bradi1g44470	Bradi1g58592
Bradi1g34225	Bradi1g44530	Bradi1g58640
Bradi1g34230	Bradi1g44536	Bradi1g58820
Bradi1g34335	Bradi1g44542	Bradi1g58830
Bradi1g34340	Bradi1g44760	Bradi1g58849
Bradi1g34543	Bradi1g44767	Bradi1g58874
Bradi1g34670	Bradi1g44980	Bradi1g59030
Bradi1g34760	Bradi1g44990	Bradi1g59170
Bradi1g34770	Bradi1g45040	Bradi1g59220
Bradi1g34780	Bradi1g45050	Bradi1g59223
Bradi1g34793	Bradi1g45113	Bradi1g59226
Bradi1g34807	Bradi1g45120	Bradi1g59360
Bradi1g34867	Bradi1g45125	Bradi1g59370
Bradi1g34878	Bradi1g45220	Bradi1g59380
Bradi1g34890	Bradi1g45240	Bradi1g59610
Bradi1g34900	Bradi1g45250	Bradi1g59605
Bradi1g34970	Bradi1g45338	Bradi1g59620
Bradi1g34980	Bradi1g45342	Bradi1g59735
Bradi1g34990	Bradi1g45445	Bradi1g59740
Bradi1g35090	Bradi1g45451	Bradi1g59860
Bradi1g35100	Bradi1g45470	Bradi1g59870
Bradi1g35105	Bradi1g45540	Bradi1g60010
Bradi1g35110	Bradi1g45620	Bradi1g60090
Bradi1g35130	Bradi1g45640	Bradi1g60130
Bradi1g35140	Bradi1g45642	Bradi1g60135
Bradi1g35190	Bradi1g45644	Bradi1g60160
Bradi1g35240	Bradi1g45647	Bradi1g60190
Bradi1g35340	Bradi1g45760	Bradi1g60195
Bradi1g35350	Bradi1g45770	Bradi1g60300
Bradi1g35386	Bradi1g45780	Bradi1g60310
Bradi1g35390	Bradi1g45790	Bradi1g60390
Bradi1g35454	Bradi1g45812	Bradi1g60520
Bradi1g35530	Bradi1g45950	Bradi1g60656
Bradi1g35540	Bradi1g45990	Bradi1g60672
Bradi1g35570	Bradi1g46060	Bradi1g60710
Bradi1g35573	Bradi1g46220	Bradi1g60725
Bradi1g35600	Bradi1g46223	Bradi1g60730
Bradi1g35620	Bradi1g46260	Bradi1g60817
Bradi1g35697	Bradi1g46330	Bradi1g60890
Bradi1g35755	Bradi1g46450	Bradi1g60950
Bradi1g35760	Bradi1g46470	Bradi1g61000
Bradi1g35770	Bradi1g46487	Bradi1g61040
Bradi1g35790	Bradi1g46493	Bradi1g61245
Bradi1g35830	Bradi1g46500	Bradi1g61250
Bradi1g35835	Bradi1g46520	Bradi1g61380
Bradi1g35905	Bradi1g46527	Bradi1g61420
Bradi1g35930	Bradi1g46530	Bradi1g61413
Bradi1g35940	Bradi1g46540	Bradi1g61430
Bradi1g35950	Bradi1g46550	Bradi1g61477
Bradi1g35954	Bradi1g46596	Bradi1g61490
Bradi1g35956	Bradi1g46602	Bradi1g61545
Bradi1g35960	Bradi1g46640	Bradi1g61690
Bradi1g36090	Bradi1g46650	Bradi1g61725
Bradi1g36185	Bradi1g46652	Bradi1g61730
Bradi1g36236	Bradi1g46654	Bradi1g61820
Bradi1g36242	Bradi1g46656	Bradi1g61825
Bradi1g36260	Bradi1g46660	Bradi1g61885
Bradi1g36270	Bradi1g46682	Bradi1g61890
Bradi1g36400	Bradi1g46686	Bradi1g61937
Bradi1g36480	Bradi1g46690	Bradi1g61973
Bradi1g36490	Bradi1g46700	Bradi1g62007
Bradi1g36530	Bradi1g46730	Bradi1g62030
Bradi1g36542	Bradi1g46735	Bradi1g62033
Bradi1g36550	Bradi1g46780	Bradi1g62037
Bradi1g36555	Bradi1g46970	Bradi1g62150
Bradi1g36560	Bradi1g47060	Bradi1g62160
Bradi1g36572	Bradi1g47067	Bradi1g62170
Bradi1g36580	Bradi1g47080	Bradi1g62175
Bradi1g36585	Bradi1g47090	Bradi1g62290
Bradi1g36610	Bradi1g47140	Bradi1g62300
Bradi1g36640	Bradi1g47150	Bradi1g62330
Bradi1g36660	Bradi1g47250	Bradi1g62370
Bradi1g36670	Bradi1g47261	Bradi1g62390
Bradi1g36690	Bradi1g47400	Bradi1g62580
Bradi1g36700	Bradi1g47427	Bradi1g62590
Bradi1g36711	Bradi1g47580	Bradi1g62630
Bradi1g36750	Bradi1g47626	Bradi1g62640
Bradi1g36770	Bradi1g47705	Bradi1g62660
Bradi1g36776	Bradi1g47710	Bradi1g62731
Bradi1g36851	Bradi1g47737	Bradi1g62770
Bradi1g36855	Bradi1g47850	Bradi1g62780
Bradi1g36860	Bradi1g47855	Bradi1g62785
Bradi1g36930	Bradi1g47857	Bradi1g62790
Bradi1g36980	Bradi1g47910	Bradi1g62800
Bradi1g37010	Bradi1g47920	Bradi1g62860
Bradi1g37020	Bradi1g47930	Bradi1g62870
Bradi1g37030	Bradi1g47940	Bradi1g62950
Bradi1g37040	Bradi1g47945	Bradi1g63040
Bradi1g37070	Bradi1g47950	Bradi1g63050
Bradi1g37080	Bradi1g47960	Bradi1g63100
Bradi1g37100	Bradi1g47970	Bradi1g63170
Bradi1g37190	Bradi1g47980	Bradi1g63175
Bradi1g37360	Bradi1g47985	Bradi1g63250
Bradi1g37370	Bradi1g48050	Bradi1g63270
Bradi1g37480	Bradi1g48056	Bradi1g63273
Bradi1g37485	Bradi1g48070	Bradi1g63277
Bradi1g37490	Bradi1g48080	Bradi1g63360
Bradi1g37582	Bradi1g48090	Bradi1g63365
Bradi1g37590	Bradi1g48110	Bradi1g63410
Bradi1g37629	Bradi1g48120	Bradi1g63520
Bradi1g37660	Bradi1g48240	Bradi1g63530
Bradi1g37667	Bradi1g48250	Bradi1g63560
Bradi1g37710	Bradi1g48370	Bradi1g63610
Bradi1g37750	Bradi1g48375	Bradi1g63630
Bradi1g37770	Bradi1g48380	Bradi1g63635
Bradi1g37786	Bradi1g48400	Bradi1g63640
Bradi1g37830	Bradi1g48418	Bradi1g63770
Bradi1g37834	Bradi1g48426	Bradi1g63780
Bradi1g37890	Bradi1g48490	Bradi1g63823
Bradi1g37940	Bradi1g48510	Bradi1g63829
Bradi1g38110	Bradi1g48690	Bradi1g63940
Bradi1g38321	Bradi1g48780	Bradi1g64010
Bradi1g38356	Bradi1g48785	Bradi1g64040
Bradi1g38360	Bradi1g48870	Bradi1g64050
Bradi1g38390	Bradi1g48880	Bradi1g64060
Bradi1g38577	Bradi1g48947	Bradi1g64100
Bradi1g38630	Bradi1g49070	Bradi1g64110
Bradi1g38675	Bradi1g49090	Bradi1g64127
Bradi1g38680	Bradi1g49100	Bradi1g64130
Bradi1g38740	Bradi1g49107	Bradi1g64140
Bradi1g38780	Bradi1g49113	Bradi1g64200
Bradi1g39082	Bradi1g49120	Bradi1g64226
Bradi1g39090	Bradi1g49172	Bradi1g64267
Bradi1g39101	Bradi1g49180	Bradi1g64340
Bradi1g39105	Bradi1g49270	Bradi1g64350
Bradi1g39150	Bradi1g49296	Bradi1g64360
Bradi1g39180	Bradi1g49527	Bradi1g64365
Bradi1g39218	Bradi1g49537	Bradi1g64420
Bradi1g39191	Bradi1g49550	Bradi1g64430
Bradi1g39192	Bradi1g49560	Bradi1g64440
Bradi1g39195	Bradi1g49570	Bradi1g64470
Bradi1g39219	Bradi1g49600	Bradi1g64507
Bradi1g39194	Bradi1g49650	Bradi1g64620
Bradi1g39196	Bradi1g49657	Bradi1g64630
Bradi1g39221	Bradi1g49713	Bradi1g64640
Bradi1g39222	Bradi1g49720	Bradi1g64656
Bradi1g39223	Bradi1g49740	Bradi1g64660
Bradi1g39206	Bradi1g49745	Bradi1g64680
Bradi1g39203	Bradi1g49750	Bradi1g64687
Bradi1g39204	Bradi1g49935	Bradi1g64698
Bradi1g39207	Bradi1g49940	Bradi1g64740
Bradi1g39208	Bradi1g49950	Bradi1g64750
Bradi1g39211	Bradi1g49960	Bradi1g64780
Bradi1g39209	Bradi1g49966	Bradi1g64880
Bradi1g39212	Bradi1g49972	Bradi1g64950
Bradi1g39213	Bradi1g49980	Bradi1g65000
Bradi1g05752	Bradi1g49990	Bradi1g65010
Bradi1g39214	Bradi1g49997	Bradi1g65015
Bradi1g39216	Bradi1g50010	Bradi1g65060
Bradi1g39217	Bradi1g50040	Bradi1g65081
Bradi1g05753	Bradi1g50045	Bradi1g65085
Bradi1g05755	Bradi1g50060	Bradi1g65150
Bradi1g05740	Bradi1g50135	Bradi1g65157
Bradi1g05750	Bradi1g50140	Bradi1g65230
Bradi1g05742	Bradi1g50161	Bradi1g65238
Bradi1g05748	Bradi1g50170	Bradi1g65310
Bradi1g05757	Bradi1g50220	Bradi1g65325
Bradi1g05758	Bradi1g50230	Bradi1g65340
Bradi1g05761	Bradi1g50270	Bradi1g65346
Bradi1g05763	Bradi1g50280	Bradi1g65377
Bradi1g05769	Bradi1g50397	Bradi1g65432
Bradi1g05765	Bradi1g50497	Bradi1g65451
Bradi1g05767	Bradi1g50510	Bradi1g65501
Bradi1g05772	Bradi1g50520	Bradi1g65540
Bradi1g05774	Bradi1g50522	Bradi1g65575
Bradi1g05776	Bradi1g50530	Bradi1g65580
Bradi1g05778	Bradi1g50540	Bradi1g65700
Bradi1g05782	Bradi1g50590	Bradi1g65725
Bradi1g05784	Bradi1g50597	Bradi1g65790
Bradi1g05786	Bradi1g50610	Bradi1g65800
Bradi1g05791	Bradi1g50770	Bradi1g65810
Bradi1g05793	Bradi1g50780	Bradi1g65825
Bradi1g05795	Bradi1g50790	Bradi1g65831
Bradi1g05797	Bradi1g50810	Bradi1g65841
Bradi1g05799	Bradi1g50815	Bradi1g65905
Bradi1g05801	Bradi1g50821	Bradi1g65910
Bradi1g05804	Bradi1g50826	Bradi1g65920
Bradi1g39270	Bradi1g51000	Bradi1g65925
Bradi1g39305	Bradi1g51170	Bradi1g65930
Bradi1g39363	Bradi1g51177	Bradi1g65977
Bradi1g39436	Bradi1g51220	Bradi1g66080
Bradi1g39510	Bradi1g51230	Bradi1g66093
Bradi1g39671	Bradi1g51242	Bradi1g66100
Bradi1g39720	Bradi1g51340	Bradi1g66110
Bradi1g40435	Bradi1g51490	Bradi1g66142
Bradi1g40710	Bradi1g51555	Bradi1g66150
Bradi1g40732	Bradi1g51554	Bradi1g66167
Bradi1g40912	Bradi1g51610	Bradi1g66200
Bradi1g41907	Bradi1g51670	Bradi1g66240
Bradi1g42000	Bradi1g51732	Bradi1g66290
Bradi1g42010	Bradi1g51735	Bradi1g66296
Bradi1g42250	Bradi1g51740	Bradi1g66302
Bradi1g42280	Bradi1g51757	Bradi1g66306
Bradi1g42288	Bradi1g51770	Bradi1g66310
Bradi1g42336	Bradi1g51880	Bradi1g66340
Bradi1g42340	Bradi1g51890	Bradi1g66375
Bradi1g42377	Bradi1g51903	Bradi1g66380
Bradi1g42472	Bradi1g51961	Bradi1g66430
Bradi1g42520	Bradi1g51970	Bradi1g66436
Bradi1g42530	Bradi1g52040	Bradi1g66440
Bradi1g42544	Bradi1g52050	Bradi1g66480
Bradi1g42550	Bradi1g52100	Bradi1g66590
Bradi1g42756	Bradi1g52110	Bradi1g66610
Bradi1g42785	Bradi1g52120	Bradi1g66645
Bradi1g42790	Bradi1g52140	Bradi1g66687
Bradi1g42896	Bradi1g52150	Bradi1g66700
Bradi1g42980	Bradi1g52187	Bradi1g66710
Bradi1g42990	Bradi1g52280	Bradi1g66731
Bradi1g43021	Bradi1g52285	Bradi1g66740
Bradi1g43031	Bradi1g52291	Bradi1g66750
Bradi1g43087	Bradi1g52310	Bradi1g66761
Bradi1g43090	Bradi1g52320	Bradi1g66780
Bradi1g43097	Bradi1g52367	Bradi1g66790
Bradi1g43110	Bradi1g52374	Bradi1g66886
Bradi1g43140	Bradi1g52381	Bradi1g66890
Bradi1g43210	Bradi1g52400	Bradi1g66896
Bradi1g43220	Bradi1g52407	Bradi1g66900
Bradi1g43230	Bradi1g52420	Bradi1g66910
Bradi1g43240	Bradi1g52425	Bradi1g67020
Bradi1g43291	Bradi1g52431	Bradi1g67060
Bradi1g43343	Bradi1g52440	Bradi1g67140
Bradi1g43345	Bradi1g52445	Bradi1g67200
Bradi1g43390	Bradi1g52450	Bradi1g67205
Bradi1g43396	Bradi1g52460	Bradi1g67220
Bradi1g43440	Bradi1g52470	Bradi1g67393
Bradi1g43540	Bradi1g52505	Bradi1g67397
Bradi1g43570	Bradi1g52510	Bradi1g67630
Bradi1g43580	Bradi1g52520	Bradi1g67680
Bradi1g43603	Bradi1g52554	Bradi1g67687
Bradi1g43607	Bradi1g52557	Bradi1g67730
Bradi1g43650	Bradi1g52562	Bradi1g67740
Bradi1g43710	Bradi1g52567	Bradi1g67770
Bradi1g43770	Bradi1g52620	Bradi1g67780
Bradi1g43820	Bradi1g52621	Bradi1g67840
Bradi1g43830	Bradi1g52680	Bradi1g67851
Bradi1g43840	Bradi1g53000	Bradi1g67870
Bradi1g43851	Bradi1g53040	Bradi1g67880
Bradi1g43860	Bradi1g53085	Bradi1g67910
Bradi1g43936	Bradi1g53100	Bradi1g67920
Bradi1g43937	Bradi1g53190	Bradi1g67930
Bradi1g43960	Bradi1g53437	Bradi1g67975
Bradi1g44000	Bradi1g53470	Bradi1g67977
Bradi1g44005	Bradi1g53640	Bradi1g67980
Bradi1g44010	Bradi1g53650	Bradi1g67990
Bradi1g44030	Bradi1g53652	Bradi1g68025
Bradi1g44040	Bradi1g53740	Bradi1g68030
Bradi1g44043	Bradi1g53760	Bradi1g68035
Bradi1g44080	Bradi1g53770	Bradi1g68110
Bradi1g44090	Bradi1g53910	Bradi1g68180
Bradi1g44160	Bradi1g53920	Bradi1g68190
Bradi1g44170	Bradi1g54147	Bradi1g68280
Bradi1g44390	Bradi1g54180	Bradi1g68330
Bradi1g44415	Bradi1g54250	Bradi1g68460
Bradi1g44430	Bradi1g54340	Bradi1g68487
Bradi1g44440	Bradi1g54440	Bradi1g68500
Bradi1g44470	Bradi1g54450	Bradi1g68502
Bradi1g44530	Bradi1g54480	Bradi1g68505
Bradi1g44536	Bradi1g54553	Bradi1g68530
Bradi1g44542	Bradi1g54670	Bradi1g68555
Bradi1g44560	Bradi1g54680	Bradi1g68560
Bradi1g44630	Bradi1g54700	Bradi1g68570
Bradi1g44760	Bradi1g54730	Bradi1g68607
Bradi1g44767	Bradi1g54765	Bradi1g68650
Bradi1g44810	Bradi1g54770	Bradi1g68710
Bradi1g44980	Bradi1g54800	Bradi1g68730
Bradi1g44990	Bradi1g54787	Bradi1g68850
Bradi1g45080	Bradi1g54900	Bradi1g68927
Bradi1g45090	Bradi1g54911	Bradi1g68940
Bradi1g45113	Bradi1g54970	Bradi1g68957
Bradi1g45193	Bradi1g54977	Bradi1g68970
Bradi1g45220	Bradi1g54990	Bradi1g69030
Bradi1g45240	Bradi1g55000	Bradi1g69040
Bradi1g45270	Bradi1g55007	Bradi1g69044
Bradi1g45272	Bradi1g55020	Bradi1g69048
Bradi1g45338	Bradi1g55055	Bradi1g69080
Bradi1g45342	Bradi1g55090	Bradi1g69150
Bradi1g45380	Bradi1g55110	Bradi1g69176
Bradi1g45400	Bradi1g55120	Bradi1g69240
Bradi1g45445	Bradi1g55125	Bradi1g69250
Bradi1g45451	Bradi1g55160	Bradi1g69290
Bradi1g45540	Bradi1g55163	Bradi1g69300
Bradi1g45630	Bradi1g55170	Bradi1g69380
Bradi1g45640	Bradi1g55230	Bradi1g69390
Bradi1g45642	Bradi1g55280	Bradi1g69393
Bradi1g45644	Bradi1g55287	Bradi1g69397
Bradi1g45647	Bradi1g55354	Bradi1g69400
Bradi1g45695	Bradi1g55352	Bradi1g69420
Bradi1g45747	Bradi1g55370	Bradi1g69430
Bradi1g45755	Bradi1g55415	Bradi1g69460
Bradi1g45751	Bradi1g55420	Bradi1g69461
Bradi1g45760	Bradi1g55470	Bradi1g69463
Bradi1g45770	Bradi1g55480	Bradi1g69520
Bradi1g45812	Bradi1g55484	Bradi1g69530
Bradi1g45950	Bradi1g55488	Bradi1g69540
Bradi1g45985	Bradi1g55513	Bradi1g69550
Bradi1g45987	Bradi1g55620	Bradi1g69610
Bradi1g45990	Bradi1g55630	Bradi1g69617
Bradi1g46060	Bradi1g55720	Bradi1g69720
Bradi1g46080	Bradi1g55740	Bradi1g69725
Bradi1g46083	Bradi1g55760	Bradi1g69740
Bradi1g46084	Bradi1g55825	Bradi1g69747
Bradi1g46170	Bradi1g55913	Bradi1g69760
Bradi1g46180	Bradi1g55947	Bradi1g69770
Bradi1g46220	Bradi1g55990	Bradi1g69820
Bradi1g46223	Bradi1g56000	Bradi1g69821
Bradi1g46255	Bradi1g56010	Bradi1g70080
Bradi1g46260	Bradi1g58471	Bradi1g70170
Bradi1g46280	Bradi1g60921	Bradi1g70180
Bradi1g46330	Bradi1g63372	Bradi1g70280
Bradi1g46350	Bradi1g70724	Bradi1g70290
Bradi1g46450	Bradi1g78076	Bradi1g70370
Bradi1g46470	Bradi1g56057	Bradi1g70380
Bradi1g46500	Bradi1g56063	Bradi1g70407
Bradi1g46520	Bradi1g56069	Bradi1g70420
Bradi1g46527	Bradi1g56075	Bradi1g70430
Bradi1g46530	Bradi1g56100	Bradi1g70450
Bradi1g46543	Bradi1g56150	Bradi1g70530
Bradi1g46550	Bradi1g56250	Bradi1g70610
Bradi1g46560	Bradi1g56270	Bradi1g70653
Bradi1g46570	Bradi1g56332	Bradi1g70657
Bradi1g46610	Bradi1g56500	Bradi1g70710
Bradi1g46616	Bradi1g56535	Bradi1g70785
Bradi1g46640	Bradi1g56575	Bradi1g70790
Bradi1g46650	Bradi1g56580	Bradi1g70810
Bradi1g46652	Bradi1g56590	Bradi1g70860
Bradi1g46654	Bradi1g56592	Bradi1g70871
Bradi1g46656	Bradi1g56600	Bradi1g70875
Bradi1g46660	Bradi1g56612	Bradi1g70880
Bradi1g46682	Bradi1g56706	Bradi1g70920
Bradi1g46686	Bradi1g56743	Bradi1g70930
Bradi1g46690	Bradi1g56746	Bradi1g70933
Bradi1g46700	Bradi1g56750	Bradi1g70936
Bradi1g46710	Bradi1g56760	Bradi1g70950
Bradi1g46740	Bradi1g56770	Bradi1g71120
Bradi1g46743	Bradi1g56860	Bradi1g71131
Bradi1g46747	Bradi1g56870	Bradi1g71160
Bradi1g46750	Bradi1g56880	Bradi1g71170
Bradi1g46780	Bradi1g56885	Bradi1g71240
Bradi1g46873	Bradi1g56890	Bradi1g71290
Bradi1g46880	Bradi1g56970	Bradi1g71310
Bradi1g46876	Bradi1g56980	Bradi1g71315
Bradi1g46970	Bradi1g57040	Bradi1g71320
Bradi1g47050	Bradi1g57120	Bradi1g71373
Bradi1g47060	Bradi1g57126	Bradi1g71377
Bradi1g47080	Bradi1g57147	Bradi1g71380
Bradi1g47090	Bradi1g57210	Bradi1g71383
Bradi1g47140	Bradi1g57222	Bradi1g71410
Bradi1g47150	Bradi1g57377	Bradi1g71420
Bradi1g47250	Bradi1g57390	Bradi1g71450
Bradi1g47261	Bradi1g57457	Bradi1g71480
Bradi1g47363	Bradi1g57531	Bradi1g71495
Bradi1g47400	Bradi1g57552	Bradi1g71500
Bradi1g47427	Bradi1g57570	Bradi1g71517
Bradi1g47512	Bradi1g57670	Bradi1g71530
Bradi1g47515	Bradi1g57675	Bradi1g71590
Bradi1g47516	Bradi1g57677	Bradi1g71626
Bradi1g47517	Bradi1g57680	Bradi1g71630
Bradi1g47519	Bradi1g57860	Bradi1g71635
Bradi1g47518	Bradi1g57870	Bradi1g71667
Bradi1g47521	Bradi1g57910	Bradi1g71700
Bradi1g47570	Bradi1g58017	Bradi1g71810
Bradi1g47580	Bradi1g58080	Bradi1g71820
Bradi1g47626	Bradi1g58171	Bradi1g71830
Bradi1g47636	Bradi1g58176	Bradi1g71833
Bradi1g47642	Bradi1g58180	Bradi1g71836
Bradi1g47672	Bradi1g58190	Bradi1g71840
Bradi1g47680	Bradi1g58197	Bradi1g71860
Bradi1g47705	Bradi1g58255	Bradi1g71870
Bradi1g47710	Bradi1g58256	Bradi1g71937
Bradi1g47760	Bradi1g58260	Bradi1g71948
Bradi1g47767	Bradi1g58310	Bradi1g72080
Bradi1g47850	Bradi1g58317	Bradi1g72086
Bradi1g47855	Bradi1g58370	Bradi1g72130
Bradi1g47857	Bradi1g58380	Bradi1g72150
Bradi1g47890	Bradi1g58400	Bradi1g72160
Bradi1g47900	Bradi1g58410	Bradi1g72170
Bradi1g47910	Bradi1g58456	Bradi1g72180
Bradi1g47920	Bradi1g58470	Bradi1g72250
Bradi1g47930	Bradi1g58480	Bradi1g72445
Bradi1g47934	Bradi1g58592	Bradi1g72449
Bradi1g47937	Bradi1g58640	Bradi1g72453
Bradi1g47936	Bradi1g58820	Bradi1g72457
Bradi1g47940	Bradi1g58830	Bradi1g72470
Bradi1g47945	Bradi1g58849	Bradi1g72490
Bradi1g47970	Bradi1g58870	Bradi1g72590
Bradi1g47980	Bradi1g58872	Bradi1g72595
Bradi1g47985	Bradi1g58874	Bradi1g72620
Bradi1g48050	Bradi1g59030	Bradi1g72650
Bradi1g48056	Bradi1g59170	Bradi1g72660
Bradi1g48060	Bradi1g59210	Bradi1g72670
Bradi1g48070	Bradi1g59220	Bradi1g72727
Bradi1g48080	Bradi1g59223	Bradi1g72900
Bradi1g48090	Bradi1g59226	Bradi1g72920
Bradi1g48120	Bradi1g59270	Bradi1g72927
Bradi1g48240	Bradi1g59280	Bradi1g72940
Bradi1g48250	Bradi1g59360	Bradi1g72950
Bradi1g48264	Bradi1g59370	Bradi1g72960
Bradi1g48271	Bradi1g59380	Bradi1g73161
Bradi1g48273	Bradi1g59610	Bradi1g73170
Bradi1g48275	Bradi1g59605	Bradi1g73180
Bradi1g48340	Bradi1g59620	Bradi1g73190
Bradi1g48370	Bradi1g59735	Bradi1g73200
Bradi1g48375	Bradi1g59740	Bradi1g73220
Bradi1g48418	Bradi1g59820	Bradi1g73210
Bradi1g48426	Bradi1g59830	Bradi1g73710
Bradi1g48447	Bradi1g59860	Bradi1g73720
Bradi1g48453	Bradi1g59870	Bradi1g73730
Bradi1g48490	Bradi1g59883	Bradi1g73770
Bradi1g48510	Bradi1g59887	Bradi1g73757
Bradi1g48690	Bradi1g59951	Bradi1g73870
Bradi1g48780	Bradi1g60010	Bradi1g73877
Bradi1g48785	Bradi1g60090	Bradi1g73883
Bradi1g48870	Bradi1g60130	Bradi1g74060
Bradi1g48880	Bradi1g60135	Bradi1g74087
Bradi1g48947	Bradi1g60160	Bradi1g74270
Bradi1g49070	Bradi1g60190	Bradi1g74287
Bradi1g49090	Bradi1g60195	Bradi1g74300
Bradi1g49100	Bradi1g60291	Bradi1g74310
Bradi1g49107	Bradi1g60300	Bradi1g74360
Bradi1g49113	Bradi1g60310	Bradi1g74480
Bradi1g49172	Bradi1g60390	Bradi1g74560
Bradi1g49180	Bradi1g60520	Bradi1g74862
Bradi1g49190	Bradi1g60656	Bradi1g74870
Bradi1g49200	Bradi1g60672	Bradi1g74900
Bradi1g49270	Bradi1g60710	Bradi1g74910
Bradi1g49296	Bradi1g60725	Bradi1g74916
Bradi1g49300	Bradi1g60730	Bradi1g75087
Bradi1g49303	Bradi1g60770	Bradi1g75100
Bradi1g49497	Bradi1g60817	Bradi1g75150
Bradi1g49527	Bradi1g60830	Bradi1g75160
Bradi1g49537	Bradi1g60846	Bradi1g75162
Bradi1g49550	Bradi1g60852	Bradi1g75170
Bradi1g49560	Bradi1g60890	Bradi1g75220
Bradi1g49570	Bradi1g60950	Bradi1g75250
Bradi1g49600	Bradi1g61000	Bradi1g75280
Bradi1g49650	Bradi1g61040	Bradi1g75285
Bradi1g49657	Bradi1g61245	Bradi1g75290
Bradi1g49698	Bradi1g61250	Bradi1g75300
Bradi1g49713	Bradi1g61260	Bradi1g75507
Bradi1g49720	Bradi1g61270	Bradi1g75520
Bradi1g49740	Bradi1g61340	Bradi1g75605
Bradi1g49745	Bradi1g61350	Bradi1g75607
Bradi1g49750	Bradi1g61380	Bradi1g75750
Bradi1g49780	Bradi1g61420	Bradi1g75780
Bradi1g49782	Bradi1g61413	Bradi1g75850
Bradi1g49935	Bradi1g61430	Bradi1g75860
Bradi1g49940	Bradi1g61477	Bradi1g75887
Bradi1g49945	Bradi1g61490	Bradi1g75900
Bradi1g49960	Bradi1g61545	Bradi1g75910
Bradi1g49966	Bradi1g61690	Bradi1g75950
Bradi1g49980	Bradi1g61725	Bradi1g76020
Bradi1g49990	Bradi1g61730	Bradi1g76030
Bradi1g49997	Bradi1g61820	Bradi1g76040
Bradi1g50010	Bradi1g61825	Bradi1g76130
Bradi1g50040	Bradi1g61885	Bradi1g76190
Bradi1g50045	Bradi1g61890	Bradi1g76195
Bradi1g50060	Bradi1g61937	Bradi1g76200
Bradi1g50063	Bradi1g61973	Bradi1g76217
Bradi1g50067	Bradi1g62007	Bradi1g76227
Bradi1g50161	Bradi1g62030	Bradi1g76270
Bradi1g50170	Bradi1g62033	Bradi1g76290
Bradi1g50220	Bradi1g62037	Bradi1g76292
Bradi1g50230	Bradi1g62150	Bradi1g76307
Bradi1g50270	Bradi1g62160	Bradi1g76314
Bradi1g50280	Bradi1g62170	Bradi1g76321
Bradi1g50497	Bradi1g62175	Bradi1g76330
Bradi1g50510	Bradi1g62290	Bradi1g76387
Bradi1g50520	Bradi1g62300	Bradi1g76407
Bradi1g50522	Bradi1g62320	Bradi1g76413
Bradi1g50525	Bradi1g62330	Bradi1g76460
Bradi1g50530	Bradi1g62370	Bradi1g76465
Bradi1g50540	Bradi1g62390	Bradi1g76470
Bradi1g50590	Bradi1g62430	Bradi1g76560
Bradi1g50597	Bradi1g62580	Bradi1g76580
Bradi1g50610	Bradi1g62590	Bradi1g76590
Bradi1g50770	Bradi1g62630	Bradi1g76600
Bradi1g50780	Bradi1g62640	Bradi1g76610
Bradi1g50790	Bradi1g62660	Bradi1g76700
Bradi1g50810	Bradi1g62731	Bradi1g76716
Bradi1g50815	Bradi1g62770	Bradi1g76726
Bradi1g50821	Bradi1g62780	Bradi1g76760
Bradi1g50826	Bradi1g62785	Bradi1g76781
Bradi1g51000	Bradi1g62790	Bradi1g76870
Bradi1g51120	Bradi1g62800	Bradi1g76880
Bradi1g51130	Bradi1g62860	Bradi1g76940
Bradi1g51170	Bradi1g62870	Bradi1g76970
Bradi1g51200	Bradi1g62900	Bradi1g77010
Bradi1g51210	Bradi1g62910	Bradi1g77020
Bradi1g51220	Bradi1g62950	Bradi1g77080
Bradi1g51230	Bradi1g63040	Bradi1g77140
Bradi1g51242	Bradi1g63050	Bradi1g77150
Bradi1g51490	Bradi1g63100	Bradi1g77170
Bradi1g51507	Bradi1g63170	Bradi1g77217
Bradi1g51610	Bradi1g63175	Bradi1g77240
Bradi1g51633	Bradi1g63250	Bradi1g77318
Bradi1g51670	Bradi1g63270	Bradi1g77320
Bradi1g51732	Bradi1g63273	Bradi1g77430
Bradi1g51735	Bradi1g63277	Bradi1g77435
Bradi1g51740	Bradi1g63360	Bradi1g77440
Bradi1g51757	Bradi1g63365	Bradi1g77460
Bradi1g51770	Bradi1g63370	Bradi1g77470
Bradi1g51880	Bradi1g63380	Bradi1g77505
Bradi1g51890	Bradi1g63410	Bradi1g77507
Bradi1g51897	Bradi1g63520	Bradi1g77510
Bradi1g51903	Bradi1g63530	Bradi1g77520
Bradi1g51940	Bradi1g63560	Bradi1g77530
Bradi1g51954	Bradi1g63610	Bradi1g77590
Bradi1g52020	Bradi1g63616	Bradi1g77597
Bradi1g52060	Bradi1g63622	Bradi1g77610
Bradi1g52070	Bradi1g63630	Bradi1g77660
Bradi1g52080	Bradi1g63635	Bradi1g77690
Bradi1g52090	Bradi1g63640	Bradi1g77700
Bradi1g52100	Bradi1g63770	Bradi1g77730
Bradi1g52110	Bradi1g63780	Bradi1g77740
Bradi1g52116	Bradi1g63823	Bradi1g77760
Bradi1g52120	Bradi1g63829	Bradi1g77770
Bradi1g52140	Bradi1g63940	Bradi1g77780
Bradi1g52150	Bradi1g64010	Bradi1g77785
Bradi1g52187	Bradi1g64012	Bradi1g77880
Bradi1g52220	Bradi1g64015	Bradi1g77887
Bradi1g52280	Bradi1g64040	Bradi1g77900
Bradi1g52285	Bradi1g64050	Bradi1g77910
Bradi1g52291	Bradi1g64060	Bradi1g77915
Bradi1g52310	Bradi1g64100	Bradi1g77930
Bradi1g52320	Bradi1g64110	Bradi1g77990
Bradi1g52360	Bradi1g64127	Bradi1g77997
Bradi1g52367	Bradi1g64130	Bradi1g78014
Bradi1g52374	Bradi1g64140	Bradi1g78020
Bradi1g52381	Bradi1g64160	Bradi1g78040
Bradi1g52390	Bradi1g64170	Bradi1g78050
Bradi1g52400	Bradi1g64200	Bradi1g78057
Bradi1g52407	Bradi1g64226	Bradi1g78063
Bradi1g52431	Bradi1g64267	Bradi1g78082
Bradi1g52440	Bradi1g64320	Bradi1g78105
Bradi1g52445	Bradi1g64340	Bradi1g78110
Bradi1g52450	Bradi1g64350	Bradi1g78230
Bradi1g52460	Bradi1g64360	Bradi1g78235
Bradi1g52470	Bradi1g64365	Bradi1g78300
Bradi1g52500	Bradi1g64410	Bradi1g78320
[truncated: 7,350 more rows]
