# Supplementary material for: Phytochromes transmit photoperiod information via the evening complex in Brachypodium
Source: Genome Biol. 2023 Nov 7;24:256. doi: 10.1186/s13059-023-03082-w (PMC10631206; doi:10.1186/s13059-023-03082-w)
Supplement: Supplementary file 7 — Additional file 7: Supplementary Dataset S7. Gene names used in this study. [file 13059_2023_3082_MOESM7_ESM.xlsx]

## Sheet: Sheet1
Brachypodium Gene No.	Arabidopsis homologue/other name	Name used in this study
Bradi2g14290	ELF3	ELF3
Bradi1g10520	PhyA	PhyA
Bradi1g64360	PhyB	PhyB
Bradi1g08400	PhyC	PhyC
Bradi2g62067	LUX	LUX
Bradi1g60090	ELF4	ELF4L-4
Bradi2g59191	SOC1	SOC1
Bradi1g77020	SOC1	SOC1
Bradi1g08340	AP1	VRN1
Bradi1g21980	AP1	AP1
Bradi1g16490	PPD1/PRR37	PPD1/PRR37
Bradi4g36077	PRR5	PRR5
Bradi2g05226	GI	GI
Bradi4g16630	FKF1	FKF1
Bradi1g60846	LNK1	LNK1
Bradi2g13610	LNK2	LNK2
Bradi1g65910	PRR7	PRR7
Bradi4g24967	PRR9	PRR9
Bradi1g13980	PIF4	PIF4
Bradi2g59191	AGL19	AGL19
Bradi3g41500	BBX13	BBX13
Bradi4g35950	BBX18	BBX18
Bradi3g48180	BBX24	BBX24
Bradi3g15490	BBX29	BBX29
Bradi1g43220	BBX7	BBX7
Bradi3g56490	BBX7	BBX7
Bradi3g10010	BBX5	BBX5
Bradi3g48880	TOC1	TOC1
Bradi1g48830	FT	FT1
Bradi2g07070	FT	FT2
Bradi1g59250	AP1	FUL2
