# Supplementary material for: Phytochromes transmit photoperiod information via the evening complex in Brachypodium
Source: Genome Biol. 2023 Nov 7;24:256. doi: 10.1186/s13059-023-03082-w (PMC10631206; doi:10.1186/s13059-023-03082-w)
Supplement: Supplementary file 8 — Additional file 8: Supplementary Dataset S8. BLAT on proteins. [file 13059_2023_3082_MOESM8_ESM.xlsx]

## Sheet: Bd_to_TAIR10
Bradi0180s00100	AT3G14040	-
Bradi2g20400	AT1G06750	-
Bradi2g36110	AT4G23190	AT-RLK3,CRK11
Bradi2g62090	AT4G01650	-
Bradi2g54650	AT3G55440	ATCTIMC,CYTOTPI,TPI
Bradi2g57920	AT5G14310	AtCXE16,CXE16
Bradi2g04130	AT2G30460	UXT2
Bradi2g16810	AT3G16140	PSAH-1
Bradi2g22680	AT3G56040	UGP3
Bradi2g16520	AT1G27650	ATU2AF35A
Bradi2g02490	AT5G38280	PR5K
Bradi2g53235	AT2G29760	OTP81,QED1
Bradi2g26393	AT2G18650	ATL49,MEE16
Bradi2g10800	AT3G43790	ZIFL2
Bradi2g17390	AT3G18390	EMB1865
Bradi2g23480	AT2G39805	-
Bradi2g46510	AT4G03560	ATCCH1,ATTPC1,FOU2,TPC1,TPC1
Bradi2g26090	AT3G63120	CYCP1;1
Bradi2g41490	AT2G26190	IQM4
Bradi2g50430	AT4G30960	ATCIPK6,CIPK6,SIP3,SNRK3.14
Bradi2g08200	AT4G03540	CASPL1C1
Bradi2g41950	AT1G72770	AtHAB1,HAB1
Bradi2g31680	AT4G19400	-
Bradi2g09690	AT5G66390	PER72,PRX72
Bradi2g55020	AT2G29525	AtIPCS3
Bradi2g55020	AT3G54020	AtIPCS1
Bradi2g04197	AT5G01960	-
Bradi2g43557	AT1G13790	FDM4
Bradi2g06560	AT2G42680	ATMBF1A,MBF1A
Bradi2g06530	AT4G18700	ATWL4,CIPK12,PKS8,SnRK3.9,WL4
Bradi2g07347	AT2G19130	-
Bradi2g58490	AT3G07880	SCN1
Bradi2g34290	AT3G15730	PLD,PLDALPHA1
Bradi2g16160	AT1G11910	APA1,ATAPA1,AtPaspA1,PaspA1
Bradi2g23520	AT5G54680	bHLH105,ILR3
Bradi2g57980	AT3G01720	AtSERGT1
Bradi2g50250	AT1G29980	-
Bradi2g39810	AT2G39990	AteIF3f,EIF2,eIF3F
Bradi2g61450	AT1G72175	-
Bradi2g31810	AT1G67280	AtGLYI6
Bradi2g04220	AT1G14020	RRT4
Bradi2g18780	AT4G29480	-
Bradi2g07082	AT4G27910	ATX4,SDG16
Bradi2g56650	AT5G62510	-
Bradi2g22200	AT3G08690	ATUBC11,UBC11
Bradi2g26365	AT1G35330	ATL34
Bradi2g25870	AT4G15470	AtLFG5,LFG5
Bradi2g07260	AT2G46220	-
Bradi2g20881	AT5G13160	PBS1
Bradi2g31480	AT5G18560	PUCHI
Bradi2g21980	AT1G77350	-
Bradi2g19420	AT5G19730	-
Bradi2g20687	AT1G65790	ARK1,RK1,SDK1
Bradi2g12400	AT1G48100	PGX3
Bradi2g44020	AT1G01470	AtLEA14,LEA1,LEA14,LSR3
Bradi2g01420	AT3G18170	-
Bradi2g13461	AT2G19130	-
Bradi2g15800	AT4G14540	NF-YB3
Bradi2g54010	AT3G55990	ESK1,TBL29,XOAT1
Bradi2g03657	AT3G48610	NPC6
Bradi2g17010	AT1G28380	NSL1
Bradi2g59700	AT4G15830	-
Bradi2g36430	AT2G43070	ATSPPL3,SPPL3
Bradi2g42932	AT3G02420	-
Bradi2g47760	AT2G19730	-
Bradi2g44550	AT2G18360	-
Bradi2g26823	AT3G51060	AtSTY1,SRS1,STY1
Bradi2g38015	AT5G44120	ATCRA1,CRA1,CRU1
Bradi2g23200	AT5G59770	-
Bradi2g50760	AT4G02520	ATGSTF2,ATPM24,ATPM24.1,GST2,GSTF2
Bradi2g47560	AT4G34580	AtSFH1,COW1,SRH1
Bradi2g47560	AT4G36490	ATSFH12,SFH12
Bradi2g56750	AT1G72180	CEPR2
Bradi2g12216	AT3G32980	-
Bradi2g21880	AT3G04030	MYR2
Bradi2g26018	AT3G12500	ATHCHIB,B-CHI,CHI-B,HCHIB,PR-3,PR3
Bradi2g18210	AT3G11945	ATHST,HST,PDS2
Bradi2g34750	AT2G47110	RPS27aB,UBI6,UBQ6
Bradi2g46770	AT3G49690	ATMYB84,MYB84,RAX3
Bradi2g13101	ATCG00430	NdhK,PSBG
Bradi2g53190	AT5G15260	-
Bradi2g51000	AT5G65760	-
Bradi2g17040	AT3G10950	-
Bradi2g17947	AT3G07220	AtFHA2,FHA2
Bradi2g21340	AT5G12250	TUB6
Bradi2g33290	AT4G26270	PFK3
Bradi2g49500	AT5G19730	-
Bradi2g57386	AT3G25480	-
Bradi2g55040	AT3G55730	AtMYB109,MYB109
Bradi2g62315	AT3G09390	ATMT-1,ATMT-K,MT2A
Bradi2g00650	AT5G62790	DXR,PDE129
Bradi2g34420	AT3G56440	ATATG18D,ATG18D
Bradi2g50710	AT5G08030	AtGDPD6,GDPD6
Bradi2g47256	AT3G25010	AtRLP41,RLP41
Bradi2g56710	AT1G33420	-
Bradi2g15730	AT5G55190	ATRAN3,RAN3
Bradi2g15220	AT5G45460	-
Bradi2g19500	AT3G16310	-
Bradi2g13155	AT3G13040	gammaMYB2
Bradi2g53850	AT2G02400	-
Bradi2g08250	AT5G57850	ADCL,DAT1
Bradi2g50290	AT2G34560	AtCCP1,CCP1
Bradi2g52380	AT1G28360	ATERF12,ERF12,ERF12
Bradi2g50960	AT5G65910	-
Bradi2g05357	AT5G11010	GRC3
Bradi2g27440	AT1G20230	-
Bradi2g09940	AT2G41050	-
Bradi2g57537	AT1G08450	AtCRT3,CRT3,EBS2,PSL1
Bradi2g28031	AT2G47485	-
Bradi2g14710	AT1G53300	TTL1
Bradi2g09707	AT3G09180	MED3
Bradi2g39240	AT2G29200	APUM1,PUM1
Bradi2g33165	AT1G06520	ATGPAT1,GPAT1,sn-2-GPAT1
Bradi2g40980	AT1G15410	-
Bradi2g12100	AT3G62140	-
Bradi2g58930	AT2G43710	AtSSI2,FAB2,LDW1,SSI2
Bradi2g47987	AT3G02090	MPPBETA
Bradi2g23090	AT5G59870	h2a.w.6,HTA6
Bradi2g58912	AT4G12830	-
Bradi2g00890	AT5G48230	AACT2,ACAT2,EMB1276
Bradi2g24440	AT1G30690	PATL4
Bradi2g60548	AT3G10150	ATPAP16,PAP16
Bradi2g17982	AT5G26660	ATMYB86,MYB86
Bradi2g46250	AT4G03550	ATGSL05,ATGSL5,EED3,GSL05,GSL05,GSL5,PMR4
Bradi2g62020	AT5G40610	GPDHp
Bradi2g45810	AT1G29810	-
Bradi2g19670	AT5G62040	BFT
Bradi2g07650	AT1G79870	HPPR2
Bradi2g06497	AT1G44970	PER9,PRX9
Bradi2g26900	AT2G41760	NTAQ1
Bradi2g18820	AT5G56760	ATSERAT1;1,SAT-52,SAT5,SERAT1;1
Bradi2g51610	AT2G36835	-
Bradi2g46910	AT1G77420	MAGL5
Bradi2g04310	AT5G40390	RS5,SIP1
Bradi2g00792	AT1G09560	GLP5,PDGLP1
Bradi2g38910	AT1G51850	SIF2
Bradi2g39960	AT5G14030	-
Bradi2g46220	AT5G46100	-
Bradi2g52417	AT4G19080	-
Bradi2g07721	AT4G28950	ARAC7,ATRAC7,ATROP9,RAC7,ROP9
Bradi2g34130	AT3G15630	-
Bradi2g25800	AT2G48070	RPH1
Bradi2g17440	AT3G60410	-
Bradi2g44030	AT4G11260	ATSGT1B,EDM1,ETA3,RPR1,SGT1B
Bradi2g02410	AT5G59720	HSP18.2
Bradi2g12850	AT1G54570	PES1
Bradi2g60590	AT2G01170	AtGABP,BAT1,GABP
Bradi2g07407	AT4G13260	AtYUC2,YUC2
Bradi2g27110	AT4G36960	-
Bradi2g21432	AT2G21450	CHR34
Bradi2g58950	AT3G27210	-
Bradi2g60780	AT2G38800	-
Bradi2g59810	AT5G27690	AtHMP49
Bradi2g09360	AT5G18610	GCN2,PBL27
Bradi2g25520	AT4G02880	-
Bradi2g40720	AT3G08890	-
Bradi2g12420	AT1G09330	ECH
Bradi2g19640	AT1G78580	ATTPS1,TPS1,TPS1
Bradi2g45090	AT1G68200	AtC3H15,CDM1
Bradi2g15490	AT1G64110	DAA1
Bradi2g60070	AT3G21420	LBO1
Bradi2g41240	AT3G20430	-
Bradi2g18540	AT1G22740	ATRABG3B,RAB7,RAB75,RABG3B
Bradi2g09890	AT1G03210	-
Bradi2g18510	AT1G72770	AtHAB1,HAB1
Bradi2g29330	AT5G13810	-
Bradi2g22170	AT3G08670	BPP6
Bradi2g38170	AT5G58670	ATPLC,ATPLC1,PLC1,PLC1
Bradi2g24987	AT1G01720	ANAC002,ANAC2,ATAF1
Bradi2g24987	AT1G77450	anac032,NAC032,NAC32
Bradi2g36897	AT2G47000	ABCB4,AtABCB4,ATPGP4,MDR4,PGP4
Bradi2g03790	AT5G61330	-
Bradi2g13083	ATCG00520	YCF4
Bradi2g13600	AT3G10320	MUCI21,MUM5
Bradi2g19710	AT4G17770	ATTPS5,TPS5,TPS5
Bradi2g47810	AT3G21330	-
Bradi2g39690	AT1G19910	ATVHA-C2,AVA-2PE,AVA-P2
Bradi2g58667	AT2G41020	-
Bradi2g16910	AT3G61620	RRP41
Bradi2g37000	AT5G66390	PER72,PRX72
Bradi2g20370	AT4G02580	-
Bradi2g38640	AT3G62260	PP2C49
Bradi2g25300	AT1G11680	atCYP51,CYP51,CYP51A2,CYP51G1,EMB1738
Bradi2g37840	AT5G60150	-
Bradi2g30437	AT3G54140	AtNPF8.1,ATPTR1,NPF8.1,PTR1
Bradi2g11910	AT1G09150	-
Bradi2g19090	AT1G64060	ATRBOH F,ATRBOHF,RBOH F,RBOHAP108,RBOHF
Bradi2g12427	AT3G06500	A/N-InvC
Bradi2g46050	AT2G34060	-
Bradi2g07830	AT2G25810	TIP4;1
Bradi2g25950	AT3G21580	ABCI12
Bradi2g07490	AT1G51160	AtBET5,BET5
Bradi2g50550	AT2G33760	-
Bradi2g33600	AT2G02760	ATUBC2,UBC2,UBC2
Bradi2g31150	AT4G11220	BTI2,RTN2,RTNLB2
Bradi2g54310	AT5G18520	Cand7
Bradi2g16170	AT1G09830	PUR2
Bradi2g05620	AT1G79750	ATNADP-ME4,NADP-ME4
Bradi2g58560	AT1G63690	ATSPPL2,SPPL2
Bradi2g47080	AT2G01220	-
Bradi2g40507	AT5G17660	AtTRM8b,TRM8b
Bradi2g17090	AT5G42080	ADL1,ADL1A,AG68,DL1,DRP1A,RSW9
Bradi2g60670	AT3G09150	ATHY2,GUN3,HY2
Bradi2g43780	AT1G64350	SEH1H
Bradi2g57420	AT1G65590	ATHEX1,HEXO3
Bradi2g47220	AT2G46870	NGA1
Bradi2g56281	AT5G64520	ATXRCC2,XRCC2
Bradi2g11450	AT1G02390	ATGPAT2,GPAT2
Bradi2g48360	AT3G24450	AtHMP27
Bradi2g23187	AT3G43920	ATDCL3,DCL3
Bradi2g43770	AT4G01040	-
Bradi2g56662	AT4G10110	RBM7
Bradi2g61570	AT1G28490	ATSYP61,OSM1,SYP61
Bradi2g56910	AT1G21450	SCL1
Bradi2g21407	AT2G01060	-
Bradi2g03920	AT3G05660	AtRLP33,RLP33
Bradi2g31140	AT3G06790	MORF3
Bradi2g57987	AT3G54750	-
Bradi2g54840	AT1G77260	-
Bradi2g54840	AT2G39750	-
Bradi2g45680	AT2G36330	CASPL4A3
Bradi2g56000	AT5G09810	ACT7,AtACT7
Bradi2g24710	AT5G49920	-
Bradi2g46420	AT2G22670	IAA8
Bradi2g49380	AT5G19740	LAMP1
Bradi2g53810	AT2G40380	PRA1.B2
Bradi2g54900	AT2G37790	AKR4C10
Bradi2g43127	AT3G54230	SUA
Bradi2g46820	AT1G05675	-
Bradi2g46840	AT1G18080	ATARCA,AtRACK1,RACK1A,RACK1A_AT,SAC53
Bradi2g05680	AT3G16490	IQD26
Bradi2g06390	AT2G42810	AtPP5,PAPP5,PP5
Bradi2g04471	AT5G25360	-
Bradi2g56240	AT5G17620	2022-08-07
Bradi2g58580	AT5G51640	TBL17,YLS7
Bradi2g36521	AT3G03360	-
Bradi2g12770	AT4G15800	RALF33,RALFL33
Bradi2g57590	AT3G59780	-
Bradi2g36970	AT5G26770	AtNEAP2
Bradi2g40000	AT1G57820	ORTH2,VIM1
Bradi2g21250	AT2G25520	-
Bradi2g04270	AT5G63090	LOB
Bradi2g53297	AT1G55570	sks12
Bradi2g02340	AT5G17470	-
Bradi2g18677	AT2G32320	ICA2
Bradi2g43460	AT3G15010	-
Bradi2g51517	AT5G43560	MUSE14,TRAF1a
Bradi2g56700	AT1G33430	KNS4,KNS4,UPEX1
Bradi2g19250	AT5G16900	-
Bradi2g55000	AT3G53990	AtUSP,USP17
Bradi2g20325	AT3G22540	-
Bradi2g44390	AT1G29380	-
Bradi2g49447	AT5G25930	-
Bradi2g51190	AT3G19430	-
Bradi2g23507	AT3G55610	P5CS2
Bradi2g01480	AT3G18180	-
Bradi2g22991	AT1G07660	-
Bradi2g06510	AT3G09010	-
Bradi2g48200	AT1G06140	MEF3
Bradi2g59247	AT1G24300	-
Bradi2g34400	AT4G24670	AtTAR2,TAR2
Bradi2g60110	AT5G18640	-
Bradi2g43910	AT4G23650	AtCDPK6,CDPK6,CPK3
Bradi2g48330	AT5G11460	FLZ10
Bradi2g03467	AT1G52880	ANAC018,ATNAM,NAM,NARS2
Bradi2g01320	AT5G38250	-
Bradi2g45950	AT5G50890	-
Bradi2g26740	AT3G17630	ATCHX19,CHX19
Bradi2g14170	AT2G20030	ATL12
Bradi2g49870	AT1G06410	ATTPS7,ATTPSA,TPS7,TPS7
Bradi2g39970	AT3G23690	CIL2
Bradi2g61387	AT3G53360	-
Bradi2g10500	AT4G30870	ATMUS81,MUS81
Bradi2g58460	AT3G07470	-
Bradi2g14680	AT4G27620	-
Bradi2g04040	AT5G01660	-
Bradi2g55440	AT2G27810	ATNAT12,NAT12
Bradi2g41340	AT4G32930	-
Bradi2g60380	AT1G12920	ERF1-2
Bradi2g21003	ATCG00530	YCF10
Bradi2g00530	AT5G22880	H2B,HTB2
Bradi2g27130	AT3G57190	PrfB3
Bradi2g39537	AT1G58807	-
Bradi2g06750	AT5G46240	AtKAT1,KAT1
Bradi2g12037	AT4G01660	ABC1,ABC1K13,ATABC1,ATATH10
Bradi2g53082	AT1G10630	ARFA1F,ATARFA1F
Bradi2g35987	AT5G56680	EMB2755,SYNC1,SYNC1 ARATH
Bradi2g05260	AT1G71710	-
Bradi2g13108	ATCG00380	RPS4
Bradi2g33670	AT3G26125	CYP86C2
Bradi2g41880	AT3G25690	AtCHUP1,CHUP1
Bradi2g14330	AT2G26140	AtFtsH4,ftsh4
Bradi2g01100	AT3G03440	-
Bradi2g04840	AT4G21690	ATGA3OX3,GA3OX3
Bradi2g45390	AT3G12670	CTPS2,emb2742
Bradi2g47980	AT4G38510	AtVAB2,VAB2
Bradi2g59830	AT5G24860	ATFPF1,FPF1
Bradi2g02780	AT4G34412	-
Bradi2g06730	AT1G17100	AtHBP1,HBP1,SOUL1
Bradi2g04550	AT1G60590	-
Bradi2g45260	AT2G31100	-
Bradi2g28170	AT3G06700	-
Bradi2g51200	AT4G33460	ABCI10,ATNAP13,EMB2751
Bradi2g12180	AT4G08780	-
Bradi2g47150	AT1G73760	CTL14
Bradi2g46210	AT5G46090	DMP6
Bradi2g09830	AT2G03780	-
Bradi2g42670	AT1G71360	AtSUN4,SUN4
Bradi2g53830	AT2G30220	-
Bradi2g15440	AT5G57500	-
Bradi2g48635	AT1G77170	-
Bradi2g40807	AT5G11170	UAP56a
Bradi2g08900	AT5G27470	-
Bradi2g13860	AT1G49010	MYBS1
Bradi2g50860	AT3G29230	-
Bradi2g10160	AT1G13640	-
Bradi2g47347	AT4G18050	ABCB9,PGP9
Bradi2g45920	AT1G15080	ATLPP2,ATPAP2,LPP2
Bradi2g48800	AT1G53750	RPT1A
Bradi2g23190	AT3G43920	ATDCL3,DCL3
Bradi2g22222	AT5G20560	-
Bradi2g13297	AT5G13230	-
Bradi2g06271	AT5G53830	MVQ3
Bradi2g20993	ATCG00510	PSAI
Bradi2g35700	AT5G27690	AtHMP49
Bradi2g59537	AT3G19340	-
Bradi2g23277	AT2G01480	ESMD1
Bradi2g25070	AT1G71691	-
Bradi2g02360	AT2G20340	AAS,AtAAS
Bradi2g12320	AT3G06440	GALT3
Bradi2g07770	AT2G22670	IAA8
Bradi2g39320	AT1G20850	XCP2
Bradi2g02976	AT3G12380	ARP5,ATARP5
Bradi2g34440	AT1G26910	RPL10B
Bradi2g34360	AT1G23340	-
Bradi2g34680	AT4G26300	emb1027
Bradi2g14545	AT3G53920	SIG3,SIGC
Bradi2g40860	AT5G47760	ATPGLP2,ATPK5,PGLP2,PGLP2
Bradi2g34460	AT2G30500	NET4B
Bradi2g40390	AT5G58970	ATUCP2,PUMP2,UCP2
Bradi2g40390	AT3G54110	ATPUMP1,ATUCP1,PUMP1,UCP,UCP1
Bradi2g28087	AT2G36305	ATFACE-2,ATFACE2,FACE2,RCE1
Bradi2g49620	AT5G25830	GATA12
Bradi2g07986	AT5G42700	-
Bradi2g15405	AT2G34830	AtWRKY35,MEE24,WRKY35
Bradi2g47790	AT1G51760	IAR3,JR3
Bradi2g11050	AT1G18980	-
Bradi2g11320	AT2G43480	-
Bradi2g02537	AT1G66910	-
Bradi2g35707	AT5G27680	RECQSIM
Bradi2g07150	AT4G11050	AtGH9C3,GH9C3
Bradi2g35463	AT5G58850	ATMYB119,MYB119
Bradi2g14610	AT5G17730	-
Bradi2g22241	AT2G40750	ATWRKY54,WRKY54
Bradi2g11790	AT4G28910	NINJA
Bradi2g20270	AT5G46170	-
Bradi2g42540	AT1G80000	BTZ1
Bradi2g44270	AT2G40750	ATWRKY54,WRKY54
Bradi2g17266	AT1G66740	ASF1A,AtSP7,SGA2,SP7
Bradi2g17266	AT5G38110	ASF1B,SGA01,SGA1
Bradi2g13740	AT4G35670	-
Bradi2g08350	AT1G28440	HSL1
Bradi2g54300	AT3G55090	ABCG16,AtABCG16,ATJAT1,JAT1
Bradi2g49640	AT5G19690	STT3A
Bradi2g05910	AT5G56890	-
Bradi2g32520	AT1G28610	-
Bradi2g22800	AT5G41380	-
Bradi2g58231	AT1G72300	PSY1R
Bradi2g38750	AT2G28900	ATOEP16-1,ATOEP16-L,OEP16,OEP16-1
Bradi2g39470	AT2G19390	-
Bradi2g39470	AT5G22450	-
Bradi2g42075	AT4G38130	ATHD1,ATHDA19,HD1,HDA1,HDA19,HDAC19,RPD3A
Bradi2g18000	AT5G14530	APRF1,S2La
Bradi2g46370	AT3G56050	-
Bradi2g03687	AT5G14030	-
Bradi2g53210	AT5G17790	OZ1,VAR3
Bradi2g44450	AT1G15910	FDM1,IDNL1,IDP1
Bradi2g08330	AT2G20560	DNAJ
Bradi2g48310	AT5G19610	GNL2
Bradi2g52870	AT5G19360	AtCPK34,CPK34
Bradi2g13075	ATCG01040	YCF5
Bradi2g05060	AT5G53400	BOB1,EAL
Bradi2g03170	AT3G55440	ATCTIMC,CYTOTPI,TPI
Bradi2g41560	AT1G29070	PRPL34
Bradi2g48230	AT2G21860	-
Bradi2g30370	AT5G14910	-
Bradi2g24327	AT1G22540	NPF5.10
Bradi2g40480	AT4G15420	-
Bradi2g25190	AT4G02600	ATMLO1,MLO1
Bradi2g13350	AT4G27340	AtTRM5b,TRM5b
Bradi2g49010	AT3G02280	ATR3,AtTAH18,TAH18
Bradi2g24460	AT1G44760	-
Bradi2g03750	AT1G24267	-
Bradi2g39310	AT2G32720	ATCB5-B,B5 #4,CB5-B,CYTB5-D
Bradi2g44520	AT2G21650	ATRL2,MEE3,RSM1
Bradi2g38270	AT3G07720	-
Bradi2g37780	AT5G12130	ATTERC,PDE149
Bradi2g58180	AT3G19640	ATMGT4,MGT4,MRS2-3
Bradi2g01550	AT4G11420	ATEIF3A-1,ATTIF3A1,EIF3A,EIF3A-1,TIF3A1
Bradi2g57010	AT1G21610	UBN1
Bradi2g19990	AT5G45970	ARAC2,ATRAC2,ATROP7,RAC2,ROP7
Bradi2g50220	AT3G58120	ATBZIP61,BZIP61
Bradi2g11135	AT3G05890	LTI6b,RCI2B
Bradi2g07640	AT3G24600	NHL41
Bradi2g43797	AT1G80790	FDM5
Bradi2g56050	AT5G09830	BolA2,BolA3
Bradi2g51880	AT1G27410	-
Bradi2g57777	AT4G29160	SNF7.1
Bradi2g26880	AT5G21990	AtTPR7,OEP61,TPR7
Bradi2g61960	AT5G19210	-
Bradi2g55950	AT2G26230	UOX
Bradi2g23320	AT3G09370	AtMYB3R3,MYB3R-3
Bradi2g31900	AT5G37770	AtCML24,CML24,TCH2
Bradi2g21360	AT3G14470	-
Bradi2g25677	AT1G54710	ATATG18H,ATG18H
Bradi2g06030	AT1G75450	ATCKX5,ATCKX6,CKX5
Bradi2g60418	AT1G58400	-
Bradi2g30190	AT5G58440	SNX2a
Bradi2g30190	AT5G07120	SNX2b
Bradi2g22740	AT3G47300	SELT
Bradi2g44260	AT2G40760	-
Bradi2g54590	AT5G59340	WOX2
Bradi2g25910	AT1G54780	AtTLP18.3,TLP18.3
Bradi2g18190	AT3G07220	AtFHA2,FHA2
Bradi2g05824	AT3G21430	ALY3,ATALY3
Bradi2g11990	AT1G02840	At-SR34,ATSRP34,SR1,SR34,SRP34
Bradi2g48880	AT3G03360	-
Bradi2g05740	AT2G36890	ATMYB38,BIT1,MYB38,RAX2
Bradi2g43600	AT3G12680	HUA1
Bradi2g60646	AT3G09270	ATGSTU8,GSTU8
Bradi2g23500	AT5G02040	PRA1.A1
Bradi2g57760	AT1G05800	DGL
Bradi2g03370	AT5G59960	-
Bradi2g50080	AT3G15090	-
Bradi2g60310	AT3G10810	-
Bradi2g31190	AT3G56460	-
Bradi2g45580	AT4G11150	emb2448,TUF,TUFF,VHA-E1,VHAE1
Bradi2g12980	AT3G02050	ATKT4,ATKUP3,KUP3
Bradi2g23535	ATCG00570	PSBF
Bradi2g07890	AT3G08550	ABI8,ELD1,KOB1
Bradi2g09840	AT1G14650	-
Bradi2g47730	AT2G46510	AIB,ATAIB,bHLH017,bHLH17,JAM1
Bradi2g13290	AT3G21550	AtDMP2,DMP2
Bradi2g28007	AT1G50030	TOR
Bradi2g57330	AT3G51270	-
Bradi2g55320	AT1G07270	CDC6b
Bradi2g03160	AT2G39690	-
Bradi2g32640	AT2G42740	RPL16A
Bradi2g34790	AT1G09390	-
Bradi2g42471	AT1G79990	-
Bradi2g53790	AT5G58440	SNX2a
Bradi2g49440	AT4G29120	-
Bradi2g45320	AT1G29050	TBL38
Bradi2g13510	AT5G19300	-
Bradi2g49727	AT1G53120	-
Bradi2g05320	AT3G14740	-
Bradi2g41970	AT1G72790	-
Bradi2g11920	AT4G15920	AtSWEET17,SWEET17
Bradi2g05770	AT2G19620	NDL3
Bradi2g59400	AT1G27440	ATGUT1,GUT2,IRX10
Bradi2g62460	AT3G23830	AtGRP4,GR-RBP4,GRP4,RBGA4
Bradi2g24230	AT1G44414	-
Bradi2g59150	AT5G63490	-
Bradi2g53260	AT5G63790	ANAC102,NAC102
Bradi2g29110	AT1G07090	LSH6
Bradi2g61370	AT4G09140	ATMLH1,MLH1
Bradi2g07590	AT3G53280	CYP71B5
Bradi2g35080	AT2G40940	ERS,ERS1
Bradi2g31510	AT2G30490	ATC4H,C4H,CYP73A5,REF3
Bradi2g52022	AT5G08290	YLS8
Bradi2g37111	AT4G11880	AGL14,XAL2
Bradi2g32570	AT1G30000	MNS3
Bradi2g45460	AT4G23850	LACS4
Bradi2g54720	AT1G69310	ATWRKY57,WRKY57
Bradi2g04440	AT2G47760	ALG3,AtALG3
Bradi2g23350	AT5G60020	ATLAC17,LAC17
Bradi2g34650	AT5G03170	ATFLA11,FLA11
Bradi2g01310	AT5G39020	MDS3
Bradi2g03427	AT1G27660	-
Bradi2g03427	AT4G29100	bhlh68
Bradi2g36778	AT5G06500	AGL96
Bradi2g18670	AT1G71710	-
Bradi2g58887	AT4G12840	-
Bradi2g47191	AT3G12500	ATHCHIB,B-CHI,CHI-B,HCHIB,PR-3,PR3
Bradi2g09850	AT1G14650	-
Bradi2g34775	AT5G47570	-
Bradi2g59410	AT5G61840	GUT1,IRX10-L,XYS1
Bradi2g00463	AT5G45470	-
Bradi2g12660	AT5G39510	ATVTI11,ATVTI1A,ITT3,SGR4,VTI11,VTI1A,ZIG,ZIG1
Bradi2g03420	AT3G15200	-
Bradi2g15830	AT4G21065	-
Bradi2g26406	AT4G26830	-
Bradi2g54110	AT5G39980	EMB3140,PDM3
Bradi2g22540	AT2G43190	POP4
Bradi2g52630	AT3G63060	EDL3
Bradi2g32230	AT5G53190	AtSWEET3,SWEET3
Bradi2g57620	AT2G39780	RNS2
Bradi2g16647	AT1G28420	HB-1,RLT1
Bradi2g10830	AT5G06950	AHBP-1B,AtTGA2,TGA2
Bradi2g62310	AT2G39650	-
Bradi2g42812	AT2G42800	AtRLP29,RLP29
Bradi2g35870	AT3G05430	PDP4
Bradi2g20250	AT1G16445	-
Bradi2g49050	AT4G36970	-
Bradi2g25820	AT4G21860	MSRB2
Bradi2g52330	AT1G54290	-
Bradi2g56676	AT1G22910	-
Bradi2g59731	AT2G33840	-
Bradi2g59731	AT1G28350	-
Bradi2g00485	AT3G47580	-
Bradi2g23017	AT2G39340	AtSAC3A,SAC3A
Bradi2g06210	AT1G52150	ATHB-15,ATHB15,CNA,ICU4
Bradi2g62140	AT5G13840	CCS52B,FZR3
Bradi2g43660	AT1G15660	CENP-C,CENP-C
Bradi2g02930	AT2G44920	-
Bradi2g07480	AT1G01470	AtLEA14,LEA1,LEA14,LSR3
Bradi2g04590	AT5G11260	HY5,TED 5
Bradi2g51350	AT4G17650	-
Bradi2g23050	AT2G37380	MAKR3
Bradi2g14220	AT4G27900	-
Bradi2g54680	AT5G60020	ATLAC17,LAC17
Bradi2g44180	AT3G14630	CYP72A9
Bradi2g45470	AT3G11410	AHG3,ATPP2CA,PP2CA
Bradi2g43950	AT4G27970	SLAH2
Bradi2g46835	AT5G38070	-
Bradi2g26277	AT5G19060	-
Bradi2g06160	AT2G37690	-
Bradi2g23870	AT3G20880	WIP4
Bradi2g14970	AT1G27680	APL2
Bradi2g60960	AT3G15040	-
Bradi2g43690	AT1G60710	ATB2
Bradi2g07750	AT5G42340	PUB15
Bradi2g10570	AT1G51210	-
Bradi2g52270	AT4G27020	-
Bradi2g52270	AT5G54870	-
Bradi2g37570	AT1G07670	ATECA4,ECA4
Bradi2g42017	AT4G30990	-
Bradi2g40450	AT4G36360	BGAL3
Bradi2g48010	AT2G26080	AtGLDP2,GLDP2
Bradi2g17680	AT1G48600	AtPMEAMT,AtPMT2,PMEAMT
Bradi2g25620	AT1G03440	-
Bradi2g45270	AT4G18550	AtDSEL,DSEL
Bradi2g49400	AT1G51940	AtLYK3,LYK3
Bradi2g35980	AT1G49860	ATGSTF14,GSTF14
Bradi2g26590	AT3G57380	-
Bradi2g07700	AT4G32760	-
Bradi2g07700	AT3G08790	-
Bradi2g03856	AT5G27060	AtRLP53,RLP53
Bradi2g05030	AT4G32620	EPCR1
Bradi2g61677	AT5G42130	AtMfl1,Mfl1
Bradi2g14650	AT1G52700	-
Bradi2g40600	AT2G16440	MCM4
Bradi2g51675	AT4G33660	AthCYSTM11
Bradi2g57597	AT5G48340	-
Bradi2g23207	AT5G09770	-
Bradi2g14260	AT1G65700	AtLSM8,LSM8
Bradi2g54090	AT3G11180	JAO 1,JOX1
Bradi2g40030	AT1G60490	ATVPS34,PI3K,VPS34
Bradi2g48250	AT1G71710	-
Bradi2g52510	AT1G13750	ATPAP1,PAP1
Bradi2g38300	AT1G21230	WAK5
Bradi2g38300	AT1G79680	ATWAKL10,WAKL10
Bradi2g38300	AT1G79670	RFO1,WAKL22
Bradi2g22180	AT5G58300	-
Bradi2g18250	AT2G47210	ATSWC4,SWC4
Bradi2g12170	AT3G03670	-
Bradi2g18150	AT2G19730	-
Bradi2g56547	AT1G34260	FAB1D
Bradi2g05445	AT1G17690	NOF1
Bradi2g11520	AT1G11800	-
Bradi2g06050	AT5G42020	BIP,BIP2
Bradi2g16500	AT5G20890	CCT2
Bradi2g59650	AT1G02850	BGLU11
Bradi2g43200	AT3G05280	-
Bradi2g15751	AT1G06250	-
Bradi2g39207	AT5G35450	-
Bradi2g20134	AT5G65910	-
Bradi2g41900	AT5G12000	-
Bradi2g16770	AT1G78870	UBC13A,UBC35
Bradi2g33590	AT1G29970	RPL18AA
Bradi2g19410	AT3G16490	IQD26
Bradi2g46790	AT5G08670	-
Bradi2g24290	AT4G24330	-
Bradi2g31990	AT3G24550	ATPERK1,PERK1
Bradi2g36020	AT5G44710	-
Bradi2g37240	AT2G39570	ACR9
Bradi2g13102	ATCG00420	NDHJ
Bradi2g19890	AT2G36670	-
Bradi2g39200	AT5G02160	FIP
Bradi2g26031	AT3G23570	-
Bradi2g21790	AT4G09570	ATCPK4,CPK4
Bradi2g31670	AT5G05280	ATL73,DAF
Bradi2g04170	AT2G30500	NET4B
Bradi2g50020	AT2G34480	L18aB,RPL18aB
Bradi2g26480	AT3G05290	AtPNC1,PNC1
Bradi2g54670	AT2G37650	-
Bradi2g50490	AT1G52240	ATROPGEF11,PIRF1,ROPGEF11
Bradi2g14450	AT5G15120	PCO1
Bradi2g61190	AT5G12170	CLT3
Bradi2g09660	AT5G66390	PER72,PRX72
Bradi2g05050	AT1G05560	UGT1,UGT75B1
Bradi2g50720	AT5G39210	CRR7
Bradi2g54210	AT5G02960	-
Bradi2g35120	AT2G47580	U1A
Bradi2g50400	AT1G29195	-
Bradi2g08760	AT2G03090	ATEXP15,ATEXPA15,ATHEXP ALPHA 1.3,EXP15,EXPA15
Bradi2g18550	AT5G62530	ALDH12A1,ATP5CDH,P5CDH
Bradi2g42210	AT1G20920	RCF1
Bradi2g61410	AT1G74880	NDH-O,NdhO
Bradi2g54890	AT2G37770	AKR4C9,ChlAKR
Bradi2g10640	AT5G39660	CDF2
Bradi2g31957	AT5G24030	SLAH3
Bradi2g21100	AT1G79340	AtMC4,AtMCP2d,MC4,MCP2d
Bradi2g24130	AT4G30260	YIP4b
Bradi2g02230	AT5G16150	GLT1,PGLCT
Bradi2g40490	AT4G04340	osca1,OSCA1.1
Bradi2g04190	AT2G40800	AtTIM21L-1
Bradi2g10180	AT5G26710	-
Bradi2g48140	AT5G20220	-
Bradi2g02261	AT1G68390	-
Bradi2g34810	AT1G09330	ECH
Bradi2g60536	AT3G57240	AtBG3,BG3,GNS3
Bradi2g26600	AT1G09010	-
Bradi2g10170	AT5G63000	-
Bradi2g31611	ATCG00820	RPS19
Bradi2g56370	AT1G22550	NPF5.16
Bradi2g48610	AT3G28860	ABCB19,ATABCB19,ATMDR1,ATMDR11,ATPGP19,MDR1,MDR11,PGP19
Bradi2g32670	AT3G14870	CHIQL4
Bradi2g43240	AT5G20010	ATRAN1,RAN-1,RAN1
Bradi2g44081	AT5G41685	-
Bradi2g16690	AT5G48060	MCTP2
Bradi2g54830	AT3G13080	ABCC3,ATMRP3,MRP3,MRP3
Bradi2g58450	AT5G08510	-
Bradi2g53520	AT5G24110	ATWRKY30,WRKY30
Bradi2g41180	AT1G02130	ARA-5,ARA5,ATRAB1B,ATRABD2A,RA-5,RABD2A
Bradi2g15250	AT1G50120	LOT
Bradi2g53661	AT2G30370	AtEPFL6,CHAL,EPFL6
Bradi2g52350	AT3G15290	-
Bradi2g61436	AT2G13440	-
Bradi2g45600	AT3G61590	HS,HWS
Bradi2g03350	AT2G28800	ALB3
Bradi2g58630	AT3G23690	CIL2
Bradi2g07790	AT4G28880	ckl3
Bradi2g59960	AT2G23600	ACL,ATME8,ATMES2,ME8,MES2
Bradi2g02760	AT2G40070	BPP1
Bradi2g14740	AT5G53140	-
Bradi2g03357	AT4G39640	GGT1
Bradi2g51180	AT4G18380	-
Bradi2g13060	AT3G03190	ATGSTF11,ATGSTF6,GSTF11
Bradi2g08490	AT4G18460	-
Bradi2g34200	AT5G09380	-
Bradi2g34200	AT4G25180	-
Bradi2g47540	AT1G21460	AtSWEET1,SWEET1
Bradi2g47540	AT3G14770	AtSWEET2,SWEET2
Bradi2g40147	AT4G11560	AIPP3
Bradi2g12340	AT3G62280	-
Bradi2g61350	AT1G76460	-
Bradi2g52540	AT2G41460	ARP
Bradi2g22130	AT5G58280	-
Bradi2g46860	AT1G66520	pde194
Bradi2g47250	AT1G18440	-
Bradi2g51240	AT2G35900	-
Bradi2g51910	AT4G27280	CMI1
Bradi2g61310	AT5G10270	CDKC;1
Bradi2g25700	AT2G46950	CYP709B2
Bradi2g07540	AT5G24030	SLAH3
Bradi2g17230	AT1G15110	AtPSS1,PSS1,PSS1
Bradi2g58736	AT1G07210	-
Bradi2g03580	AT3G10640	VPS60.1
Bradi2g45961	AT4G18260	-
Bradi2g48740	AT5G45640	-
Bradi2g12067	AT4G01800	AGY1,AtcpSecA,SECA1
Bradi2g53970	AT1G07180	ATNDI1,NDA1
Bradi2g12390	AT5G15640	-
Bradi2g61690	AT3G11530	-
Bradi2g42050	AT4G21100	DDB1B
Bradi2g26670	AT1G32490	EMB2733,ESP3,GSM1,RSW12
Bradi2g60597	AT2G01170	AtGABP,BAT1,GABP
Bradi2g35760	AT1G11930	-
Bradi2g41702	AT4G01950	ATGPAT3,GPAT3
Bradi2g36005	AT4G08630	-
Bradi2g48420	AT1G73010	AtPPsPase1,ATPS2,PPsPase1,PS2
Bradi2g46360	AT1G30610	EMB2279,EMB88,SOT5
Bradi2g14270	AT5G52820	AtNLE,NLE
Bradi2g04737	AT4G02750	SSTPR
Bradi2g07040	AT1G53280	AtDJ1B,DJ-1b,DJ1B
Bradi2g44900	AT1G60230	-
Bradi2g00423	AT3G09600	LCL5,RVE8
Bradi2g24700	AT1G33430	KNS4,KNS4,UPEX1
Bradi2g13320	AT4G10180	ATDET1,DET1,FUS2
Bradi2g48930	AT4G18820	-
Bradi2g24670	AT5G63800	BGAL6,MUM2
Bradi2g06970	AT1G28580	-
Bradi2g62280	AT2G39670	-
Bradi2g21182	AT5G62270	GCD1
Bradi2g51720	AT5G10530	LecRK-IX.1
Bradi2g04460	AT3G01540	ATDRH1,DRH1,IRP6,RH14
Bradi2g12810	AT3G05040	HST,HST1
Bradi2g51890	AT1G11360	-
Bradi2g61076	AT1G20900	AHL27,ESC,ORE7
Bradi2g43870	AT5G53310	-
Bradi2g20966	ATCG00430	NdhK,PSBG
Bradi2g17170	AT4G13400	-
Bradi2g43830	AT2G46380	-
Bradi2g01370	AT1G15110	AtPSS1,PSS1,PSS1
Bradi2g41973	AT1G54560	ATXIE,XIE
Bradi2g41973	AT5G20490	ATXIK,XI-17,XI-K,XIK
Bradi2g27947	AT3G16785	PLD ZETA 1,PLDP1,PLDZ1,PLDZETA1
Bradi2g58640	AT3G25220	FKBP15-1
Bradi2g16780	AT3G58630	-
Bradi2g05690	AT2G19770	PRF5
Bradi2g05690	AT5G56600	PFN3,PRF3
Bradi2g05690	AT4G29340	AtPRF4,PRF4
Bradi2g37980	AT5G03040	iqd2
Bradi2g41680	AT1G74090	ATSOT18,ATST5B,SOT18
Bradi2g57827	AT2G19490	RECA2
Bradi2g04280	AT3G27670	CER13,CER13,RST1
Bradi2g55160	AT2G38070	OPL2
Bradi2g23900	AT3G52750	FTSZ2-2
Bradi2g53420	AT5G58300	-
Bradi2g57940	AT1G14920	GAI,RGA2
Bradi2g23370	AT2G29130	ATLAC2,LAC2
Bradi2g53950	AT5G53550	ATYSL3,YSL3
Bradi2g18930	AT2G34340	-
Bradi2g50237	AT5G46250	AtLARP6a,LARP6a
Bradi2g58830	AT4G26840	ATSUMO1,SUM1,SUMO 1,SUMO1
Bradi2g55230	AT4G21065	-
Bradi2g42090	AT5G15120	PCO1
Bradi2g24390	AT1G72040	AtdNK,dNK
Bradi2g21136	AT5G04000	-
Bradi2g11940	AT4G15910	ATDI21,DI21
Bradi2g02290	AT1G68400	-
Bradi2g47480	AT5G55090	MAPKKK15
Bradi2g38413	AT1G70530	CRK3
Bradi2g24891	AT5G42590	CYP71A16,MRO
Bradi2g54690	AT5G60020	ATLAC17,LAC17
Bradi2g04030	AT2G40390	-
Bradi2g24400	AT4G38620	ATMYB4,MYB4
Bradi2g54390	AT5G22330	ATTIP49A,RIN1,RVB1
Bradi2g52760	AT2G26760	CYCB1;4
Bradi2g41220	AT5G56730	-
Bradi2g46680	AT5G19130	-
Bradi2g25280	AT2G19130	-
Bradi2g24120	AT1G03970	GBF4
Bradi2g15872	AT5G24110	ATWRKY30,WRKY30
Bradi2g10950	AT4G31480	&#946;1-COP
Bradi2g19756	AT3G18820	ATRAB7B,AtRabG1f,ATRABG3F,RAB71,RAB7B,RAB7B,RABG3F
Bradi2g16960	AT2G33770	ATUBC24,PHO2,UBC24
Bradi2g10350	AT2G37320	-
Bradi2g45940	AT5G50890	-
Bradi2g54350	AT3G55140	-
Bradi2g04520	AT1G60590	-
Bradi2g61050	AT3G56980	BHLH039,bHLH39,ORG3
Bradi2g41187	AT1G10490	-
Bradi2g56347	AT1G22540	NPF5.10
Bradi2g23430	AT5G02130	NDP1,SSR1
Bradi2g31973	AT1G07630	PLL5
Bradi2g06080	AT2G33800	EMB3113,PRPS5,RPS5,SCA1
Bradi2g59920	AT3G16510	-
Bradi2g10692	AT2G19130	-
Bradi2g05590	AT3G16350	NID1
Bradi2g37135	AT4G38180	FRS5
Bradi2g51705	AT3G57470	-
Bradi2g51705	AT2G41790	-
Bradi2g16750	AT1G30040	ATGA2OX2,GA2OX2,GA2OX2
Bradi2g04247	AT1G21430	YUC11
Bradi2g43350	AT1G68140	-
Bradi2g26752	AT2G27690	CYP94C1
Bradi2g04680	AT3G04710	TPR10
Bradi2g43310	AT5G25480	AtDNMT2,DNMT2,TRDMT1
Bradi2g06620	AT1G53310	ATPEPC1,ATPPC1,PEPC1,PPC1
Bradi2g33050	AT3G13730	CYP90D1
Bradi2g49120	AT3G16520	UGT88A1
Bradi2g57910	AT1G67690	PSPM3
Bradi2g41660	AT3G13870	GOM8,RHD3
Bradi2g55600	AT1G08360	-
Bradi2g09160	AT5G27820	uL18m
Bradi2g25940	AT5G59180	NRPB7
Bradi2g36380	AT3G06010	ATCHR12,CHR12
Bradi2g59200	AT1G27340	LCR
Bradi2g11900	AT3G06850	BCE2,DIN3,LTA1
Bradi2g58317	AT3G06190	ATBPM2,BPM2
Bradi2g19440	AT3G16360	AHP4
Bradi2g62790	AT1G06840	HAK1
Bradi2g23967	AT5G22380	anac090,NAC090
Bradi2g54080	AT3G51850	CPK13
Bradi2g47880	AT1G14560	CoAc1
Bradi2g13251	AT2G48060	-
Bradi2g07970	AT3G15355	PFU1,UBC25
Bradi2g54630	AT2G01480	ESMD1
Bradi2g41060	AT2G26690	AtNPF6.2,NPF6.2
Bradi2g33540	AT5G26170	ATWRKY50,WRKY50
Bradi2g42430	AT2G25730	-
Bradi2g07337	AT2G19130	-
Bradi2g34314	AT1G60800	AtNIK3,CIK1,NIK3
Bradi2g14160	AT5G15920	AtSMC5,EMB2782,SMC5
Bradi2g07430	AT5G58720	-
Bradi2g32900	AT1G78600	BBX22,DBB3,LZF1,STH3
Bradi2g08840	AT3G17465	RPL3P
Bradi2g10990	AT3G07130	ATPAP15,PAP15
Bradi2g51870	AT4G28130	ATDGK6,DGK6
Bradi2g34520	AT2G40470	ASL11,LBD15
Bradi2g01610	AT2G01320	ABCG7
Bradi2g24850	AT1G21460	AtSWEET1,SWEET1
Bradi2g57807	AT3G57810	-
Bradi2g00477	AT4G33760	OKI1
Bradi2g25180	AT4G14050	MEF35
Bradi2g07795	AT3G63300	FKD1
Bradi2g26230	AT1G03290	-
Bradi2g44170	AT3G14620	CYP72A8
Bradi2g43570	AT1G53270	ABCG10
Bradi2g42890	AT3G25020	AtRLP42,RBPG1,RLP42
Bradi2g33460	AT3G16360	AHP4
Bradi2g17790	AT1G29850	AtPDCD5,PDCD5
Bradi2g45100	AT2G26900	BASS2
Bradi2g59930	AT5G48970	-
Bradi2g51680	AT1G05577	SOK1
Bradi2g46590	AT1G79270	ECT8
Bradi2g38119	AT1G62720	AtNG1,NG1,PPR2
Bradi2g37680	AT2G37330	ALS3
Bradi2g40942	AT2G46560	-
Bradi2g01095	AT4G10380	AtNIP5;1,NIP5;1,NLM6,NLM8
Bradi2g53650	AT5G01830	PUB16
Bradi2g04252	AT1G56160	ATMYB72,MYB72
Bradi2g16350	AT5G46420	-
Bradi2g37172	AT5G35450	-
Bradi2g16100	AT1G19450	-
Bradi2g51247	AT3G44020	-
Bradi2g11690	AT3G26400	EIF4B1
Bradi2g49767	AT4G28365	AtENODL3,ENODL3
Bradi2g33340	AT1G62440	LRX2
Bradi2g46190	AT2G33860	ARF3,ETT
Bradi2g52070	AT1G54710	ATATG18H,ATG18H
Bradi2g10650	AT5G04930	ALA1
Bradi2g37130	AT5G02460	PEAR2
Bradi2g05530	AT2G19400	NDR4
Bradi2g51430	AT1G04200	-
Bradi2g55540	AT1G08290	WIP3
Bradi2g11430	AT1G48000	AtMYB112,MYB112
Bradi2g36200	AT5G17930	-
Bradi2g08040	AT3G49250	DMS3,IDN1
Bradi2g40590	AT3G50990	PER36,PRX36
Bradi2g04240	AT1G21430	YUC11
Bradi2g27300	AT5G06570	-
Bradi2g06250	AT3G49910	-
Bradi2g15280	AT2G30933	-
Bradi2g60350	AT2G26300	ATGPA1,GP ALPHA 1,GPA1
Bradi2g37360	AT3G09040	MEF12
Bradi2g28110	AT1G56310	ATRM2
Bradi2g61580	AT1G76760	ATY1,TRX-Y1,TY1
Bradi2g31800	AT2G25810	TIP4;1
Bradi2g09434	AT1G28370	ATERF11,ERF11
Bradi2g05850	AT1G74950	JAZ2,TIFY10B
Bradi2g35690	AT3G12290	MTHFD1
Bradi2g05990	AT1G55150	AtRH20,RH20
Bradi2g12790	AT1G09090	ATRBOHB,ATRBOHB-BETA,RBOHB
Bradi2g27097	AT2G41450	-
Bradi2g50440	AT4G18700	ATWL4,CIPK12,PKS8,SnRK3.9,WL4
Bradi2g59860	AT3G62760	ATGSTF13
Bradi2g13020	AT2G47730	ATGSTF5,ATGSTF8,GST6,GSTF8
Bradi2g01960	AT1G68320	AtMYB62,BW62B,BW62C,MYB62
Bradi2g15670	AT1G66810	AtC3H14
Bradi2g20100	AT1G69320	CLE10
Bradi2g60130	AT3G02000	ROXY1
Bradi2g47670	AT4G35440	ATCLC-E,CLC-E,CLCE
Bradi2g50100	AT3G09250	-
Bradi2g01530	AT1G15140	FNRL
Bradi2g23931	AT1G10960	ATFD1,FD1
Bradi2g03080	AT5G46160	-
Bradi2g26850	AT4G01220	MGP4
Bradi2g51340	AT1G75510	-
Bradi2g37030	AT1G79120	-
Bradi2g00640	AT3G42830	-
Bradi2g58270	AT3G43920	ATDCL3,DCL3
Bradi2g22610	AT2G40270	-
Bradi2g07577	AT3G53290	CYP71B30P
Bradi2g03437	AT1G27620	-
Bradi2g06200	AT5G11640	-
Bradi2g37430	AT3G10470	-
Bradi2g53180	AT5G17770	ATCBR,CBR,CBR1
Bradi2g11610	AT3G58450	USP
Bradi2g61657	AT5G58060	ATGP1,ATYKT61,YKT61
Bradi2g46010	AT2G34480	L18aB,RPL18aB
Bradi2g18142	AT2G46540	-
Bradi2g52777	AT3G22320	ATRPABC24.3,NRPB5,NRPD5,RPB5A
Bradi2g14280	AT1G51745	PWWP2,SL1
Bradi2g19214	AT1G68710	ALA9
Bradi2g50770	AT1G69380	RRG
Bradi2g50145	AT4G28300	FLOE1
Bradi2g48082	AT5G20610	PMIR1
Bradi2g45510	AT2G46330	AGP16,ATAGP16
Bradi2g47000	AT1G66880	-
Bradi2g00280	AT2G38470	ATWRKY33,WRKY33
Bradi2g21240	AT3G63060	EDL3
Bradi2g41050	AT3G57340	-
Bradi2g09187	AT1G60090	BGLU4
Bradi2g09187	AT4G22100	BGLU3
Bradi2g02750	AT5G58760	DDB2
Bradi2g49560	AT3G16360	AHP4
Bradi2g37817	AT2G28560	ATRAD51B,RAD51B
Bradi2g51050	AT1G31300	-
Bradi2g41630	AT1G17650	AtGLYR2,GLYR2,GR2
Bradi2g41020	AT5G20110	-
Bradi2g22650	AT1G72310	ATL3
Bradi2g02590	AT3G10260	RTNLB8
Bradi2g59315	AT1G16820	-
Bradi2g01810	AT5G17460	DFR1
Bradi2g23890	AT1G08320	bZIP21,TGA9
Bradi2g13085	ATCG00510	PSAI
Bradi2g42607	AT5G22660	-
Bradi2g12204	AT3G32980	-
Bradi2g11200	AT5G26600	-
Bradi2g07266	AT1G64150	CCHA1,PAM71
Bradi2g22070	AT3G08610	-
Bradi2g57000	AT1G24260	AGL9,SEP3
Bradi2g62418	AT3G09410	AtPAE5
Bradi2g54047	AT5G58560	FOLK
Bradi2g23597	AT3G54020	AtIPCS1
Bradi2g34156	AT1G68680	-
Bradi2g50850	AT4G37550	IAMH1
Bradi2g25400	AT2G40950	BZIP17
Bradi2g11475	ATCG00150	ATPI
Bradi2g03710	AT4G24880	-
Bradi2g61710	AT3G18680	PUMPKIN
Bradi2g48700	AT2G42840	PDF1
Bradi2g61360	AT3G11620	-
Bradi2g19780	AT3G55710	-
Bradi2g46350	AT1G53320	AtTLP7,TLP7
Bradi2g09060	AT1G02660	PLIP2
Bradi2g13236	AT2G48010	RKF3
Bradi2g19177	AT3G16520	UGT88A1
Bradi2g53160	AT1G08710	-
Bradi2g43530	AT1G13790	FDM4
Bradi2g51637	AT1G29630	-
Bradi2g02310	AT1G73805	SARD1
Bradi2g43510	AT5G17540	-
Bradi2g24901	AT3G26320	CYP71B36
Bradi2g51130	AT5G44530	-
Bradi2g34960	AT5G05620	ATGCP2,GCP2,TUBG2
Bradi2g56740	AT1G09812	-
Bradi2g11830	AT5G23720	PHS1
Bradi2g62150	AT5G59480	-
Bradi2g54340	AT3G09550	-
Bradi2g34490	AT3G10970	-
Bradi2g12405	AT4G02890	UBQ14
Bradi2g45650	AT3G12410	-
Bradi2g01000	AT1G66470	AtRHD6,RHD6
Bradi2g15550	AT3G27930	AtOM47,OM47
Bradi2g59267	AT3G48710	-
Bradi2g38100	AT3G45300	ATIVD,IVD,IVDH
Bradi2g43670	AT1G71430	-
Bradi2g09340	AT3G02830	PNT1,ZFN1
Bradi2g09340	AT1G04990	-
Bradi2g10780	AT2G26990	ATCSN2,COP12,CSN2,FUS12
Bradi2g13416	AT1G73100	SDG19,SUVH3
Bradi2g04010	AT3G46620	AtRDUF1,BTL10,RDUF1
Bradi2g00455	AT4G33760	OKI1
Bradi2g51480	AT2G30570	PSBW
Bradi2g13767	AT1G71080	-
Bradi2g08518	AT3G10310	-
Bradi2g23250	AT3G12580	ATHSP70,HSC70-4,HSP70
Bradi2g44530	AT1G80670	RAE1
Bradi2g35807	AT5G18580	EMB40,FASS,FASS 2,FS1,GDO,TON2
Bradi2g05940	AT5G11900	-
Bradi2g22770	AT3G55960	-
Bradi2g05242	AT4G39420	-
Bradi2g08160	AT2G25710	HCS1
Bradi2g21120	AT1G56190	cPGK2,PGK2,PGKp2
Bradi2g42160	AT1G17130	CWC16b
Bradi2g21150	AT2G41540	GPDHC1
Bradi2g19430	AT2G25740	-
Bradi2g46120	AT5G03170	ATFLA11,FLA11
Bradi2g60880	AT3G57090	BIGYIN,FIS1A
Bradi2g06430	AT1G78650	POLD3
Bradi2g48387	AT4G10930	-
Bradi2g14250	AT4G10960	UGE5
Bradi2g53411	AT2G40070	BPP1
Bradi2g20740	AT5G54510	DFL1,GH3.6
Bradi2g53076	AT1G10630	ARFA1F,ATARFA1F
Bradi2g37770	AT4G31130	-
Bradi2g34495	AT5G65550	-
Bradi2g14530	AT3G13690	-
Bradi2g24080	AT1G09200	H3.1,HTR2
Bradi2g24730	AT1G09812	-
Bradi2g42866	AT1G61080	-
Bradi2g07810	AT2G25810	TIP4;1
Bradi2g42023	AT5G26170	ATWRKY50,WRKY50
Bradi2g03497	AT4G20060	DSP1,EMB1895
Bradi2g47860	AT5G11950	LOG8,MOBP2
Bradi2g49850	AT1G78630	emb1473
Bradi2g53330	AT5G41590	-
Bradi2g49760	AT3G19510	HAT3.1
Bradi2g51490	AT1G04280	NADKc
Bradi2g23490	AT3G53900	PYRR,UPP
Bradi2g53940	AT5G05520	-
Bradi2g08087	AT1G14170	-
Bradi2g52750	AT1G78270	AtUGT85A4,UGT85A4
Bradi2g60720	AT5G44785	OSB3
Bradi2g62170	AT1G07540	TRFL2
Bradi2g48120	AT1G22740	ATRABG3B,RAB7,RAB75,RABG3B
Bradi2g01380	AT3G18170	-
Bradi2g14621	AT1G24190	ATSIN3,SIN3,SNL3
Bradi2g61910	AT3G19430	-
Bradi2g49795	AT1G65480	FT,RSB8
Bradi2g19810	AT5G46020	MUSE7
Bradi2g15840	AT1G07430	AIP1,AtAIP1,HAI2,HON
Bradi2g05832	AT5G04860	-
Bradi2g02021	AT1G68480	JAG
Bradi2g27140	AT5G20560	-
Bradi2g45830	AT5G46390	-
Bradi2g58803	AT1G20110	FREE1,FYVE1,PDE330
Bradi2g50010	AT1G06550	-
Bradi2g25540	AT2G26920	-
Bradi2g53530	AT2G40660	-
Bradi2g54170	AT3G52290	IQD3
Bradi2g26800	AT5G19410	ABCG23
Bradi2g19540	AT1G74310	ATHSP101,HOT1,HSP101
Bradi2g41840	AT2G19590	ACO1,ATACO1
Bradi2g05730	AT4G32830	AtAUR1,AUR1
Bradi2g03830	AT3G25710	ATAIG1,BHLH32,TMO5
Bradi2g62426	AT3G09410	AtPAE5
Bradi2g22194	AT5G58300	-
Bradi2g25490	AT1G21890	UMAMIT19
Bradi2g47330	AT2G47000	ABCB4,AtABCB4,ATPGP4,MDR4,PGP4
Bradi2g57927	AT3G54140	AtNPF8.1,ATPTR1,NPF8.1,PTR1
Bradi2g12680	AT4G02350	SEC15B
Bradi2g38780	AT3G09405	AtPAE4,PAE4
Bradi2g31740	AT2G34840	&#949;2-COP
Bradi2g01900	AT1G68540	CCRL6,TKPR2
Bradi2g61522	AT1G71190	SAG18
Bradi2g45280	AT1G31550	-
Bradi2g30830	AT2G30395	ATOFP17,OFP17
Bradi2g20897	AT1G50660	-
Bradi2g20897	AT3G20350	-
Bradi2g52720	AT3G17930	DAC
Bradi2g19380	AT5G25930	-
Bradi2g25920	AT1G54790	-
Bradi2g41470	AT5G11970	-
Bradi2g11970	AT2G24580	-
Bradi2g55132	AT3G46980	PHT4;3
Bradi2g15590	AT5G23100	-
Bradi2g36937	AT4G13970	-
Bradi2g37860	AT5G44120	ATCRA1,CRA1,CRU1
Bradi2g00677	AT2G48100	-
Bradi2g01170	AT5G38250	-
Bradi2g53340	AT3G08590	iPGAM2
Bradi2g34060	AT2G36800	DOGT1,UGT73C5
Bradi2g42630	AT3G49240	emb1796,NUWA
Bradi2g36710	AT1G51510	Y14
Bradi2g01228	AT4G32300	SD2-5
Bradi2g10540	AT5G56360	PSL4
Bradi2g43520	AT3G47170	-
Bradi2g15560	AT3G01490	CBC1
Bradi2g00226	AT5G05660	ATNFXL2,EBI,NFXL2
Bradi2g13200	AT1G03180	COMET
Bradi2g50280	AT1G30040	ATGA2OX2,GA2OX2,GA2OX2
Bradi2g14470	AT3G53450	LOG4
Bradi2g04360	AT1G23340	-
Bradi2g04151	AT2G30480	-
Bradi2g53770	AT2G30230	-
Bradi2g23990	AT5G06270	GIR1
Bradi2g25410	AT4G30720	PDE327
Bradi2g25460	AT1G68570	AtNPF3.1,NPF3.1
Bradi2g39180	AT2G40700	RH17
Bradi2g43700	AT5G10740	-
Bradi2g34000	AT4G13395	DVL10,RTFL12
Bradi2g49990	AT5G50890	-
Bradi2g62670	AT2G37050	-
Bradi2g51990	AT1G61660	AtbHLH112
Bradi2g51990	AT4G05170	-
Bradi2g22040	AT3G54190	-
Bradi2g28070	AT2G21750	EC1.3
Bradi2g25376	AT1G74590	ATGSTU10,GSTU10
Bradi2g61727	AT5G22120	-
Bradi2g44070	AT5G11490	AP4B,GFS4
Bradi2g20570	AT2G20840	AtSCAMP3,SCAMP3
Bradi2g42730	AT1G29820	-
Bradi2g19338	AT2G35680	PTPMT1
Bradi2g47300	AT1G62305	-
Bradi2g40620	AT5G26660	ATMYB86,MYB86
Bradi2g56210	AT3G19640	ATMGT4,MGT4,MRS2-3
Bradi2g52590	AT2G16770	AtbZIP23,bZIP23
Bradi2g52470	AT1G79340	AtMC4,AtMCP2d,MC4,MCP2d
Bradi2g37400	AT5G42740	-
Bradi2g51390	AT4G11060	MTSSB,SBB1
Bradi2g59330	AT5G41060	-
Bradi2g05777	AT3G18090	NRPD2B
Bradi2g25470	AT5G06570	-
Bradi2g10146	AT3G12490	ATCYS6,ATCYSB,CYSB
Bradi2g13523	AT3G26380	APSE
Bradi2g41890	AT5G57030	LUT2
Bradi2g20970	ATCG00440	NDHC
Bradi2g01020	AT1G18100	E12A11,MFT
Bradi2g22360	AT5G46280	MCM3
Bradi2g35800	AT2G39090	APC7,AtAPC7
Bradi2g50510	AT1G79840	GL2
Bradi2g21260	AT5G07050	UMAMIT9
Bradi2g47650	AT5G63040	-
Bradi2g41500	AT1G14560	CoAc1
Bradi2g27860	AT1G18100	E12A11,MFT
Bradi2g11220	AT2G26980	CIPK3,SnRK3.17
Bradi2g11220	AT3G17510	CIPK1,SnRK3.16
Bradi2g07400	AT2G44820	-
Bradi2g01050	AT2G15880	LRX10
Bradi2g09370	AT5G18700	EMB3013,RUK
Bradi2g54380	AT3G62830	ATUXS2,AUD1,UXS2
Bradi2g52730	AT3G56650	PPD6
Bradi2g38948	AT1G51850	SIF2
Bradi2g39950	AT5G13120	ATCYP20-2,CYP20-2,Pnsl5
Bradi2g31120	AT5G52200	AtI-2,I-2
Bradi2g49610	AT1G52600	-
Bradi2g03670	AT5G13100	-
Bradi2g39339	AT2G04220	-
Bradi2g06920	AT1G06240	-
Bradi2g33657	AT1G54217	-
Bradi2g33657	AT5G57060	-
Bradi2g53170	AT3G03630	CS26
Bradi2g03820	AT3G54170	ATFIP37,FIP37
Bradi2g37621	AT1G35710	-
Bradi2g61850	AT3G54250	AtMDD2,MDD2
Bradi2g17507	AT3G18290	BTS,EMB2454
Bradi2g33307	AT4G29230	anac075,NAC075
Bradi2g38590	AT5G26751	ASKalpha,ATSK11,SK 11
Bradi2g17570	AT3G19980	ATFYPP3,EMB2736,FYPP3,STPP
Bradi2g49175	AT3G14890	ZDP
Bradi2g54150	AT3G07990	SCPL27
Bradi2g37650	AT2G28610	PRS,PRS1,WOX3
Bradi2g13390	AT1G51510	Y14
Bradi2g58570	AT4G25360	TBL18
Bradi2g46140	AT2G19130	-
Bradi2g23126	AT3G12120	AtFAD2,FAD2
Bradi2g00910	AT1G68750	ATPPC4,PPC4
Bradi2g06810	AT2G16640	AIC1,ATTOC132,TOC132
Bradi2g31590	AT1G64450	-
Bradi2g45560	AT1G69640	SBH1
Bradi2g14290	AT2G25930	ELF3,PYK20
Bradi2g14600	AT1G08620	JMJ16,PKDM7D
Bradi2g52800	AT3G56740	UBAC2A
Bradi2g16130	AT4G25730	AtTRM7b,TRM7b
Bradi2g47620	AT1G60780	AP1M2,HAP13
Bradi2g18237	AT5G56980	-
Bradi2g54620	AT3G46550	FLA4,SOS5
Bradi2g12857	AT5G58920	-
Bradi2g24410	AT5G06850	FTIP1,MCTP1
Bradi2g34700	AT3G46290	HERK1
Bradi2g11295	AT1G71695	-
Bradi2g07070	AT1G65480	FT,RSB8
Bradi2g61777	AT4G39850	ABCD1,ACN2,AtABCD1,CTS,PED3,PXA1
Bradi2g52356	AT3G58830	PGPP1
Bradi2g11730	AT1G80950	AtLPEAT1,LPEAT1
Bradi2g41540	AT5G56930	EMB1789
Bradi2g51760	AT1G61210	DWA3,KTN80.2
Bradi2g53090	AT5G04920	VPS36
Bradi2g27930	AT4G02330	AtPME41,ATPMEPCRB,PME41
Bradi2g61210	AT3G47950	AHA4,HA4
Bradi2g56310	AT1G34340	-
Bradi2g58710	AT3G52490	SMXL3
Bradi2g57680	AT2G31560	-
Bradi2g08701	AT1G78780	-
Bradi2g13180	AT3G63000	NPL41
Bradi2g22466	AT3G56140	RER6
Bradi2g56850	AT3G02630	AAD5
Bradi2g46490	AT1G52155	-
Bradi2g49540	AT1G79750	ATNADP-ME4,NADP-ME4
Bradi2g61010	AT3G54440	-
Bradi2g61247	AT3G28040	-
Bradi2g23040	AT3G09560	ATPAH1,PAH1
Bradi2g32530	AT4G32360	-
Bradi2g21760	AT1G36050	-
Bradi2g62566	AT3G24780	-
Bradi2g00310	AT2G37110	-
Bradi2g11400	AT2G01760	ARR14,RR14
Bradi2g11400	AT5G59570	BOA
Bradi2g01360	AT2G01130	-
Bradi2g51800	AT4G21560	VPS28,VPS28-1
Bradi2g40651	AT5G64700	UMAMIT21
Bradi2g08660	AT1G78530	-
Bradi2g07320	AT1G28570	-
Bradi2g59240	AT3G27010	AT-TCP20,ATTCP20,PCF1,TCP20
Bradi2g13070	AT3G62760	ATGSTF13
Bradi2g58987	AT1G14590	-
Bradi2g58100	AT3G26120	TEL1
Bradi2g38114	AT1G62670	RPF2
Bradi2g04847	AT2G26910	ABCG32,AtABCG32,ATPDR4,PDR4,PEC1
Bradi2g51150	AT1G72110	-
Bradi2g24197	AT1G01540	-
Bradi2g60860	AT1G02335	GL22,PDGLP2
Bradi2g26987	AT3G54320	ASML1,ATWRI1,WRI,WRI1
Bradi2g26987	AT1G79700	WRI4
Bradi2g10302	AT5G25620	AtYUC6,YUC6
Bradi2g20767	AT5G54660	-
Bradi2g18990	AT1G53450	-
Bradi2g61670	AT5G42140	-
Bradi2g56792	AT3G56570	-
Bradi2g04620	AT4G25600	-
Bradi2g52580	AT5G62270	GCD1
Bradi2g23978	AT5G58900	DIV1
Bradi2g19326	AT5G61580	PFK4
Bradi2g51120	AT2G20340	AAS,AtAAS
Bradi2g12950	AT5G18620	CHR17
Bradi2g60886	AT5G48930	HCT
Bradi2g00840	AT5G23880	ATCPSF100,CPSF100,EMB1265,ESP5
Bradi2g20760	AT3G49950	-
Bradi2g48760	AT1G29670	GDSL1
Bradi2g23700	AT2G38070	OPL2
Bradi2g39032	AT2G31450	ATNTH1
Bradi2g30400	AT3G46780	PTAC16
Bradi2g25857	AT5G23630	MIA,PDR2
Bradi2g22967	AT3G20530	PBL23
Bradi2g25417	AT1G68570	AtNPF3.1,NPF3.1
Bradi2g46320	AT3G14180	ASIL2
Bradi2g10810	AT2G29650	ANTR1,PHT4;1
Bradi2g16237	AT4G18150	-
Bradi2g59757	AT1G31120	KUP10
Bradi2g37540	AT1G16010	AtMGT2,AtMRS2-1,MGT2,MRS2-1
Bradi2g31580	AT5G44635	MCM6
Bradi2g49110	AT3G16520	UGT88A1
Bradi2g38960	AT1G51880	RHS6
Bradi2g21217	AT1G65440	GTB1,SPT6L
Bradi2g47210	AT3G12500	ATHCHIB,B-CHI,CHI-B,HCHIB,PR-3,PR3
Bradi2g25966	AT5G02880	UPL4
Bradi2g40670	AT5G40400	-
Bradi2g36230	AT5G04990	ATSUN1,SUN1
Bradi2g39610	AT4G02620	VHA-F
Bradi2g39740	AT1G22630	-
Bradi2g06870	AT3G14320	ATL61
Bradi2g43077	AT4G32551	LUG,RON2
Bradi2g17540	AT3G18280	AtTED4,TED4
Bradi2g03624	ATCG00700	PSBN
Bradi2g42147	AT5G15080	PBL34
Bradi2g39720	AT5G39020	MDS3
Bradi2g55120	AT3G46970	ATPHS2,PHS2
Bradi2g43190	AT5G11340	NAA50
Bradi2g56360	AT1G22540	NPF5.10
Bradi2g47510	AT5G55090	MAPKKK15
Bradi2g22950	AT5G02950	PDP5
Bradi2g52390	AT5G53900	-
Bradi2g22590	AT5G39865	-
Bradi2g45170	AT2G25600	AKT6,SPIK
Bradi2g02370	AT2G20340	AAS,AtAAS
Bradi2g24065	AT1G20823	AtATL80,ATL80
Bradi2g34220	AT1G15910	FDM1,IDNL1,IDP1
Bradi2g18480	AT5G43690	-
Bradi2g56767	AT5G09220	AAP2
Bradi2g08540	AT3G05800	AIF1
Bradi2g08120	AT1G59750	ARF1
Bradi2g43056	AT3G57260	AtBG2,AtPR2,BG2,BGL2,GNS2,PR-2,PR2
Bradi2g57087	AT5G64030	-
Bradi2g55960	AT5G49690	-
Bradi2g19010	AT2G42750	DJC77
Bradi2g12310	AT1G48030	mtLPD1
Bradi2g11000	AT1G19580	GAMMA CA1
Bradi2g09120	AT5G46860	ATSYP22,ATVAM3,SGR3,SYP22,VAM3
Bradi2g58690	AT4G13850	ATGRP2,GR-RBP2,GRP2,RBGA5
Bradi2g54250	AT3G58090	-
Bradi2g57080	AT2G24240	-
Bradi2g40090	AT1G10590	-
Bradi2g62587	AT1G07750	-
Bradi2g58742	AT2G40570	-
Bradi2g59690	AT5G27730	-
Bradi2g01340	AT1G75500	UMAMIT5,WAT1
Bradi2g56011	AT1G09200	H3.1,HTR2
Bradi2g04570	AT1G80160	GLYI7
Bradi2g48970	AT5G19650	ATOFP8,OFP8
Bradi2g00540	AT3G47090	-
Bradi2g21918	AT2G24180	CYP71B6
Bradi2g19188	AT3G16520	UGT88A1
Bradi2g02710	AT1G13260	AtRAV1,EDF4,RAV1
Bradi2g31640	AT3G61790	SINAT3
Bradi2g47240	AT4G29840	MTO2,TS
Bradi2g43087	AT4G32551	LUG,RON2
Bradi2g25550	AT4G15560	AtCLA1,CLA,CLA1,DEF,DXPS2,DXS,DXS1
Bradi2g06890	AT3G15030	MEE35,TCP4
Bradi2g55280	AT1G01600	CYP86A4
Bradi2g55980	AT3G52440	-
Bradi2g12700	AT4G02390	APP,PARP2,PP
Bradi2g26420	AT5G26360	CCT3
Bradi2g36237	AT3G24440	VIL1,VRN5
Bradi2g34540	AT1G06980	-
Bradi2g59350	AT5G50870	UBC27
Bradi2g23004	AT1G07660	-
Bradi2g49817	AT1G59740	AtNPF4.3,NPF4.3
Bradi2g18220	AT2G26180	IQD6
Bradi2g42560	AT5G19590	-
Bradi2g42870	AT5G47390	KUA1,MYBH
Bradi2g37760	AT5G02250	ATMTRNASEII,EMB2730,RNR1
Bradi2g34970	AT4G16155	-
Bradi2g32620	AT1G06390	ATGSK1,ATSK2-3,ATSK22,BIL2,GSK1,SK22
Bradi2g22400	AT2G30300	-
Bradi2g25260	AT5G36950	DEG10,DegP10
Bradi2g54550	AT5G59300	ATUBC7,UBC7
Bradi2g52850	AT5G12200	PYD2
Bradi2g41270	AT4G32940	AEP3,AtLEG gamma,GAMMA-VPE,GAMMAVPE,LEG gamma
Bradi2g20290	AT3G44160	P39
Bradi2g15940	AT2G46270	GBF3
Bradi2g50580	AT1G52190	AtNPF1.2,NPF1.2,NRT1.11
Bradi2g54540	AT2G28720	HTB3
Bradi2g17690	AT1G24350	-
Bradi2g12047	AT2G46930	PAE3
Bradi2g51060	AT1G16520	NAIP2
Bradi2g58677	AT4G14030	AtSBP1,SBP1
Bradi2g10727	AT1G20160	ATSBT5.2,CRSP,SBT5.2(a),SBT5.2(b)
Bradi2g51080	AT4G14990	AtPAT1H2,PAT1H2,PATH2
Bradi2g20440	AT1G45145	ATH5,ATTRX5,LIV1,TRX-h5,TRX5
Bradi2g19400	AT4G29130	ATHXK1,GIN2,HXK1
Bradi2g11250	AT4G01850	AtSAM2,MAT2,SAM-2,SAM2
Bradi2g09990	AT5G04990	ATSUN1,SUN1
Bradi2g62480	AT2G39500	-
Bradi2g24280	AT1G34350	TMEM18
Bradi2g11107	AT4G01690	HEMG1,PPO1,PPOX
Bradi2g20830	AT3G21770	-
Bradi2g34080	AT4G14660	NRPE7
Bradi2g38080	AT3G53380	LecRK-VIII.1
Bradi2g26807	AT5G19420	-
Bradi2g43900	AT3G14930	HEME1
Bradi2g31490	AT3G51550	FER
Bradi2g36370	AT4G03080	BSL1
Bradi2g34159	AT1G08220	-
Bradi2g14840	AT4G01100	ADNT1
Bradi2g19950	AT5G43600	ATAAH-2,UAH
Bradi2g37067	AT2G18140	-
Bradi2g03330	AT5G10480	PAS2,PEP,PEPINO
Bradi2g08717	AT1G72060	-
Bradi2g34580	AT1G07110	ATF2KP,F2KP,FKFBP
Bradi2g53960	AT4G04770	ABC1,ABCI8,ATABC1,ATNAP1,LAF6
Bradi2g62450	AT5G59870	h2a.w.6,HTA6
Bradi2g52197	AT5G13160	PBS1
Bradi2g51540	AT1G19715	-
Bradi2g33300	AT4G22720	-
Bradi2g14480	AT4G09830	-
Bradi2g34120	AT3G15630	-
Bradi2g18650	AT1G71720	BSF,PBR1,PDE338,RLSB
Bradi2g59226	AT4G18900	-
Bradi2g56927	AT1G55200	-
Bradi2g08832	AT3G06960	PDE320,TGD4
Bradi2g24690	AT4G10110	RBM7
Bradi2g40760	AT3G01540	ATDRH1,DRH1,IRP6,RH14
Bradi2g18443	AT1G17750	AtPEPR2,PEPR2
Bradi2g08680	AT1G29520	-
Bradi2g17320	AT1G05675	-
Bradi2g35730	AT3G26932	DRB3
Bradi2g33930	AT1G12040	LRX1
Bradi2g11240	AT5G50570	SPL13,SPL13A
Bradi2g06610	AT2G38440	ATSCAR2,DIS3,ITB1,SCAR2,WAVE4
Bradi2g60120	AT5G18610	GCN2,PBL27
Bradi2g20020	AT4G09640	ENOR3L6
Bradi2g19970	AT4G18700	ATWL4,CIPK12,PKS8,SnRK3.9,WL4
Bradi2g59950	AT3G05410	-
Bradi2g55490	AT2G27690	CYP94C1
Bradi2g10320	AT1G69530	AT-EXP1,ATEXP1,ATEXPA1,ATHEXP ALPHA 1.2,EXP1,EXPA1
Bradi2g46570	AT1G79260	-
Bradi2g31920	AT5G11500	-
Bradi2g34600	AT3G25710	ATAIG1,BHLH32,TMO5
Bradi2g22960	AT3G09670	PDP2
Bradi2g19997	AT1G70630	RAY1
Bradi2g37350	AT2G37440	-
Bradi2g15877	AT4G11070	AtWRKY41,WRKY41
Bradi2g01430	AT5G07340	-
Bradi2g19700	AT1G78670	ATGGH3,GGH3
Bradi2g25745	AT4G15530	PPDK
Bradi2g03701	AT3G23900	IRR
Bradi2g35490	AT5G06870	ATPGIP2,PGIP2
Bradi2g54220	AT2G20280	-
Bradi2g25507	AT3G12490	ATCYS6,ATCYSB,CYSB
Bradi2g06570	AT5G05480	-
Bradi2g57440	AT3G03080	-
Bradi2g09145	AT4G15910	ATDI21,DI21
Bradi2g27322	AT2G33770	ATUBC24,PHO2,UBC24
Bradi2g13870	AT1G23180	-
Bradi2g61890	AT3G19430	-
Bradi2g35820	AT4G02570	ATCUL1,AXR6,CUL1,ETA1,ICU13
Bradi2g41590	AT1G32900	GBSS1
Bradi2g23950	AT2G27460	AtSEC23D
Bradi2g51830	AT4G21490	NDB3
Bradi2g45180	AT1G55300	TAF7
Bradi2g49670	AT4G32810	ATCCD8,CCD8,MAX4
Bradi2g38695	AT5G60440	AGL62
Bradi2g48267	AT1G34040	AtTAR3,TAR3
Bradi2g29960	AT5G05410	DREB2,DREB2A
Bradi2g22278	AT5G59310	AtLtpI-11,LTP4
Bradi2g60710	AT2G41370	BOP2
Bradi2g26310	AT2G31530	EMB2289,SCY2
Bradi2g09300	AT3G05490	RALFL22
Bradi2g00370	AT2G37340	AT-RS2Z33,ATRSZ33,RS2Z33,RSZ33
Bradi2g22505	AT2G40340	AtERF48,DREB2C
Bradi2g04700	AT2G36800	DOGT1,UGT73C5
Bradi2g40500	AT4G24400	ATCIPK8,CIPK8,PKS11,SnRK3.13
Bradi2g56450	AT1G22540	NPF5.10
Bradi2g56450	AT1G72120	AtNPF5.14,NPF5.14
Bradi2g08460	AT1G03840	IDD3,MGP
Bradi2g23120	AT3G46060	ARA-3,ARA3,ATRAB8A,ATRABE1C,RAB8A,RABE1c
Bradi2g02550	AT1G15040	GAT,GAT1_2.1
Bradi2g42680	AT4G29480	-
Bradi2g11577	AT2G02960	-
Bradi2g02180	AT1G07950	MED22B
Bradi2g50030	AT2G42390	-
Bradi2g02010	AT3G18370	ATSYTF,NTMC2T3,NTMC2TYPE3,SYTF
Bradi2g55351	AT2G45000	AtNUP62,EMB2766,NUP62
Bradi2g61060	AT5G12300	-
Bradi2g47280	AT2G01600	PICALM1a
Bradi2g33380	AT2G19860	ATHXK2,HXK2
Bradi2g18767	AT5G53350	CLPX
Bradi2g59057	AT5G50380	ATEXO70F1,EXO70F1
Bradi2g21010	AT5G38960	-
Bradi2g28161	AT5G59260	LecRK-II.1
Bradi2g38857	AT4G19130	RPA1E
Bradi2g06330	AT4G18960	AG
Bradi2g06330	AT4G09960	AGL11,STK
Bradi2g12370	AT3G62280	-
Bradi2g10520	AT3G13430	BTL07
Bradi2g49387	AT5G19740	LAMP1
Bradi2g58091	AT5G14360	-
Bradi2g40080	AT1G70460	AtPERK13,PERK13,RHS10
Bradi2g17000	AT3G15180	-
Bradi2g47269	AT1G13245	DVL4,RTFL17
Bradi2g21960	AT1G04020	ATBARD1,BARD1,ROW1
Bradi2g42940	AT2G18193	-
Bradi2g43430	AT5G45890	AtSAG12,SAG12
Bradi2g00417	AT3G13080	ABCC3,ATMRP3,MRP3,MRP3
Bradi2g09720	AT3G47500	CDF3
Bradi2g42830	AT3G13690	-
Bradi2g15410	AT1G01470	AtLEA14,LEA1,LEA14,LSR3
Bradi2g46660	AT4G01000	-
Bradi2g21040	AT1G03770	ATRING1B,RING1B
Bradi2g12937	AT1G54610	-
Bradi2g04297	AT5G14540	FLOE2
Bradi2g00320	AT5G03070	IMPA-9
Bradi2g52930	AT3G56820	-
Bradi2g41370	AT3G60540	-
Bradi2g06060	AT2G25760	AEL1,MLK3,PPK4
Bradi2g26450	AT3G06180	-
Bradi2g03910	AT2G25470	AtRLP21,RLP21
Bradi2g11540	AT4G08150	BP,BP1,KNAT1
Bradi2g47575	AT4G39150	-
Bradi2g40120	AT5G62810	AtPED2,ATPEX14,PED2,PEX14
Bradi2g47520	AT1G29520	-
Bradi2g46277	AT2G34560	AtCCP1,CCP1
Bradi2g27310	AT2G45990	-
Bradi2g43390	AT4G18540	-
Bradi2g47600	AT5G55970	DDR1
Bradi2g25090	AT4G09960	AGL11,STK
Bradi2g08890	AT5G26751	ASKalpha,ATSK11,SK 11
Bradi2g13730	AT5G16210	-
Bradi2g19153	AT3G16520	UGT88A1
Bradi2g42840	AT3G03470	CYP89A9
Bradi2g25610	AT4G03020	-
Bradi2g08070	AT2G46520	XPO2
Bradi2g38186	AT3G50000	ATCKA2,CKA2
Bradi2g60920	AT1G63710	CYP86A7
Bradi2g60080	AT2G33290	ATSUVH2,SDG3,SUVH2
Bradi2g16180	AT1G64540	-
Bradi2g28050	AT5G03240	UBQ3
Bradi2g04090	AT1G68330	-
Bradi2g26950	AT5G12470	RER4
Bradi2g04900	AT1G13460	-
Bradi2g48907	AT1G29280	ATWRKY65,WRKY65
Bradi2g12030	AT3G10040	HRA1
Bradi2g03694	AT4G13830	DJC26,J20
Bradi2g07437	AT5G39960	EngA-2
Bradi2g52490	AT1G19100	AtMORC6,DMS11,MORC6
Bradi2g07610	AT4G08685	SAH7
Bradi2g56320	AT1G34370	AtSTOP1,STOP1
Bradi2g40740	AT5G14570	ATNRT2.7,NRT2.7
Bradi2g43940	AT1G80080	AtRLP17,TMM
Bradi2g57160	AT4G10040	CYTC-2
Bradi2g35167	AT3G16630	ATKINESIN-13A,KINESIN-13A
Bradi2g01090	AT1G18850	PCP2
Bradi2g57960	AT3G27340	-
Bradi2g41441	AT1G11260	ATSTP1,STP1
Bradi2g59017	AT2G02061	-
Bradi2g45790	AT5G66460	AtMAN7,MAN7
Bradi2g12920	AT2G39080	EMB2799
Bradi2g24070	AT5G09810	ACT7,AtACT7
Bradi2g32587	AT5G45820	CIPK20,PKS18,SnRK3.6
Bradi2g09777	AT1G74470	-
Bradi2g40747	AT1G19100	AtMORC6,DMS11,MORC6
Bradi2g25630	AT5G18870	NSH5
Bradi2g25630	AT5G18890	NSH4
Bradi2g00256	AT3G07990	SCPL27
Bradi2g53840	AT2G26040	PYL2,RCAR14
Bradi2g48210	AT1G18840	IQD30
Bradi2g04537	AT1G29250	ALBA1,IRP5
Bradi2g12780	AT1G02910	LPA1
Bradi2g25736	AT2G31955	CNX2
Bradi2g17550	AT3G18280	AtTED4,TED4
Bradi2g23770	AT5G05710	-
Bradi2g01520	AT1G18060	FBN-like
Bradi2g07227	AT2G46370	AtGH3.11,FIN219,JAR1
Bradi2g52016	AT5G65560	-
Bradi2g05750	AT4G29190	AtC3H49,AtOZF2,AtTZF3,OZF2,TZF3
Bradi2g41730	AT4G33000	ATCBL10,CBL10,SCABP8
Bradi2g36720	AT4G01670	-
Bradi2g50800	AT3G29200	ATCM1,CM1
Bradi2g31930	AT5G25752	ATRBL11,AtRBL9,RBL11,RBL9
Bradi2g39790	AT5G49810	MMT
Bradi2g58780	AT5G07280	EMS1,EXS
Bradi2g54510	AT5G59790	SOK5
Bradi2g07420	AT1G79900	ATMBAC2,BAC2
Bradi2g59180	AT1G27290	-
Bradi2g13430	AT5G62930	-
Bradi2g31887	AT4G32730	ATMYB3R-1,ATMYB3R1,MYB3R-1,MYB3R1,PC-MYB1
Bradi2g11878	ATCG00280	PSBC
Bradi2g43210	AT5G11350	CCR4f
Bradi2g20447	AT1G19715	-
Bradi2g33011	AT4G13615	-
Bradi2g59530	AT5G23670	LCB2
Bradi2g60020	AT1G03840	IDD3,MGP
Bradi2g60150	AT1G08820	VAP27-2
Bradi2g57817	AT1G27910	ATPUB45,PUB45
Bradi2g19510	AT5G19690	STT3A
Bradi2g31730	AT1G27690	BDR3
Bradi2g20665	AT3G29450	-
Bradi2g19100	AT3G16520	UGT88A1
Bradi2g37893	AT3G09670	PDP2
Bradi2g57297	AT2G02450	ANAC034,ANAC035,AtLOV1,LOV1,NAC035
Bradi2g48557	AT4G15450	-
Bradi2g57427	AT2G43870	-
Bradi2g57770	AT1G05790	-
Bradi2g40870	AT5G42050	NRP
Bradi2g03567	AT3G02130	CLI1,RPK2,TOAD2
Bradi2g20600	AT4G27390	-
Bradi2g21300	AT2G40890	CYP98A3,REF8
Bradi2g38230	AT2G38250	-
Bradi2g36740	AT1G09530	PAP3,PIF3,POC1
Bradi2g19450	AT1G63640	-
Bradi2g00550	AT2G36260	-
Bradi2g25527	AT5G18860	NSH3
Bradi2g43100	AT2G33760	-
Bradi2g55217	AT1G49010	MYBS1
Bradi2g17400	AT3G23630	ATIPT7,IPT7
Bradi2g61400	AT4G25970	PSD3
Bradi2g61400	AT5G57190	PSD2
Bradi2g40820	AT1G51710	ATUBP6,UBP6
Bradi2g33020	AT3G24315	AtSec20,SEC20
Bradi2g46080	AT1G27650	ATU2AF35A
Bradi2g05580	AT5G56970	ATCKX3,CKX3
Bradi2g56300	AT2G38290	AMT2,AMT2;1,ATAMT2
Bradi2g31550	AT3G62240	-
Bradi2g46740	AT3G18215	-
Bradi2g46740	AT5G46060	-
Bradi2g30850	AT3G10960	ATAZG1,AZG1
Bradi2g41830	AT4G26140	BGAL12
Bradi2g39220	AT2G39720	BTL11,RHC2A
Bradi2g52030	AT5G65560	-
Bradi2g18330	AT4G26110	ATNAP1;1,NAP1;1
Bradi2g11652	AT1G30450	ATCCC1,CCC1,HAP5
Bradi2g41610	AT2G26140	AtFtsH4,ftsh4
Bradi2g14820	AT2G46380	-
Bradi2g14850	AT1G64300	-
Bradi2g07620	AT3G24570	MVP17
Bradi2g48500	AT4G17520	HLN
Bradi2g56030	AT1G43670	AtcFBP,cyfbp,FBP,FINS1
Bradi2g22160	AT3G08560	VHA-E2
Bradi2g23634	AT3G04710	TPR10
Bradi2g50570	AT1G52190	AtNPF1.2,NPF1.2,NRT1.11
Bradi2g60010	AT2G23620	ATMES1,MES1
Bradi2g45250	AT5G52630	MEF1
Bradi2g51770	AT2G20840	AtSCAMP3,SCAMP3
Bradi2g16627	AT5G46070	GBPL3
Bradi2g59880	AT3G62770	AtATG18a,ATG18a,PEUP2
Bradi2g40800	AT5G11170	UAP56a
Bradi2g09200	AT4G22100	BGLU3
Bradi2g51980	AT4G27270	-
Bradi2g07290	AT4G11150	emb2448,TUF,TUFF,VHA-E1,VHAE1
Bradi2g31107	AT1G30810	JMJ18
Bradi2g01217	AT4G32300	SD2-5
Bradi2g44490	AT4G36520	AUXILIN-LIKE4
Bradi2g53377	AT1G18485	-
Bradi2g22010	AT5G41920	AtSCL23,SCL23
Bradi2g27020	AT5G04020	-
Bradi2g59970	AT5G42510	-
Bradi2g42240	AT1G49950	ATTRB1,TRB1
Bradi2g21268	AT1G24706	AtTHO2,EMB2793,THO2
Bradi2g55090	AT2G37980	-
Bradi2g09900	AT4G02860	DAAR2
Bradi2g48735	AT2G34340	-
Bradi2g12910	AT4G27300	-
Bradi2g42220	AT1G71720	BSF,PBR1,PDE338,RLSB
Bradi2g41480	AT1G29900	CARB,VEN3
Bradi2g09280	AT1G31120	KUP10
Bradi2g56990	AT1G11050	-
Bradi2g05650	AT1G51950	IAA18
Bradi2g10360	AT2G27040	AGO4,OCP11
Bradi2g04530	AT1G52590	-
Bradi2g51900	AT4G03240	ATFH,FH
Bradi2g61870	AT2G16650	PRORP2
Bradi2g08905	AT5G26749	-
Bradi2g50380	AT3G14940	ATPPC3,PPC3
Bradi2g00980	AT1G26110	DCP5
Bradi2g14730	AT1G30820	CTPS1
Bradi2g38760	AT1G12775	-
Bradi2g11567	AT4G16160	ATOEP16-2,ATOEP16-S
Bradi2g22030	AT2G38640	-
Bradi2g51280	AT5G04885	BGLC3
Bradi2g58152	AT5G63160	BT1
Bradi2g31100	AT1G07470	-
Bradi2g13840	AT1G65280	-
Bradi2g06680	AT5G17380	-
Bradi2g24680	AT1G11040	-
Bradi2g14590	AT3G50930	AtBCS1,AtOM66,BCS1,OM66
Bradi2g11337	AT1G80820	ATCCR2,CCR2
Bradi2g55497	AT3G10070	TAF12,TAFII58
Bradi2g15640	AT3G18570	-
Bradi2g36480	AT1G03340	-
Bradi2g47920	AT5G56890	-
Bradi2g27350	AT5G18610	GCN2,PBL27
Bradi2g53070	AT3G54320	ASML1,ATWRI1,WRI,WRI1
Bradi2g18180	AT1G26670	ATVTI12,VTI12,VTI1B
Bradi2g07597	AT3G26330	CYP71B37
Bradi2g55240	AT1G07310	-
Bradi2g37720	AT4G27595	-
Bradi2g43002	AT1G14990	-
Bradi2g31130	AT3G54020	AtIPCS1
Bradi2g19260	AT3G55250	PDE329,PSA3
Bradi2g31710	AT4G24020	NLP7
Bradi2g59660	AT1G02850	BGLU11
Bradi2g38563	AT4G01900	GLB1,PII
Bradi2g31720	AT1G48370	YSL8
Bradi2g16591	AT5G03170	ATFLA11,FLA11
Bradi2g17990	AT5G47770	FPS1
Bradi2g08780	AT5G02260	ATEXP9,ATEXPA9,ATHEXP ALPHA 1.10,EXP9,EXPA9
Bradi2g34827	AT5G46550	-
Bradi2g22097	AT4G19600	CYCT1;4
Bradi2g58420	AT1G28560	SRD2
Bradi2g07000	AT2G42570	TBL39
Bradi2g31870	AT4G29100	bhlh68
Bradi2g23160	AT3G46070	-
Bradi2g09320	AT4G31380	FLP1
Bradi2g22226	AT3G57270	BG1,GNS1
Bradi2g05600	AT1G35190	-
Bradi2g37480	AT1G75270	DHAR2
Bradi2g10970	AT5G12250	TUB6
Bradi2g23570	AT5G05930	ATGC1,GC1
Bradi2g11676	AT2G47460	ATMYB12,MYB12,PFG1
Bradi2g61717	AT5G09790	ATXR5,PDE336,SDG15
Bradi2g21330	AT3G11520	CYC2,CYCB1;3
Bradi2g18790	AT5G11770	-
Bradi2g50980	AT5G67540	GH43A
Bradi2g49690	AT4G32480	-
Bradi2g22224	AT5G42100	ATBG_PPAP,BG_PPAP
Bradi2g24020	AT1G08460	ATHDA8,HDA08,HDA8
Bradi2g52570	AT2G41540	GPDHC1
Bradi2g61167	AT3G06190	ATBPM2,BPM2
Bradi2g15127	AT5G05490	AtREC8,DIF1,REC8,SYN1
Bradi2g57250	AT5G49820	RUS6
Bradi2g45105	AT5G11320	AtYUC4,YUC4
Bradi2g62760	AT5G58410	-
Bradi2g23650	AT2G37980	-
Bradi2g44440	AT1G75350	emb2184
Bradi2g58994	AT2G02061	-
Bradi2g16410	AT2G34470	PSKF109,UREG
Bradi2g60607	AT3G51930	-
Bradi2g08080	AT2G46510	AIB,ATAIB,bHLH017,bHLH17,JAM1
Bradi2g53690	AT2G40470	ASL11,LBD15
Bradi2g08366	AT3G15510	ANAC056,ATNAC2,NAC2,NARS1
Bradi2g58720	AT5G57520	ATZFP2,ZFP2
Bradi2g26467	AT3G05990	LLR3,MLLR3
Bradi2g39150	AT5G59400	-
Bradi2g30580	AT3G10920	ATMSD1,AtSOD1,MEE33,MSD1
Bradi2g12580	AT1G61390	-
Bradi2g28460	AT3G51820	ATG4,CHLG,G4,PDE325
Bradi2g58550	AT5G16860	-
Bradi2g42400	AT1G79960	ATOFP14,OFP14
Bradi2g55180	AT2G38670	PECT1
Bradi2g27007	AT3G07940	-
Bradi2g48990	AT3G24520	AT-HSFC1,HSFC1
Bradi2g19080	AT1G16740	-
Bradi2g37790	AT1G72050	TFIIIA
Bradi2g51310	AT3G03760	LBD20
Bradi2g34350	AT5G14550	-
Bradi2g19280	AT5G11720	AGLU1
Bradi2g34187	AT1G21230	WAK5
Bradi2g58960	AT3G27100	ENY2
Bradi2g39880	AT1G24265	-
Bradi2g58800	AT2G45540	BCHC2
Bradi2g61040	AT1G06520	ATGPAT1,GPAT1,sn-2-GPAT1
Bradi2g37180	AT1G73310	scpl4
Bradi2g16300	AT1G29395	COR413-TM1,COR413IM1,COR414-TM1,DEG25
Bradi2g22230	AT2G40740	ATWRKY55,WRKY55
Bradi2g51580	AT2G16405	-
Bradi2g45870	AT2G42880	ATMPK20,MPK20
Bradi2g57650	AT3G25500	AFH1,AHF1,ATFH1,FH1
Bradi2g41550	AT3G45260	BIB
Bradi2g62580	AT3G22980	-
Bradi2g14750	AT5G04780	-
Bradi2g54810	AT3G11410	AHG3,ATPP2CA,PP2CA
Bradi2g28480	AT3G51810	AT3,ATEM1,EM1,GEA1
Bradi2g53040	AT4G18380	-
Bradi2g57967	AT5G62410	ATCAP-E1,ATSMC4,SMC2,TTN3
Bradi2g12990	AT5G59720	HSP18.2
Bradi2g53550	AT3G08760	ATSIK
Bradi2g08240	AT1G75280	-
Bradi2g41990	AT1G57680	Cand1
Bradi2g04645	AT5G20060	-
Bradi2g50136	AT2G20585	NFD6
Bradi2g23341	AT5G02320	ATMYB3R5,MYB3R-5
Bradi2g05400	AT2G02760	ATUBC2,UBC2,UBC2
Bradi2g51510	AT1G08800	MyoB1
Bradi2g08600	AT2G17150	NLP1
Bradi2g37610	AT5G02640	-
Bradi2g08510	AT5G50890	-
Bradi2g60441	AT3G57260	AtBG2,AtPR2,BG2,BGL2,GNS2,PR-2,PR2
Bradi2g56717	AT3G59530	ATLAP3,LAP3
Bradi2g26107	AT3G05345	DJC82
Bradi2g10960	AT1G08500	AtENODL18,ENODL18
Bradi2g16900	AT5G19580	-
Bradi2g17180	AT1G07070	-
Bradi2g14927	AT4G24660	ATHB22,HB22,MEE68,ZHD2
Bradi2g34072	AT2G36800	DOGT1,UGT73C5
Bradi2g09070	AT4G02080	ASAR1,ATSAR2,ATSARA1C,SAR1C,SAR2
Bradi2g36217	AT4G35850	-
Bradi2g21390	AT5G12180	CPK17
Bradi2g11640	AT3G53570	AFC1,AME2,FC1
Bradi2g51630	AT5G22850	-
Bradi2g58360	AT5G63120	RH30
Bradi2g19060	AT2G18460	LCV3
Bradi2g19060	AT2G20120	COV1
Bradi2g49920	AT4G18760	AtRLP51,RLP51,SNC2
Bradi2g57270	AT1G33330	-
Bradi2g13820	AT1G68410	-
Bradi2g04497	AT1G59670	ATGSTU15,GSTU15
Bradi2g40400	AT2G32520	-
Bradi2g04780	AT3G15550	-
Bradi2g52910	AT3G60360	EDA14,UTP11
Bradi2g02000	AT1G70770	-
Bradi2g35150	AT3G05580	AUN1,TOPP9
Bradi2g50120	AT2G33860	ARF3,ETT
Bradi2g24737	AT3G18660	GUX1,PGSIP1
Bradi2g59440	AT2G33550	ASR3
Bradi2g47740	AT4G10920	KELP
Bradi2g20580	AT1G03530	ATNAF1,NAF1
Bradi2g13360	AT5G27450	MK,MVK
Bradi2g25250	AT2G31840	MRL7-L
Bradi2g56880	AT1G65260	IM30,PTAC4,VIPP1
Bradi2g27830	AT5G49060	-
Bradi2g19020	AT5G45720	-
Bradi2g53250	AT5G15010	-
Bradi2g45520	AT2G32830	PHT1;5,PHT5
Bradi2g19867	AT2G33860	ARF3,ETT
Bradi2g42180	AT3G28700	-
Bradi2g22090	AT2G38610	-
Bradi2g39760	AT3G11730	ATFP8,ATRABD1,RABD1
Bradi2g19830	AT1G77520	-
Bradi2g04830	AT3G20630	ATUBP14,DA3,PER1,TARANI,TNI,TTN6,UBP14
Bradi2g11370	AT5G26751	ASKalpha,ATSK11,SK 11
Bradi2g05640	AT3G21360	-
Bradi2g06650	AT3G14450	CID9
Bradi2g09350	AT2G47850	-
Bradi2g09350	AT5G18550	-
Bradi2g16970	AT4G30930	NFD1
Bradi2g52077	AT3G21770	-
Bradi2g07497	AT1G64080	MAKR2
Bradi2g42360	AT3G24503	ALDH1A,ALDH2C4,REF1
Bradi2g13337	AT2G43650	EMB2777,EMB2796,THAL
Bradi2g20790	AT3G20680	-
Bradi2g48367	AT3G24430	HCF101
Bradi2g59740	AT1G02880	TPK1
Bradi2g57050	AT4G30996	NKS1
Bradi2g55390	AT5G01270	ATCPL2,CER11,CPL2
Bradi2g36330	AT3G27550	CFM9
Bradi2g05300	AT2G37990	ARRS1
Bradi2g26906	ATCG00080	PSBI
Bradi2g53283	AT5G49760	CARD1,HPCA1
Bradi2g61820	AT3G11530	-
Bradi2g46432	ATCG00210	YCF6
Bradi2g09007	AT1G52160	TRZ3
Bradi2g44785	AT2G15490	UGT73B4
Bradi2g34480	AT3G51610	NPU
Bradi2g45006	AT3G18040	MPK9
Bradi2g45006	AT1G18150	ATMPK8,MPK8
Bradi2g19360	AT4G29350	AtPRF2,PFN2,PRF2,PRO2
Bradi2g50470	AT3G16120	-
Bradi2g61090	AT3G27890	NQR
Bradi2g27640	AT2G05920	SBT1.8
Bradi2g03777	AT4G12420	SKU5
Bradi2g41070	AT2G23620	ATMES1,MES1
Bradi2g00810	AT5G43860	ATCLH2,CLH2
Bradi2g26330	AT5G66420	-
Bradi2g57476	AT1G05690	BT3
Bradi2g59550	AT5G43750	NDH18,PnsB5
Bradi2g52670	AT3G12490	ATCYS6,ATCYSB,CYSB
Bradi2g16200	AT2G29910	-
Bradi2g16440	AT1G53560	-
Bradi2g09423	AT5G56310	-
Bradi2g31230	AT1G30050	MadA3
Bradi2g20150	AT4G19645	-
Bradi2g49627	AT4G32910	NUP85,SBB1
Bradi2g60652	AT3G09270	ATGSTU8,GSTU8
Bradi2g22897	AT5G02960	-
Bradi2g38030	AT5G60410	ATSIZ1,SIZ1
Bradi2g03380	AT2G33100	ATCSLD1,CSLD1,CSLD1
Bradi2g17860	AT2G21540	ATSFH3,SFH3
Bradi2g08170	AT3G49290	ABIL2
Bradi2g60530	AT1G79670	RFO1,WAKL22
Bradi2g13437	AT1G09510	-
Bradi2g05763	AT4G12510	AZI5
Bradi2g49361	AT5G19740	LAMP1
Bradi2g38317	AT2G36170	RPL40A,UBQ2
Bradi2g55520	AT2G27590	-
Bradi2g24450	AT4G22200	AKT2,AKT2/3,AKT3,KT2/3
Bradi2g47960	AT4G29720	AtPAO5,PAO5
Bradi2g46527	AT5G03415	ATDPB,DPB
Bradi2g08560	AT5G64130	-
Bradi2g18580	AT2G15640	-
Bradi2g24300	AT2G22250	AAT,ATAAT,MEE17,PAT
Bradi2g11980	AT4G02425	-
Bradi2g19620	AT2G34340	-
Bradi2g08287	AT2G20570	ATGLK1,GLK1,GPRI1
Bradi2g61458	AT5G40170	AtRLP54,RLP54
Bradi2g23440	AT4G21105	-
Bradi2g30480	AT2G43235	-
Bradi2g53107	AT5G18440	AtNUFIP,NUFIP
Bradi2g19917	AT1G17140	ICR1,RIP1
Bradi2g50390	AT1G62430	ATCDS1,CDS1
Bradi2g57310	AT4G00350	-
Bradi2g20510	AT1G08450	AtCRT3,CRT3,EBS2,PSL1
Bradi2g46800	AT5G51600	ATMAP65-3,MAP65-3,PLE
Bradi2g51790	AT2G20825	ULT2
Bradi2g41620	AT5G63560	FACT
Bradi2g54230	AT3G55020	-
Bradi2g07450	AT5G62650	-
Bradi2g14790	AT5G24120	ATSIG5,SIG5,SIGE
Bradi2g00710	AT5G08440	-
Bradi2g09810	AT3G05170	-
Bradi2g26000	AT3G12500	ATHCHIB,B-CHI,CHI-B,HCHIB,PR-3,PR3
Bradi2g53861	AT5G01580	OSH1
Bradi2g07550	AT4G13250	NYC1
Bradi2g18431	AT5G11910	-
Bradi2g18431	AT3G47590	-
Bradi2g57880	AT1G67600	-
Bradi2g20840	AT3G21770	-
Bradi2g58967	AT3G27180	-
Bradi2g11286	AT5G63400	ADK1
Bradi2g10790	AT3G43810	AtCAM7,CAM7,ZBF3
Bradi2g52680	AT5G07050	UMAMIT9
Bradi2g52840	AT3G14460	LRRAC1
Bradi2g14350	AT1G23280	-
Bradi2g12720	AT3G06910	AtULP1a,ELS1,ULP1A
Bradi2g56180	AT1G04110	AtSDD1,SDD1
Bradi2g37160	AT3G46430	AtMtATP6
Bradi2g51467	AT5G43710	MNS4
Bradi2g14132	AT3G12680	HUA1
Bradi2g04670	AT3G15630	-
Bradi2g49590	AT2G25760	AEL1,MLK3,PPK4
Bradi2g27430	AT2G23600	ACL,ATME8,ATMES2,ME8,MES2
Bradi2g04082	AT4G35530	-
Bradi2g34837	AT1G02400	ATGA2OX4,ATGA2OX6,DTA1,GA2OX6
Bradi2g19857	AT1G77530	-
Bradi2g53050	AT3G08640	RER3
Bradi2g01570	AT1G66680	AR401
Bradi2g37440	AT5G59740	-
Bradi2g37440	AT3G46180	ATUTR5,UTR5
Bradi2g28100	AT2G40320	TBL33
Bradi2g36862	AT1G11910	APA1,ATAPA1,AtPaspA1,PaspA1
Bradi2g41520	AT3G13882	-
Bradi2g00750	AT1G70340	CORD5
Bradi2g23690	AT2G38060	PHT4;2
Bradi2g57720	AT3G23620	ARPF2
Bradi2g11743	AT2G01760	ARR14,RR14
Bradi2g19600	AT1G28280	MVQ1
Bradi2g16223	AT1G71140	DTX14
Bradi2g56480	AT3G23870	ENOR3L2
Bradi2g54770	AT3G09320	-
Bradi2g44510	AT1G47271	-
Bradi2g20280	AT3G14400	UBP25
Bradi2g12470	AT1G47970	-
Bradi2g48510	AT4G29540	AtLpxA,LpxA
Bradi2g53495	AT1G29280	ATWRKY65,WRKY65
Bradi2g09030	AT3G52630	RPA3A
Bradi2g25850	AT5G19100	-
Bradi2g44140	AT3G14680	CYP72A14
Bradi2g03310	AT2G39550	ATGGT-IB,GGB,PGGT-I
Bradi2g23400	AT3G11430	ATGPAT5,GPAT5
Bradi2g00817	AT4G11570	AtPyrP2
Bradi2g29750	AT5G58450	NAA25,TCU2
Bradi2g55126	AT5G58940	CRCK1
Bradi2g32880	AT1G29780	-
Bradi2g17210	AT5G25510	-
Bradi2g45050	AT3G03341	-
Bradi2g57392	AT2G19130	-
Bradi2g60640	AT4G30870	ATMUS81,MUS81
Bradi2g05234	AT4G39410	ATWRKY13,WRKY13
Bradi2g17649	ATCG00650	RPS18
Bradi2g59047	AT1G67410	-
Bradi2g09620	AT1G75420	-
Bradi2g61980	AT1G71090	PILS2
Bradi2g45410	AT2G21820	-
Bradi2g21017	AT1G28320	AtDEG15,DEG15
Bradi2g40537	AT3G14770	AtSWEET2,SWEET2
Bradi2g13137	AT2G33680	RID4,RID4
Bradi2g55417	AT5G03770	AtKdtA,KDTA
Bradi2g41285	ATCG00720	PETB
Bradi2g04747	AT4G34135	UGT73B2
Bradi2g14780	AT5G24130	-
Bradi2g37327	AT5G59870	h2a.w.6,HTA6
Bradi2g09737	AT5G18250	-
Bradi2g39860	AT3G25500	AFH1,AHF1,ATFH1,FH1
Bradi2g27822	AT1G02840	At-SR34,ATSRP34,SR1,SR34,SRP34
Bradi2g22870	AT3G20290	ATEHD1,EHD1
Bradi2g09000	AT3G16270	MTV1
Bradi2g19030	AT1G53400	-
Bradi2g19748	AT3G18820	ATRAB7B,AtRabG1f,ATRABG3F,RAB71,RAB7B,RAB7B,RABG3F
Bradi2g55530	AT1G08280	GALT29A
Bradi2g17640	AT1G49330	-
Bradi2g40052	AT1G70060	SNL4
Bradi2g54990	AT5G40960	-
Bradi2g42280	AT1G13740	AFP2,LNJ
Bradi2g41390	AT4G00120	EDA33,GT140,IND,IND1
Bradi2g13051	AT1G76680	ATOPR1,OPR1
Bradi2g33686	AT4G02780	ABC33,ATCPS1,CPS,CPS1,GA1
Bradi2g21290	AT3G12480	NF-YC11
Bradi2g37420	AT3G55340	PHIP1
Bradi2g53000	AT5G16890	-
Bradi2g12727	AT3G62700	ABCC14,ATMRP10,MRP10
Bradi2g52362	AT1G03770	ATRING1B,RING1B
Bradi2g59143	ATCG00650	RPS18
Bradi2g27647	AT3G42790	AL3
Bradi2g53060	AT3G56850	AREB3,DPBF3
Bradi2g02426	AT1G66880	-
Bradi2g33610	AT1G71750	HGPT
Bradi2g58390	AT3G24650	ABI3,ABI3,AtABI3,SIS10
Bradi2g16231	AT2G20310	RIN13
Bradi2g07090	AT4G38680	ATCSP2,CSDP2,CSP2,GRP2
Bradi2g53620	AT3G56290	-
Bradi2g42523	AT4G16980	-
Bradi2g52250	AT1G61870	PPR336,rPPR1
Bradi2g37507	AT4G29040	RPT2a
Bradi2g26910	AT5G08550	ILP1
Bradi2g18050	AT3G07970	QRT2
Bradi2g27847	AT3G06880	-
Bradi2g36660	AT4G15520	-
Bradi2g14810	AT5G41800	-
Bradi2g13100	ATCG00440	NDHC
Bradi2g06760	AT4G18270	ATTRANS11,TRANS11
Bradi2g08751	AT1G21270	WAK2
Bradi2g37640	AT3G53500	At-RS2Z,RS2Z32,RSZ32
Bradi2g05070	AT4G13345	MEE55
Bradi2g57640	AT5G36890	BGLU42
Bradi2g06000	AT1G55140	RNC3
Bradi2g49220	AT1G70350	-
Bradi2g52240	AT2G47630	MAGL9
Bradi2g44930	AT3G02420	-
Bradi2g10278	AT4G17040	CLPR4,HON5
Bradi2g50630	AT1G55900	EMB1860,TIM50
Bradi2g26360	AT3G18930	ATL65
Bradi2g37940	AT5G02400	PLL2
Bradi2g13120	AT2G30870	ATGSTF10,ATGSTF4,ERD13,GSTF10
Bradi2g20810	AT1G05270	-
Bradi2g36550	AT1G69630	-
Bradi2g50035	AT5G61600	ERF104
Bradi2g54400	AT3G28990	-
Bradi2g57887	AT3G48500	PDE312,PTAC10,TAC10
Bradi2g43410	AT1G06260	-
Bradi2g17879	AT4G32180	ATPANK2,PANK2
Bradi2g07852	AT3G16260	TRZ4
Bradi2g34430	AT5G01960	-
Bradi2g25200	AT3G59920	ATGDI2,GDI2
Bradi2g36828	AT3G53720	ATCHX20,CHX20
Bradi2g52150	AT5G43730	RSG2
Bradi2g55270	AT3G11260	WOX5,WOX5B
Bradi2g60190	AT5G48430	-
Bradi2g61837	AT4G03100	-
Bradi2g53780	AT2G40400	BPG3,RER5
Bradi2g50350	AT4G21470	ATFMN/FHY,FMN/FHY
Bradi2g28450	AT2G38280	ATAMPD,FAC1
Bradi2g45400	AT4G20310	S2P
Bradi2g59570	AT5G61830	-
Bradi2g13700	AT1G15030	-
Bradi2g59710	AT3G05510	-
Bradi2g15870	AT1G64355	-
Bradi2g15930	AT3G61610	-
Bradi2g46290	AT1G78870	UBC13A,UBC35
Bradi2g21850	AT5G04980	-
Bradi2g50140	AT4G03550	ATGSL05,ATGSL5,EED3,GSL05,GSL05,GSL5,PMR4
Bradi2g42310	AT5G09950	MEF7
Bradi2g01746	AT1G66610	-
Bradi2g07560	AT3G24550	ATPERK1,PERK1
Bradi2g02984	AT2G29070	-
Bradi2g20210	AT3G22270	AtPAT1H1,PAT1H1,PATH1
Bradi2g16640	AT5G46090	DMP6
Bradi2g58170	AT3G19640	ATMGT4,MGT4,MRS2-3
Bradi2g11300	AT2G41480	AtPRX25,PRX25
Bradi2g05480	AT3G62160	-
Bradi2g22450	AT2G30230	-
Bradi2g27340	AT5G18640	-
Bradi2g36160	AT1G60690	-
Bradi2g20080	AT1G26470	SNS1
Bradi2g54927	AT3G46790	CRR2
Bradi2g17941	AT2G37710	LecRK-IV.1,RLK
Bradi2g30160	AT1G06220	CLO,GFA1,MEE5
Bradi2g51860	AT1G09900	-
Bradi2g49420	AT1G51950	IAA18
Bradi2g49420	AT3G16500	IAA26,PAP1
Bradi2g13084	ATCG00530	YCF10
Bradi2g48350	AT5G19600	SULTR3;5
Bradi2g45620	AT5G52920	PKP-BETA1,PKP1,PKP2
Bradi2g36120	AT3G05340	-
Bradi2g36460	AT2G40430	SMO4
Bradi2g08930	AT3G46290	HERK1
Bradi2g09910	AT3G06050	ATPRXIIF,PRXIIF
[truncated: 18,458 more rows]
