# Supplementary material for: Phytochromes transmit photoperiod information via the evening complex in Brachypodium
Source: Genome Biol. 2023 Nov 7;24:256. doi: 10.1186/s13059-023-03082-w (PMC10631206; doi:10.1186/s13059-023-03082-w)
Supplement: Supplementary file 9 — Additional file 9: Supplementary Dataset S9. Primers used in this study. [file 13059_2023_3082_MOESM9_ESM.xlsx]

## Sheet: Sheet1
Table S1. Cloning and genotyping primers used in this study
CRISPR Cloning in Brachypodium
GENE	Guide RNA for CRISPR	Forward primer	Reverse primer	genotyping F primer	genotyping R primer
ELF3 (Bradi2g14290)	ATCTGTTGGAAAAAGGCTTA	ggcaATCTGTTGGAAAAAGGCTTA	aaacTAAGCCTTTTTCCAACAGAT	GGAAGGAACGAATGTGTCAGAC	GGACCAATAGCACCAACAACA
PHYC (Bradi1g08400)	AAGAGGAAGATGGAGACACC	ggcaAAGAGGAAGATGGAGACACC	aaacGGTGTCTCCATCTTCCTCTT	ATTGTGCTGCTGTTCCTGTG	CCACCCCACTTGATCTCCTT
PPD1 (Bradi1g16490)	AGGTCCATCAAACCAACAGA	ggcaAGGTCCATCAAACCAACAGA	aaacTCTGTTGGTTTGATGGACCT	CCACCTGATAGCACTTGTGC	GTCCGTTTTCACTGCCTCTG
PHYA(Bradi1g10520)	AAGGCACATACTTACCCTTG	ggcaAAGGCACATACTTACCCTTG	aaacCAAGGGTAAGTATGTGCCTT	AGGCAACCAAGGGAGCTAGT	TTGGGCCATGAGTTTTAACC
Overexpressed Cloning in Brachypodium
GENE	Forward primer	Reverse primer
ELF3 (Bradi2g14290)	AGAGGATCCCCGGGTACCATGAGGAGGGGC	CTTGCTCACCATACTAGTCGGATCATTCTGTTGCC
PHYC (Bradi1g08400)	AGAGGATCCCCGGGTACCATGTCGTCGTCGCGGT	CTTGCTCACCATACTAGTGAAGTTACTCTTACTTG
PPD1 (Bradi1g16490)	AGAGGATCCCCGGGTACCATGGACGATGCTGCC	CTTGCTCACCATACTAGTTCTCTCCGTCGCCGC
Overexpressed Cloning in Arabidopsis
GENE	Forward primer	Reverse primer
PHYC (Bradi1g08400)	gggagcaggcggGGATCCaATGTCGTCGTCGCGGTCCAA	gcatggccGCGGGGTACCTCAGAAGTTACTCTTACTTG
Genotyping of T-DNA lines
GENE	T-DNA line	Insert site	Genotyping primers
PHYB(Bradi1g64360)	JJ9670	5'UTR	gene specific primer F	gene specific primer R
			GTTTGTCTACCACATGAATTTAGAGAG	GCTGGATGCGAGAGAGGTATG
			Hyg Fwd	Hyg Rev
			ATGAAAAAGCCTGAACTCACCGCGAC	CTATTTCTTTGCCCTCGGACGAGTGC
			T3 T-DNA LB	R9 T-DNA LB
			AGCTGTTTCCTGTGTGAAATTG	GATAAGCTGTCAAACATGAGAATTCAG

## Sheet: Sheet2
Table S1. Cloning and genotyping primers used in this study
Name	5'-3'	Purpose
BdELF3-CRISPR-F	ggcaATCTGTTGGAAAAAGGCTTA	for making BdELF3 crispr knock out mutants
BdELF3-CRISPR-R	aaacTAAGCCTTTTTCCAACAGAT	for making BdELF3 crispr knock out mutants
BdELF3-CR-GT-F	GGAAGGAACGAATGTGTCAGAC	for genotyping BdELF3 crispr knock out mutants
BdELF3-CR-GT-R	GGACCAATAGCACCAACAACA	for genotyping BdELF3 crispr knock out mutants
BdPHYC-CRISPR-F	ggcaAAGAGGAAGATGGAGACACC	for making BdPHYC crispr knock out mutants
BdPHYC-CRISPR-R	aaacGGTGTCTCCATCTTCCTCTT	for making BdPHYC crispr knock out mutants
BdPHYC-CR-GT-F	ATTGTGCTGCTGTTCCTGTG	for genotyping BdPHYC crispr knock out mutants
BdPHYC-CR-GT-R	CCACCCCACTTGATCTCCTT	for genotyping BdPHYC crispr knock out mutants
BdPPD1-CRISPR-F	ggcaAGGTCCATCAAACCAACAGA	for making BdPPD1 crispr knock out mutants
BdPPD1-CRISPR-R	aaacTCTGTTGGTTTGATGGACCT	for making BdPPD1 crispr knock out mutants
BdPPD1-CR-GT-F	CCACCTGATAGCACTTGTGC	for genotyping BdPPD1 crispr knock out mutants
BdPPD1-CR-GT-R	GTCCGTTTTCACTGCCTCTG	for genotyping BdPPD1 crispr knock out mutants
BdPHYA-CRISPR-F	ggcaAAGGCACATACTTACCCTTG	for making BdPHYA crispr knock out mutants
BdPHYA-CRISPR-R	aaacCAAGGGTAAGTATGTGCCTT	for making BdPHYA crispr knock out mutants
BdPHYA-CR-GT-F	AGGCAACCAAGGGAGCTAGT	for genotyping BdPHYA crispr knock out mutants
BdPHYA-CR-GT-R	TTGGGCCATGAGTTTTAACC	for genotyping BdPHYA crispr knock out mutants
BdELF3-OE-F	AGAGGATCCCCGGGTACCATGAGGAGGGGC	for making BdELF3 overexpression lines
BdELF3-OE-R	CTTGCTCACCATACTAGTCGGATCATTCTGTTGCC	for making BdELF3 overexpression lines
BdPHYC-OE-F	AGAGGATCCCCGGGTACCATGTCGTCGTCGCGGT	for making BdPHYC overexpression lines
BdPHYC-OE-R	CTTGCTCACCATACTAGTGAAGTTACTCTTACTTG	for making BdPHYC overexpression lines
BdPPD1-OE-F	AGAGGATCCCCGGGTACCATGGACGATGCTGCC	for making BdPPD1 overexpression lines
BdPPD1-OE-R	CTTGCTCACCATACTAGTTCTCTCCGTCGCCGC	for making BdPPD1 overexpression lines
BdPHYC-Arab-OE-F	gggagcaggcggGGATCCaATGTCGTCGTCGCGGTCCAA	for making BdPHYC overexpression lines in Arabidopsis
BdPHYC-Arab-OE-R	gcatggccGCGGGGTACCTCAGAAGTTACTCTTACTTG	for making BdPHYC overexpression lines in Arabidopsis
BdELF3-AD-F	gccatggaggccagtgaattcATGAGGAGGGGCGGCGGCGG	for creating constructs for yeast two hybrid experiments
BdELF3-AD-R	cagctcgagctcgatggatccTTACGGATCATTCTGTTGCCT	for creating constructs for yeast two hybrid experiments
BdLUX-BD-F	atggccatggaggccgaattcATGGGGGAGGAGGCCGGCGG	for creating constructs for yeast two hybrid experiments
BdLUX-BD-R	ccgctgcaggtcgacggatccTCACTGGTCGCCGTGGTGGT	for creating constructs for yeast two hybrid experiments
BdELF3-771-LUC-F	acgggggacgagctcggtaccATGAGGAGGGGCGGCGGCGG	for creating constructs for split luciferase complementation (SLC) experiments
BdELF3-771-LUC-R	cgcgtacgagatctggtcgacCGGATCATTCTGTTGCCTCT	for creating constructs for split luciferase complementation (SLC) experiments
BdELF3-772-LUC-F	tacgcgtcccggggcggtaccATGAGGAGGGGCGGCGGCGG	for creating constructs for split luciferase complementation (SLC) experiments
BdELF3-772-LUC-R	acgaaagctctgcaggtcgacTTACGGATCATTCTGTTGCCT	for creating constructs for split luciferase complementation (SLC) experiments
BdLUX-771-LUC-F	acgggggacgagctcggtaccATGGGGGAGGAGGCCGGCGG	for creating constructs for split luciferase complementation (SLC) experiments
BdLUX-771-LUC-R	cgcgtacgagatctggtcgacCTGGTCGCCGTGGTGGTACT	for creating constructs for split luciferase complementation (SLC) experiments
BdLUX-772-LUC-F	tacgcgtcccggggcggtaccATGGGGGAGGAGGCCGGCGG	for creating constructs for split luciferase complementation (SLC) experiments
BdLUX-772-LUC-R	acgaaagctctgcaggtcgacTCACTGGTCGCCGTGGTGGT	for creating constructs for split luciferase complementation (SLC) experiments
BdYHC-P+F1-F	ggagcatgcgacgtcgggccAAACCCTACTCAATTTCATTCTTCTC	for creating YHC transgenic plants
BdYHC-P+F1-R	acttgtgtgcCTTGTGTGCCATCACCCTG	for creating YHC transgenic plants
BdYHC-F2-F	ggcacacaagGCACACAAGTTCCATGAG	for creating YHC transgenic plants
BdYHC-F2-R	cgcaattgcaactagtcgggtGAAGTTACTCTTACTTGTCG	for creating YHC transgenic plants
